# Supplementary material for: SOLiD sequencing of four Vibrio vulnificus genomes enables comparative genomic analysis and identification of candidate clade-specific virulence genes
Source: BMC Genomics. 2010 Sep 24;11:512. doi: 10.1186/1471-2164-11-512 (PMC3091676; doi:10.1186/1471-2164-11-512)
Supplement: Additional file 3 — Table S3A: Matches of CMCP6 genes from the YJ016 reference genome and the four newly sequenced genomes. The CMCP6 genes are shown by their tag, gene name (if annotated), and product (if known). Matching of each gene with the newly sequenced genomes was determined using MAQ, as described in the Methods. Matches with the YJ016 genome were obtained using GenPlot at http://www.ncbi.nlm.nih.gov using default parameters. Genes from each queried genome that were not matched to the CMCP6 genome are indicated with an X. If a CMCP6 gene is missing from all of the other five genomes, it is indicated with an × in the CMCP6-Specific column. V. vulnificus strains: M06 - M06-24/O, B5 - 99-738 DP-B5, B8 - 99-520 DP-B8, ATCC - ATCC 33149. [file 1471-2164-11-512-S3.XLSX]

## Sheet: A_Table3A
Additional Table 3A. Matches of CMCP6 genes from the YJ016 reference genome and the four newly sequenced genomes.
			Missing in CMCP6 from:
tag	gene	product	ATCC	B5	B8	MO6	YJ016	CMCP6-specific
VV1_0001		putative beta-lactamase class A	X	X	X	X	X	X
VV1_0002		putative GTPase	X	X	X	X	X	X
VV1_0003		D-glutamate deacylase	X	X	X	X	X	X
VV1_0004		hypothetical protein VV1_0004	X	X	X	X	X	X
VV1_0005		transposase	X	X	X	X	X	X
VV1_0006		permease	X	X	X	X	X	X
VV1_0007		small-conductance mechanosensitive channel	X	X	X	X	X	X
VV1_0008		hypothetical protein VV1_0008	X	X	X	X	X	X
VV1_0009		ABC-type transport system	X	X	X	X	X	X
VV1_0010		ABC-type transport system	X	X	X	X	X	X
VV1_0011		ABC-type transport system	X	X	X	X	X	X
VV1_0013		hypothetical protein VV1_0013
VV1_0014		deoxyguanosinetriphosphate triphosphohydrolase-like protein
VV1_0015		hypothetical protein VV1_0015
VV1_0016		hypothetical protein VV1_0016
VV1_0017		DNA uptake protein
VV1_0018		parvulin-like peptidyl-prolyl isomerase
VV1_0019		nucleoid DNA-binding protein
VV1_0020		ATP-dependent Lon protease					X
VV1_0021		ATP-dependent Lon protease
VV1_0022		ATP-dependent protease ATP-binding subunit
VV1_0023		ATP-dependent Clp protease proteolytic subunit
VV1_0024	tig	trigger factor
VV1_0025		Signal transduction histidine kinase regulating C4-dicarboxylate transport system
VV1_0026		response regulator
VV1_0027		transglutaminase-like enzyme			X
VV1_0028		TRAP-type C4-dicarboxylate transport system
VV1_0029		TRAP-type C4-dicarboxylate transport system
VV1_0030		TRAP-type C4-dicarboxylate transport system
VV1_0032		ABC-type sugar transport system
VV1_0033		ABC-type sugar transport system
VV1_0034		ABC-type sugar transport system
VV1_0035		ABC-type sugar transport system
VV1_0036		Signal transduction histidine kinase
VV1_0037		response regulator
VV1_0039		hypothetical protein VV1_0039
VV1_0040		methyl-accepting chemotaxis protein
VV1_0041		RTX toxin
VV1_0042		dehydrogenase
VV1_0043		SAM-dependent methyltransferase
VV1_0044		hypothetical protein VV1_0044
VV1_0045		hypothetical protein VV1_0045
VV1_0046		1-acyl-sn-glycerol-3-phosphate acyltransferase
VV1_0047		Acyl carrier protein
VV1_0048		acyl carrier protein
VV1_0049		hypothetical protein VV1_0049
VV1_0050		AMP-(fatty) acid ligase
VV1_0051		3-hydroxymyristoyl/3-hydroxydecanoyl-(acyl carrier protein) dehydratase
VV1_0052		acyltransferase
VV1_0053		histidine ammonia-lyase
VV1_0054		thioesterase
VV1_0055		hypothetical protein VV1_0055
VV1_0056		exporter
VV1_0057		hypothetical protein VV1_0057
VV1_0058		3-oxoacyl-(acyl carrier protein) synthase I
VV1_0059		3-hydroxylacyl-(acyl carrier protein) dehydratase
VV1_0060	fabG	3-ketoacyl-(acyl-carrier-protein) reductase
VV1_0061		3-oxoacyl-(acyl carrier protein) synthase II
VV1_0063		DNA-directed RNA polymerase	X	X	X	X	X	X
VV1_0064		hypothetical protein VV1_0064	X	X	X	X	X	X
VV1_0065		transcriptional regulator	X	X	X	X	X	X
VV1_0066		bacteriophage phi 1.45 protein-like protein	X	X	X	X	X	X
VV1_0067		hypothetical protein VV1_0067	X	X	X	X	X	X
VV1_0068		hypothetical protein VV1_0068	X	X	X	X	X	X
VV1_0069		hypothetical protein VV1_0069	X	X	X	X	X	X
VV1_0070		hypothetical protein VV1_0070	X	X	X	X	X	X
VV1_0071		ATP-dependent 26S proteasome regulatory subunit	X	X	X	X	X	X
VV1_0072		hypothetical protein VV1_0072	X	X	X	X	X	X
VV1_0074		hypothetical protein VV1_0074	X	X	X	X	X	X
VV1_0075		hypothetical protein VV1_0075	X	X	X	X	X	X
VV1_0076		hypothetical protein VV1_0076	X	X	X	X	X	X
VV1_0077		hypothetical protein VV1_0077	X	X	X	X	X	X
VV1_0078		site-specific recombinase XerC	X	X	X	X	X	X
VV1_0079		bacteriophage phi gp55-like protein	X	X	X	X	X	X
VV1_0080		hypothetical protein VV1_0080	X	X	X	X	X	X
VV1_0081		transcriptional regulator	X	X	X	X	X	X
VV1_0083		transcriptional regulator	X	X	X	X	X	X
VV1_0084		hypothetical protein VV1_0084	X	X	X	X	X	X
VV1_0085		Phage protein D	X	X	X	X	X	X
VV1_0086		P2-like prophage tail protein X	X	X	X	X	X	X
VV1_0087		Phage protein U	X	X	X	X	X	X
VV1_0088		hypothetical protein VV1_0088	X	X	X	X	X	X
VV1_0089		hypothetical protein VV1_0089	X	X	X	X	X	X
VV1_0090		Phage tail tube protein FII	X	X	X	X	X	X
VV1_0091		Phage tail sheath protein FI	X	X	X	X	X	X
VV1_0092		A/G-specific DNA glycosylase	X	X	X	X	X	X
VV1_0093		Phage-related tail fiber protein	X	X	X	X	X	X
VV1_0094		bacteriophage P2-related tail formation protein	X	X	X	X	X	X
VV1_0095		Phage-related baseplate assembly protein	X	X	X	X	X	X
VV1_0096		dTDP-glucose pyrophosphorylase	X	X	X	X	X	X
VV1_0097		hypothetical protein VV1_0097	X	X	X	X	X	X
VV1_0098		hypothetical protein VV1_0098	X	X	X	X	X	X
VV1_0099		hypothetical protein VV1_0099	X	X	X	X	X	X
VV1_0100		Phage P2 baseplate assembly protein GPV	X	X	X	X	X	X
VV1_0101		hypothetical protein VV1_0101	X	X	X	X	X	X
VV1_0102		hypothetical protein VV1_0102	X	X	X	X	X	X
VV1_0103		hypothetical protein VV1_0103	X	X	X	X	X	X
VV1_0104		chromosome segregation ATPase	X	X	X	X	X	X
VV1_0105		hypothetical protein VV1_0105	X	X	X	X	X	X
VV1_0106		ATPase component of ABC transporter	X	X	X	X	X	X
VV1_0107		hypothetical protein VV1_0107	X	X	X	X	X	X
VV1_0108		hypothetical protein VV1_0108	X	X	X	X	X	X
VV1_0109		phage-associated protein	X	X	X	X	X	X
VV1_0110		hypothetical protein VV1_0110	X	X	X	X	X	X
VV1_0111		hypothetical protein VV1_0111	X	X	X	X	X	X
VV1_0112		hypothetical protein VV1_0112	X	X	X	X	X	X
VV1_0113		hypothetical protein VV1_0113	X	X	X	X	X	X
VV1_0114		hypothetical protein VV1_0114	X	X	X	X	X	X
VV1_0115		hypothetical protein VV1_0115	X	X	X	X	X	X
VV1_0116		hypothetical protein VV1_0116	X	X	X	X	X	X
VV1_0117		hypothetical protein VV1_0117	X	X	X	X	X	X
VV1_0119		hypothetical protein VV1_0119	X	X	X	X	X	X
VV1_0120		Co-chaperonin GroES	X	X	X	X	X	X
VV1_0121		hypothetical protein VV1_0121	X	X	X	X	X	X
VV1_0122		site-specific recombinase XerD	X	X	X	X	X	X
VV1_0123		hypothetical protein VV1_0123	X	X	X	X	X	X
VV1_0124		putative secretion activating protein	X	X	X	X	X	X
VV1_0125		Signal transduction histidine kinase
VV1_0126		response regulator
VV1_0127		putative lipoprotein
VV1_0128		nucleoside permease
VV1_0129		transcriptional regulator
VV1_0130		membrane-bound lytic murein transglycosylase B
VV1_0131		hypothetical protein VV1_0131
VV1_0132	minC	septum formation inhibitor
VV1_0133		septum formation inhibitor-activating ATPase
VV1_0134		cell division topological specificity factor MinE
VV1_0135		ribonuclease D
VV1_0136		long-chain-fatty-acid--CoA ligase
VV1_0137		hydrolase/acyltransferase
VV1_0138		starvation-inducible outer membrane lipoprotein
VV1_0139		chromosome segregation ATPase
VV1_0140		hypothetical protein VV1_0140
VV1_0141		Rad3-related DNA helicase
VV1_0142		hypothetical protein VV1_0142
VV1_0143		formyltetrahydrofolate deformylase
VV1_0144		hypothetical protein VV1_0144
VV1_0145		arginyl-tRNA synthetase
VV1_0146		diadenosine tetraphosphate hydrolase
VV1_0147		hypothetical protein VV1_0147
VV1_0148		Fe2+ transport system protein B
VV1_0149		Fe2+ transport system protein A
VV1_0150		Signal transduction histidine kinase
VV1_0151		ABC-type Zn2+ transport system
VV1_0152		ABC-type Mn/Zn transport system
VV1_0153		ABC-type Mn2+/Zn2+ transport system
VV1_0154		succinyl-CoA synthetase subunit alpha
VV1_0155		succinyl-CoA synthetase subunit beta
VV1_0156		dihydrolipoamide acetyltransferase
VV1_0157		alpha-ketoglutarate decarboxylase
VV1_0158	sdhB	succinate dehydrogenase iron-sulfur subunit
VV1_0159	sdhA	succinate dehydrogenase flavoprotein subunit
VV1_0160		succinate dehydrogenase
VV1_0161	sdhC	succinate dehydrogenase cytochrome b556 large membrane subunit
VV1_0162		type II citrate synthase
VV1_0163		hypothetical protein VV1_0163
VV1_0164		hypothetical protein VV1_0164
VV1_0165		coenzyme A disulfide reductase
VV1_0166		Na+/dicarboxylate symporter
VV1_0167		putative translation initiation inhibitor
VV1_0168		hypothetical protein VV1_0168
VV1_0169		phosphoglucomutase
VV1_0170		replication initiation regulator SeqA
VV1_0171		hydrolase or acyltransferase
VV1_0172		hypothetical protein VV1_0172
VV1_0173		flavodoxin FldA
VV1_0174		hypothetical protein VV1_0174
VV1_0175	fur	ferric uptake regulator
VV1_0176		glutaminyl-tRNA synthetase
VV1_0177		glutamyl- and glutaminyl-tRNA synthetase					X
VV1_0179		phosphotransferase system IIB component
VV1_0180		N-acetylglucosamine-6-phosphate deacetylase
VV1_0181		transcriptional regulator
VV1_0182		Kef-type K+ transporter NAD-binding component
VV1_0183	asnB	asparagine synthetase B
VV1_0184	rfaH	transcriptional activator RfaH
VV1_0185		dipeptide/tripeptide permease
VV1_0186		methyl-accepting chemotaxis protein
VV1_0187		ferrochelatase
VV1_0188	adk	adenylate kinase
VV1_0189		heat shock protein 90
VV1_0190		transcription activator ToxR
VV1_0191		transmembrane protein ToxS
VV1_0192		permease
VV1_0193		selenoprotein W-related protein
VV1_0194		phosphodiesterase
VV1_0195		hypothetical protein VV1_0195
VV1_0196		nitrogen regulatory protein PII
VV1_0197		hypothetical protein VV1_0197
VV1_0198		major facilitator superfamily permease
VV1_0199		nucleoside-diphosphate sugar epimerase
VV1_0200		short chain dehydrogenase
VV1_0201		thioredoxin domain-containing protein
VV1_0202		membrane protease subunit stomatin/prohibitin-like protein
VV1_0203		hypothetical protein VV1_0203
VV1_0204		hypothetical protein VV1_0204	X	X			X
VV1_0205		hypothetical protein VV1_0205	X	X			X
VV1_0206		NAD-dependent DNA ligase LigA
VV1_0207		cell division protein ZipA
VV1_0208		putative sulfate transport protein CysZ
VV1_0209		cysteine synthase A
VV1_0210		phosphotransferase system
VV1_0211		phosphoenolpyruvate-protein phosphotransferase
VV1_0212		glucose-specific PTS system component
VV1_0213		flagellin
VV1_0214		flagellin
VV1_0215		flagellin
VV1_0216		flagellar hook-associated protein FlgL
VV1_0217		flagellar hook-associated protein FlgK
VV1_0218		peptidoglycan hydrolase
VV1_0219		flagellar basal body P-ring protein
VV1_0220		flagellar basal body L-ring protein
VV1_0221		flagellar basal body rod protein FlgG
VV1_0222		flagellar basal body rod protein FlgF
VV1_0223		flagellar hook protein FlgE
VV1_0224		flagellar basal body rod modification protein
VV1_0225		flagellar basal body rod protein FlgC
VV1_0226		flagellar basal body rod protein FlgB
VV1_0227		methylase of chemotaxis methyl-accepting protein CheR
VV1_0228		CheY/CheV hybrid protein CheW
VV1_0229		flagellar basal body P-ring biosynthesis protein FlgA
VV1_0230		anti-sigma28 factor
VV1_0231		chaperone FlgN
VV1_0232		hypothetical protein VV1_0232
VV1_0233		integral membrane protein
VV1_0234		hypothetical protein VV1_0234
VV1_0235		ABC-type Fe3+-citrate transport system
VV1_0236	gltX	glutamyl-tRNA synthetase
VV1_0237		hypothetical protein VV1_0237
VV1_0238		Outer membrane protein
VV1_0239		cation transport ATPase
VV1_0240		metal-binding protein
VV1_0241		N-acetyl-beta-hexosaminidase
VV1_0243		hypothetical protein VV1_0243
VV1_0244		hypothetical protein VV1_0244
VV1_0245		hypothetical protein VV1_0245
VV1_0246		16S rRNA uridine-516 pseudouridylate synthase
VV1_0247		hypothetical protein VV1_0247
VV1_0248		bifunctional UDP-sugar hydrolase/5'-nucleotidase periplasmic precursor
VV1_0249		2-dehydro-3-deoxyphosphooctonate aldolase
VV1_0250		hypothetical protein VV1_0250
VV1_0251		hypothetical protein VV1_0251	X		X
VV1_0252		methylase of polypeptide chain release factor
VV1_0253		peptide chain release factor 1
VV1_0254		glutamyl-tRNA reductase
VV1_0255	lolB	outer membrane lipoprotein LolB
VV1_0256		4-diphosphocytidyl-2-C-methyl-D-erythritol kinase
VV1_0257		ribose-phosphate pyrophosphokinase
VV1_0258		peptidyl-tRNA hydrolase
VV1_0259		GTPase					X
VV1_0260		GTPase
VV1_0261		GTPase					X
VV1_0263							X
VV1_0265		2-octaprenyl-3-methyl-6-methoxy-1
VV1_0266		2-methylthioadenine synthetase
VV1_0267		phosphate starvation-inducible protein PhoH
VV1_0268		putative metalloprotease
VV1_0269		Mg2+/Co2+ transporter
VV1_0270		apolipoprotein N-acyltransferase
VV1_0271		hypothetical protein VV1_0271
VV1_0272	leuS	leucyl-tRNA synthetase
VV1_0274		rare lipoprotein B
VV1_0275		DNA polymerase III subunit delta
VV1_0276		hypothetical protein VV1_0276
VV1_0277		SPOUT methyltransferase superfamily protein
VV1_0278		cell division protein FtsI
VV1_0279		rod shape determining protein RodA
VV1_0280		rare lipoprotein A
VV1_0281		D-alanyl-D-alanine carboxypeptidase
VV1_0282		hypothetical protein VV1_0282
VV1_0283	lipB	lipoyltransferase
VV1_0284		lipoyl synthase
VV1_0285		hypothetical protein VV1_0285
VV1_0286		serine hydroxymethyltransferase
VV1_0287		hypothetical protein VV1_0287
VV1_0288		trehalose-6-phosphate hydrolase
VV1_0289		trehalose(maltose)-specific PTS system components IIBC
VV1_0290	treR	trehalose repressor
VV1_0291		D
VV1_0292		DL-methionine transporter ATP-binding subunit
VV1_0293		ABC-type metal ion transport system
VV1_0294		DL-methionine transporter substrate-binding subunit
VV1_0295		Zn-ribbon-containing protein
VV1_0296		SecY interacting protein Syd
VV1_0297		7-cyano-7-deazaguanine reductase
VV1_0298		TPR repeat-containing protein
VV1_0299		GGDEF domain-containing protein
VV1_0300		Rossmann fold nucleotide-binding protein
VV1_0301	xni	exonuclease IX
VV1_0302		DNA/RNA endonuclease G
VV1_0303		putative RNA 2'-O-ribose methyltransferase
VV1_0304		hypothetical protein VV1_0304
VV1_0305		hydrolase of the alpha/beta-hydrolase fold
VV1_0306		DNA-binding transcriptional activator GcvA
VV1_0310		thiamine biosynthesis protein ThiI
VV1_0311		flagellar motor protein MotB
VV1_0312		flagellar motor protein PomA
VV1_0313		exodeoxyribonuclease VII small subunit
VV1_0314		geranylgeranyl pyrophosphate synthase
VV1_0315		1-deoxy-D-xylulose-5-phosphate synthase
VV1_0316		phosphatidylglycerophosphatase A
VV1_0317		thiamine monophosphate kinase
VV1_0318	nusB	transcription antitermination protein NusB
VV1_0319	ribH	riboflavin synthase subunit beta
VV1_0321		GTP cyclohydrolase II
VV1_0322		riboflavin synthase subunit alpha
VV1_0323		pyrimidine reductase
VV1_0324		transcriptional regulator NrdR
VV1_0325		gamma-glutamyl phosphate reductase
VV1_0326		gamma-glutamyl kinase
VV1_0327		DNA-binding transcriptional regulator Crl
VV1_0328		fermentation/respiration switch protein
VV1_0329		xanthine-guanine phosphoribosyltransferase
VV1_0330		permease
VV1_0331		permease					X
VV1_0332		permease					X
VV1_0333		aminoacyl-histidine dipeptidase
VV1_0334		ABC-type multidrug transport system
VV1_0336		deacylase
VV1_0337		DNA-directed RNA polymerase
VV1_0338		pressure-regulated ORF-like protein
VV1_0340		phosphoribosylformylglycinamidine synthase
VV1_0341		transglycosylase
VV1_0342		cytosine/adenosine deaminase
VV1_0343		transcriptional regulator
VV1_0344		Zn-dependent alcohol dehydrogenase
VV1_0345		esterase
VV1_0346		putative p-aminobenzoyl-glutamate transporter
VV1_0347		putative p-aminobenzoyl-glutamate transporter					X
VV1_0348		hypothetical protein VV1_0348					X
VV1_0349		putative typIV pilin
VV1_0350		hypothetical protein VV1_0350		X	X	X
VV1_0351		Tfp pilus assembly protein PilW		X	X	X
VV1_0352		Tfp pilus assembly protein FimT		X	X	X	X
VV1_0353		Tfp pilus assembly protein PilE
VV1_0354		DnaJ chaperone
VV1_0357	dnaK	molecular chaperone DnaK
VV1_0358		ABC-type Mn2+/Zn2+ transport system
VV1_0359		ABC-type metal ion transport system
VV1_0360		hypothetical protein VV1_0360
VV1_0361		hypothetical protein VV1_0361					X
VV1_0362		hypothetical protein VV1_0362
VV1_0363		Sodium/glutamate symporter
VV1_0365		molecular chaperone GrpE
VV1_0366	ppnK	inorganic polyphosphate/ATP-NAD kinase
VV1_0367		recombination and repair protein
VV1_0368		small protein A
VV1_0369		hypothetical protein VV1_0369
VV1_0370		Lipid transport protein
VV1_0371		SsrA-binding protein
VV1_0372		Phage integrase	X	X	X	X
VV1_0373		phage-specific transcriptional regulator	X	X	X	X
VV1_0374		DNA-binding protein H-NS	X	X	X	X	X	X
VV1_0375		chromosome segregation ATPase	X	X	X	X	X	X
VV1_0376		Type IV secretory pathway	X	X	X	X	X	X
VV1_0377		TPR repeat-containing protein	X	X	X	X	X	X
VV1_0378		transcriptional regulator	X	X	X	X	X	X
VV1_0379		hypothetical protein VV1_0379	X	X	X	X	X	X
VV1_0380		hypothetical protein VV1_0380	X	X	X	X	X	X
VV1_0381		hypothetical protein VV1_0381	X	X	X	X	X	X
VV1_0382		ATP-dependent endonuclease	X	X	X	X	X	X
VV1_0383		hypothetical protein VV1_0383	X	X	X	X	X	X
VV1_0385		putative transposase	X	X	X	X	X	X
VV1_0386		putative transposase	X	X	X	X	X	X
VV1_0387		hypothetical protein VV1_0387	X	X	X	X	X	X
VV1_0388		Type IIA topoisomerase	X	X	X	X	X	X
VV1_0389		hypothetical protein VV1_0389	X	X	X	X	X	X
VV1_0390		SOS-response transcriptional repressor LexA -like protein	X	X	X	X	X	X
VV1_0391		nucleotidyltransferase/DNA polymerase involved in DNA repair	X	X	X	X	X	X
VV1_0392		HD superfamily hydrolase	X	X	X	X	X	X
VV1_0393		ribosomal protein L22	X	X	X	X
VV1_0394		hypothetical protein VV1_0394	X	X	X	X	X	X
VV1_0395		hypothetical protein VV1_0395	X	X	X	X	X	X
VV1_0396		hypothetical protein VV1_0396	X	X	X	X	X	X
VV1_0397		DnaJ-like molecular chaperone	X	X	X	X	X	X
VV1_0398		ATP-dependent protease HslVU	X	X	X	X	X	X
VV1_0399		hypothetical protein VV1_0399	X	X	X	X	X	X
VV1_0400		hypothetical protein VV1_0400	X	X	X	X	X	X
VV1_0401		hypothetical protein VV1_0401	X	X
VV1_0402		transcriptional regulator	X	X
VV1_0403		putative hemolysin
VV1_0404		hypothetical protein VV1_0404
VV1_0405		hypothetical protein VV1_0405
VV1_0406		hypothetical protein VV1_0406
VV1_0407		D-alanine-D-alanine ligase
VV1_0408		hypothetical protein VV1_0408
VV1_0409		putative translation factor
VV1_0410		hypothetical protein VV1_0410
VV1_0411		choline-glycine betaine transporter	X		X
VV1_0412		Kef-type K+ transporter NAD-binding component
VV1_0413		transcriptional regulator
VV1_0414		D-amino acid dehydrogenase small subunit
VV1_0415		Na+/alanine symporter
VV1_0416		hypothetical protein VV1_0416
VV1_0417		putative chitinase
VV1_0418	guaA	bifunctional GMP synthase/glutamine amidotransferase protein
VV1_0419		inositol-5-monophosphate dehydrogenase
VV1_0420		exodeoxyribonuclease VII large subunit
VV1_0421		GGDEF domain-containing protein
VV1_0422		metal-dependent hydrolase
VV1_0423		GTP-binding protein EngA
VV1_0424		outer membrane protein assembly complex subunit YfgL
VV1_0425		hypothetical protein VV1_0425
VV1_0426	hisS	histidyl-tRNA synthetase
VV1_0427		4-hydroxy-3-methylbut-2-en-1-yl diphosphate synthase
VV1_0428		hypothetical protein VV1_0428
VV1_0429		hypothetical protein VV1_0429
VV1_0430		nucleoside diphosphate kinase
VV1_0431		aminopeptidase B
VV1_0432		hypothetical protein VV1_0432
VV1_0433		ferredoxin
VV1_0434	hscA	chaperone protein HscA
VV1_0435	hscB	co-chaperone HscB
VV1_0436		HesB family protein
VV1_0437		scaffold protein
VV1_0438		cysteine desulfurase
VV1_0439		transcriptional regulator
VV1_0440		rRNA methylase
VV1_0441		inositol monophosphate family protein
VV1_0442		preprotein translocase subunit SecF
VV1_0443		preprotein translocase subunit SecD
VV1_0444	yajC	preprotein translocase subunit YajC
VV1_0445		queuine tRNA-ribosyltransferase
VV1_0446		S-adenosylmethionine:tRNA ribosyltransferase-isomerase
VV1_0447		secreted trypsin-like serine protease
VV1_0448		putative acetoin utilization protein AcuB
VV1_0449		isocitrate lyase
VV1_0450		malate synthase
VV1_0451		transcriptional regulator
VV1_0453		peroxiredoxin
VV1_0454		copper homeostasis protein
VV1_0455		hypothetical protein VV1_0455
VV1_0456		putative transcriptional regulator	X	X	X
VV1_0457		hypothetical protein VV1_0457	X	X	X
VV1_0458		hypothetical protein VV1_0458	X	X	X
VV1_0459		hypothetical protein VV1_0459	X	X	X
VV1_0460		transcriptional regulator PhoU
VV1_0461		ABC-type phosphate transport system
VV1_0462		ABC-type phosphate transport system
VV1_0463		ABC-type uncharacterized transport system
VV1_0464		polyphosphate kinase
VV1_0465		exopolyphosphatase	X	X	X
VV1_0466		ABC-type phosphate transport system
VV1_0467		phosphate regulon sensor protein
VV1_0468		response regulator
VV1_0469	rdgC	recombination associated protein
VV1_0470		putative protease
VV1_0471		ferredoxin
VV1_0472	mepA	penicillin-insensitive murein endopeptidase
VV1_0482		ClpB protein
VV1_0483		hypothetical protein VV1_0483
VV1_0484		23S rRNA pseudouridine synthase D
VV1_0485		DNA uptake lipoprotein
VV1_0486		ribosome-associated protein Y
VV1_0487		prephenate dehydratase
VV1_0488		NTPase
VV1_0489		Trp operon repressor
VV1_0490		soluble lytic murein transglycosylase
VV1_0491		putative ABC transporter ATP-binding protein
VV1_0492		hypothetical protein VV1_0492
VV1_0493		hypothetical protein VV1_0493
VV1_0494		bifunctional chorismate mutase/prephenate dehydrogenase
VV1_0495		phospho-2-dehydro-3-deoxyheptonate aldolase
VV1_0496		beta-hexosaminidase
VV1_0497		anhydro-N-acetylmuramic acid kinase
VV1_0498		NhaP-type Na+/H+ and K+/H+ antiporters
VV1_0499		hypothetical protein VV1_0499
VV1_0500		hypothetical protein VV1_0500
VV1_0501		carbon starvation protein
VV1_0502		putative regulator of cell autolysis
VV1_0503		putative two-component response-regulatory protein YehT
VV1_0504		4-hydroxy-3-methylbut-2-enyl diphosphate reductase
VV1_0505		FKBP-type peptidyl-prolyl cis-trans isomerase 2
VV1_0506	lspA	lipoprotein signal peptidase
VV1_0507		isoleucyl-tRNA synthetase
VV1_0508		bifunctional riboflavin kinase/FMN adenylyltransferase
VV1_0509		putative virulence factor
VV1_0511	rpsT	30S ribosomal protein S20
VV1_0512		transcription activator HlyU
VV1_0513		transcriptional activator NhaR
VV1_0514		Na+/phosphate symporter
VV1_0515		hypothetical protein VV1_0515	X	X	X
VV1_0516		thymidylate synthase
VV1_0517		prolipoprotein diacylglyceryl transferase
VV1_0518		permease
VV1_0519		fused phosphoenolpyruvate-protein phosphotransferase PtsP/GAF domain-containing protein
VV1_0520		dinucleoside polyphosphate hydrolase
VV1_0521		DNA mismatch repair protein
VV1_0522		hypothetical protein VV1_0522
VV1_0523		aldo/keto reductase family oxidoreductase TAS
VV1_0524		hypothetical protein VV1_0524
VV1_0525		sigma-54 dependent transcriptional regulator
VV1_0526	lysS	lysyl-tRNA synthetase
VV1_0527		protein chain release factor B
VV1_0528		ssDNA exonuclease RecJ
VV1_0529		protein-disulfide isomerase
VV1_0530		site-specific tyrosine recombinase XerD
VV1_0531		flavodoxin FldB
VV1_0532		branched-chain amino acid permease
VV1_0533		O-methyltransferase
VV1_0534		ATP-dependent RNA helicase SrmB
VV1_0535		hypothetical protein VV1_0535
VV1_0536		Na+/alanine symporter
VV1_0538		hypothetical protein VV1_0538
VV1_0539		hypothetical protein VV1_0539
VV1_0540		uracil-DNA glycosylase
VV1_0541		endonuclease IV
VV1_0542		autonomous glycyl radical cofactor GrcA
VV1_0543		threonine synthase
VV1_0544		homoserine kinase
VV1_0545	thrA	bifunctional aspartokinase I/homeserine dehydrogenase I
VV1_0546		hypothetical protein VV1_0546
VV1_0547		ribonuclease activity regulator protein RraA
VV1_0548		two-component response regulator
VV1_0549		hypothetical protein VV1_0549
VV1_0550		aerobic respiration control sensor protein ArcB
VV1_0551		GGDEF domain-containing protein
VV1_0552		Fe-S oxidoreductase
VV1_0553		glutamate synthase
VV1_0554		glutamate synthase subunit beta
VV1_0555		glutamate synthase subunit alpha
VV1_0556		glutamate synthase subunit beta
VV1_0557		hypothetical protein VV1_0557
VV1_0558		5'-methylthioadenosine/S-adenosylhomocysteine nucleosidase
VV1_0559		adenosylcobinamide-phosphate synthase
VV1_0560		ABC-type Fe3+-hydroxamate transport system
VV1_0561		hypothetical protein VV1_0561
VV1_0562		transcriptional regulator
VV1_0563		permease
VV1_0564		chromosome segregation ATPase			X	X
VV1_0565	carB	carbamoyl phosphate synthase large subunit
VV1_0566		carbamoyl phosphate synthase small subunit
VV1_0567		dihydrodipicolinate reductase
VV1_0568		NTP pyrophosphohydrolase
VV1_0569		preprotein translocase subunit SecA
VV1_0570		hypothetical protein VV1_0570
VV1_0571		UDP-3-O-
VV1_0572		cell division protein FtsZ
VV1_0573		cell division protein FtsZ					X
VV1_0574	ftsA	cell division protein FtsA
VV1_0575		cell division protein FtsQ
VV1_0577		UDP-N-acetylmuramate--L-alanine ligase
VV1_0578	murG	N-acetylglucosaminyl transferase
VV1_0579		cell division protein FtsW
VV1_0580	murD	UDP-N-acetylmuramoyl-L-alanyl-D-glutamate synthetase
VV1_0581		phospho-N-acetylmuramoyl-pentapeptide-transferase
VV1_0582		UDP-N-acetylmuramyl pentapeptide synthase
VV1_0583	murE	UDP-N-acetylmuramoylalanyl-D-glutamate--2
VV1_0584		cell division protein FtsI
VV1_0585		cell division protein FtsL
VV1_0586	mraW	S-adenosyl-methyltransferase MraW
VV1_0587		hypothetical protein VV1_0587					X
VV1_0588		methyltransferase
VV1_0589		putative lipoprotein
VV1_0590		hypothetical protein VV1_0590
VV1_0591		phosphoheptose isomerase
VV1_0592		periplasmic or secreted lipoprotein
VV1_0593		ClpXP protease specificity-enhancing factor
VV1_0594	sspA	stringent starvation protein A
VV1_0595		ubiquinol-cytochrome c reductase
VV1_0596		ubiquinol-cytochrome c reductase
VV1_0597		ubiquinol-cytochrome c reductase
VV1_0598		30S ribosomal protein S9
VV1_0599		50S ribosomal protein L13
VV1_0600		ATPase
VV1_0601		cytochrome d ubiquinol oxidase subunit III
VV1_0603		protease DO
VV1_0604		protease DegS
VV1_0605		DNA topoisomerase IV subunit A
VV1_0606		DNA topoisomerase IV subunit B
VV1_0607		esterase YqiA
VV1_0608		cyclic 3'
VV1_0609		hypothetical protein VV1_0609
VV1_0610		MutT/nudix family protein
VV1_0612	tolC	outer membrane channel precursor protein
VV1_0613		bifunctional heptose 7-phosphate kinase/heptose 1-phosphate adenyltransferase
VV1_0614		bifunctional glutamine-synthetase adenylyltransferase/deadenyltransferase
VV1_0615		methyl-accepting chemotaxis protein
VV1_0616		Kef-type K+ transporter NAD-binding component
VV1_0617		hypothetical protein VV1_0617
VV1_0618		phosphate transport regulator
VV1_0619		phosphate/sulphate permease
VV1_0620		SH3 domain-containing protein
VV1_0621		general secretion pathway protein A
VV1_0622		multifunctional tRNA nucleotidyl transferase/2'3'-cyclic phosphodiesterase/2'nucleotidase/phosphatase
VV1_0623	uppP	undecaprenyl pyrophosphate phosphatase
VV1_0624		7
VV1_0625		dihydroneopterin aldolase
VV1_0626		putative glycerol-3-phosphate acyltransferase PlsY
VV1_0627		hydrolase or acyltransferase
VV1_0628		metal-dependent protease
VV1_0629		30S ribosomal protein S21
VV1_0630		hypothetical protein VV1_0630
VV1_0631		DNA primase
VV1_0632		RNA polymerase sigma factor RpoD
VV1_0633		hypothetical protein VV1_0633					X
VV1_0634		hypothetical protein VV1_0634
VV1_0636		putative hemolysin
VV1_0637		TRAP-type mannitol/chloroaromatic compound transport system
VV1_0638		mannitol/fructose-specific phosphotransferase system IIA protein	X		X
VV1_0639		mannitol-1-phosphate 5-dehydrogenase	X		X
VV1_0640		mannitol repressor protein	X		X
VV1_0641		D-fructose-6-phosphate amidotransferase	X		X
VV1_0642		sugar metabolism transcriptional regulator
VV1_0644		pyruvate kinase
VV1_0645		putative transcriptional regulator LuxZ
VV1_0646		sensory box/GGDEF family protein
VV1_0647		acetolactate synthase 3 regulatory subunit
VV1_0648		acetolactate synthase 3 catalytic subunit
VV1_0649		long-chain acyl-CoA synthetase
VV1_0650		leucine transcriptional activator
VV1_0651		glycosyl transferase
VV1_0652		membrane-associated phospholipid phosphatase
VV1_0653		hypothetical protein VV1_0653
VV1_0654		2-isopropylmalate synthase
VV1_0655		3-isopropylmalate dehydrogenase
VV1_0656		isopropylmalate isomerase large subunit
VV1_0657	leuD	isopropylmalate isomerase small subunit
VV1_0658		hypothetical protein VV1_0658
VV1_0659	djlA	DNA-J like membrane chaperone protein
VV1_0660		organic solvent tolerance protein
VV1_0661		parvulin-like peptidyl-prolyl isomerase
VV1_0662		4-hydroxythreonine-4-phosphate dehydrogenase
VV1_0663	ksgA	dimethyladenosine transferase
VV1_0664		ApaG
VV1_0665		diadenosine tetraphosphatase
VV1_0666		dihydrofolate reductase
VV1_0667		hypothetical protein VV1_0667
VV1_0668		hypothetical protein VV1_0668
VV1_0669		GTPase ObgE
VV1_0670		50S ribosomal protein L27
VV1_0671		50S ribosomal protein L21
VV1_0672		geranylgeranyl pyrophosphate synthase
VV1_0673		malate dehydrogenase
VV1_0674		arginine repressor
VV1_0675		TRAP-type uncharacterized transport system
VV1_0676		TRAP-type uncharacterized transport system
VV1_0677		universal stress protein UspA
VV1_0678		1-acyl-sn-glycerol-3-phosphate acyltransferase
VV1_0679		UDP-N-acetylglucosamine 1-carboxyvinyltransferase
VV1_0680		BolA/YrbA family protein
VV1_0681		putative anti-sigma B factor antagonist
VV1_0682		ABC-type transport system involved in resistance to organic solvents
VV1_0683		ABC-type transport system involved in resistance to organic solvents
VV1_0684		ABC-type transport system involved in resistance to organic solvents
VV1_0685		ABC-type transport system involved in resistance to organic solvents
VV1_0686		Ca2+/Na+ antiporter
VV1_0687		sugar phosphate isomerase involved in capsule formation
VV1_0688		3-deoxy-D-manno-octulosonate 8-phosphate phosphatase
VV1_0689		hypothetical protein VV1_0689
VV1_0690		hypothetical protein VV1_0690
VV1_0691		ABC-type transport system
VV1_0692		RNA polymerase factor sigma-54
VV1_0693		ribosome-associated protein Y
VV1_0694		phosphotransferase system mannitol/fructose-specific IIA domain-containing protein
VV1_0695		hypothetical protein VV1_0695
VV1_0697		phosphocarrier protein NPr
VV1_0698		Mg/Co/Ni transporter MgtE
VV1_0699		peptidase PmbA
VV1_0700		hypothetical protein VV1_0700
VV1_0701		ABC-type thiamine transport system
VV1_0702	thiP	thiamine transporter membrane protein
VV1_0703		thiamine transporter substrate binding subunit
VV1_0705		aromatic acid decarboxylase
VV1_0706		UDP-N-acetylmuramate-alanine ligase
VV1_0707		fructose-1
VV1_0708		inorganic pyrophosphatase
VV1_0709		hypothetical protein VV1_0709
VV1_0710		hypothetical protein VV1_0710
VV1_0711		hypothetical protein VV1_0711
VV1_0712		Outer membrane protein
VV1_0713		methionine sulfoxide reductase A
VV1_0714		hypothetical protein VV1_0714
VV1_0715		transcriptional regulator
VV1_0716		hypothetical protein VV1_0716
VV1_0717		hypothetical protein VV1_0717
VV1_0719		peptide ABC transporter ATPase
VV1_0720		peptide ABC transporter permease
VV1_0721		hypothetical protein VV1_0721
VV1_0722		hypothetical protein VV1_0722
VV1_0723		adenylylsulfate kinase
VV1_0724		Sodium/sulfate symporter
VV1_0725	cysN	sulfate adenylyltransferase subunit 1
VV1_0726		sulfate adenylyltransferase subunit 2
VV1_0727		uroporphyrin-III C-methyltransferase
VV1_0728	cpdB	bifunctional 2'
VV1_0729		cAMP-binding proteins - catabolite gene activator and regulatory subunit of cAMP-dependent protein kinase
VV1_0730		ElaA-like protein
VV1_0731		hypothetical protein VV1_0731
VV1_0732		hypothetical protein VV1_0732
VV1_0733		FKBP-type peptidyl-prolyl cis-trans isomerase 1
VV1_0734		hypothetical protein VV1_0734
VV1_0735		50S ribosomal protein L17
VV1_0736		DNA-directed RNA polymerase subunit alpha
VV1_0737		30S ribosomal protein S4
VV1_0738		30S ribosomal protein S11
VV1_0739		30S ribosomal protein S13
VV1_0740		preprotein translocase subunit SecY
VV1_0741		50S ribosomal protein L15
VV1_0742		50S ribosomal protein L30
VV1_0743	rpsE	30S ribosomal protein S5
VV1_0744		50S ribosomal protein L18
VV1_0745		50S ribosomal protein L6
VV1_0746		30S ribosomal protein S8
VV1_0747		30S ribosomal protein S14
VV1_0748		ribosomal protein L5
VV1_0749		ribosomal protein L5					X
VV1_0750		50S ribosomal protein L24
VV1_0751		50S ribosomal protein L14
VV1_0753		30S ribosomal protein S17
VV1_0754	rpmC	50S ribosomal protein L29
VV1_0755		50S ribosomal protein L16
VV1_0756	rpsC	30S ribosomal protein S3
VV1_0757		50S ribosomal protein L22
VV1_0758	rpsS	30S ribosomal protein S19
VV1_0759		50S ribosomal protein L2
VV1_0760		50S ribosomal protein L23
VV1_0761		50S ribosomal protein L4
VV1_0762		50S ribosomal protein L3
VV1_0763		30S ribosomal protein S10
VV1_0766		hypothetical protein VV1_0766	X	X	X
VV1_0767		hypothetical protein VV1_0767					X
VV1_0768		hypothetical protein VV1_0768					X
VV1_0769		RNA processing exonuclease
VV1_0770		endonuclease
VV1_0771		hypothetical protein VV1_0771	X				X
VV1_0774		UDP-glucose 6-dehydrogenase
VV1_0775		nucleoside-diphosphate sugar epimerase	X
VV1_0776		sugar transferase involved in lipopolysaccharide synthesis	X				X
VV1_0777		nucleoside-diphosphate-sugar epimerase	X	X		X	X
VV1_0778		glycosyltransferase	X	X	X	X	X	X
VV1_0779		UDP-N-acetyl-D-mannosamine dehydrogenase	X	X	X	X
VV1_0780		UDP-N-acetylglucosamine 2-epimerase	X	X	X	X
VV1_0781		putative tyrosine-protein kinase Wzc
VV1_0782		adenylosuccinate lyase-like protein					X
VV1_0783		protein-tyrosine-phosphatase	X		X
VV1_0784		adenylosuccinate lyase-like protein					X
VV1_0785		hypothetical protein VV1_0785	X	X	X		X
VV1_0786		capsular polysaccharide export periplasmic protein
VV1_0787		hypothetical protein VV1_0787
VV1_0788		ribosomal S7-like protein	X	X	X	X	X	X
VV1_0789		hypothetical protein VV1_0789	X	X	X
VV1_0790		hypothetical protein VV1_0790		X
VV1_0791		ribosomal S7-like protein	X	X	X		X
VV1_0792		ribosomal S7-like protein	X	X	X		X
VV1_0793		hypothetical protein VV1_0793
VV1_0794		putative periplasmic protein		X
VV1_0795		hypothetical protein VV1_0795
VV1_0796		ADP-L-glycero-D-mannoheptose-6-epimerase
VV1_0797		lipid A biosynthesis (KDO)2-(lauroyl)-lipid IVA acyltransferase	X
VV1_0798		ADP-heptose--LPS heptosyltransferase II WaaF
VV1_0799		3-deoxy-D-manno-octulosonic-acid transferase
VV1_0800		hypothetical protein VV1_0800	X		X
VV1_0801		dehydrogenase	X		X		X
VV1_0802		dehydrogenase	X		X		X
VV1_0803		CMP-N-acetylneuraminic acid synthetase	X		X
VV1_0804		nucleoside-diphosphate-sugar pyrophosphorylase	X		X
VV1_0805		acetyltransferase	X		X		X
VV1_0806		hypothetical protein VV1_0806	X		X		X
VV1_0807		UDP-N-acetylglucosamine 2-epimerase	X		X
VV1_0808		sialic acid synthase	X		X
VV1_0809		hypothetical protein VV1_0809	X		X		X
VV1_0810		cell wall biogenesis regulatory protein			X
VV1_0811		nucleoside-diphosphate sugar epimerase			X
VV1_0812		hypothetical protein VV1_0812	X		X		X
VV1_0813		hydrolase of alkaline phosphatase superfamily
VV1_0814		3-deoxy-D-manno-octulosonic-acid kinase
VV1_0815		diacylglycerol kinase
VV1_0816		ADP-heptose:LPS heptosyltransferase
VV1_0817		lipopolysaccharide biosynthesis glycosyltransferase
VV1_0818		ADP-heptose:LPS heptosyltransferase II
VV1_0819		phosphopantetheine adenylyltransferase
VV1_0820		phosphoglycerol transferase
VV1_0821		formamidopyrimidine-DNA glycosylase
VV1_0822		hypothetical protein VV1_0822
VV1_0823	rpmG	50S ribosomal protein L33
VV1_0824		ribosomal protein L28
VV1_0825		DNA repair protein RadC
VV1_0826		methyl-accepting chemotaxis protein
VV1_0828		bifunctional phosphopantothenoylcysteine decarboxylase/phosphopantothenate synthase
VV1_0829	slmA	nucleoid occlusion protein
VV1_0830		lipid A biosynthesis lauroyl acyltransferase
VV1_0831	pyrE	orotate phosphoribosyltransferase
VV1_0832	rph	ribonuclease PH
VV1_0833		hypothetical protein VV1_0833
VV1_0834		DMT family permease	X		X
VV1_0835		hypothetical protein VV1_0835	X		X
VV1_0836		hypothetical protein VV1_0836
VV1_0837		ABC-type oligopeptide transport system
VV1_0838		ABC-type dipeptide/oligopeptide/nickel transport system
VV1_0839		ABC-type oligopeptide transport system
VV1_0840		ABC-type transport system
VV1_0841		ABC-type transport system
VV1_0842		Outer membrane receptor protein
VV1_0843		hypothetical protein VV1_0843
VV1_0844		hypothetical protein VV1_0844
VV1_0845		TonB system transport protein ExbB2
VV1_0846		TonB system transport protein ExbD2
VV1_0847		periplasmic protein TonB2
VV1_0848		TPR domain-containing protein
VV1_0849		hypothetical protein VV1_0849					X
VV1_0850		guanylate kinase
VV1_0851	rpoZ	DNA-directed RNA polymerase subunit omega
VV1_0852		bifunctional (p)ppGpp synthetase II/ guanosine-3'
VV1_0853		tRNA guanosine-2'-O-methyltransferase
VV1_0854		RecG-like helicase					X
VV1_0855		RecG-like helicase
VV1_0856		xanthine/uracil permease protein
VV1_0857	envZ	osmolarity sensor protein
VV1_0858	ompR	osmolarity response regulator
VV1_0859	greB	transcription elongation factor GreB
VV1_0860		transcriptional accessory protein
VV1_0861		putative ATP-dependent Lon protease
VV1_0862		biotin biosynthesis protein BioH
VV1_0863		amidophosphoribosyltransferase
VV1_0864		putative DNA uptake protein
VV1_0865		ADP-ribose diphosphatase NudE
VV1_0866		3'-phosphoadenosine 5'-phosphosulfate (PAPS) 3'-phosphatase
VV1_0867		general secretion pathway protein EpsN
VV1_0868		Type II secretory pathway
VV1_0869		Type II secretory pathway
VV1_0870		Type II secretory pathway
VV1_0871		Type II secretory pathway
VV1_0872		Type II secretory pathway
VV1_0873		Type II secretory pathway
VV1_0874		Type II secretory pathway
VV1_0875		Type II secretory pathway
VV1_0876		Type II secretory pathway
VV1_0877		Type II secretory pathway
VV1_0878		Type II secretory pathway
VV1_0879		ribosome-associated heat shock protein implicated in the recycling of the 50S subunit
VV1_0880	hslO	Hsp33-like chaperonin
VV1_0881		phosphoenolpyruvate carboxykinase
VV1_0882		hypothetical protein VV1_0882
VV1_0883		acetyltransferase
VV1_0884		D-tyrosyl-tRNA deacylase
VV1_0885	rbn	ribonuclease BN
VV1_0886		ATPase
VV1_0887		ATPase
VV1_0888		GTP-binding TypA-like protein
VV1_0889	glnA	glutamine synthetase
VV1_0890		hypothetical protein VV1_0890
VV1_0891		nitrogen regulation protein NR(II)
VV1_0892		response regulator for NtrB
VV1_0893		signal transduction protein
VV1_0894		coproporphyrinogen III oxidase
VV1_0895		putative ATPase involved in DNA repair
VV1_0896		hypothetical protein VV1_0896
VV1_0897		2-polyprenyl-3-methyl-5-hydroxy-6-metoxy-1
VV1_0899		cytochrome c4
VV1_0900		GTPase EngB
VV1_0901		DNA polymerase I
VV1_0902		delta-aminolevulinic acid dehydratase
VV1_0903		putative Mg-dependent DNase
VV1_0904		Sec-independent protein secretion pathway component TatC
VV1_0905		sec-independent translocase
VV1_0906	tatA	twin argininte translocase protein A
VV1_0907		putative ubiquinone biosynthesis protein UbiB
VV1_0908		hypothetical protein VV1_0908
VV1_0909		ubiquinone/menaquinone biosynthesis methyltransferase
VV1_0910		hypothetical protein VV1_0910
VV1_0911		DMT family permease
VV1_0912		signal transduction protein
VV1_0914		transposase	X
VV1_0915		transposase		X	X
VV1_0916			X		X		X
VV1_0933		FMN reductase
VV1_0934		ferredoxin
VV1_0935		3-polyprenyl-4-hydroxybenzoate decarboxylase
VV1_0936		hypothetical protein VV1_0936
VV1_0937	rho	transcription termination factor Rho
VV1_0938		thioredoxin
VV1_0939		ATP-dependent RNA helicase RhlB
VV1_0940		guanosine pentaphosphate phosphohydrolase	X	X
VV1_0941		hypothetical protein VV1_0941
VV1_0942		aminopeptidase N
VV1_0943		ATP-dependent DNA helicase RecQ
VV1_0944		putative RarD
VV1_0945		transcriptional regulator
VV1_0946		putative threonine efflux protein
VV1_0949		DNA-dependent helicase II
VV1_0950		integral membrane protein
VV1_0952		hypothetical protein VV1_0952
VV1_0953		hypothetical protein VV1_0953
VV1_0954		hypothetical protein VV1_0954
VV1_0955		hypothetical protein VV1_0955
VV1_0956		major facilitator superfamily permease
VV1_0957		transcriptional regulator
VV1_0958		aminopeptidase P
VV1_0959		thiamine biosynthesis protein ThiH
VV1_0960	thiG	thiazole synthase
VV1_0961		sulfur carrier protein ThiS
VV1_0962		dinucleotide-utilizing protein
VV1_0963		thiamine-phosphate pyrophosphorylase		X
VV1_0964		thiamine biosynthesis protein ThiC
VV1_0965	ccrB	camphor resistance protein CrcB
VV1_0966		putative multicopper oxidase
VV1_0968		transposase					X
VV1_0969		transposase	X	X	X		X
VV1_0978		protoporphyrinogen oxidase
VV1_0979		potassium uptake protein TrkH
VV1_0980		hypothetical protein VV1_0980
VV1_0981		multifunctional fatty acid oxidation complex subunit alpha
VV1_0982		3-ketoacyl-CoA thiolase
VV1_0983		Zn-binding alcohol dehydrogenase
VV1_0984		transcriptional regulator
VV1_0985		hypothetical protein VV1_0985
VV1_0986		cell developmental protein SirA
VV1_0987		NADH dehydrogenase subunit II-related protein
VV1_0988		hypothetical protein VV1_0988
VV1_0989	glyQ	glycyl-tRNA synthetase subunit alpha
VV1_0990	glyS	glycyl-tRNA synthetase subunit beta
VV1_0991		hypothetical protein VV1_0991
VV1_0992	avtA	valine--pyruvate transaminase
VV1_0993		signal transduction protein
VV1_0994		16 kDa heat shock protein A
VV1_0996		DNA gyrase subunit B
VV1_0997		recombination protein F
VV1_0998		DNA polymerase III subunit beta
VV1_0999	dnaA	chromosomal replication initiation protein
VV1_1000		hypothetical protein VV1_1000					X
VV1_1001		ABC-type amino acid transport
VV1_1002		ABC-type amino acid transport system
VV1_1003		ABC-type polar amino acid transport system
VV1_1004		50S ribosomal protein L34
VV1_1005	rnpA	ribonuclease P
VV1_1007		putative inner membrane protein translocase component YidC
VV1_1008		tRNA modification GTPase TrmE
VV1_1009		flavodoxin
VV1_1010		tRNA uridine 5-carboxymethylaminomethyl modification enzyme GidA
VV1_1011		glucose-inhibited division protein B
VV1_1012		ParA family protein
VV1_1013		ParB family protein
VV1_1014		F0F1 ATP synthase subunit I
VV1_1015		F0F1 ATP synthase subunit A
VV1_1016		F0F1 ATP synthase subunit C
VV1_1017		F0F1 ATP synthase subunit B
VV1_1018		F0F1 ATP synthase subunit delta
VV1_1019		F0F1 ATP synthase subunit alpha
VV1_1020		F0F1 ATP synthase subunit gamma
VV1_1021		F0F1 ATP synthase subunit beta
VV1_1022	atpC	F0F1 ATP synthase subunit epsilon
VV1_1023	glmU	bifunctional N-acetylglucosamine-1-phosphate uridyltransferase/glucosamine-1-phosphate acetyltransferase
VV1_1024		glutamine-binding periplasmic protein of glutamine ABC transporter
VV1_1025		putative cyclohexadienyl dehydratase precursor signal peptide protein
VV1_1026		inner membrane transport protein YdhC
VV1_1027		putative DNA-binding transcriptional regulator
VV1_1028		threonine dehydratase
VV1_1029		dihydroxy-acid dehydratase
VV1_1030		branched-chain amino acid aminotransferase
VV1_1031		acetolactate synthase 2 regulatory subunit
VV1_1032		acetolactate synthase 2 catalytic subunit
VV1_1033		ComM-related protein
VV1_1034		hypothetical protein VV1_1034
VV1_1035		1-acyl-sn-glycerol-3-phosphate acyltransferase
VV1_1036		Thiol-disulfide isomerase and thioredoxins
VV1_1037		serine/threonine protein kinase
VV1_1038		FixG-related protein
VV1_1039		hypothetical protein VV1_1039
VV1_1040		hypothetical protein VV1_1040
VV1_1041		SpoOM-related protein
VV1_1043		hemolysin
VV1_1044		potassium uptake protein TrkH
VV1_1045	trkA	potassium transporter peripheral membrane component
VV1_1046		Sun protein
VV1_1047		methionyl-tRNA formyltransferase
VV1_1048	def	peptide deformylase
VV1_1049		hypothetical protein VV1_1049
VV1_1050		Smf protein
VV1_1051		hypothetical protein VV1_1051
VV1_1052		DNA topoisomerase I-related protein
VV1_1053		phosphoribosylaminoimidazole carboxylase ATPase subunit
VV1_1054		phosphoribosylaminoimidazole carboxylase catalytic subunit
VV1_1055		Sua5/YciO/YrdC family protein
VV1_1056		coproporphyrinogen III oxidase
VV1_1057	aroE	shikimate 5-dehydrogenase
VV1_1058		hypothetical protein VV1_1058
VV1_1059		carbonic anhydrase
VV1_1074		transposase					X
VV1_1075		transposase		X	X	X	X
VV1_1076		DNA-binding transcriptional regulator IlvY
VV1_1077		ketol-acid reductoisomerase
VV1_1078		hypothetical protein VV1_1078
VV1_1079		cation/multidrug efflux protein
VV1_1080		membrane-fusion protein
VV1_1081		TetR family transcriptional regulator
VV1_1082		ATP-dependent DNA helicase Rep
VV1_1083		ATP-dependent DNA helicase Rep					X
VV1_1084		cytochrome c5
VV1_1085		peptide ABC transporter
VV1_1086		peptide ABC transporter
VV1_1087		peptide ABC transporter
VV1_1088		peptide ABC transporter
VV1_1089		hypothetical protein VV1_1089
VV1_1090		hypothetical protein VV1_1090	X	X	X
VV1_1091		hypothetical protein VV1_1091
VV1_1092		hypothetical protein VV1_1092
VV1_1093		DNA-directed RNA polymerase specialized sigma subunit
VV1_1094		chromosome segregation ATPase	X	X	X
VV1_1095		Serine/threonine protein kinase	X	X	X
VV1_1096		chromosome segregation ATPase			X
VV1_1097		response regulator
VV1_1098		gluconate utilization system gnt-I transcriptional repressor
VV1_1099		phosphogluconate dehydratase
VV1_1100		thermoresistant gluconokinase
VV1_1101		H+/gluconate symporter
VV1_1102		keto-hydroxyglutarate-aldolase/keto-deoxy-phosphogluconate aldolase
VV1_1103		hypothetical protein VV1_1103	X	X
VV1_1104		hypothetical protein VV1_1104	X	X
VV1_1105		glutathione reductase
VV1_1106		external DNA catabolism protein
VV1_1108		Zn-dependent oligopeptidase
VV1_1109		DNA-binding transcriptional regulator AsnC
VV1_1110		FOG EAL domain-containing protein
VV1_1112		SAM-dependent methyltransferase
VV1_1113		hypothetical protein VV1_1113
VV1_1114		DMT family permease
VV1_1115		universal stress protein UspA
VV1_1116		Ferritin-like protein
VV1_1117		universal stress protein UspB
VV1_1118		flavoprotein
VV1_1119		hypothetical protein VV1_1119
VV1_1120		hypothetical protein VV1_1120
VV1_1121		uroporphyrinogen-III synthase
VV1_1122		porphobilinogen deaminase
VV1_1123	cyaA	adenylate cyclase
VV1_1124	cyaY	frataxin-like protein
VV1_1126		diaminopimelate decarboxylase
VV1_1127	dapF	diaminopimelate epimerase
VV1_1128		hypothetical protein VV1_1128
VV1_1129		site-specific tyrosine recombinase XerC
VV1_1130		hydrolase
VV1_1132		FOG EAL domain-containing protein
VV1_1133		hypothetical protein VV1_1133
VV1_1134		hypothetical protein VV1_1134
VV1_1135		hypothetical protein VV1_1135
VV1_1136		HAD superfamily hydrolase
VV1_1137		lysophospholipase
VV1_1138		homoserine/homoserine lactone efflux protein
VV1_1139		signal transduction protein
VV1_1140		transcriptional regulator
VV1_1141		glyceraldehyde-3-phosphate dehydrogenase
VV1_1142		protein-tyrosine phosphatase
VV1_1143		major facilitator superfamily permease
VV1_1144		hypothetical protein VV1_1144
VV1_1145		hypothetical protein VV1_1145
VV1_1146		hypothetical protein VV1_1146
VV1_1147		hypothetical protein VV1_1147
VV1_1150		hypothetical protein VV1_1150					X
VV1_1151		multidrug ABC transporter
VV1_1152		hypothetical protein VV1_1152
VV1_1153		N6-adenine-specific methylase
VV1_1154		Signal recognition particle GTPase
VV1_1155		ATPase involved in cell division
VV1_1156		ATPase involved in cell division					X
VV1_1157		cell division protein
VV1_1158		RNA polymerase factor sigma-32
VV1_1160		thiosulfate sulfurtransferase
VV1_1161		hypothetical protein VV1_1161
VV1_1162		flagellar basal body-associated protein FliL-like protein
VV1_1163		4-hydroxybenzoate synthetase
VV1_1164		4-hydroxybenzoate octaprenyltransferase
VV1_1165		glycerol-3-phosphate acyltransferase
VV1_1166		LexA repressor
VV1_1167		O-methyltransferase involved in polyketide biosynthesis
VV1_1168		soluble pyridine nucleotide transhydrogenase
VV1_1169		DNA-binding transcriptional repressor FabR
VV1_1170		hypothetical protein VV1_1170
VV1_1171		tRNA (uracil-5-)-methyltransferase
VV1_1172		hypothetical protein VV1_1172					X
VV1_1173		Outer membrane cobalamin receptor protein	X	X	X	X
VV1_1174		ATPase
VV1_1175		glutamate racemase
VV1_1176		RNA-binding proteins
VV1_1193		transposase	X	X	X
VV1_1194		hypothetical protein VV1_1194	X	X	X		X
VV1_1195	pssA	phosphatidylserine synthase
VV1_1196		acyltransferase
VV1_1197	murB	UDP-N-acetylenolpyruvoylglucosamine reductase
VV1_1198		biotin-(acetyl-CoA carboxylase) ligase
VV1_1199		biotin-(acetyl-CoA carboxylase) ligase					X
VV1_1200		pantothenate kinase
VV1_1201							X
VV1_1203		GTPase - translation elongation factor					X
VV1_1204		GTPase - translation elongation factor					X
VV1_1205		preprotein translocase subunit SecE
VV1_1206	nusG	transcription antitermination protein NusG
VV1_1207	rplK	50S ribosomal protein L11
VV1_1208		50S ribosomal protein L1
VV1_1209	rplJ	50S ribosomal protein L10
VV1_1210		50S ribosomal protein L7/L12
VV1_1211		DNA-directed RNA polymerase subunit beta
VV1_1212		DNA-directed RNA polymerase subunit beta'
VV1_1213		anti-RNA polymerase sigma 70 factor
VV1_1214	nudC	NADH pyrophosphatase
VV1_1215		hypothetical protein VV1_1215
VV1_1216		hypothetical protein VV1_1216
VV1_1218		uroporphyrinogen decarboxylase
VV1_1220		Uracil-DNA glycosylase
VV1_1221		phosphoglycerate dehydrogenase
VV1_1222		hypothetical protein VV1_1222
VV1_1223		hemolysin
VV1_1224		nucleoid DNA-binding protein
VV1_1225		FKBP-type peptidyl-prolyl cis-trans isomerase
VV1_1226		phosphoribosylamine--glycine ligase
VV1_1227	purH	bifunctional phosphoribosylaminoimidazolecarboxamide formyltransferase/IMP cyclohydrolase
VV1_1229	zntR	zinc-responsive transcriptional regulator
VV1_1230		methyl-accepting chemotaxis protein
VV1_1231		DNA-binding protein Fis
VV1_1232		tRNA-dihydrouridine synthase
VV1_1233		ribosomal protein L11 methyltransferase
VV1_1234		acetyl-CoA carboxylase biotin carboxylase subunit
VV1_1235		acetyl-CoA carboxylase biotin carboxyl carrier protein subunit
VV1_1236		3-dehydroquinate dehydratase
VV1_1237		acetyl-CoA synthetase
VV1_1238		DNA polymerase III subunit epsilon
VV1_1239		signal-transduction protein
VV1_1241		putative 3-phenylpropionic acid transporter
VV1_1242		Signal transduction histidine kinase
VV1_1243		symporter
VV1_1244		hypothetical protein VV1_1244
VV1_1245		multidrug ABC transporter
VV1_1246		response regulator
VV1_1247	dsbD	thiol:disulfide interchange protein precursor
VV1_1248		anaerobic C4-dicarboxylate transporter
VV1_1249		aspartate ammonia-lyase
VV1_1250		FxsA
VV1_1251		rRNA methylase
VV1_1252		superoxide dismutase
VV1_1253	cpxA	two-component sensor protein
VV1_1254		response regulator
VV1_1255		periplasmic repressor CpxP
VV1_1256	fieF	ferrous iron efflux protein F
VV1_1257	pfkA	6-phosphofructokinase
VV1_1258		Na+-driven multidrug efflux pump
VV1_1259	groES	co-chaperonin GroES
VV1_1260	groEL	chaperonin GroEL
VV1_1261		hypothetical protein VV1_1261
VV1_1262		hypothetical protein VV1_1262
VV1_1263		lysine 2
VV1_1264		elongation factor P
VV1_1265		hypothetical protein VV1_1265
VV1_1266		fumarate reductase subunit D
VV1_1267		fumarate reductase subunit C
VV1_1268		fumarate reductase iron-sulfur subunit
VV1_1269		fumarate reductase flavoprotein subunit
VV1_1270		lysyl-tRNA synthetase
VV1_1271		hypothetical protein VV1_1271
VV1_1272		transcriptional regulator
VV1_1273		hypothetical protein VV1_1273
VV1_1274		transposase	X	X	X	X	X	X
VV1_1275		membrane-bound metallopeptidase
VV1_1276		serine acetyltransferase
VV1_1277	gpsA	NAD(P)H-dependent glycerol-3-phosphate dehydrogenase
VV1_1278		preprotein translocase subunit SecB
VV1_1280		rhodanese-related sulfurtransferase
VV1_1281		phosphoglyceromutase
VV1_1282		DMT family permease	X
VV1_1283		di- and tricarboxylate transporter	X
VV1_1284		phosphatidylserine decarboxylase
VV1_1285		ribosome-associated GTPase
VV1_1286		oligoribonuclease
VV1_1287							X
VV1_1288							X
VV1_1289		hypothetical protein VV1_1289
VV1_1290		ATPase or kinase
VV1_1291		N-acetylmuramoyl-L-alanine amidase
VV1_1292		DNA mismatch repair protein
VV1_1293		tRNA delta(2)-isopentenylpyrophosphate transferase
VV1_1294		RNA-binding protein Hfq
VV1_1295		putative GTPase HflX
VV1_1296		membrane protease subunit stomatin/prohibitin-like protein
VV1_1297		membrane protease subunit stomatin/prohibitin-like protein
VV1_1298		hypothetical protein VV1_1298
VV1_1299		adenylosuccinate synthetase
VV1_1300		TPR repeat-containing protein
VV1_1301		nitric oxide dioxygenase
VV1_1302		transcriptional repressor NsrR
VV1_1303		cytosine deaminase
VV1_1304		exoribonuclease R
VV1_1305		23S rRNA (guanosine-2'-O-)-methyltransferase
VV1_1306		phosphoglycolate phosphatase
VV1_1307		tryptophanyl-tRNA synthetase
VV1_1308		hypothetical protein VV1_1308
VV1_1309		extracellular nuclease
VV1_1310		extracellular nuclease					X
VV1_1311		anthranilate/para-aminobenzoate synthase component II
VV1_1312		anthranilate/para-aminobenzoate synthase component II		X	X		X
VV1_1313	argD	bifunctional N-succinyldiaminopimelate-aminotransferase/acetylornithine transaminase protein
VV1_1314		arginine/ornithine N-succinyltransferase beta subunit
VV1_1315		succinylglutamic semialdehyde dehydrogenase
VV1_1317		hypothetical protein VV1_1317
VV1_1318		cAMP-regulatory protein
VV1_1319		phosphoribulokinase
VV1_1320		hypothetical protein VV1_1320
VV1_1321		putative hydrolase
VV1_1322		hypothetical protein VV1_1322
VV1_1323		ABC transporter ATPase
VV1_1324		glutathione-regulated potassium-efflux system ancillary protein KefG
VV1_1325		glutathione-regulated potassium-efflux system protein KefB
VV1_1326		nucleic-acid-binding protein
VV1_1327		FKBP-type peptidyl-prolyl cis-trans isomerase 2
VV1_1328		asparaginase
VV1_1329		hypothetical protein VV1_1329
VV1_1330		WD-40 repeat-containing protein
VV1_1331		FKBP-type peptidyl-prolyl cis-trans isomerase 1
VV1_1332		hypothetical protein VV1_1332
VV1_1333		hypothetical protein VV1_1333
VV1_1334		hypothetical protein VV1_1334
VV1_1335		hypothetical protein VV1_1335
VV1_1336		30S ribosomal protein S12
VV1_1337		30S ribosomal protein S7
VV1_1338		elongation factor G
VV1_1339	tuf	elongation factor Tu
VV1_1340		bacterioferritin-associated ferredoxin
VV1_1341		bacterioferritin
VV1_1342		UDP-glucose 4-epimerase
VV1_1343		triosephosphate isomerase
VV1_1345		5-carboxymethyl-2-hydroxymuconate isomerase
VV1_1346		hypothetical protein VV1_1346
VV1_1347		hypothetical protein VV1_1347
VV1_1348		transcriptional regulator
VV1_1349	glpX	fructose 1
VV1_1351		hypothetical protein VV1_1351
VV1_1352		ribonuclease activity regulator protein RraA
VV1_1353		1
VV1_1355		ATP-dependent protease ATP-binding subunit
VV1_1356		ATP-dependent protease peptidase subunit
VV1_1357		cell division protein
VV1_1358		DNA-binding transcriptional regulator CytR
VV1_1359		primosome assembly protein PriA
VV1_1360		50S ribosomal protein L31
VV1_1361		malic enzyme
VV1_1362		transcriptional repressor protein MetJ
VV1_1364		cystathionine gamma-synthase
VV1_1365	metL	bifunctional aspartate kinase II/homoserine dehydrogenase II
VV1_1366	metF	5
VV1_1367		transcriptional regulator
VV1_1369		phosphoenolpyruvate carboxylase
VV1_1370		acetylornithine deacetylase
VV1_1371		N-acetyl-gamma-glutamyl-phosphate reductase
VV1_1372		acetylglutamate kinase
VV1_1373		argininosuccinate synthase
VV1_1374		bifunctional argininosuccinate lyase/N-acetylglutamate synthase
VV1_1375		DNA-binding transcriptional regulator OxyR
VV1_1376		membrane carboxypeptidase/penicillin-binding protein
VV1_1377		Tfp pilus assembly protein
VV1_1378		Tfp pilus assembly protein PilN
VV1_1379		Tfp pilus assembly protein PilO
VV1_1380		Tfp pilus assembly protein PilP
VV1_1381		Type II secretory pathway
VV1_1382		shikimate kinase I
VV1_1383		3-dehydroquinate synthase
VV1_1384		hypothetical protein VV1_1384
VV1_1385		site-specific DNA methylase
VV1_1386		ribulose-phosphate 3-epimerase
VV1_1387	rpsF	30S ribosomal protein S6
VV1_1388		primosomal replication protein N
VV1_1389	rpsR	30S ribosomal protein S18
VV1_1390		50S ribosomal protein L9
VV1_1391		putative salt-induced outer membrane protein
VV1_1392		replicative DNA helicase
VV1_1393	alr	alanine racemase
VV1_1394		hypothetical protein VV1_1394
VV1_1395		hypothetical protein VV1_1395
VV1_1396		glucose-6-phosphate isomerase
VV1_1397		inhibitor of MCP methylation
VV1_1398		tRNA-dihydrouridine synthase A
VV1_1399	pspG	phage shock protein G
VV1_1400		ABC-type Fe3+-hydroxamate transport system
VV1_1401		thymidylate kinase
VV1_1402		sulfite reductase
VV1_1403		sulfite reductase subunit beta
VV1_1404		phosphoadenosine phosphosulfate reductase
VV1_1420		hypothetical protein VV1_1420
VV1_1421		GGDEF domain-containing protein
VV1_1422		NhaP-type Na+/H+ and K+/H+ antiporters
VV1_1423	metH	B12-dependent methionine synthase
VV1_1424		aspartate kinase III
VV1_1425		Serine-pyruvate aminotransferase/ aspartate aminotransferase
VV1_1426		Lipid A core - O-antigen ligase
VV1_1427		excinuclease ABC subunit A
VV1_1428		UDP-glucose pyrophosphorylase
VV1_1429		DNA-binding HTH domain-containing protein
VV1_1430		single-strand DNA-binding protein
VV1_1431		MSHA biogenesis protein MshH					X
VV1_1432		EAL domain-containing protein
VV1_1433		MSHA biogenesis protein MshI
VV1_1434		glucose-6-phosphate isomerase
VV1_1435		MSHA biogenesis protein MshK
VV1_1436		Type II secretory pathway
VV1_1437		Type II secretory pathway
VV1_1438		TPR repeat-containing protein
VV1_1439		Type II secretory pathway
VV1_1440		Type II secretory pathway
VV1_1441		MSHA biogenesis protein MshF
VV1_1442		MSHA pilin protein MshB
VV1_1443		MSHA pilin protein MshA
VV1_1444		hypothetical protein VV1_1444
VV1_1445		MSHA pilin protein MshD
VV1_1446		Tfp pilus assembly protein PilW
VV1_1447		MSHA biogenesis protein MshP
VV1_1448		MSHA biogenesis protein MshQ	X	X
VV1_1449		Actin-like ATPase involved in cell morphogenesis
VV1_1450		cell shape-determining protein
VV1_1451		rod shape-determining protein MreD
VV1_1452	maf	Maf-like protein
VV1_1453		ribonuclease G
VV1_1454		hypothetical protein VV1_1454
VV1_1455		amidohydrolase
VV1_1456		Zn-dependent protease
VV1_1457		ATPase
VV1_1458		hypothetical protein VV1_1458					X
VV1_1459		ATP-dependent helicase HepA
VV1_1461		pseudouridylate synthase
VV1_1462		D-lactate dehydrogenase
VV1_1463		putative translation initiation inhibitor
VV1_1464		aspartate carbamoyltransferase regulatory subunit
VV1_1465	pyrB	aspartate carbamoyltransferase catalytic subunit
VV1_1466		ornithine carbamoyltransferase
VV1_1467		arginine deiminase
VV1_1468		hypothetical protein VV1_1468
VV1_1469		Beta-galactosidase/beta-glucuronidase
VV1_1470		histone acetyltransferase HPA2
VV1_1471		hypothetical protein VV1_1471
VV1_1472		hypothetical protein VV1_1472			X
VV1_1473		Zn-dependent protease with chaperone function			X
VV1_1474		valyl-tRNA synthetase
VV1_1475		DNA polymerase III subunit chi
VV1_1476		leucyl aminopeptidase
VV1_1477		permease
VV1_1478		permease
VV1_1479		hypothetical protein VV1_1479
VV1_1480							X
VV1_1481		chitin-binding domain-containing protein
VV1_1482		phosphotransferase system cellobiose-specific component IIB
VV1_1483		phosphotransferase system cellobiose-specific component IIC
VV1_1484		phosphotransferase system cellobiose-specific component IIA
VV1_1485		6-phospho-beta-glucosidase
VV1_1486		hypothetical protein VV1_1486
VV1_1487		transcriptional regulator
VV1_1488		hypothetical protein VV1_1488
VV1_1489		HD-GYP domain-containing protein
VV1_1506		hypothetical protein VV1_1506
VV1_1507		methyl-accepting chemotaxis protein
VV1_1510		methyl-accepting chemotaxis protein					X
VV1_1511		methyl-accepting chemotaxis protein
VV1_1513		soluble lytic murein transglycosylase
VV1_1514		hypothetical protein VV1_1514
VV1_1515		A/G-specific DNA glycosylase
VV1_1516		tRNA (guanine-N(7))-methyltransferase
VV1_1517		glutaminase
VV1_1518		3-methyladenine DNA glycosylase	X	X	X
VV1_1519		coproporphyrinogen III oxidase
VV1_1520		putative deoxyribonucleotide triphosphate pyrophosphatase
VV1_1521		hypothetical protein VV1_1521
VV1_1522		hypothetical protein VV1_1522
VV1_1523		integral membrane protein
VV1_1524		pyrroline-5-carboxylate reductase
VV1_1525		TIM-barrel fold family protein
VV1_1526		Tfp pilus assembly protein
VV1_1527		Tfp pilus assembly protein
VV1_1528		Holliday junction resolvase-like protein
VV1_1529		hypothetical protein VV1_1529
VV1_1530		glutathione synthetase
VV1_1531		hypothetical protein VV1_1531
VV1_1532		hypothetical protein VV1_1532					X
VV1_1533		endonuclease I
VV1_1534		hypothetical protein VV1_1534
VV1_1535		integral membrane protein
VV1_1536		S-adenosylmethionine synthetase
VV1_1537		transketolase
VV1_1539		erythrose 4-phosphate dehydrogenase
VV1_1540		phosphoglycerate kinase
VV1_1541		fructose-bisphosphate aldolase
VV1_1542		small-conductance mechanosensitive channel
VV1_1543		lysine efflux permease
VV1_1544		chromosome replication initiation inhibitor protein
VV1_1545		hypothetical protein VV1_1545
VV1_1546		D-3-phosphoglycerate dehydrogenase
VV1_1547		ribose-5-phosphate isomerase A
VV1_1548		5-formyltetrahydrofolate cyclo-ligase
VV1_1549		hypothetical protein VV1_1549
VV1_1551		hypothetical protein VV1_1551
VV1_1552		2-octaprenyl-6-methoxyphenyl hydroxylase
VV1_1553		2-octaprenyl-6-methoxyphenol hydroxylase
VV1_1554		hypothetical protein VV1_1554
VV1_1555		hypothetical protein VV1_1555
VV1_1556		aminomethyltransferase
VV1_1557		hypothetical protein VV1_1557
VV1_1558		L-aspartate oxidase
VV1_1559		RNA polymerase sigma factor RpoE
VV1_1560		negative regulator of sigma E activity
VV1_1561	rseB	periplasmic negative regulator of sigmaE
VV1_1562		positive regulator of sigma E activity
VV1_1563		GTP-binding protein LepA
VV1_1564		Signal peptidase I
VV1_1565	rncS	ribonuclease III
VV1_1566	era	GTP-binding protein Era
VV1_1567	recO	DNA repair protein RecO
VV1_1568		pyridoxal phosphate biosynthetic protein PdxJ
VV1_1569		4'-phosphopantetheinyl transferase
VV1_1570		hypothetical protein VV1_1570
VV1_1571		hypothetical protein VV1_1571
VV1_1572		GGDEF domain-containing protein
VV1_1573		hybrid sensory histidine kinase BarA
VV1_1574	rumA	23S rRNA 5-methyluridine methyltransferase
VV1_1575		guanosine polyphosphate pyrophosphohydrolase/synthetase
VV1_1576		guanosine polyphosphate pyrophosphohydrolase/synthetase					X
VV1_1577		nucleoside triphosphate pyrophosphohydrolase
VV1_1578		CTP synthetase
VV1_1579	eno	phosphopyruvate hydratase
VV1_1581	ftsB	cell division protein FtsB
VV1_1582	ispD	2-C-methyl-D-erythritol 4-phosphate cytidylyltransferase
VV1_1583	ispF	2-C-methyl-D-erythritol 2
VV1_1584		tRNA pseudouridine synthase D
VV1_1585	surE	stationary phase survival protein SurE
VV1_1586		protein-L-isoaspartate O-methyltransferase
VV1_1587		hypothetical protein VV1_1587
VV1_1588		DNA-directed RNA polymerase
VV1_1589		DNA mismatch repair protein
VV1_1590		hypothetical protein VV1_1590
VV1_1591	recA	recombinase A
VV1_1592	recX	recombination regulator RecX
VV1_1593		alanyl-tRNA synthetase
VV1_1594		aspartate kinase
VV1_1595		carbon storage regulator
VV1_1598							X
VV1_1599							X
VV1_1600		oxaloacetate decarboxylase subunit gamma
VV1_1601		pyruvate carboxylase subunit B
VV1_1602		Na+-transporting methylmalonyl-CoA/oxaloacetate decarboxylase
VV1_1603		NADPH:quinone reductase
VV1_1604		hypothetical protein VV1_1604
VV1_1605		Zn-dependent peptidase
VV1_1606		glutamate--cysteine ligase
VV1_1607		hypothetical protein VV1_1607
VV1_1608		S-ribosylhomocysteinase
VV1_1609		Mg2+/Co2+ transporter
VV1_1610		ABC-type uncharacterized transport system
VV1_1612		Signal recognition particle GTPase
VV1_1613		Signal recognition particle GTPase					X
VV1_1615		30S ribosomal protein S16
VV1_1616		16S rRNA-processing protein
VV1_1617	trmD	tRNA (guanine-N(1)-)-methyltransferase
VV1_1618		50S ribosomal protein L19
VV1_1619		hypothetical protein VV1_1619
VV1_1620		hypothetical protein VV1_1620
VV1_1621		dephospho-CoA kinase					X
VV1_1622		dephospho-CoA kinase
VV1_1623		Type 4 prepilin-like proteins leader peptide processing enzyme
VV1_1624		Type IV pilin biogenesis protein
VV1_1625		Type IV pilin assembly protein PilB
VV1_1626		Type IV pilin PilA			X
VV1_1627		quinolinate phosphoribosyltransferase
VV1_1628		N-acetyl-anhydromuranmyl-L-alanine amidase
VV1_1629	pdhR	transcriptional regulator PdhR
VV1_1630		pyruvate dehydrogenase subunit E1
VV1_1631		dihydrolipoamide acetyltransferase
VV1_1632		dihydrolipoamide dehydrogenase
VV1_1634		SmcR
VV1_1635		hypoxanthine phosphoribosyltransferase					X
VV1_1636		hypoxanthine phosphoribosyltransferase
VV1_1637		carbonic anhydrase
VV1_1638		Sulfate permease and
VV1_1640		ABC-type multidrug transport system
VV1_1641		ABC-type multidrug transport system
VV1_1642		pantoate--beta-alanine ligase
VV1_1643		3-methyl-2-oxobutanoate hydroxymethyltransferase
VV1_1644		7
VV1_1645		tRNA nucleotidyltransferase/poly(A) polymerase
VV1_1646		glutamyl- and glutaminyl-tRNA synthetase					X
VV1_1647		glutamyl- and glutaminyl-tRNA synthetase
VV1_1648		DnaK suppressor protein
VV1_1649		sugar fermentation stimulation protein A
VV1_1650		ATP-dependent RNA helicase HrpB
VV1_1651		membrane carboxypeptidase
VV1_1652		hypothetical protein VV1_1652
VV1_1653		bifunctional aconitate hydratase 2/2-methylisocitrate dehydratase
VV1_1654		glycerate kinase
VV1_1655		H+/gluconate symporter	X		X
VV1_1656		sugar diacid utilization regulator	X		X
VV1_1657		hypothetical protein VV1_1657
VV1_1658		nitrogen regulatory protein P-II
VV1_1659		ammonia permease
VV1_1660		ABC-type Fe3+ transport system					X
VV1_1661		ABC-type Fe3+ transport system
VV1_1662		ABC-type Fe3+ transport system
VV1_1663		ABC-type spermidine/putrescine transport system
VV1_1664		phosphomannomutase
VV1_1665		cellobiose phosphorylase
VV1_1666		N-acetyl-beta-hexosaminidase
VV1_1667		N-acetylglucosamine kinase
VV1_1668		endoglucanase-related protein
VV1_1669		ABC-type oligopeptide transport system
VV1_1670		ABC-type dipeptide/oligopeptide/nickel transport system
VV1_1671		ABC-type dipeptide/oligopeptide/nickel transport system
VV1_1672		ABC-type dipeptide/oligopeptide/nickel transport system
VV1_1673		ABC-type dipeptide transport system
VV1_1674		sensory box sensor histidine kinase/response regulator
VV1_1675		16S RNA G1207 methylase RsmC
VV1_1676		permease
VV1_1678		glutamate-1-semialdehyde aminotransferase
VV1_1679		HesB family protein
VV1_1680		membrane-fusion protein
VV1_1681		cation/multidrug efflux pump
VV1_1682		hypothetical protein VV1_1682
VV1_1683		tyrosyl-tRNA synthetase
VV1_1684		hypothetical protein VV1_1684
VV1_1685		D-alanyl-D-alanine carboxypeptidase/endopeptidase
VV1_1686		Outer membrane protein OmpU
VV1_1687	greA	transcription elongation factor GreA
VV1_1688		RNA-binding protein
VV1_1689		23S rRNA methyltransferase J
VV1_1690		ATP-dependent Zn protease
VV1_1691		dihydropteroate synthase
VV1_1692		phosphomannomutase
VV1_1693		preprotein translocase subunit SecG
VV1_1694		hypothetical protein VV1_1694
VV1_1695		transcription elongation factor NusA
VV1_1696	infB	translation initiation factor IF-2
VV1_1697		ribosome-binding factor A
VV1_1698	truB	tRNA pseudouridine synthase B
VV1_1699		hypothetical protein VV1_1699	X	X	X	X	X	X
VV1_1700		transposase	X	X	X	X	X	X
VV1_1701		30S ribosomal protein S15
VV1_1702		superfamily II DNA helicase
VV1_1703		hypothetical protein VV1_1703					X
VV1_1704		hypothetical protein VV1_1704	X
VV1_1705		hypothetical protein VV1_1705
VV1_1706		hypothetical protein VV1_1706
VV1_1708		polynucleotide phosphorylase/polyadenylase
VV1_1709		lipoprotein NlpI
VV1_1710		transcriptional regulator
VV1_1711		multidrug efflux pump VmrA
VV1_1712		collagenase
VV1_1713		collagenase
VV1_1714		c-di-GMP phosphodiesterase A-related protein
VV1_1715		putative lipid carrier protein
VV1_1716		acetyltransferase
VV1_1717		DNA polymerase III subunit psi
VV1_1718		ribosomal-protein-alanine acetyltransferase
VV1_1719		c-di-GMP phosphodiesterase A-related protein
VV1_1720		GGDEF family protein
VV1_1721		peptide chain release factor 3
VV1_1722		Mg-dependent DNase
VV1_1723		nucleoside permease
VV1_1724		nucleoside permease					X
VV1_1725		deoxyribose-phosphate aldolase
VV1_1726		thymidine phosphorylase
VV1_1727		phosphopentomutase
VV1_1728		purine nucleoside phosphorylase
VV1_1729		Smp-like protein
VV1_1730		phosphoserine phosphatase
VV1_1731		hypothetical protein VV1_1731
VV1_1732		DNA repair protein RadA
VV1_1733		GGDEF domain-containing protein
VV1_1734		small-conductance mechanosensitive channel
VV1_1735		hypothetical protein VV1_1735					X
VV1_1736		hypothetical protein VV1_1736
VV1_1737		translation elongation factor G					X
VV1_1738		translation elongation factor G					X
VV1_1740		glycine cleavage system transcription activator	X	X	X		X
VV1_1742		long-chain acyl-CoA synthetase
VV1_1743		response regulator
VV1_1745		Flp pilus assembly protein
VV1_1746		ABC-type uncharacterized transport system
VV1_1747		ATPase with chaperone activity
VV1_1748		Flp pilus assembly protein CpaB
VV1_1749		Flp pilus assembly protein
VV1_1750		hypothetical protein VV1_1750
VV1_1751		hypothetical protein VV1_1751	X	X	X
VV1_1752		hypothetical protein VV1_1752
VV1_1753		hypothetical protein VV1_1753
VV1_1754		Flp pilus assembly protein
VV1_1755		Flp pilus assembly protein
VV1_1756		Flp pilus assembly protein TadB
VV1_1757		Flp pilus assembly protein TadC
VV1_1758		TPR repeat-containing protein
VV1_1759		chromate transporter
VV1_1760		LysR-like transcriptional regulator
VV1_1761		hypothetical protein VV1_1761
VV1_1763		glycosyl hydrolase
VV1_1764		putative oxidoreductase
VV1_1765		putative oxidoreductase
VV1_1766		cryptic beta-D-galactosidase subunit beta
VV1_1767		cryptic beta-D-galactosidase subunit alpha
VV1_1768		lysophospholipase L1
VV1_1769		DNA-binding transcriptional repressor EbgR
VV1_1770		UDP-glucose 4-epimerase
VV1_1771		galactose-1-phosphate uridylyltransferase
VV1_1772		galactokinase
VV1_1773		aldose 1-epimerase		X
VV1_1774		methyl-accepting chemotaxis protein
VV1_1775		transcriptional regulator
VV1_1777		hypothetical protein VV1_1777
VV1_1779		hypothetical protein VV1_1779	X	X	X	X	X	X
VV1_1780		hypothetical protein VV1_1780
VV1_1781		hypothetical protein VV1_1781
VV1_1782		glutathione synthase
VV1_1783		acetyltransferase
VV1_1784		Mg2+ and Co2+ transporter		X
VV1_1785		glycerol-3-phosphate dehydrogenase
VV1_1786		sugar metabolism transcriptional regulator
VV1_1787		glycerol kinase
VV1_1788		glycerol uptake facilitator
VV1_1790		tetrahydrodipicolinate N-succinyltransferase
VV1_1791		hypothetical protein VV1_1791
VV1_1792		transcriptional regulator
VV1_1793		tellurite resistance protein
VV1_1794		hydrolase of alkaline phosphatase superfamily
VV1_1795		exonuclease V subunit gamma
VV1_1796		ATP-dependent exoDNAse beta subunit
VV1_1797		ATP-dependent exoDNAse alpha subunit
VV1_1798		hypothetical protein VV1_1798	X
VV1_1799		N-acetylglutamate synthase
VV1_1800		hypothetical protein VV1_1800
VV1_1801		murein transglycosylase A
VV1_1802		molybdopterin/thiamine biosynthesis family protein
VV1_1803		hypothetical protein VV1_1803
VV1_1805		methyl-accepting chemotaxis protein	X	X	X	X	X	X
VV1_1806		hypothetical protein VV1_1806	X	X	X	X	X	X
VV1_1807		AraC-type DNA-binding domain-containing protein	X	X	X	X	X	X
VV1_1808		selenocysteine lyase
VV1_1809		4-methyl-5(B-hydroxyethyl)-thiazol monophosphate biosynthesis enzyme
VV1_1810		2-dehydropantoate 2-reductase
VV1_1811		Outer membrane protein OmpK			X		X
VV1_1813		Lon protease domain-containing protein
VV1_1814		RNA polymerase sigma factor
VV1_1815		putative transcriptional activator
VV1_1816		AmpG protein
VV1_1817		peptidyl-prolyl cis-trans isomerase
VV1_1818		lipoprotein
VV1_1819		16S RNA G1207 methylase RsmC
VV1_1820		BolA-like protein
VV1_1821		Na(+)-translocating NADH-quinone reductase subunit A
VV1_1822		Na(+)-translocating NADH-quinone reductase subunit B
VV1_1823		Na(+)-translocating NADH-quinone reductase subunit C
VV1_1824		Na(+)-translocating NADH-quinone reductase subunit D
VV1_1825		Na(+)-translocating NADH-quinone reductase subunit E
VV1_1826		Na(+)-translocating NADH-quinone reductase subunit F
VV1_1827		thiamin biosynthesis lipoprotein ApbE
VV1_1828		hypothetical protein VV1_1828
VV1_1829		response regulator
VV1_1830		DNA polymerase IV
VV1_1831		DNA helicase
VV1_1832		methyl-accepting chemotaxis protein
VV1_1833		chitinase
VV1_1834		Sodium-dependent transporter
VV1_1835		hypothetical protein VV1_1835
VV1_1836		hypothetical protein VV1_1836
VV1_1837		hypothetical protein VV1_1837
VV1_1838		prolyl-tRNA synthetase
VV1_1839		hypothetical protein VV1_1839
VV1_1840		50S ribosomal protein L31 type B
VV1_1841		putative p-aminobenzoyl-glutamate transporter
VV1_1842		hypothetical protein VV1_1842	X	X	X		X
VV1_1843		coenzyme F390 synthetase	X	X	X		X
VV1_1844		Zn-dependent hydrolase	X	X	X		X
VV1_1845		3-beta hydroxysteroid dehydrogenase	X	X	X		X
VV1_1846		3-oxoacyl- synthase III	X	X	X		X
VV1_1847		hypothetical protein VV1_1847
VV1_1848		hypothetical protein VV1_1848
VV1_1852		acetyltransferase
VV1_1853		hypothetical protein VV1_1853
VV1_1854		hypothetical protein VV1_1854
VV1_1855		tRNA pseudouridine synthase C
VV1_1856		hypothetical protein VV1_1856		X
VV1_1857		PII uridylyl-transferase
VV1_1858		methionine aminopeptidase
VV1_1859		30S ribosomal protein S2
VV1_1860	tsf	elongation factor Ts
VV1_1861		uridylate kinase
VV1_1862		ribosome recycling factor
VV1_1864		undecaprenyl diphosphate synthase
VV1_1865		CDP-diglyceride synthetase
VV1_1866		1-deoxy-D-xylulose 5-phosphate reductoisomerase
VV1_1867		membrane-associated Zn-dependent protease 1
VV1_1868		outer membrane protein assembly factor YaeT
VV1_1869		Outer membrane protein
VV1_1870	lpxD	UDP-3-O-
VV1_1871	fabZ	(3R)-hydroxymyristoyl-ACP dehydratase
VV1_1872		UDP-N-acetylglucosamine acyltransferase
VV1_1873	lpxB	lipid-A-disaccharide synthase
VV1_1874	rnhB	ribonuclease HII
VV1_1875		DNA polymerase III subunit alpha
VV1_1876		acetyl-CoA carboxylase carboxyltransferase subunit alpha
VV1_1877		cell cycle protein MesJ
VV1_1878		cytochrome c553
VV1_1879		nitrogen regulatory protein PII
VV1_1880		hypothetical protein VV1_1880
VV1_1881		hypothetical protein VV1_1881
VV1_1882		soluble lytic murein transglycosylase
VV1_1883		hydroxyacylglutathione hydrolase GloB
VV1_1884		SAM-dependent methyltransferase
VV1_1885		SAM-dependent methyltransferase					X
VV1_1886		ribonuclease H
VV1_1887		DNA polymerase III subunit epsilon
VV1_1888		hypothetical protein VV1_1888
VV1_1889		putative NADPH-quinone reductase
VV1_1890		TrkA family protein
VV1_1891		hypothetical protein VV1_1891
VV1_1892		hypothetical protein VV1_1892
VV1_1893		hypothetical protein VV1_1893	X	X	X	X	X	X
VV1_1894		hypothetical protein VV1_1894	X	X	X	X	X	X
VV1_1896	fadE	acyl-CoA dehydrogenase
VV1_1897		phosphoheptose isomerase
VV1_1898		glutamine amidotransferase
VV1_1899		phosphoribosylglycinamide formyltransferase
VV1_1900		phosphoribosylaminoimidazole synthetase
VV1_1901		Uracil phosphoribosyltransferase
VV1_1902		xanthine/uracil permease
VV1_1903		hypothetical protein VV1_1903
VV1_1904		hypothetical protein VV1_1904
VV1_1905		Trp repressor binding protein WrbA
VV1_1906		putative arsenate reductase
VV1_1907		putative Zn-dependent protease
VV1_1908		redox protein					X
VV1_1909		permease
VV1_1910	bcp	thioredoxin-dependent thiol peroxidase
VV1_1911		glycine cleavage system transcriptional repressor
VV1_1912	dapA	dihydrodipicolinate synthase
VV1_1913		lipoprotein
VV1_1914		hypothetical protein VV1_1914
VV1_1915		D
VV1_1916		succinyl-diaminopimelate desuccinylase
VV1_1917		arsenate reductase
VV1_1918		hypothetical protein VV1_1918
VV1_1919		outermembrane lipoprotein
VV1_1920		hypothetical protein VV1_1920	X	X	X
VV1_1921		hypothetical protein VV1_1921
VV1_1922		TyrA protein
VV1_1923		flagellin
VV1_1924		flagellin
VV1_1926		flagellin
VV1_1927		flagellar protein FlaG
VV1_1928		flagellar capping protein
VV1_1929		FlaI protein
VV1_1930		flagellar protein FliS
VV1_1931		FlaK protein
VV1_1932		Signal transduction histidine kinase
VV1_1933		response regulator
VV1_1934		flagellar hook-basal body protein FliE
VV1_1935		flagellar MS-ring protein
VV1_1936		flagellar motor switch protein G
VV1_1937		flagellar assembly protein H
VV1_1938		flagellum-specific ATP synthase
VV1_1939		flagellar biosynthesis chaperone
VV1_1940		polar flagellar hook-length control protein
VV1_1941		flagellar basal body-associated protein FliL
VV1_1942		flagellar motor switch protein FliM
VV1_1943		flagellar motor switch protein
VV1_1944		polar flagellar assembly protein
VV1_1945		flagellar biosynthesis protein FliP
VV1_1946		flagellar biosynthesis protein FliQ
VV1_1947		flagellar biosynthesis protein FliR
VV1_1948		flagellar biosynthesis protein FlhB
VV1_1949		flagellar biosynthesis protein FlhA
VV1_1950		flagellar biosynthesis regulator FlhF
VV1_1951		flagellar biosynthesis MinD-related protein
VV1_1952		flagellar biosynthesis sigma factor
VV1_1953		chemotaxis protein
VV1_1954		chemotaxis protein
VV1_1955		chemotaxis protein
VV1_1956		chemotaxis-specific methylesterase
VV1_1957		SOJ-like and chromosome partitioning protein
VV1_1958		hypothetical protein VV1_1958
VV1_1959		chemotaxis signal transduction protein
VV1_1960		ATPase involved in DNA repair
VV1_1961		cytochrome c biogenesis protein CcmA
VV1_1962		putative heme exporter protein B
VV1_1963		putative heme exporter protein C
VV1_1964		putative heme exporter protein D
VV1_1965		cytochrome c-type biogenesis protein CcmE
VV1_1966		cytochrome c-type biogenesis protein CcmF
VV1_1967		Thiol-disulfide interchange protein CcmG
VV1_1968		cytochrome c-type biogenesis protein CcmH
VV1_1969		cytochrome c-type biogenesis protein CcmH
VV1_1970		VacJ lipoprotein
VV1_1971		long-chain fatty acid ABC transporter
VV1_1972		long-chain fatty acid ABC transporter
VV1_1973		hypothetical protein VV1_1973
VV1_1974		RNA polymerase sigma factor
VV1_1975		3-ketoacyl-CoA thiolase
VV1_1976		multifunctional fatty acid oxidation complex subunit alpha
VV1_1977		peptidase
VV1_1978		phosphohistidine phosphatase SixA
VV1_1979		hypothetical protein VV1_1979
VV1_1980		N5-glutamine S-adenosyl-L-methionine-dependent methyltransferase
VV1_1981		chorismate synthase
VV1_1982		hypothetical protein VV1_1982
VV1_1983		putative cytoplasmic protein
VV1_1984		hypothetical protein VV1_1984
VV1_1985		5-methylaminomethyl-2-thiouridine methyltransferase
VV1_1986		3-oxoacyl-(acyl-carrier-protein) synthase
VV1_1988		erythronate-4-phosphate dehydrogenase
VV1_1989		aspartate-semialdehyde dehydrogenase
VV1_1991		AAA ATPase
VV1_1992	truA	tRNA pseudouridine synthase A
VV1_1993		acetyl-CoA carboxylase subunit beta
VV1_1994		dihydrofolate synthase
VV1_1995		DedD protein
VV1_1996		bacteriocin production protein
VV1_1997		amidophosphoribosyltransferase
VV1_1998		transcriptional regulator
VV1_1999		response regulator
VV1_2001		hypothetical protein VV1_2001
VV1_2002		adenine phosphoribosyltransferase
VV1_2003		DNA polymerase III subunits gamma and tau
VV1_2004		hypothetical protein VV1_2004
VV1_2005	recR	recombination protein RecR
VV1_2006		hypothetical protein VV1_2006	X	X	X
VV1_2007		hypothetical protein VV1_2007
VV1_2008		Signal transduction histidine kinase
VV1_2009		response regulator
VV1_2010		aquaporin Z
VV1_2012		Fe-S-cluster oxidoreductase
VV1_2013		hypothetical protein VV1_2013					X
VV1_2014		hypothetical protein VV1_2014
VV1_2015		hypothetical protein VV1_2015
VV1_2016		lactoylglutathione lyase
VV1_2017		hypothetical protein VV1_2017
VV1_2018		alkaline phosphatase
VV1_2019		hypothetical protein VV1_2019
VV1_2020		iron-regulated protein
VV1_2021		23S rRNA methyltransferase A
VV1_2022		5
VV1_2024		PI-3 kinase family phosphatidylinositol kinase/protein kinase	X	X	X		X
VV1_2025		2-methylthioadenine synthetase	X	X	X		X
VV1_2026		hypothetical protein VV1_2026	X	X	X		X
VV1_2027		hypothetical protein VV1_2027	X	X	X		X
VV1_2028		transcriptional regulator	X	X	X		X
VV1_2030		restriction endonuclease S subunits	X	X	X	X	X	X
VV1_2031		Type I restriction enzyme EcoEI M protein	X	X	X
VV1_2032		hypothetical protein VV1_2032	X	X	X	X	X	X
VV1_2034		translation elongation factor Ts	X	X	X	X	X	X
VV1_2035		Na+-driven multidrug efflux pump	X	X	X		X
VV1_2036		hypothetical protein VV1_2036	X	X	X		X
VV1_2037		Type I restriction enzyme EcoEI R protein	X	X	X
VV1_2038		transcriptional regulator	X	X	X
VV1_2039		ATPase involved in DNA repair	X	X	X		X
VV1_2040		ATPase involved in DNA repair	X	X	X	X	X	X
VV1_2041		transcriptional regulator	X	X	X	X	X	X
VV1_2042		hypothetical protein VV1_2042	X	X	X		X
VV1_2044		hypothetical protein VV1_2044	X	X	X	X	X	X
VV1_2045		ATP-binding protein involved in virulence	X	X	X	X	X	X
VV1_2046		transcriptional regulator	X	X	X		X
VV1_2047		HipA-like protein	X	X	X		X
VV1_2048		integrase	X	X	X	X	X	X
VV1_2049		hypothetical protein VV1_2049	X	X	X	X	X	X
VV1_2052		Mg/Co/Ni transporter MgtE
VV1_2053		hypothetical protein VV1_2053
VV1_2054		hypothetical protein VV1_2054
VV1_2055		methyl-accepting chemotaxis protein					X
VV1_2057		methyl-accepting chemotaxis protein					X
VV1_2058		DNA-binding transcriptional activator CadC
VV1_2059		lysine/cadaverine antiporter
VV1_2060		lysine decarboxylase
VV1_2061		GGDEF family protein	X	X	X
VV1_2062		inosine monophosphate dehydrogenase-related protein
VV1_2063		zinc/cadmium/mercury/lead-transporting ATPase
VV1_2064		uridine phosphorylase
VV1_2065		hypothetical protein VV1_2065
VV1_2066		methyl-accepting chemotaxis protein
VV1_2067		HIT family hydrolase
VV1_2068		hypothetical protein VV1_2068
VV1_2069		hypothetical protein VV1_2069
VV1_2070		hypothetical protein VV1_2070
VV1_2071		hypothetical protein VV1_2071
VV1_2072		hypothetical protein VV1_2072
VV1_2074		NADH dehydrogenase
VV1_2075		NADH dehydrogenase					X
VV1_2076		ribosomal-protein-serine acetyltransferase
VV1_2077		hypothetical protein VV1_2077
VV1_2078		transcription-repair coupling factor
VV1_2079		hypothetical protein VV1_2079
VV1_2080		hypothetical protein VV1_2080
VV1_2081		peptide ABC transporter ATPase
VV1_2082		outer membrane-specific lipoprotein transporter subunit LolE
VV1_2083		hypothetical protein VV1_2083
VV1_2084		Rec2-related protein
VV1_2085		lipid transporter ATP-binding/permease protein
VV1_2086		tetraacyldisaccharide 4'-kinase
VV1_2087		hypothetical protein VV1_2087
VV1_2088		3-deoxy-manno-octulosonate cytidylyltransferase
VV1_2089		hypothetical protein VV1_2089
VV1_2090		hypothetical protein VV1_2090
VV1_2091		hypothetical protein VV1_2091
VV1_2092		hypothetical protein VV1_2092
VV1_2093		hypothetical protein VV1_2093
VV1_2094		hypothetical protein VV1_2094
VV1_2095		pyruvate formate lyase-activating enzyme 1
VV1_2096		methyl-accepting chemotaxis protein
VV1_2097		hypothetical protein VV1_2097
VV1_2098		formate acetyltransferase
VV1_2099		hypothetical protein VV1_2099
VV1_2100		polar flagellar sheath protein A			X	X
VV1_2101		ABC-type histidine transport system
VV1_2102		amino acid ABC transporter periplasmic protein
VV1_2103		ABC-type arginine transport system
VV1_2104		ABC-type arginine/histidine transport system
VV1_2105		hypothetical protein VV1_2105
VV1_2106		exonuclease III
VV1_2107		methyl-accepting chemotaxis protein
VV1_2108		methyl-accepting chemotaxis protein					X
VV1_2109		methyl-accepting chemotaxis protein					X
VV1_2110		hypothetical protein VV1_2110
VV1_2111		primosomal replication protein N''
VV1_2112		hypothetical protein VV1_2112
VV1_2113		ATP-dependent DNA helicase DinG
VV1_2114		OMPH_PHOPR porin-like protein H precursor	X	X	X
VV1_2115		hypothetical protein VV1_2115	X	X	X
VV1_2116		pseudouridine synthase family 1 protein
VV1_2118		isocitrate dehydrogenase
VV1_2119		cold shock-like protein CspD
VV1_2120	clpS	ATP-dependent Clp protease adaptor protein ClpS
VV1_2121		ATP-dependent Clp protease
VV1_2122		ATP-dependent Clp protease					X
VV1_2123		translation initiation factor IF-1
VV1_2124		arginyl-tRNA-protein transferase
VV1_2125		Outer membrane lipoprotein
VV1_2126		EPSP synthase					X
VV1_2127		3-phosphoshikimate 1-carboxyvinyltransferase
VV1_2128		hypothetical protein VV1_2128
VV1_2130		DNA topoisomerase I
VV1_2131	glgC	glucose-1-phosphate adenylyltransferase
VV1_2132		glycogen synthase
VV1_2133		Beta-ketoadipate enol-lactone hydrolase
VV1_2134		hypothetical protein VV1_2134
VV1_2135		hypothetical protein VV1_2135
VV1_2136		hypothetical protein VV1_2136
VV1_2138		transcriptional regulator
VV1_2139	torD	chaperone protein TorD
VV1_2140		DNA-binding transcriptional regulator TorR
VV1_2141		hypothetical protein VV1_2141
VV1_2142		putative metallothionein SmtA
VV1_2143		condesin subunit F
VV1_2144		condesin subunit E
VV1_2145		cell division protein MukB
VV1_2146		hypothetical protein VV1_2146	X
VV1_2147		NAD-dependent aldehyde dehydrogenase	X
VV1_2148		choline dehydrogenase	X				X
VV1_2149		choline dehydrogenase	X
VV1_2150		hypothetical protein VV1_2150
VV1_2151		gonadoliberin III-related protein
VV1_2152		hypothetical protein VV1_2152	X
VV1_2153		hypothetical protein VV1_2153
VV1_2154		hypothetical protein VV1_2154
VV1_2155		hypothetical protein VV1_2155
VV1_2156		aspartyl-tRNA synthetase
VV1_2157	ruvC	Holliday junction resolvase
VV1_2158		methyl-accepting chemotaxis protein	X	X	X
VV1_2159	ruvA	Holliday junction DNA helicase motor protein
VV1_2160		Holliday junction DNA helicase B
VV1_2161		Holliday junction DNA helicase RuvB					X
VV1_2162		cytochrome d ubiquinol oxidase
VV1_2163		cytochrome d ubiquinol oxidase
VV1_2164		hypothetical protein VV1_2164					X
VV1_2165		hypothetical protein VV1_2165
VV1_2166		hypothetical protein VV1_2166
VV1_2167		TolQ protein
VV1_2168		TolR membrane protein
VV1_2169		TolA protein
VV1_2170	tolB	translocation protein TolB
VV1_2171		peptidoglycan-associated lipoprotein
VV1_2172		hypothetical protein VV1_2172
VV1_2173		quinolinate synthetase
VV1_2174		potassium channel related protein
VV1_2175		hypothetical protein VV1_2175
VV1_2176		hypothetical protein VV1_2176
VV1_2177		hypothetical protein VV1_2177
VV1_2178		hypothetical protein VV1_2178
VV1_2179		sensor histidine kinase
VV1_2181		hypothetical protein VV1_2181
VV1_2182		hypothetical protein VV1_2182		X	X		X
VV1_2183		hypothetical protein VV1_2183	X	X	X
VV1_2184		ATPase involved in DNA repair	X	X	X
VV1_2185		hypothetical protein VV1_2185	X	X	X		X
VV1_2186		hypothetical protein VV1_2186	X	X	X		X
VV1_2187		hypothetical protein VV1_2187	X	X	X		X
VV1_2188		helicase-related protein	X		X
VV1_2189		tellurite resistance protein-related protein	X		X
VV1_2190		hypothetical protein VV1_2190		X			X
VV1_2191		hypothetical protein VV1_2191		X			X
VV1_2192		hypothetical protein VV1_2192			X
VV1_2193		hypothetical protein VV1_2193			X
VV1_2194		hypothetical protein VV1_2194
VV1_2195		hypothetical protein VV1_2195
VV1_2196		hypothetical protein VV1_2196
VV1_2197		hypothetical protein VV1_2197
VV1_2198		Beta-phosphoglucomutase
VV1_2199		methyl-accepting chemotaxis protein
VV1_2200		D-lactate dehydrogenase
VV1_2201		hypothetical protein VV1_2201
VV1_2203		hypothetical protein VV1_2203	X	X	X		X
VV1_2204		hypothetical protein VV1_2204	X	X
VV1_2205		hypothetical protein VV1_2205
[truncated: 2,488 more rows]
