# Supplementary material for: SOLiD sequencing of four Vibrio vulnificus genomes enables comparative genomic analysis and identification of candidate clade-specific virulence genes
Source: BMC Genomics. 2010 Sep 24;11:512. doi: 10.1186/1471-2164-11-512 (PMC3091676; doi:10.1186/1471-2164-11-512)
Supplement: Additional file 4 — Table S3B: Matches of YJ016 genes from the CMCP6 reference genome and the four newly sequenced genomes. The YJ016 genes are shown by their tag, gene name (if annotated), and product (if known). Matching of each gene with the newly sequenced genomes was determined using MAQ, as described in the Methods. Matches with the CMCP6 genome were obtained using GenPlot at http://www.ncbi.nlm.nih.gov using default parameters. Genes from each queried genome that were not matched to the YJ016 genome are indicated with an X. If a YJ016 gene is missing from all of the other five genomes, it is indicated with an × in the YJ016-Specific column. V. vulnificus strains: M06 - M06-24/O, B5 - 99-738 DP-B5, B8 - 99-520 DP-B8, ATCC - ATCC 33149. [file 1471-2164-11-512-S4.XLSX]

## Sheet: A_Table3B
Additional Table 3B. Matches of YJ016 genes from the CMCP6 reference genome and the four newly sequenced genomes.
			Missing in YJ016 from:
tag	gene	product	ATCC	B5	B8	MO6	CMCP6	YJ016-specific
VV0001		MioC protein
VV0002		thiophene and furan oxidation protein ThdF
VV0003		inner membrane protein
VV0004	rnpA	RNase P protein component
VV0005		ribosomal protein L34
VV0006		ABC-type polar amino acid transport system
VV0007		ABC-type amino acid transport system
VV0008		hypothetical protein					X
VV0009		ABC-type amino acid transport system
VV0010		hypothetical protein					X
VV0011	dnaA	chromosomal DNA replication initiator DnaA
VV0012		DNA polymerase III
VV0013		Recombinational DNA repair ATPase
VV0014		DNA gyrase
VV0015		16 kDa heat shock protein A
VV0016		hypothetical protein					X
VV0017		GGDEF family protein
VV0018	avtA	valine-pyruva_e aminotransferase
VV0019		hypothetical protein
VV0020	glyS	glycyl-tRNA synthetase
VV0021	glyQ	glycyl-tRNA synthetase
VV0022		predicted membrane protein
VV0023		NADH dehydrogenase subunit II-related protein
VV0024		predicted redox protein
VV0025		conserved hypothetical protein
VV0026		transcriptional regulator
VV0027		Zn-binding alcohol dehydrogenase
VV0028		acetyl-CoA acetyltransferase
VV0029		3-hydroxyacyl-CoA dehydrogenase
VV0030		conserved hypothetical protein
VV0031		Trk-type K+ transport system
VV0032		hypothetical protein					X
VV0033		protoporphyrinogen oxidase
VV0034		transcriptional activator IlvY
VV0035		ketol-acid reductoisomerase
VV0036		conserved hypothetical protein
VV0037		putative multidrug resistance protein
VV0038		membrane-fusion protein
VV0039		transcriptional regulator
VV0040		ATP-dependent DNA helicase Rep
VV0041		cytochrome c5
VV0042		hypothetical protein					X
VV0043		Peptide ABC transporter
VV0044		Peptide ABC transporter
VV0045		peptide ABC transporter
VV0046		peptide ABC transporter
VV0047		hypothetical protein					X
VV0048		conserved hypothetical protein
VV0049		hypothetical protein	X	X	X
VV0050		hypothetical protein
VV0051		hypothetical protein
VV0052		putative RNA polymerase ECF-type sigma factor
VV0053		conserved hypothetical protein	X	X	X
VV0054		conserved hypothetical protein	X	X	X
VV0055		conserved hypothetical protein
VV0056		response regulator
VV0057		gluconate utilization system Gnt-I transcriptional repressor
VV0058		hypothetical protein					X
VV0059		phosphogluconate dehydratase
VV0060		thermoresistant gluconokinase
VV0061		putative gluconate permease
VV0062		2-keto-3-deoxy-6-phosphogluconate aldolase
VV0063		putative membrane protein	X	X
VV0064		hypothetical protein	X	X
VV0065		glutathione reductase
VV0066		conserved hypothetical protein
VV0067		Zn-dependent oligopeptidase
VV0068		hypothetical protein					X
VV0069		transcriptional regulator
VV0070		sensory box/GGDEF family protein
VV0071		SAM-dependent methyltransferase
VV0072		hypothetical protein
VV0073		madN protein
VV0074		ferritin-like protein
VV0075		universal stress protein UspA
VV0076		conserved hypothetical protein
VV0077		predicted flavoprotein
VV0078		uncharacterized enzyme of heme biosynthesis
VV0079		uncharacterized enzyme of heme biosynthesis
VV0080		uroporphyrinogen-III synthase
VV0081		porphobilinogen deaminase
VV0082		hypothetical protein					X
VV0083	cyaA	adenylate cyclase
VV0084		hypothetical protein					X
VV0085	cyaY	frataxin-like protein
VV0086		diaminopimelate decarboxylase
VV0087	dapF	diaminopimelate epimerase
VV0088		conserved hypothetical protein
VV0089		site-specific recombinase XerC
VV0090		predicted hydrolase
VV0091		GGDEF family protein
VV0092		conserved hypothetical protein
VV0093		predicted membrane protein
VV0094		conserved hypothetical protein
VV0095		predicted hydrolase
VV0096		lysophospholipase
VV0097		putative threonine efflux protein
VV0098		predicted signal transduction protein
VV0099		predicted transcriptional regulator
VV0100		glyceraldehyde 3-phosphate dehydrogenase
VV0101		predicted protein-tyrosine phosphatase
VV0102		putative transporter
VV0103		conserved hypothetical protein
VV0104		conserved hypothetical protein
VV0105		conserved hypothetical protein
VV0106		hypothetical protein					X
VV0107		predicted membrane protein
VV0108		hypothetical protein					X
VV0109		multiple antibiotic transporter
VV0110		predicted membrane protein
VV0111		N6-adenine-specific methylase
VV0112		signal recognition particle GTPase
VV0113		cell division ATP-binding protein FtsE
VV0114		cell division protein
VV0115		RNA polymerase sigma-32 factor
VV0116		hypothetical protein					X
VV0117		rhodanese-related sulfurtransferase
VV0118		uncharacterized membrane protein
VV0119		flagellar basal body-associated protein
VV0120		chorismate-pyruvate lyase
VV0121		4-hydroxybenzoate polyprenyltransferase
VV0122		glycerol-3-phosphate O-acyltransferase
VV0123		SOS-response transcriptional repressor
VV0124		O-methyltransferase-related protein
VV0125		hypothetical protein					X
VV0126		pyridine nucleotide-disulfide oxidoreductase
VV0127		transcriptional regulator
VV0128		conserved hypothetical protein
VV0129		SAM-dependent methyltransferase
VV0130		MutL protein	X	X	X	X	X	X
VV0131		hypothetical protein	X	X	X	X	X	X
VV0132		conserved hypothetical protein	X	X	X	X	X	X
VV0133		hypothetical protein	X	X	X	X	X	X
VV0134		predicted acetyltransferase	X	X	X	X	X	X
VV0135		putative transcriptional regulator	X	X	X	X	X	X
VV0136		hypothetical protein	X	X	X	X	X	X
VV0137		multidrug resistance efflux pump	X	X	X	X	X	X
VV0138		hypothetical protein	X	X	X	X	X	X
VV0139		conserved hypothetical protein	X	X	X	X	X	X
VV0140		integrase	X	X	X	X
VV0141		signal transduction histidine kinase	X	X	X	X	X	X
VV0142		predicted transcriptional regulator	X	X	X	X
VV0143		conserved hypothetical protein	X	X	X	X
VV0144		conserved hypothetical protein	X	X	X	X
VV0145		hypothetical protein	X	X	X	X
VV0146		hypothetical protein		X	X	X
VV0147		hypothetical protein	X	X	X	X	X	X
VV0148		hypothetical protein	X	X	X	X	X	X
VV0149		hypothetical protein	X	X	X	X	X	X
VV0150		hypothetical protein	X	X	X	X
VV0151		transposase				X	X
VV0152		transposase and inactivated derivative			X	X	X
VV0153		putative hydroxyacylglutathione hydrolase	X	X	X	X	X	X
VV0154		hypothetical protein	X	X	X	X	X	X
VV0155		lactoylglutathione lyase	X	X	X	X	X	X
VV0156		conserved hypothetical protein	X	X	X	X	X	X
VV0157		hypothetical protein	X	X	X	X	X	X
VV0158	gldA	glycerol dehydrogenase	X	X	X	X	X	X
VV0159		bacterial surface protein	X	X	X	X	X	X
VV0160		hypothetical protein	X	X	X	X	X	X
VV0161		transposase				X	X
VV0162		hypothetical protein	X	X	X	X	X	X
VV0163		conserved hypothetical protein	X	X	X	X	X	X
VV0164		conserved hypothetical protein	X	X	X	X	X	X
VV0165		hypothetical protein	X	X	X	X	X	X
VV0166		outer membrane cobalamin receptor protein
VV0167		predicted ATPase
VV0168		glutamate racemase
VV0169		RNA-binding protein
VV0170		hypothetical protein					X
VV0172		transposase and inactivated derivative					X
VV0173		transposase and inactivated derivative			X
VV0174		predicted signal transduction protein
VV0175		conserved hypothetical protein
VV0176		conserved hypothetical protein
VV0177		ubiquinone/menaquinone biosynthesis methlytransferase UbiE
VV0178		conserved hypothetical protein
VV0179		putative ubiquinone biosynthesis protein AarF
VV0180	tatA	Sec-independent protein secretion pathway component
VV0181		Sec-independent protein secretion pathway component
VV0182		Sec-independent protein secretion pathway component TatC
VV0183		conserved hypothetical protein					X
VV0184		Mg-dependent DNase
VV0185		delta-aminolevulinic acid dehydratase
VV0186		DNA polymerase I
VV0187		predicted GTPase
VV0188		cytochrome c4
VV0189		methyltransferase-related protein
VV0190		hypothetical protein					X
VV0191		conserved hypothetical protein
VV0192		conserved hypothetical protein
VV0193		oxygen-independent coproporphyrinogen III oxidase
VV0194		hypothetical protein					X
VV0195		GGDEF family protein
VV0196		nitrogen regulation protein
VV0197		nitrogen regulation protein NtrB
VV0198		conserved hypothetical protein
VV0199	glnA	glutamine synthetase
VV0200		GTP-binding protein TypA
VV0201		predicted ATPase
VV0202		hypothetical protein
VV0203	rbn	ribonuclease BN
VV0204		D-Tyr-tRNAtyr deacylase
VV0205		predicted acetyltransferase
VV0206		conserved hypothetical protein
VV0207		phosphoenolpyruvate carboxykinase
VV0208	hslO	disulfide bond chaperone
VV0209		ribosome-associated heat shock protein
VV0210		hypothetical protein					X
VV0211		hypothetical protein					X
VV0212		hypothetical protein					X
VV0213		type II secretory pathway
VV0214		type II secretory pathway
VV0215		type II secretory pathway
VV0216		type II secretory pathway
VV0217		type II secretory pathway
VV0218		type II secretory pathway
VV0219		type II secretory pathway
VV0220		type II secretory pathway
VV0221		type II secretory pathway
VV0222		type II secretory pathway
VV0223		type II secretory pathway
VV0224		type II secretion pathway protein N
VV0225		3-Phosphoadenosine 5-phosphosulfate (PAPS) 3-phosphatase
VV0226		MutT/nudix family protein
VV0227		thioredoxin-like protein
VV0228		hypothetical protein					X
VV0229		hypothetical protein					X
VV0230		biotin biosynthesis protein BioH
VV0231		predicted amidophosphoribosyltransferase
VV0232		hypothetical protein					X
VV0233		conserved hypothetical protein
VV0234		transcriptional accessory protein
VV0235	greB	transcription elongation factor
VV0236	ompR	transcriptional regulator OmpR
VV0237	envZ	osmolarity sensor protein EnvZ
VV0238		xanthine/uracil permease family protein
VV0239		RecG-like helicase
VV0240		rRNA methylase
VV0241		guanosine-3
VV0242	rpoZ	DNA-directed RNA polymerase
VV0243		guanylate kinase
VV0244		TPR-repeat-containing protein
VV0245		periplasmic protein TonB2
VV0246		tonB system transport protein ExbD2
VV0247		tonB system transport protein ExbB2
VV0248		putative TolR protein
VV0249		conserved hypothetical protein
VV0250		outer membrane receptor protein
VV0251		ABC-type transport system
VV0252		ABC-type transport system
VV0253		ABC-type oligopeptide transport system
VV0254		ABC-type oligopeptide transport system
VV0255		ABC-type oligopeptide transport system
VV0256		conserved hypothetical protein	X
VV0257		hypothetical protein	X		X
VV0258		putative membrane protein	X		X
VV0259		hypothetical protein	X		X		X
VV0260		hypothetical protein		X	X	X	X
VV0261		conserved hypothetical protein		X	X	X	X
VV0262		conserved hypothetical protein		X	X	X	X
VV0263		conserved hypothetical protein	X	X	X	X	X	X
VV0264		VrlI homologue	X	X	X	X	X	X
VV0265		type I site-specific restriction-modification system	X	X	X	X
VV0266		type I restriction-modification system methyltransferase subunit	X	X	X	X
VV0267		type I restriction-modification enzyme	X	X	X	X	X	X
VV0268		hypothetical protein	X	X	X	X	X	X
VV0269		hypothetical protein	X	X	X	X	X	X
VV0270		hypothetical protein	X	X	X	X	X	X
VV0271		hypothetical protein	X	X	X	X	X	X
VV0272		hypothetical protein	X	X	X	X	X	X
VV0273		hypothetical protein	X	X	X	X
VV0274		hypothetical protein	X	X	X	X	X	X
VV0275		hypothetical protein	X	X	X	X	X	X
VV0276		hypothetical protein	X	X	X	X	X	X
VV0277		site-specific recombinase	X	X	X	X	X	X
VV0278		uncharacterized stress-induced protein
VV0279	rph	RNase PH
VV0280	pyrE	orotate phosphoribosyltransferase
VV0281		lipid A biosynthesis lauroyl acyltransferase
VV0282	slmA	transcriptional regulator
VV0283		DNA/pantothenate metabolism flavoprotein
VV0284		methyl-accepting chemotaxis protein
VV0285		DNA repair protein
VV0286		ribosomal protein L28
VV0287	rpmG	ribosomal protein L33
VV0288		conserved hypothetical protein
VV0289		formamidopyrimidine-DNA glycosylase
VV0290		hypothetical protein					X
VV0291		phosphoglycerol transferase
VV0292		phosphopantetheine adenylyltransferase
VV0293		ADP-heptose:LPS heptosyltransferase
VV0294		lipopolysaccharide biosynthesis glycosyltransferase
VV0295		ADP-heptose:LPS heptosyltransferase
VV0296		diacylglycerol kinase
VV0297		putative KDO kinase WavC
VV0298		predicted hydrolase
VV0299		putative glycosyl transferase	X	X	X	X	X	X
VV0300		dTDP-D-glucose 46-dehydratase	X	X	X	X	X	X
VV0301		D-glucose-1-phosphate thymidylyltransferase	X	X	X	X	X	X
VV0302		dTDP-4-dehydrorhamnose reductase	X	X	X	X	X	X
VV0303		dTDP-6-deoxy-D-xylo-4-hexulose-3	X	X	X	X	X	X
VV0304		putative WavS protein	X	X	X	X	X	X
VV0305		lipopolysaccharide biosynthesis protein	X	X	X	X	X	X
VV0306		hypothetical protein	X	X	X	X	X	X
VV0307		acyltransferase family protein	X	X	X	X	X	X
VV0308		hypothetical protein	X	X	X	X	X	X
VV0309		predicted nucleoside-diphosphate sugar epimerase			X
VV0310		putative aminotransferase			X
VV0311		UDP-N-acetylglucosamine 2-epimerase		X	X	X
VV0312		sialic acid synthase		X	X	X
VV0313		putative acetyltransferase		X	X	X	X
VV0314		putative sugar-phosphate nucleotide transferase		X	X	X
VV0315		predicted dehydrogenase		X	X	X	X
VV0316		CMP-N-acetylneuraminic acid synthetase		X	X	X
VV0317		dehydrogenase		X	X	X	X
VV0318		glutamine amidotransferase		X	X	X	X
VV0319		imidazoleglycerol-phosphate synthase		X	X	X	X
VV0320		putitive LPS biosynthesis protein		X	X	X	X
VV0321		putitive LPS biosynthesis protein		X	X	X	X
VV0322		acetyltransferase		X	X	X	X
VV0323		hypothetical protein		X	X	X
VV0324		3-deoxy-D-manno-octulosonic-acid transferase
VV0325		ADP-heptose:LPS heptosyltransferase
VV0326		putative lipid A biosynthesis (kdo)2-(lauroyl)-lipid IVA acyltransferase		X	X	X
VV0327		ADP glyceromanno-heptose 6-epimerase
VV0328		conserved hypothetical protein
VV0329		putative exported protein
VV0330		conserved hypothetical protein
VV0331		hypothetical protein
VV0332		hypothetical protein	X	X	X
VV0333		hypothetical protein	X	X	X		X
VV0334		hypothetical protein	X	X	X		X
VV0335		hypothetical protein	X	X	X
VV0336		hypothetical protein
VV0337		outer membrane capsular polysaccharide transport protein
VV0338		conserved hypothetical protein				X	X
VV0339		cytoplasmic phosphatase
VV0340		putative tyrosine-protein kinase Wzc
VV0341		UDP-N-acetylglucosamine 2-epimerase	X	X	X	X
VV0342		UDP-N-acetyl-D-mannosaminuronate dehydrogenase	X	X	X	X
VV0343		hypothetical protein	X	X	X	X	X	X
VV0344		hypothetical protein	X	X	X	X	X	X
VV0345		hypothetical protein	X	X	X	X	X	X
VV0346		hypothetical protein	X	X	X	X	X	X
VV0347		conserved hypothetical protein	X	X	X	X	X	X
VV0348		conserved hypothetical protein	X	X	X	X	X	X
VV0349		GDP-mannose-4	X	X	X	X	X	X
VV0350		putative nucleotide di-P-sugar epimerase or dehydratase	X	X	X	X	X	X
VV0351		putative GDP-mannose mannosylhydrolase	X	X	X	X	X	X
VV0352		mannose-1-phosphate guanylyltransferase	X	X	X	X	X	X
VV0353		phosphomannomutase	X	X	X	X	X	X
VV0354		putitive LPS biosynthesis protein	X	X	X	X	X	X
VV0355		glutamine amidotransferase	X	X	X	X	X	X
VV0356		imidazoleglycerol-phosphate synthase	X	X	X	X	X	X
VV0357		putatve zinc-binding dehydrogenase	X	X	X	X	X	X
VV0358		conserved hypothetical protein	X	X	X	X	X	X
VV0359		hypothetical protein	X	X	X	X	X	X
VV0360		predicted glycosyltransferase	X	X	X	X	X	X
VV0361		putative UDP-galactose phosphate transferase	X	X	X	X	X	X
VV0362		putative acetyltransferase	X	X	X	X	X	X
VV0363		pilin glycosylation protein	X	X	X	X	X	X
VV0364		predicted nucleoside-diphosphate sugar epimerase	X
VV0365		predicted UDP-glucose 6-dehydrogenase
VV0366		UDP-glucose pyrophosphorylase	X	X	X	X	X	X
VV0367		hypothetical protein	X	X	X	X	X	X
VV0368		hypothetical protein		X		X	X
VV0369		transposase		X	X	X	X
VV0370		putative transposase subunit		X	X	X	X
VV0371		predicted endonuclease
VV0372		conserved hypothetical protein
VV0373		hypothetical protein		X	X		X
VV0374		ribosomal protein S10
VV0375		ribosomal protein L3
VV0376		ribosomal protein L4
VV0377		ribosomal protein L23
VV0378		ribosomal protein L2
VV0379	rpsS	ribosomal protein S19
VV0380		ribosomal protein L22
VV0381	rpsC	ribosomal protein S3
VV0382		ribosomal protein L16/L10E
VV0383	rpmC	ribosomal protein L29
VV0384		ribosomal protein S17
VV0385		ribosomal protein L14
VV0386		ribosomal protein L24
VV0387		ribosomal protein L5
VV0388		ribosomal protein S14
VV0389		ribosomal protein S8
VV0390		ribosomal protein L6
VV0391		ribosomal protein L18
VV0392	rpsE	ribosomal protein S5
VV0393		ribosomal protein L30/L7E
VV0394		ribosomal protein L15
VV0395		preprotein translocase subunit SecY
VV0396		ribosomal protein S13
VV0397		ribosomal protein S11
VV0398		ribosomal protein S4
VV0399		DNA-directed RNA polymerase
VV0400		ribosomal protein L17
VV0401		conserved hypothetical protein
VV0402		FKBP-type peptidyl-prolyl cis-trans isomerase 1
VV0403		conserved hypothetical protein
VV0404		hypothetical protein		X			X
VV0405		hypothetical protein					X
VV0406		conserved hypothetical protein
VV0407		elaA protein
VV0408		cAMP-binding protein
VV0409	cpdB	2`
VV0410		uroporphyrinogen-III methylase
VV0411		sulfate adenylate transferase
VV0412	cysN	sulfate adenylate transferase
VV0413		putative sodium/sulfate symporter
VV0414		adenylylsulfate kinase
VV0415		conserved hypothetical protein
VV0416		hypothetical protein					X
VV0417		conserved hypothetical protein
VV0418		ABC-type antimicrobial peptide transport system
VV0419		ABC-type antimicrobial peptide transport system
VV0420		hypothetical protein					X
VV0421		conserved hypothetical protein
VV0422		hypothetical protein
VV0423		conserved hypothetical protein					X
VV0424		predicted transcriptional regulator
VV0425		hypothetical protein					X
VV0426		conserved hypothetical protein
VV0427		Peptide methionine sulfoxide reductase
VV0428		outer membrane protein
VV0429		conserved hypothetical protein
VV0430		conserved hypothetical protein
VV0431		hypothetical protein
VV0432		inorganic pyrophosphatase
VV0433		hypothetical protein					X
VV0434		fructose-16-bisphosphatase
VV0435		UDP-N-acetylmuramate-alanine ligase
VV0436		3-polyprenyl-4-hydroxybenzoate decarboxylase
VV0437		thiamine ABC transporter
VV0438	thiP	thiamine ABC transporter
VV0439		thiamine ABC transporter
VV0440		conserved hypothetical protein
VV0441		pmbA protein
VV0442		magnesium transporter
VV0443		hypothetical protein					X
VV0444		phosphocarrier protein NPr
VV0445		predicted P-loop-containing kinase
VV0446		nitrogen regulatory IIA protein PtsN
VV0447		putative sigma-54 modulation protein
VV0448		DNA-directed RNA polymerase specialized sigma subunit
VV0449		ABC-type transport system
VV0450		conserved hypothetical protein
VV0451		conserved hypothetical protein
VV0452		low specificity phosphatase
VV0453		putative polysialic acid capsule expression protein
VV0454		putative sodium/calcium exchanger protein
VV0455		ABC-type transport system
VV0456		ABC-type transport system
VV0457		ABC-type transport system
VV0458		ABC-type transport system
VV0459		putative anti-sigma B factor antagonist
VV0460		predicted transcriptional regulator
VV0461		UDP-N-acetylglucosamine enolpyruvyl transferase
VV0462		1-acyl-sn-glycerol-3-phosphate acyltransferase
VV0463		conserved hypothetical protein
VV0464		TRAP-type uncharacterized transport system
VV0465		TRAP-type uncharacterized transport system
VV0466		arginine repressor
VV0467		malate/lactate dehydrogenase
VV0468		hypothetical protein					X
VV0469		geranylgeranyl pyrophosphate synthase
VV0470		ribosomal protein L21
VV0471		ribosomal protein L27
VV0472		GTP1/Obg family protein
VV0473		conserved hypothetical protein
VV0474		conserved hypothetical protein
VV0475		dihydrofolate reductase
VV0476		bis(5-nucleosyl)-tetraphosphatase
VV0477		apaG protein
VV0478	ksgA	dimethyladenosine transferase
VV0479		pyridoxal phosphate biosynthesis protein
VV0480		parvulin-like peptidyl-prolyl isomerase
VV0481		organic solvent tolerance protein OstA
VV0482	djlA	DnaJ-domain-containing protein
VV0483		conserved hypothetical protein
VV0484	leuD	3-isopropylmalate dehydratase small subunit
VV0485		3-isopropylmalate dehydratase large subunit
VV0486		3-isopropylmalate dehydrogenase
VV0487		2-isopropylmalate synthase
VV0488		hypothetical protein
VV0489		hypothetical protein					X
VV0490		hypothetical protein					X
VV0491		membrane-associated phospholipid phosphatase
VV0492		glycosyl transferase
VV0493		transcriptional regulator
VV0494		long-chain acyl-CoA synthetase
VV0495		thiamine pyrophosphate-requiring enzyme
VV0496		acetolactate synthase
VV0497		GGDEF family protein
VV0498		conserved hypothetical protein					X
VV0499		transcriptional regulator
VV0500		pyruvate kinase
VV0501		transcriptional regulator of sugar metabolism
VV0502		glucosamine-fructose-6-phosphate aminotransferase	X		X
VV0503		mannitol operon repressor	X		X
VV0504		mannitol-1-phosphate 5-dehydrogenase	X		X
VV0505		PTS system	X		X
VV0506		hypothetical protein					X
VV0507		extracellular solute-binding protein
VV0508		putative hemolysin
VV0509		conserved hypothetical protein
VV0510		hypothetical protein		X	X	X	X
VV0511		conserved hypothetical protein		X	X	X	X
VV0512		conserved hypothetical protein		X	X	X	X
VV0513		hypothetical protein		X	X	X	X
VV0514		conserved hypothetical protein	X	X	X	X	X	X
VV0515		predicted transcriptional regulator	X	X	X	X	X	X
VV0516		ribonuclease HI		X	X	X	X
VV0517		hypothetical protein		X	X	X	X
VV0518		conserved hypothetical protein		X	X	X	X
VV0519		conserved hypothetical protein		X	X	X	X
VV0520		conserved hypothetical protein		X	X	X	X
VV0521		conserved hypothetical protein		X	X	X	X
VV0522		conserved hypothetical protein		X	X	X	X
VV0523		conserved hypothetical protein	X	X	X	X	X	X
VV0524		conserved hypothetical protein		X	X	X	X
VV0525		DNA repair protein		X	X	X	X
VV0526		transcriptional regulator of sugar metabolism	X	X	X	X	X	X
VV0527		deoxyribose-phosphate aldolase	X	X	X	X	X	X
VV0528		sugar kinase	X	X	X	X	X	X
VV0529		fucose permease	X	X	X	X	X	X
VV0530		putative cytoplasmic protein	X	X	X	X	X	X
VV0531		transposase	X	X	X	X	X	X
VV0532		hypothetical protein	X	X	X	X	X	X
VV0533		conserved hypothetical protein	X	X	X	X	X	X
VV0534		conserved hypothetical protein	X	X	X	X	X	X
VV0535		hypothetical protein	X	X	X	X	X	X
VV0536		transcriptional regulator of sugar metabolism	X	X	X	X	X	X
VV0537		phosphotransferase system	X	X	X	X	X	X
VV0538		phosphotransferase system	X	X	X	X	X	X
VV0539		phosphotransferase system	X	X	X	X	X	X
VV0540		phosphotransferase system	X	X	X	X	X	X
VV0541		conserved hypothetical protein	X	X	X	X	X	X
VV0542		endoxylanase precursor	X	X	X	X	X	X
VV0543		ribose 5-phosphate isomerase	X	X	X	X	X	X
VV0544		conserved hypothetical protein	X	X	X	X	X	X
VV0545		putative transposase	X	X	X	X	X	X
VV0546		putative transposase	X		X	X	X
VV0547		hypothetical protein	X		X	X	X
VV0548		conserved hypothetical protein	X		X	X	X
VV0549		conserved hypothetical protein	X	X	X	X	X	X
VV0550		transcriptional regulator	X	X	X	X	X	X
VV0551		hypothetical protein	X	X	X	X	X	X
VV0552		dehydrogenase	X	X	X	X	X	X
VV0553		conserved hypothetical protein	X	X	X	X	X	X
VV0554		sugar kinase	X	X	X	X	X	X
VV0555		2-keto-3-deoxy-6-phosphogluconate aldolase	X	X	X	X	X	X
VV0556		putative Tn5 transposase	X	X	X	X	X	X
VV0557		hypothetical protein	X	X	X	X	X	X
VV0558		putative transposase A	X	X	X	X	X	X
VV0559		putative transposase B	X	X	X	X	X	X
VV0560		phage integrase		X	X	X
VV0561		RNA polymerase sigma factor RpoD
VV0562		DNA primase
VV0563		conserved hypothetical protein
VV0564		ribosomal protein S21
VV0565		metal-dependent protease
VV0566		putative beta-ketoadipate enol-lactone hydrolase
VV0567		predicted membrane protein
VV0568		dihydroneopterin aldolase
VV0569		78-dihydro-6-hydroxymethylpterin- pyrophosphokinase
VV0570	uppP	putative undecaprenol kinase
VV0571		tRNA nucleotidyltransferase
VV0572		putative general secretion pathway protein A
VV0573		SH3 domain protein
VV0574		pho4 family protein
VV0575		hypothetical protein					X
VV0576		phosphate transport regulator
VV0577		conserved hypothetical protein
VV0578		Kef-type K+ transport system
VV0579		hypothetical protein					X
VV0580		methyl-accepting chemotaxis protein
VV0581		glutamine synthetase adenylyltransferase
VV0582		ADP-heptose synthase
VV0583	tolC	outer membrane protein
VV0584		MutT/nudix family protein
VV0585		conserved hypothetical protein
VV0586		cyclic AMP phosphodiesterase
VV0587		predicted esterase
VV0588		topoisomerase IV
VV0589		topoisomerase IV
VV0590		protease DegS
VV0591		protease DO
VV0592		conserved hypothetical protein
VV0593		predicted ATPase
VV0594		ribosomal protein L13
VV0595		ribosomal protein S9
VV0596		ubiquinol-cytochrome c reductase
VV0597		ubiquinol-cytochrome c reductase
VV0598		ubiquinol-cytochrome c reductase
VV0599	sspA	stringent starvation protein A
VV0600		stringent starvation protein B
VV0601		putative hemolysin
VV0602		phosphoheptose isomerase
VV0603		predicted endonuclease
VV0604		putative lipoprotein
VV0605		predicted methyltransferase
VV0606	mraW	predicted S-adenosylmethionine-dependent methyltransferase
VV0607		cell division protein FtsL
VV0608		cell division protein FtsI
VV0609	murE	UDP-N-acetylmuramyl tripeptide synthase
VV0610		UDP-N-acetylmuramyl pentapeptide synthase
VV0611		phospho-N-acetylmuramoyl-pentapeptide- transferase
VV0612	murD	UDP-N-acetylmuramoylalanine-D-glutamate ligase
VV0613		bacterial cell division membrane protein FtsW
VV0614	murG	UDP-N-acetylglucosamine:LPS N-acetylglucosamine transferase
VV0615		UDP-N-acetylmuramate-alanine ligase
VV0616		cell division septal protein FtsQ
VV0617	ftsA	cell division protein FtsA
VV0618		cell division GTPase FtsZ
VV0619		UDP-3-O-acyl-N-acetylglucosamine deacetylase
VV0620		conserved hypothetical protein
VV0621		preprotein translocase subunit SecA
VV0622		NTP pyrophosphohydrolase
VV0623		dihydrodipicolinate reductase
VV0624		carbamoylphosphate synthase small subunit
VV0625	carB	carbamoylphosphate synthase large subunit
VV0626		hypothetical protein			X
VV0627		conserved hypothetical protein	X	X	X	X	X	X
VV0628		hypothetical protein	X	X	X	X	X	X
VV0629		predicted permease
VV0630		transcriptional regulator
VV0631		hypothetical protein					X
VV0632		predicted membrane protein
VV0633		ABC-type Fe3+-hydroxamate transport system
VV0634		putative cobalamin biosynthesis protein CbiB
VV0635		nucleoside phosphorylase
VV0636		conserved hypothetical protein
VV0637		hypothetical protein					X
VV0638		NADPH-dependent glutamate synthase
VV0639		NADPH-dependent glutamate synthase
VV0640		NADPH-dependent glutamate synthase
VV0641		NADPH-dependent glutamate synthase
VV0642		predicted Fe-S oxidoreductase
VV0643		sensory box/GGDEF family protein
VV0644		signal transduction histidine kinase
VV0645		hypothetical protein
VV0646		aerobic respiration control protein FexA
VV0647		conserved hypothetical protein					X
VV0648		demethylmenaquinone methyltransferase
VV0649		conserved hypothetical protein
VV0650	thrA	homoserine dehydrogenase
VV0651		homoserine kinase
VV0652		threonine synthase
VV0653		acid-induced glycyl radical enzyme
VV0654		endonuclease IV
VV0655		uracil DNA glycosylase
VV0656		conserved hypothetical protein
VV0657		conserved hypothetical protein
VV0658		sodium/alanine symporter
VV0659		conserved hypothetical protein
VV0660		DNA and RNA helicase
VV0661		hypothetical protein					X
VV0662		predicted O-methyltransferase
VV0663		branched-chain amino acid permease
VV0664		flavodoxin
VV0665		site-specific recombinase XerD
VV0666		protein-disulfide isomerase
VV0667		single-stranded DNA-specific exonuclease
VV0668		protein chain release factor B
VV0669	lysS	lysyl-tRNA synthetase
VV0670		sigma-54 dependent transcriptional regulator
VV0671		conserved hypothetical protein
VV0672		oxidoreductase Tas
VV0673		hypothetical protein
VV0674		DNA mismatch repair protein
VV0675		MutT/nudix family protein
VV0676		phosphoenolpyruvate-protein phosphotransferase
VV0677		predicted permease
VV0678		prolipoprotein diacylglyceryltransferase
VV0679		thymidylate synthase
VV0680		conserved hypothetical protein	X	X	X
VV0681		NptA protein
VV0682		transcriptional activator
VV0683		transcriptional activator
VV0684	rpsT	ribosomal protein S20
VV0685		mviN protein
VV0686		FAD synthase
VV0687		isoleucyl-tRNA synthetase
VV0688	lspA	lipoprotein signal peptidase
VV0689		FKBP-type peptidyl-prolyl cis-trans isomerase 2
VV0690		penicillin tolerance protein
VV0691		response regulator
VV0692		putative regulator of cell autolysis
VV0693		carbon starvation protein
VV0694		hypothetical protein
VV0695		conserved hypothetical protein
VV0696		NhaP-type Na+/H+ and K+/H+ antiporter
VV0697		hypothetical protein					X
VV0698		hypothetical protein					X
VV0699		predicted molecular chaperone
VV0700		beta-hexosaminidase
VV0701		3-deoxy-D-arabino-heptulosonate 7-phosphate (DAHP) synthase
VV0702		prephenate dehydrogenase	X
VV0703		membrane protein
VV0704		conserved hypothetical protein
VV0705		ABC-type transport system
VV0706		soluble lytic murein transglycosylase
VV0707		Trp operon repressor
VV0708		conserved hypothetical protein
VV0709		prephenate dehydratase
VV0710		putative sigma-54 modulation protein
VV0711		transposase and inactivated derivative	X	X	X	X	X	X
VV0712		putative lipoprotein
VV0713		pseudouridylate synthase
VV0714		conserved hypothetical protein
VV0715		clpB protein
VV0716		hypothetical protein					X
VV0717		hypothetical protein	X	X	X	X	X	X
VV0718		hypothetical protein	X	X	X	X	X	X
VV0719	mepA	murein endopeptidase
VV0720		ferredoxin
VV0721		collagenase
VV0722	rdgC	DNA recombination-dependent growth factor C
VV0723		DNA-binding response regulator PhoB
VV0724		signal transduction histidine kinase
VV0725		ABC-type phosphate transport system
VV0726		exopolyphosphatase	X	X	X
VV0727		polyphosphate kinase
VV0728		ABC-type uncharacterized transport system
VV0729		ABC-type phosphate transport system
VV0730		ABC-type phosphate transport system
VV0731		phosphate uptake regulator
VV0732		hypothetical protein	X	X	X
VV0733		hypothetical protein	X	X	X
VV0734		hypothetical protein	X	X	X	X	X	X
VV0735		hypothetical protein	X	X	X
VV0736		transcriptional regulator	X	X	X
VV0737		conserved hypothetical protein	X	X	X
VV0738		copper homeostasis protein
VV0739		peroxiredoxin
VV0740		transcriptional regulator
VV0741		malate synthase
VV0742		isocitrate lyase
VV0743		putative acetoin utilization protein AcuB
VV0744		Secreted trypsin-like serine protease
VV0745		S-adenosylmethionine:tRNA-ribosyltransferase- isomerase
VV0746		queuine/archaeosine tRNA-ribosyltransferase
VV0747	yajC	preprotein translocase
VV0748		preprotein translocase subunit SecD
VV0749		preprotein translocase subunit SecF
VV0750		hypothetical protein	X				X
VV0751		hypothetical protein	X				X
VV0752		inositol monophosphate family protein
VV0753		rRNA methylase
VV0754		predicted transcriptional regulator
VV0755		aminotransferase NifS
VV0756		NifU-related protein
VV0757		uncharacterized conserved protein
VV0758	hscB	hSP70 molecular chaperone HscB
VV0759	hscA	hSP70 molecular chaperone HscA
VV0760		ferredoxin
VV0761		conserved hypothetical protein
VV0762		leucyl aminopeptidase
VV0763		nucleoside diphosphate kinase
VV0764		predicted Fe-S-cluster redox enzyme
VV0765		conserved hypothetical protein
VV0766		GcpE protein
VV0767	hisS	histidyl-tRNA synthetase
VV0768		conserved hypothetical protein
VV0769		conserved hypothetical protein
VV0770		predicted GTP-binding protein
VV0771		predicted metal-dependent hydrolase
VV0772		GGDEF family protein
VV0773		conserved hypothetical protein					X
VV0774		exonuclease VII
VV0775		inosine-5-monophosphate dehydrogenase
VV0776	guaA	GMP synthase
VV0777		putative chitinase
VV0778		predicted membrane protein
VV0779		sodium/alanine symporter
VV0780		transcriptional regulator
VV0781		D-amino acid dehydrogenase
VV0782		putative potassium channel protein
VV0783		choline-glycine betaine transporter	X		X
VV0784		hypothetical protein	X		X		X
VV0785		putative integral membrane protein
VV0786		hypothetical protein					X
VV0787		hypothetical protein					X
VV0788		hypothetical protein					X
VV0789		putative translation factor
VV0790		conserved hypothetical protein
VV0791		conserved hypothetical protein
VV0792		conserved hypothetical protein
VV0793		conserved hypothetical protein
VV0794		conserved hypothetical protein
VV0795		putative hemolysin
VV0796		hypothetical protein					X
VV0797		predicted transcriptional regulator	X	X
VV0798		conserved hypothetical protein	X	X
VV0799		hypothetical protein	X	X	X	X	X	X
VV0800		hypothetical protein	X	X	X	X	X	X
VV0801		conserved hypothetical protein	X	X	X	X	X	X
VV0802		hypothetical protein	X	X	X	X	X	X
VV0803		conserved hypothetical protein	X	X	X	X
VV0804		hypothetical protein	X	X	X	X	X	X
VV0805		hypothetical protein	X	X	X	X	X	X
VV0806		ribonuclease HI	X	X	X	X	X	X
VV0807		conserved hypothetical protein	X	X	X	X	X	X
VV0808		conserved hypothetical protein	X	X	X	X	X	X
VV0809		DNA repair protein	X	X	X	X	X	X
VV0810		predicted transcriptional regulator	X	X	X	X
VV0811		conserved hypothetical protein	X	X	X	X	X	X
VV0812		hypothetical protein	X	X	X	X	X	X
VV0813		type I site-specific restriction-modification system	X	X	X	X	X	X
VV0814		restriction endonuclease S subunit	X	X	X	X	X	X
VV0815		anticodon nuclease	X	X	X	X	X	X
VV0816		type I restriction-modification system methyltransferase subunit	X	X	X	X	X	X
VV0817		phage integrase	X	X	X	X	X	X
VV0818		small protein B
VV0819		conserved hypothetical protein
VV0820		conserved hypothetical protein
VV0821		small protein A
VV0822		DNA repair protein RecN
VV0823		DNA repair protein RecN					X
VV0824	ppnK	putative inorganic polyphosphate/ATP-NAD kinase
VV0825		molecular chaperone GrpE
VV0826		sodium/glutamate symporter
VV0827		hypothetical protein					X
VV0828		conserved hypothetical protein
VV0829		conserved hypothetical protein
VV0830		ABC-type metal ion transport system
VV0831		ABC-type metal ion transport system
VV0832	dnaK	chaperone protein DnaK
VV0833		chaperone protein DnaJ
VV0834		hypothetical protein					X
VV0835		type IV pilus (Tfp) assembly protein PilE
VV0836		conserved hypothetical protein	X	X	X	X
VV0837		conserved hypothetical protein	X	X	X	X
VV0838		putative type IV pilin	X	X	X	X
VV0839		putative p-aminobenzoyl-glutamate transporter
VV0840		predicted esterase
VV0841		Zn-dependent alcohol dehydrogenase
VV0842		transcriptional regulator
VV0843		cytosine/adenosine deaminase
VV0844		conserved hypothetical protein					X
VV0845		hypothetical protein					X
VV0846		transglycosylase
VV0847		phosphoribosylformylglycinamidine (FGAM) synthase
VV0848		conserved hypothetical protein
VV0849		hypothetical protein
VV0850		predicted deacylase
VV0851		conserved hypothetical protein
VV0852		aminoacyl-histidine dipeptidase
VV0853		xanthine/uracil permease family protein					X
VV0854		xanthine/uracil permease family protein
VV0855		xanthine-guanine phosphoribosyltransferase
VV0856		conserved hypothetical protein
VV0857		transcriptional regulator Crl
VV0858		glutamate 5-kinase
VV0859		gamma-glutamyl phosphate reductase
VV0860		predicted transcriptional regulator
VV0861		pyrimidine reductase
VV0862		riboflavin synthase alpha chain
VV0863		3
VV0864	ribH	riboflavin synthase beta-chain
VV0865	nusB	transcription termination factor
VV0866		thiamine monophosphate kinase
VV0867		phosphatidylglycerophosphatase A
VV0868		deoxyxylulose-5-phosphate synthase
VV0869		geranylgeranyl pyrophosphate synthase
VV0870		exonuclease VII small subunit
VV0871		flagellar motor component
VV0872		flagellar motor protein
VV0873		thiamine biosynthesis ATP pyrophosphatase
VV0874		hypothetical protein					X
VV0875		hypothetical protein					X
VV0876		hypothetical protein					X
VV0877		hypothetical protein	X	X			X
VV0878		transcriptional regulator
VV0879		conserved hypothetical protein
VV0880		uncharacterized small membrane protein
VV0881		predicted SAM-dependent methyltransferase
VV0882		DNA/RNA endonuclease G
VV0883	xni	5-3 exonuclease
VV0884		predicted Rossmann fold nucleotide-binding protein
VV0885		GGDEF family protein
VV0886		TPR-repeat-containing protein
VV0887		GTP cyclohydrolase I-like protein
VV0888		Syd protein
VV0889		conserved hypothetical protein
VV0890		ABC-type metal ion transport system
VV0891		ABC-type metal ion transport system
VV0892		ABC-type metal ion transport system
VV0893		histidinol phosphatase
VV0894	treR	trehalose operon repressor
VV0895		PTS system
VV0896		trehalose-6-phosphate hydrolase
VV0897		conserved hypothetical protein
VV0898		serine hydroxymethyltransferase
VV0899		conserved hypothetical protein
VV0900		lipoate synthase
VV0901	lipB	lipoate-protein ligase B
VV0902		conserved hypothetical protein
VV0903		D-alanyl-D-alanine carboxypeptidase
VV0904		putative rare lipoprotein A
VV0905		rod shape-determining protein RodA
VV0906		penicillin-binding protein 2
VV0907		conserved hypothetical protein
VV0908		conserved hypothetical protein
VV0909		DNA polymerase III
VV0910		rare lipoprotein B
VV0911	leuS	leucyl-tRNA synthetase
VV0912		conserved hypothetical protein
VV0913		apolipoprotein N-acyltransferase
VV0914		putative hemolysin
VV0915		predicted metal-dependent hydrolase
VV0916		phosphate starvation-inducible protein PhoH
VV0917		2-methylthioadenine synthetase
VV0918		2-polyprenyl-6-methoxyphenol hydroxylase
VV0919		hypothetical protein					X
VV0920		hypothetical protein					X
VV0921		hypothetical protein					X
VV0922		hypothetical protein					X
VV0923		hypothetical protein					X
VV0924		predicted GTPase
VV0925		Peptidyl-tRNA hydrolase
VV0926		phosphoribosylpyrophosphate synthetase
VV0927		hypothetical protein					X
VV0928		4-diphosphocytidyl-2C-methyl-D-erythritol 2-phosphate synthase
VV0929	lolB	outer membrane lipoprotein LolB
VV0930		glutamyl-tRNA reductase
VV0931		protein chain release factor A
VV0932		methylase of polypeptide chain release factor
VV0933		conserved hypothetical protein	X		X
VV0934		uncharacterized conserved protein
VV0935		3-deoxy-D-manno-octulosonic acid (KDO) 8-phosphate synthase
VV0936		5-nucleotidase precursor
VV0937		uncharacterized conserved protein
VV0938		16S rRNA uridine-516 pseudouridylate synthase
VV0939		conserved hypothetical protein
VV0940		conserved hypothetical protein
VV0941		conserved hypothetical protein
VV0942		N-acetyl-beta-hexosaminidase
VV0943		predicted metal-binding protein
VV0944		cation transport ATPase
VV0945		hypothetical protein					X
VV0946		outer membrane protein
VV0947		hypothetical protein	X				X
VV0948		hypothetical protein
VV0949	gltX	glutamyl- and glutaminyl-tRNA synthetase
VV0950		conserved hypothetical protein
VV0951		hypothetical protein					X
VV0952		conserved hypothetical protein
VV0953		conserved hypothetical protein
VV0954		conserved hypothetical protein
VV0955		flagellar biosynthesis chaperone FlgN
VV0956		negative regulator FlgM of flagellin synthesis
VV0957		flagellar basal body P-ring biosynthesis protein FlgA
VV0958		chemotaxis signal transduction protein
VV0959		methylase of chemotaxis methyl-accepting protein
VV0960		flagellar basal body protein FlgB
VV0961		flagellar basal body rod protein FlgC
VV0962		flagellar hook capping protein FlgD
VV0963		flagellar hook protein FlgE
VV0964		flagellar basal body rod protein FlgF
VV0965		flagellar basal body rod protein FlgG
VV0966		flagellar basal body L-ring protein FlgH
VV0967		flagellar basal-body P-ring protein FlgI
VV0968		peptidoglycan hydrolase FlgJ
VV0969		flagellar hook-associated protein FlgK
VV0970		flagellar hook-associated protein FlgL
VV0971		polar flagellin FlaC
VV0972		hypothetical protein					X
VV0973		hypothetical protein					X
VV0974		polar flagellin FlaD
VV0974		polar flagellin FlaD
VV0975		polar flagellin FlaE
VV0976		phosphotransferase system IIA component
VV0977		phosphoenolpyruvate-protein phosphotransferase
VV0978		phosphocarrier protein HPr
VV0979		cysteine synthase A
VV0980		cysteine synthase Z
VV0981		cell division protein
VV0982		NAD-dependent DNA ligase
VV0983		outer membrane protein	X	X	X	X	X	X
VV0984		conserved hypothetical protein	X	X	X	X	X	X
VV0985		membrane protein
VV0986		putative membrane protease
VV0987		hypothetical protein					X
VV0988		thioredoxin domain-containing protein
VV0989		oxidoreductase
VV0990		predicted nucleoside-diphosphate sugar epimerase
VV0991		hypothetical protein
VV0992		hypothetical protein
VV0993		putative nitrogen regulatory protein P-II
VV0994		conserved hypothetical protein
VV0995		predicted phosphoesterase
VV0996		uncharacterized protein conserved in bacteria
VV0997		predicted permease
VV0998		transmembrane regulatory protein ToxS
VV0999		transmembrane transcription activator ToxR
VV1000		molecular chaperone
VV1001		hypothetical protein					X
VV1002	adk	adenylate kinase
VV1003		ferrochelatase
VV1004		methyl-accepting chemotaxis protein
VV1005		dipeptide/tripeptide permease
VV1006	rfaH	transcription antiterminator
VV1007	asnB	asparagine synthase
VV1008		hypothetical protein					X
VV1009		putative glutathione-regulated potassium-efflux system protein KefB
VV1010		N-acetylglucosamine repressor
VV1011		N-acetylglucosamine-6-phosphate deacetylase
VV1012		PTS system
VV1013		glutamyl- and glutaminyl-tRNA synthetase
VV1014	fur	ferric uptake regulator
VV1015		conserved hypothetical protein
VV1016		flavodoxin
VV1017		conserved hypothetical protein
VV1018		putative esterase/lipase YbfF
VV1019		SeqA protein
VV1020		phosphoglucomutase
VV1021		conserved hypothetical protein
VV1022		putative translation initiation inhibitor
VV1023		predicted sodium/dicarboxylate symporter
VV1024		uncharacterized NAD(FAD)-dependent dehydrogenase
VV1025		conserved hypothetical protein
VV1026		conserved hypothetical protein
VV1027		citrate synthase
VV1028	sdhC	succinate dehydrogenase
VV1029		succinate dehydrogenase
VV1030	sdhA	succinate dehydrogenase
VV1031	sdhB	succinate dehydrogenase
VV1032		2-oxoglutarate dehydrogenase complex
VV1033		2-oxoglutarate dehydrogenase
VV1034		succinyl-CoA synthetase beta subunit
VV1035		succinyl-CoA synthetase
VV1036		zinc ABC transporter
VV1037		zinc ABC transporter
VV1038		zinc ABC transporter
VV1039		putative transcriptional regulator
VV1040		Fe2+ transport system protein A
VV1041		Fe2+ transport system protein B
VV1042		conserved hypothetical protein
VV1043		histidine triad family protein
VV1044		arginyl-tRNA synthetase
VV1045		conserved hypothetical protein
VV1046		formyltetrahydrofolate hydrolase
VV1047		hypothetical protein
VV1048		Rad3-related DNA helicase
VV1049		inactive homolog of metal-dependent protease
VV1050		conserved hypothetical protein
VV1051		starvation-inducible outer membrane lipoprotein
VV1052		conserved hypothetical protein
VV1053		long-chain-fatty-acid-CoA ligase
VV1054		ribonuclease D
VV1055		septum formation topological specificity factor
VV1056		septum formation inhibitor-activating ATPase
VV1057	minC	septum formation inhibitor
VV1058		conserved hypothetical protein
VV1059		membrane-bound lytic murein transglycosylase B
VV1060		transcriptional regulator
VV1061		nucleoside permease
VV1062		hypothetical protein					X
VV1063		hypothetical protein
VV1064		putative two-component response regulator
VV1065		signal transduction histidine kinase
VV1066		3-oxoacyl-(acyl-carrier-protein) synthase
VV1067	fabG	putative beta-ketoacyl-ACP reductase
VV1068		predicted 3-hydroxylacyl-(acyl carrier protein) dehydratase
VV1069		3-oxoacyl-(acyl-carrier-protein) synthase
VV1070		conserved hypothetical protein
VV1071		conserved hypothetical protein
VV1072		conserved hypothetical protein
VV1073		predicted thioesterase
VV1074		histidine ammonia-lyase
VV1075		predicted acyltransferase
VV1076		putative (3R)-hydroxymyristoyl-(acyl carrier protein) dehydratase
VV1077		putative surfactin synthetase
VV1078		predicted membrane protein
VV1079		acyl carrier protein
VV1080		acyl carrier protein
VV1081		1-acyl-sn-glycerol-3-phosphate acyltransferase
VV1082		conserved hypothetical protein
VV1083		conserved hypothetical protein
VV1084		SAM-dependent methyltransferase
VV1085		putative oxidoreductase protein
VV1086		uncharacterized protein
VV1087		hypothetical protein					X
VV1088		methyl-accepting chemotaxis protein
VV1089		conserved hypothetical protein
VV1090		DNA-binding response regulator GltR
VV1091		signal transduction histidine kinase
VV1092		ABC-type sugar transport system
VV1093		ABC-type sugar transport system
VV1094		ABC-type sugar transport system
VV1095		ABC-type sugar transport system
VV1096		TRAP-type C4-dicarboxylate transport system
VV1097		TRAP-type C4-dicarboxylate transport system
VV1098		TRAP-type C4-dicarboxylate transport system
VV1099		transglutaminase-like enzyme			X
VV1100		C4-dicarboxylate transport transcriptional regulatory protein
VV1101		signal transduction histidine kinase regulating C4-dicarboxylate transport system
VV1102		hypothetical protein					X
VV1103	tig	FKBP-type peptidyl-prolyl cis-trans isomerase
VV1104		ATP-dependent Clp protease
VV1105		ATP-dependent Clp protease
VV1106		ATP-dependent Lon protease
VV1107		bacterial nucleoid DNA-binding protein
VV1108		parvulin-like peptidyl-prolyl isomerase
VV1109		DNA uptake protein
VV1110		conserved hypothetical protein
VV1111		uncharacterized membrane protein
VV1112		dGTP triphosphohydrolase
VV1113		predicted hydrolase
VV1114		putative aspartate aminotransferase
VV1115		isochorismate synthase
VV1116		2-succinyl-6-hydroxy-24-cyclohexadiene-1- carboxylate synthase
VV1117		conserved hypothetical protein
VV1118		dihydroxynaphthoic acid synthase
VV1119		O-succinylbenzoate synthase
VV1120		O-succinylbenzoic acid--CoA ligase
VV1121		hypothetical protein					X
VV1122		predicted membrane protein
VV1123		acyltransferase family protein
VV1124		transcriptional regulator
VV1125		conserved hypothetical protein
VV1126		hypothetical protein					X
VV1127		hypothetical protein					X
VV1128		membrane-fusion protein
VV1129		putative multidrug resistance protein
VV1130		hypothetical protein
VV1131		conserved hypothetical protein
VV1132		hypothetical protein					X
VV1133		cysteine synthase
VV1134		transcriptional regulator
VV1135		hypothetical protein
VV1136		acyl-CoA thioesterase
VV1137		uncharacterized protein conserved in bacteria
VV1138		predicted methylated DNA-protein cysteine methyltransferase
VV1139		conserved hypothetical protein
VV1140		conserved hypothetical protein
VV1141		predicted metal-dependent hydrolase	X	X
VV1142		hypothetical protein	X	X	X		X
VV1143		hypothetical protein	X	X	X
VV1144		hypothetical protein			X
VV1145		methyl-accepting chemotaxis protein
VV1146		aldose 1-epimerase-related protein
VV1147		glyceraldehyde 3-phosphate dehydrogenase
VV1148		conserved domain frequently associated with peptide methionine sulfoxide reductase
VV1149		conserved hypothetical protein
VV1150		conserved hypothetical protein
VV1151	ansA	L-asparaginase I
VV1152		protease IV
VV1153		2
VV1154		nitroreductase
VV1155		topoisomerase IA
VV1156		histone deacetylase/AcuC/AphA family protein
VV1157		signal transduction histidine kinase
VV1158		conserved hypothetical protein
VV1159		conserved hypothetical protein
VV1160		hypothetical protein					X
VV1161		conserved hypothetical protein
VV1162		Trk-type K+ transport system
VV1163		ktrA protein
VV1164		hypothetical protein					X
VV1165		predicted hydrolase
VV1166		conserved hypothetical protein
VV1167		nucleoid-associated protein
VV1168		conserved hypothetical protein
VV1169		hypothetical protein
VV1170		Na+/H+ antiporter
VV1171		aspartate-semialdehyde dehydrogenase
VV1172		v10 pilin
VV1173		putative potassium channel protein
VV1174		multiple antibiotic transporter
VV1175		alcohol dehydrogenase/acetaldehyde dehydrogenase
VV1176		oxidoreductase
VV1177		conserved hypothetical protein
VV1178		superoxide dismutase
VV1179		glutaredoxin-related protein
VV1180		predicted protein-disulfide isomerase
VV1181		predicted permease
VV1182		ribonuclease T
VV1183		sodium-type flagellar protein MotY precursor
VV1184		conserved hypothetical protein
VV1185		lactoylglutathione lyase
VV1186		EndoIII-related endonuclease
VV1187		predicted NADH:ubiquinone oxidoreductase
VV1188		predicted NADH:ubiquinone oxidoreductase
VV1189	rnfD	predicted NADH:ubiquinone oxidoreductase
VV1190		predicted NADH:ubiquinone oxidoreductase
VV1191		predicted NADH:ubiquinone oxidoreductase
VV1192		predicted NADH:ubiquinone oxidoreductase
VV1193		excinuclease ABC subunit B
VV1194		hypothetical protein					X
VV1195		luxO repressor protein
VV1196		phosphorelay protein
VV1197		conserved hypothetical protein
VV1198		molybdenum cofactor biosynthesis protein A
VV1199		molybdenum cofactor biosynthesis protein B
VV1200	moaC	molybdenum cofactor biosynthesis protein C
VV1201		molybdenum cofactor biosynthesis protein D
VV1202		molybdenum cofactor biosynthesis protein E
VV1203		ABC-type oligopeptide transport system
VV1204	oppB	oligopeptide ABC transporter
VV1205		oligopeptide ABC transporter
VV1206	oppD	oligopeptide ABC transporter
VV1207		ABC-type oligopeptide transport system
VV1208		hypothetical protein					X
VV1209		predicted glutathione S-transferase
VV1210		conserved hypothetical protein
VV1211		uncharacterized protein conserved in bacteria
VV1212		acyl-CoA hydrolase
VV1213		intracellular septation protein A
VV1214		conserved hypothetical protein
VV1215		proton/glutamate symporter
VV1216	trpA	tryptophan synthase alpha chain
VV1217		tryptophan synthase beta chain
VV1218		indole-3-glycerol phosphate synthase
VV1219		anthranilate phosphoribosyltransferase
VV1220		anthranilate synthase component II
VV1221		anthranilate synthase component I
VV1222		hypothetical protein					X
VV1223		predicted metal-dependent phosphoesterase
VV1224		putative translation factor
VV1225		hypothetical protein					X
VV1226		conserved hypothetical protein
VV1227		pseudouridine synthase family 1 protein
VV1228		conserved hypothetical protein
VV1229		elongation factor P family protein
VV1230		conserved hypothetical protein
VV1231		phosphotransferase system cellobiose-specific component IIC
VV1232		DNA polymerase elongation subunit
VV1233		response regulator
VV1234		nuclease subunit of the excinuclease complex
VV1235		phosphatidylglycerophosphate synthase
VV1236		diaminobutyrate-pyruvate transaminase & L-2
VV1237		saccharopine dehydrogenase
VV1238		diaminopimelate decarboxylase
VV1239		glycine cleavage system regulatory protein
VV1240		conserved hypothetical protein
VV1241		putative competence damage protein CinA
VV1242		ferredoxin
VV1243		ribonucleotide reductase
VV1244		ribonucleotide reductase
VV1245		hypothetical protein					X
VV1246		2-polyprenyl-3-methyl-5-hydroxy-6-metoxy-14- benzoquinol methylase
VV1247		DNA gyrase
VV1248		formate-dependent nitrite reductase complex
VV1249		formate-dependent nitrite reductase complex
VV1250		formate-dependent nitrite reductase
VV1251		cytochrome c-type protein NrfB precursor
VV1252		formate-dependent nitrite reductase complex
VV1253		formate-dependent nitrite reductase complex
VV1254		formate-dependent nitrite reductase complex
VV1255		thiol:disulfide interchange protein DsbE
VV1256		conserved hypothetical protein					X
VV1257		hypothetical protein					X
VV1258		conserved hypothetical protein
VV1259		methionyl-tRNA synthetase
VV1260		Mrp protein
VV1261		uridine kinase
VV1262		putative AsmA protein
VV1263		cob(I)alamin adenosyltransferase
VV1264		protein-tyrosine-phosphatase
VV1265		sulfate permease family protein
VV1266		ribonuclease E
VV1267		23S rRNA ribosomal pseudouridine synthase
VV1268		hypothetical protein					X
VV1269	maf	nucleotide-binding protein implicated in inhibition of septum formation
VV1270		predicted metal-binding/nucleic acid-binding protein
VV1271		ribosomal protein L32
VV1272		fatty acid/phospholipid synthesis protein PlsX
VV1273		3-oxoacyl-(acyl-carrier-protein) synthase III
VV1274		S-malonyltransferase
VV1275	fabG	3-oxoacyl-(acyl-carrier-protein) reductase
VV1276		acyl carrier protein
VV1277		3-oxoacyl-(acyl-carrier-protein) synthase
VV1278		4-amino-4-deoxychorismate lyase
VV1279		predicted periplasmic solute-binding protein
VV1280		thymidylate kinase
VV1281		DNA polymerase III
VV1282		Mg-dependent DNase
VV1283		PTS system
VV1284		hypothetical protein
VV1285		Na+-dependent transporter
VV1286		hypothetical protein					X
VV1287		conserved hypothetical protein
VV1288		predicted esterase
VV1289		pyruvate kinase
VV1290		transcriptional regulator
VV1291		chemotaxis protein CheV
VV1292		hypothetical protein					X
VV1293		hypothetical protein					X
VV1294		DNA polymerase III
VV1295		uncharacterized protein conserved in bacteria
VV1296		conserved hypothetical protein
VV1297		oxidoreductase
VV1298		periplasmic serine protease
VV1299		cytidylate kinase
VV1300		ribosomal protein S1
VV1301		bacterial nucleoid DNA-binding protein
VV1302		predicted membrane protein
VV1303		predicted N-acetylglucosaminyl transferase
VV1304		orotidine-5-phosphate decarboxylase
VV1305		hypothetical protein					X
VV1306		ABC-type uncharacterized transport system
VV1307		ABC-type uncharacterized transport system
VV1308		hypothetical protein					X
VV1309		ABC-type dipeptide transport system
VV1310		oligopeptide ABC transporter
VV1311		ABC-type oligopeptide transport system
VV1312		hypothetical protein	X	X	X	X
VV1313		hypothetical protein	X	X	X	X	X	X
VV1314		hypothetical protein	X	X	X	X	X	X
VV1315		transposase and inactivated derivative	X	X	X	X	X	X
VV1316		tRNA-(MS[2]IO[6]A)-hydroxylase
VV1317		conserved hypothetical protein
VV1318	cysB	cys regulon transcriptional activator
VV1319		conserved hypothetical protein
VV1320		alanine dehydrogenase
VV1321		leucine-responsive regulatory protein
VV1322		putative cell division protein FtsK-like protein
VV1323	lolA	outer membrane lipoproteins carrier protein
VV1324		putative ATPase protein
VV1325		seryl-tRNA synthetase
VV1326		adenosylmethionine-8-amino-7-oxononanoate aminotransferase
VV1327		biotin synthase
VV1328		8-amino-7-oxononanoate synthase
VV1329		biotin synthesis protein BioC
VV1330	bioD	dethiobiotin synthetase
VV1331		conserved hypothetical protein
VV1332		heat shock protein HtpX
VV1333		putative transcriptional regulator	X		X
VV1334		oxidoreductase
VV1335		amino-oxidase
VV1336		conserved hypothetical protein
VV1337		cyclopropane-fatty-acyl-phospholipid synthase
VV1338		conserved hypothetical protein
VV1339		conserved hypothetical protein
VV1340		conserved hypothetical protein
VV1341		adenylosuccinate lyase
VV1342		uncharacterized protein conserved in bacteria
VV1343		predicted tRNA(5-methylaminomethyl-2-thiouridylate) methyltransferase
VV1344		hypothetical protein
VV1345		inosine-guanosine kinase
VV1346		DNA-binding protein H-NS
VV1347		conserved hypothetical protein
VV1348		hypothetical protein					X
VV1349		hypothetical protein					X
VV1350	hisG	ATP phosphoribosyltransferase
VV1351		histidinol dehydrogenase
VV1352		histidinol-phosphate aminotransferase
VV1353		imidazoleglycerol-phosphate dehydratase
VV1354		glutamine amidotransferase
VV1355		phosphoribosylformimino-5-aminoimidazole carboxamide ribonucleotide isomerase
VV1356		imidazoleglycerol-phosphate synthase
VV1357		phosphoribosyl-AMP cyclohydrolase/phosphoribosyl-ATP pyrophosphohydrolase
VV1358		conserved hypothetical protein
VV1359		predicted signal transduction protein
VV1360		conserved hypothetical protein
VV1361		peptidyl-prolyl cis-trans isomerase B
VV1362	cysS	cysteinyl-tRNA synthetase
VV1363		thymidine kinase
VV1364		conserved hypothetical protein
VV1365		nucleoside-diphosphate-sugar epimerase
VV1366		putative transcriptional regulator
VV1367		conserved hypothetical protein
VV1368		DNA-binding protein inhibitor Id-2-related protein
VV1369		hypothetical protein
VV1370		putative formate transporter 1
VV1371		hypothetical protein					X
VV1372		hypothetical protein					X
VV1373		ABC-type uncharacterized transport system
VV1374		cytochrome c-type protein TorC
VV1375		anaerobic dehydrogenase
VV1376		hypothetical protein
VV1377		hypothetical protein
VV1378		hypothetical protein
VV1379		alpha-galactosidase
VV1380		conserved hypothetical protein
VV1381		conserved hypothetical protein
VV1382		conserved hypothetical protein
VV1383		hypothetical protein					X
VV1384		conserved hypothetical protein					X
VV1385		conserved hypothetical protein
VV1386		ABC-type antimicrobial peptide transport system
VV1387		ABC-type antimicrobial peptide transport system		X
VV1388		ABC-type antimicrobial peptide transport system		X	X
VV1389		ABC-type antimicrobial peptide transport system
VV1390		ABC-type oligopeptide transport system
VV1391		transcriptional regulator
VV1392		phage shock protein A
VV1393	pspB	phage shock protein B
VV1394		phage shock protein C
VV1395		membrane-fusion protein
VV1396		membrane-fusion protein
VV1397		transporter
VV1398		3-methyladenine DNA glycosylase
VV1399		cystathionine beta-lyase
VV1400	cls	cardiolipin synthase		X
VV1401		putative sodium-dependent transporter
VV1402		methyl-accepting chemotaxis protein	X	X	X
VV1403		pseudouridylate synthase
VV1404		predicted SAM-dependent methyltransferase
VV1405		flavodoxin reductase family 1
VV1406		6Fe-6S prismane cluster-containing protein
VV1407		transcriptional regulator
VV1408		phosphatidylglycerophosphate synthase
VV1409		hypothetical protein					X
VV1410		ABC-type uncharacterized transport system
VV1411		ABC-type uncharacterized transport system
VV1412		ABC-type uncharacterized transport system
VV1413		heat shock protein
VV1414		predicted Fe-S protein
VV1415		conserved hypothetical protein
VV1416		hypothetical protein					X
VV1417		GGDEF family protein
VV1418		conserved hypothetical protein
VV1419		conserved hypothetical protein
VV1420		ribosomal protein L25
VV1421		signal transduction histidine kinase
VV1422		DNA-binding response regulator
VV1423		predicted membrane protein
VV1424		hypothetical protein					X
VV1425		DNA or RNA helicase
VV1426		16S rRNA uridine-516 pseudouridylate synthase
VV1427		permease
VV1428		conserved hypothetical protein
VV1429		NhaP-type Na+/H+ and K+/H+ antiporter	X	X	X
VV1430		predicted nucleoside-diphosphate-sugar epimerase
VV1431		ABC-type antimicrobial peptide transport system
VV1432		ABC-type antimicrobial peptide transport system
VV1433		conserved hypothetical protein
VV1434		Na+/H+ antiporter
VV1435		transcriptional regulator
VV1436		acyl-CoA dehydrogenase
VV1437		conserved hypothetical protein
VV1438		predicted permease
VV1439		glutaredoxin
VV1440		alcohol dehydrogenase
VV1441		transcriptional regulator
VV1442		glutamate decarboxylase
VV1443		conserved hypothetical protein
VV1444		predicted membrane protein
VV1445		predicted signal transduction protein
VV1446		regulator of competence-specific genes
VV1447		conserved hypothetical protein
VV1448		putative response regulator
VV1449		signal transduction histidine kinase
VV1450		conserved hypothetical protein
VV1451		phosphoserine aminotransferase
VV1452		hypothetical protein		X	X		X
VV1453		transport ATP-binding protein CydC
VV1454		transport ATP-binding protein CydD
VV1455		thioredoxin reductase	X	X
VV1456		hypothetical protein		X			X
VV1457		conserved hypothetical protein
VV1458		selenocysteine lyase
VV1459		conserved hypothetical protein
VV1460		GGDEF family protein
VV1461		hypothetical protein					X
VV1462		di- and tricarboxylate transporter
VV1463		SanA protein
VV1464		malic enzyme
VV1465		HrpA-like helicase
VV1466		outer membrane phospholipase A
VV1467		conserved hypothetical protein
VV1468	hemH	phosphoribosylaminoimidazolesuccinocarboxamide synthase
VV1469		conserved hypothetical protein
VV1470		putative effector of murein hydrolase LrgB
VV1471		putative effector of murein hydrolase LrgA
VV1472		exonuclease I
VV1473		predicted nucleoside-diphosphate-sugar epimerase
VV1474		naMN:DMB phosphoribosyltransferase
VV1475		cobalamin-5-phosphate synthase
VV1476		adenosyl cobinamide kinase/adenosyl cobinamide phosphate guanylyltransferase
VV1477		fructose-26-bisphosphatase
VV1478		oligoendopeptidase F
VV1479		succinylglutamate desuccinylase
VV1480		ABC-type cobalamin transport system
VV1481		ABC-type cobalamin transport system
VV1482		conserved hypothetical protein
VV1483		conserved hypothetical protein
VV1484		permease
VV1485		transcriptional regulator
VV1486		glutaredoxin
VV1487		predicted metal-dependent hydrolase
VV1488		predicted SAM-dependent methyltransferase
VV1489		conserved hypothetical protein					X
VV1490		hypothetical protein					X
VV1491		type IV pilus (Tfp) assembly protein PilF
VV1492		homoserine trans-succinylase
VV1493		hypothetical protein					X
VV1494		di- and tripeptidase
VV1495		putitive hemolysin
VV1496		homogentisate 12-dioxygenase
VV1497		conserved hypothetical protein
VV1498		glutathione S-transferase
VV1499		conserved hypothetical protein
VV1500		hypothetical protein		X
VV1501		Zn-finger domain associated with topoisomerase type I
VV1502		conserved hypothetical protein
VV1503		GGDEF family protein	X	X	X
VV1504		cold shock protein
VV1505		conserved hypothetical protein
VV1506		catalase
VV1507		glycerophosphoryl diester phosphodiesterase
VV1508		transcriptional regulator of sugar metabolism
VV1509		ABC-type sugar transport system
VV1510		ABC-type sugar transport system
VV1511		ABC-type sugar transport system
VV1512		ABC-type sugar transport system
VV1513		putative response regulator	X	X	X
VV1514		methyl-accepting chemotaxis protein
VV1515		predicted permease
VV1516		Secreted trypsin-like serine protease		X	X
VV1517		putative response regulator	X		X
VV1518		hypothetical protein
VV1519		P pilus assembly protein
VV1520		P pilus assembly protein
VV1521		hypothetical protein
VV1522		conserved hypothetical protein
VV1523		conserved hypothetical protein
VV1524		hypothetical protein					X
VV1525		conserved hypothetical protein
VV1526		hypothetical protein					X
VV1527		conserved hypothetical protein
VV1528		transcriptional regulator
VV1529		PEP phosphonomutase
VV1530		citrate synthase
VV1531		aconitase A
VV1532		conserved hypothetical protein
VV1533		PrpE protein
VV1534		histone acetyltransferase HPA2
VV1535		putative trypsin
VV1536		MutT/nudix family protein
VV1537		hypothetical protein					X
VV1538		methyl-accepting chemotaxis protein
VV1539		predicted hydrolase
VV1540		organic radical activating enzyme
VV1541		predicted ATPase
VV1542		GGDEF family protein
VV1543		conserved hypothetical protein
VV1544		outer membrane protein
VV1545		outer membrane protein
VV1546		putative RTX protein		X
VV1547		hypothetical protein					X
VV1548		predicted SAM-dependent methyltransferase
VV1549		methyl-accepting chemotaxis protein
VV1550		acylphosphatase
VV1551		dissimilatory sulfite reductase
VV1552		hypothetical protein	X	X	X
VV1553		integral membrane protein				X
VV1554		ABC-type polar amino acid transport system
VV1555		ABC-type amino acid transport system
VV1556		ABC-type amino acid transport system
VV1557		amino acid ABC transporter
VV1558		uroporphyrin-III C-methyltransferase
VV1559	napG	ferredoxin
VV1560	napH	polyferredoxin
VV1561		1-acyl-sn-glycerol-3-phosphate acyltransferase
VV1562		AraC-type DNA-binding domain-containing protein			X	X	X
VV1563		predicted ornithine cyclodeaminase			X	X	X
VV1564		hypothetical protein			X	X	X
VV1565		putative translation initiation inhibitor			X	X	X
VV1566		conserved hypothetical protein			X	X	X
VV1567		hypothetical protein			X	X	X
VV1568		universal stress protein			X	X	X
VV1569		conserved hypothetical protein			X	X	X
VV1570		hypothetical protein			X	X	X
VV1571		conserved hypothetical protein			X	X	X
VV1572		NAD-dependent aldehyde dehydrogenase			X	X	X
VV1573		hypothetical protein			X	X	X
VV1574		putative 4-hydroxyphenylacetate 3-monooxygenase small chain			X	X	X
VV1575		transposase and inactivated derivative	X	X	X	X
VV1575		transposase and inactivated derivative	X	X	X	X
VV1576		transcriptional regulator			X	X	X
VV1577		TRAP-type C4-dicarboxylate transport system			X	X	X
VV1578		hypothetical protein			X	X	X
VV1579		hypothetical protein			X	X	X
VV1580		TRAP-type C4-dicarboxylate transport system			X	X	X
VV1581		2-keto-4-pentenoate hydratase			X	X	X
VV1582		24-dihydroxyhept-2-ene-1;7-dioic acid aldolase			X	X	X
VV1583		conserved hypothetical protein			X	X	X
VV1584		conserved hypothetical protein			X	X	X
VV1585		NAD-dependent aldehyde dehydrogenase			X	X	X
VV1586		5-carboxymethyl-2-hydroxymuconate isomerase			X	X	X
VV1587		predicted permease			X	X	X
VV1588		uncharacterized conserved protein			X	X	X
VV1589		NAD-dependent aldehyde dehydrogenase			X	X	X
VV1590		AraC-type DNA-binding domain-containing protein			X	X	X
VV1591		acyl-CoA dehydrogenase			X	X	X
VV1592		Zn-dependent carboxypeptidase
VV1593		putative threonine efflux protein
VV1594		hypothetical protein
VV1595		sodium/alanine symporter
VV1596		hypothetical protein					X
VV1597		conserved hypothetical protein
VV1598		DNA-binding HTH domain-containing protein
VV1599		ABC-type multidrug transport system
VV1600		ABC-type multidrug transport system
VV1601		membrane-fusion protein
VV1602		outer membrane protein
VV1603		putative sensor kinase CitA
VV1604		response regulator of citrate/malate metabolism
VV1605		glucose-6-phosphate 1-dehydrogenase
VV1606		6-phosphogluconolactonase
VV1607		6-phosphogluconate dehydrogenase
VV1608		hypothetical protein
VV1609		conserved hypothetical protein
VV1610		putative lipoprotein	X	X	X
VV1611		lactoylglutathione lyase-related enzyme
VV1612		conserved hypothetical protein
VV1613		hypothetical protein					X
VV1614		conserved hypothetical protein
VV1615		sugar transferase involved in lipopolysaccharide synthesis
VV1616		putative intercellular adhesion protein A
VV1617		glycosyltransferase
VV1618		hypothetical protein					X
VV1619		uncharacterized protein
VV1620		glycosyltransferase
VV1621		acetyltransferase
VV1622		putative membrane protein of ExoQ family
VV1623		uncharacterized membrane protein
VV1624		hypothetical protein
VV1625		glycosyltransferase
VV1626		glycosyltransferase
VV1627		putative LuxO repressor protein
VV1628		signal transduction histidine kinase
VV1629		ABC-type phosphate/phosphonate transport system
VV1630		putative capsular polysaccharide biosynthesis protein
VV1631		periplasmic protein involved in polysaccharide export
VV1632		outer membrane protein
VV1633		anti-anti-sigma regulatory factor
VV1634		ATP-dependent DNA ligase
VV1635		conserved hypothetical protein
VV1636		conserved hypothetical protein
VV1637		3-deoxy-D-arabino-heptulosonate 7-phosphate (DAHP) synthase
VV1638		conserved hypothetical protein
VV1639		conserved hypothetical protein
VV1640		conserved hypothetical protein
VV1641		sun/nucleolar protein family protein
VV1642		Paraquat-inducible protein B
VV1643		uncharacterized paraquat-inducible protein A
VV1644		ABC-type multidrug transport system
VV1645		GAF domain-containing protein
VV1646		activator of osmoprotectant transporter ProP
VV1647		periplasmic protease
VV1648		conserved hypothetical protein
VV1649		hypothetical protein					X
VV1650		aminopeptidase N
VV1651		conserved hypothetical protein
VV1652		NAD-specific glutamate dehydrogenase
VV1653		hypothetical protein					X
VV1654		dihydroorotate dehydrogenase
VV1655		conserved hypothetical protein
VV1656		predicted N6-adenine-specific DNA methylase
VV1657		thiol-disulfide isomerase and thioredoxin
VV1658		ABC-type transport system
VV1659		conserved hypothetical protein
VV1660		ribosome modulation factor
VV1661		hypothetical protein					X
VV1662		3-hydroxydecanoyl-(acyl-carrier-protein) dehydratase
VV1663		predicted ATP-dependent protease
VV1664		conserved hypothetical protein
VV1665		conserved hypothetical protein
VV1666		conserved hypothetical protein
VV1667		hypothetical protein
VV1668		signal transduction histidine kinase
VV1669		conserved hypothetical protein
VV1670		conserved hypothetical protein					X
VV1671		Cbb3-type cytochrome oxidase
VV1672		Cbb3-type cytochrome oxidase
VV1673		Cbb3-type cytochrome oxidase
VV1674		cytochrome c oxidase
VV1675		conserved hypothetical protein
VV1676		cation transport ATPase
VV1677		FixS-related protein
VV1678		conserved hypothetical protein
VV1679		fumarate and nitrate reduction regulatory protein
VV1680		putative stress protein
VV1681		predicted ATPase
VV1682		conserved hypothetical protein
VV1683		putative Bax protein
VV1684		conserved hypothetical protein
VV1685	potA	ABC-type spermidine/putrescine transport system
VV1686	potB	ABC-type spermidine/putrescine transport system
VV1687	potC	ABC-type spermidine/putrescine transport system
VV1688		hypothetical protein					X
VV1689		ABC-type spermidine/putrescine-binding periplasmic protein
VV1690		ABC-type spermidine/putrescine-binding periplasmic protein
VV1691		NAD-dependent protein deacetylase
VV1692		ammonia permease
VV1693		hypothetical protein	X
VV1694		hypothetical protein	X				X
VV1695		hypothetical protein	X				X
VV1696		hypothetical protein	X
VV1697		conserved hypothetical protein
VV1698		formate dehydrogenase
VV1699		formate dehydrogenase
VV1700		putative formate dehydrogenase large subunit
VV1701		conserved hypothetical protein
VV1702		putative formate dehydrogenase-specific chaperone
VV1703		ferredoxin
VV1704		conserved hypothetical protein
VV1705		conserved hypothetical protein
VV1706		formate dehydrogenase accessory protein
VV1707		methyl-accepting chemotaxis protein
VV1708		ABC-type transport system
VV1709		hypothetical protein
VV1710		small-conductance mechanosensitive channel
VV1711		signal transduction histidine kinase
VV1712		sigma-54 dependent response regulator
VV1713		ABC-type tungstate transport system
VV1714		ABC-type tungstate transport system
VV1715		ABC-type cobalt transport system
VV1716		molybdopterin-guanine dinucleotide biosynthesis protein A
VV1717		molybdopterin biosynthesis enzyme
VV1718		conserved hypothetical protein
VV1719		rOK family protein
VV1720		conserved hypothetical protein
VV1721		sterol desaturase
VV1722		methyl-accepting chemotaxis protein
VV1723		cell wall-associated hydrolase
VV1724		conserved hypothetical protein
VV1725		GGDEF family protein
VV1726		putative response regulator
VV1727		conserved hypothetical protein
VV1728		hypothetical protein
VV1729		riboflavin synthase alpha chain
VV1730		Na+-driven multidrug efflux pump
VV1731		hypothetical protein					X
VV1732		hypothetical protein
VV1733		putative exported protein
VV1734		hypothetical protein					X
VV1735		transposase and inactivated derivative					X
VV1736		hypothetical protein
VV1737		hypothetical protein	X	X
VV1738		iSSod13	X	X	X	X	X	X
VV1739		hypothetical protein	X			X	X
VV1740		hypothetical protein	X	X	X	X	X	X
VV1741		hypothetical protein	X	X	X	X	X	X
VV1742		hypothetical protein	X	X	X	X	X	X
VV1743		hypothetical protein	X	X	X	X	X	X
VV1744		hypothetical protein		X	X	X	X
VV1745		hypothetical protein		X	X	X
VV1746		hypothetical protein	X	X	X	X	X	X
VV1747		transposase and inactivated derivative	X	X	X	X
VV1748		transposase and inactivated derivative	X	X	X	X
VV1749		hypothetical protein		X			X
VV1750		hypothetical protein	X	X	X	X	X	X
VV1751		hypothetical protein	X	X	X	X	X	X
VV1752		hypothetical protein	X	X	X	X	X	X
VV1753		putative acetyltransferase	X	X			X
VV1754		NTP pyrophosphohydrolase	X	X
VV1755		histone acetyltransferase HPA2	X	X	X	X
VV1756		hypothetical protein	X	X	X	X	X	X
VV1757		hypothetical protein	X	X	X	X	X	X
VV1758		hypothetical protein	X	X	X	X	X	X
VV1759		hypothetical protein	X	X	X	X	X	X
VV1760		hypothetical protein		X		X	X
VV1761		hypothetical protein	X	X	X	X	X	X
VV1762		hypothetical protein	X	X	X	X	X	X
VV1763		hypothetical protein	X	X	X	X	X	X
VV1764		hypothetical protein	X	X	X	X	X	X
VV1765		hypothetical protein	X	X	X		X
VV1766		hypothetical protein	X	X	X		X
VV1767		PAS factor	X	X	X	X	X	X
VV1768		diadenosine tetraphosphate hydrolase	X	X	X	X	X	X
VV1769		hypothetical protein	X	X	X	X	X	X
VV1770		hypothetical protein	X	X	X	X	X	X
VV1771		retron-type reverse transcriptase	X	X	X	X	X	X
VV1772		probable transmembrane protein	X		X	X
VV1773		A protein	X		X	X
VV1774		hypothetical protein	X		X	X
VV1775		hypothetical protein	X		X	X
VV1776		hypothetical protein	X		X	X	X
VV1777		integrase	X		X	X
VV1778		hypothetical protein	X		X	X	X
VV1779		conserved hypothetical protein	X	X	X	X	X	X
VV1780		hypothetical protein					X
VV1781		hypothetical protein	X	X	X		X
VV1782		hypothetical protein	X	X	X	X	X	X
VV1783		hypothetical protein	X	X	X	X	X	X
VV1784		hypothetical protein	X	X	X	X	X	X
VV1785		hypothetical protein	X	X		X	X
VV1786		NTP pyrophosphohydrolase	X	X			X
VV1787		conserved hypothetical protein	X	X	X	X	X	X
VV1788		transposase and inactivated derivative	X	X	X	X	X	X
VV1789		transposase and inactivated derivative	X	X	X	X	X	X
VV1790		hypothetical protein	X	X	X	X	X	X
VV1791		hypothetical protein		X	X		X
VV1792		putative acetyltransferase		X	X
VV1792		putative acetyltransferase		X	X
VV1793		conserved hypothetical protein		X			X
VV1794		hypothetical protein	X		X		X
VV1795		hypothetical protein	X		X		X
VV1796		hypothetical protein	X		X		X
VV1797		hypothetical protein	X	X	X	X	X	X
VV1798		putative acetyltransferase	X	X			X
VV1799		hypothetical protein	X	X	X	X	X	X
VV1800		hypothetical protein	X	X		X	X
VV1801		hypothetical protein	X		X	X	X
VV1802		hypothetical protein	X				X
VV1803		hypothetical protein	X	X		X
VV1804		Var1 homologue	X		X	X	X
VV1805		hypothetical protein
VV1806		PAS factor	X	X	X	X	X	X
VV1807		hypothetical protein	X	X			X
VV1808		hypothetical protein	X	X	X	X	X	X
VV1809		hypothetical protein	X	X	X	X	X	X
VV1810		hypothetical protein		X		X	X
VV1811		hypothetical protein		X		X	X
VV1812		PAS factor	X	X	X	X	X	X
VV1813		hypothetical protein	X	X	X	X	X	X
VV1814		hypothetical protein	X			X	X
VV1815		hypothetical protein	X		X		X
VV1816		hypothetical protein	X	X	X		X
VV1817		hypothetical protein	X	X	X	X	X	X
VV1818		hypothetical protein	X	X	X		X
VV1819		conserved hypothetical protein	X			X	X
VV1820		hypothetical protein	X	X	X	X	X	X
VV1821		hypothetical protein	X	X	X	X	X	X
VV1822		conserved hypothetical protein	X	X	X	X	X	X
VV1823		hypothetical protein	X	X	X	X	X	X
VV1824		conserved hypothetical protein	X	X			X
VV1825		hypothetical protein		X		X	X
VV1826		hypothetical protein		X	X		X
VV1827		hypothetical protein	X	X	X	X	X	X
VV1828		hypothetical protein	X	X			X
VV1829		putative acetyltransferase	X	X			X
VV1830		hypothetical protein	X	X			X
VV1831		hypothetical protein	X	X	X		X
VV1832		transposase and inactivated derivative	X	X	X	X	X	X
VV1833		transposase and inactivated derivative	X	X	X	X	X	X
VV1834		hypothetical protein	X	X			X
VV1835		hypothetical protein	X		X	X	X
VV1836		hypothetical protein	X	X	X		X
VV1837		hypothetical protein	X	X	X	X	X	X
VV1838		hypothetical protein	X	X	X	X	X	X
VV1839		transposase and inactivated derivative	X	X	X	X	X	X
VV1840		transposase and inactivated derivative	X	X	X	X	X	X
VV1841		hypothetical protein	X	X		X	X
VV1842		iSSod13	X	X	X	X	X	X
VV1843		conserved hypothetical protein	X	X	X	X	X	X
VV1844		hypothetical protein	X				X
VV1845		hypothetical protein	X	X	X	X	X	X
VV1846		hypothetical protein		X			X
VV1847		hypothetical protein	X	X	X		X
VV1848		conserved hypothetical protein	X	X		X	X
VV1849		hypothetical protein				X	X
VV1850		hypothetical protein	X	X	X	X	X	X
VV1851		hypothetical protein	X		X	X	X
VV1852		hypothetical protein				X	X
VV1853		hypothetical protein	X	X		X	X
VV1854		PAS factor	X	X	X	X	X	X
VV1855		hypothetical protein	X	X	X	X	X	X
VV1856		glutathione S-transferase	X	X	X	X	X	X
VV1857		hypothetical protein	X	X	X	X	X	X
VV1858		hypothetical protein	X	X	X	X	X	X
VV1859		hypothetical protein	X	X	X	X	X	X
VV1860		hypothetical protein	X	X	X	X	X	X
VV1861		conserved hypothetical protein	X	X	X		X
VV1862		hypothetical protein	X	X	X	X	X	X
VV1863		hypothetical protein					X
VV1864		hypothetical protein		X			X
VV1865		hypothetical protein	X		X		X
VV1866		conserved hypothetical protein		X	X	X	X
VV1867		plasmid stabilization system protein ParE	X	X	X	X
VV1868		transposase and inactivated derivative	X	X	X	X	X	X
VV1869		transposase and inactivated derivative	X	X	X	X	X	X
VV1870		hypothetical protein			X		X
VV1871		hypothetical protein	X		X		X
VV1872		hypothetical protein	X	X	X	X	X	X
VV1873		hypothetical protein					X
VV1874		hypothetical protein	X	X	X	X
VV1875		hypothetical protein	X			X	X
VV1876		hypothetical protein	X	X	X	X	X	X
VV1877		hypothetical protein	X	X	X		X
VV1878		hypothetical protein	X	X	X	X	X	X
VV1879		putative acetyltransferase	X	X
VV1880		hypothetical protein	X		X		X
VV1881		hypothetical protein					X
VV1882		hypothetical protein	X	X	X	X	X	X
VV1883		hypothetical protein			X	X	X
VV1884		hypothetical protein	X	X	X	X	X	X
VV1885		hypothetical protein					X
VV1886		putative acetyltransferase		X	X		X
VV1887		hypothetical protein	X	X	X		X
VV1888		hypothetical protein	X	X	X	X	X	X
VV1889		conserved hypothetical protein	X	X	X	X	X	X
VV1890		hypothetical protein	X	X	X	X	X	X
VV1891		hypothetical protein	X	X	X	X	X	X
VV1892		hypothetical protein	X	X	X	X	X	X
VV1893		putative acetyltransferase		X	X	X
VV1894		hypothetical protein	X	X	X	X	X	X
VV1895		hypothetical protein	X	X	X	X	X	X
VV1896		hypothetical protein	X	X	X	X	X	X
VV1897		hypothetical protein	X	X	X	X	X	X
VV1898		hypothetical protein		X			X
VV1899		hypothetical protein					X
VV1900		hypothetical protein	X	X	X	X	X	X
VV1901		hypothetical protein	X	X	X	X	X	X
VV1902		hypothetical protein	X	X			X
VV1903		hypothetical protein	X	X			X
VV1904		putative acetyltransferase		X	X	X	X
VV1905		hypothetical protein	X	X	X	X	X	X
VV1906		hypothetical protein	X	X	X	X	X	X
VV1907		putative acetyltransferase	X	X		X
VV1907		putative acetyltransferase	X	X		X
VV1908		hypothetical protein	X	X	X	X	X	X
VV1909		hypothetical protein	X	X	X	X	X	X
VV1910		putative acetyltransferase	X	X		X	X
VV1911		hypothetical protein	X	X		X	X
VV1912		hypothetical protein	X	X	X	X	X	X
VV1913		hypothetical protein					X
VV1914		hypothetical protein	X	X		X	X
VV1915		hypothetical protein	X	X	X	X	X	X
VV1916		hypothetical protein	X	X	X	X	X	X
VV1917		hypothetical protein	X		X	X	X
VV1918		putative acetyltransferase	X		X	X
VV1919		conserved hypothetical protein	X	X	X	X	X	X
VV1920		transposase and inactivated derivative	X	X
VV1921		putative microtubule binding protein	X	X	X	X	X	X
VV1922		hypothetical protein	X	X	X	X	X	X
VV1923		hypothetical protein	X	X	X	X	X	X
VV1924		hypothetical protein	X	X	X	X	X	X
VV1925		hypothetical protein		X	X	X	X
VV1926		hypothetical protein	X	X	X	X	X	X
VV1927		hypothetical protein	X	X	X	X	X	X
VV1928		putative acetyltransferase		X		X	X
VV1929		adenylate kinase	X
VV1930		hypothetical protein	X	X	X	X	X	X
VV1931		hypothetical protein	X	X	X	X	X	X
VV1932		hypothetical protein	X	X	X	X	X	X
VV1933		hypothetical protein	X	X	X	X	X	X
VV1934		hypothetical protein	X	X	X	X	X	X
VV1935		hypothetical protein					X
VV1936		conserved hypothetical protein					X
VV1937		lactoylglutathione lyase			X
VV1938		hypothetical protein	X	X	X	X	X	X
VV1939		conserved hypothetical protein			X	X	X
VV1940		conserved hypothetical protein	X	X	X	X	X	X
VV1941		super-integron integrase IntIA	X	X	X
VV1942		ribosomal protein L20
VV1943	rpmI	ribosomal protein L35
VV1944		translation initiation factor 3
VV1945		threonyl-tRNA synthetase
VV1946		conserved hypothetical protein
VV1947		putative SpoOM-related protein
VV1948		histidine utilization repressor
VV1949		imidazolonepropionase
VV1950		formiminoglutamase
VV1951		urocanate hydratase
VV1952	hutH	histidine ammonia-lyase
VV1953		conserved hypothetical protein
VV1954		Secreted trypsin-like serine protease
VV1955		putative protein-S-isoprenylcysteine methyltransferase
VV1956		Fe-S oxidoreductase
VV1957		conserved hypothetical protein
VV1958		conserved hypothetical protein
VV1959		outer membrane protein
VV1960		conserved hypothetical protein
VV1961		conserved hypothetical protein
VV1962		cytidine deaminase
VV1963		phosphoribosylglycinamide formyltransferase 2
VV1964		thiopurine methyltransferase
VV1965		conserved hypothetical protein
VV1966		integration host factor
VV1967		nicotinamidase-related amidase
VV1968		ADP-ribose pyrophosphatase
VV1969		nicotinic acid phosphoribosyltransferase
VV1970	pheT	phenylalanyl-tRNA synthetase
VV1971	pheS	phenylalanyl-tRNA synthetase
VV1972		GGDEF family protein
VV1973		hypothetical protein
VV1974		conserved hypothetical protein
VV1975		predicted exporter
VV1976		hypothetical protein
VV1977		hypothetical protein
VV1978		hypothetical protein
VV1979		hypothetical protein	X	X	X	X	X	X
VV1980		conserved hypothetical protein	X	X	X	X	X	X
VV1981		conserved hypothetical protein
VV1982		acetyltransferase
VV1983		conserved hypothetical protein
VV1984		predicted signal transduction protein
VV1985		predicted hydrolase
VV1986		arginine decarboxylase
VV1987		agmatinase
VV1988		permease
VV1989		putative lipase activator protein
VV1990		lactonizing lipase
VV1991		predicted redox protein
VV1992		hypothetical protein
VV1993		hypothetical protein
VV1994		conserved hypothetical protein
[truncated: 3,032 more rows]
