# Supplementary material for: SOLiD sequencing of four Vibrio vulnificus genomes enables comparative genomic analysis and identification of candidate clade-specific virulence genes
Source: BMC Genomics. 2010 Sep 24;11:512. doi: 10.1186/1471-2164-11-512 (PMC3091676; doi:10.1186/1471-2164-11-512)
Supplement: Additional file 5 — Table S4: The core V. vulnificus genome. Genes that were present in the two reference genomes and each of the four newly sequenced genomes are shown using the CMCP6 tag, product, gene name, and cog. [file 1471-2164-11-512-S5.XLSX]

## Sheet: A_Table_4
Additional Table 4. The core V. vulnificus genome
Tag	Product	Gene	cog
VV1_0013	hypothetical protein VV1_0013	-	COG1896R
VV1_0014	deoxyguanosinetriphosphate triphosphohydrolase-like protein	-	COG0232F
VV1_0015	hypothetical protein VV1_0015	-	COG3148S
VV1_0016	hypothetical protein VV1_0016	-	-
VV1_0017	DNA uptake protein	-	COG1555L
VV1_0018	parvulin-like peptidyl-prolyl isomerase	-	COG0760O
VV1_0019	nucleoid DNA-binding protein	-	COG0776L
VV1_0021	ATP-dependent Lon protease	-	COG0466O
VV1_0022	ATP-dependent protease ATP-binding subunit	clpX	COG1219O
VV1_0023	ATP-dependent Clp protease proteolytic subunit	clpP	COG0740OU
VV1_0024	trigger factor	tig	COG0544O
VV1_0025	Signal transduction histidine kinase regulating C4-dicarboxylate transport system	-	COG4191T
VV1_0026	response regulator	-	COG2204T
VV1_0028	TRAP-type C4-dicarboxylate transport system	-	COG1593G
VV1_0029	TRAP-type C4-dicarboxylate transport system	-	COG3090G
VV1_0030	TRAP-type C4-dicarboxylate transport system	-	COG1638G
VV1_0032	ABC-type sugar transport system	-	COG3839G
VV1_0033	ABC-type sugar transport system	-	COG0395G
VV1_0034	ABC-type sugar transport system	-	COG1175G
VV1_0035	ABC-type sugar transport system	-	COG1653G
VV1_0036	Signal transduction histidine kinase	-	COG0642T
VV1_0037	response regulator	-	COG0745TK
VV1_0039	hypothetical protein VV1_0039	-	COG0397S
VV1_0040	methyl-accepting chemotaxis protein	-	COG0840NT
VV1_0041	RTX toxin	-	COG4412S
VV1_0042	dehydrogenase	-	COG0644C
VV1_0043	SAM-dependent methyltransferase	-	COG2226H
VV1_0044	hypothetical protein VV1_0044	-	-
VV1_0045	hypothetical protein VV1_0045	-	-
VV1_0046	1-acyl-sn-glycerol-3-phosphate acyltransferase	-	COG0204I
VV1_0047	Acyl carrier protein	-	COG0236IQ
VV1_0048	acyl carrier protein	-	COG0236IQ
VV1_0049	hypothetical protein VV1_0049	-	COG4648S
VV1_0050	AMP-(fatty) acid ligase	-	COG0365I
VV1_0051	3-hydroxymyristoyl/3-hydroxydecanoyl-(acyl carrier protein) dehydratase	-	COG0764I
VV1_0052	acyltransferase	-	COG4261R
VV1_0053	histidine ammonia-lyase	-	COG2986E
VV1_0054	thioesterase	-	COG0824R
VV1_0055	hypothetical protein VV1_0055	-	-
VV1_0056	exporter	-	COG4258R
VV1_0057	hypothetical protein VV1_0057	-	-
VV1_0058	3-oxoacyl-(acyl carrier protein) synthase I	-	COG0304IQ
VV1_0059	3-hydroxylacyl-(acyl carrier protein) dehydratase	-	COG4706I
VV1_0060	3-ketoacyl-(acyl-carrier-protein) reductase	fabG	COG1028IQR
VV1_0061	3-oxoacyl-(acyl carrier protein) synthase II	-	COG0304IQ
VV1_0125	Signal transduction histidine kinase	-	COG0642T
VV1_0126	response regulator	-	COG0745TK
VV1_0127	putative lipoprotein	-	-
VV1_0128	nucleoside permease	-	COG1972F
VV1_0129	transcriptional regulator	-	COG0583K
VV1_0130	membrane-bound lytic murein transglycosylase B	-	COG2951M
VV1_0131	hypothetical protein VV1_0131	-	COG3100S
VV1_0132	septum formation inhibitor	minC	COG0850D
VV1_0133	septum formation inhibitor-activating ATPase	-	COG2894D
VV1_0134	cell division topological specificity factor MinE	minE	COG0851D
VV1_0135	ribonuclease D	-	COG0349J
VV1_0136	long-chain-fatty-acid--CoA ligase	-	COG0318IQ
VV1_0137	hydrolase/acyltransferase	-	COG0596R
VV1_0138	starvation-inducible outer membrane lipoprotein	-	COG3065M
VV1_0139	chromosome segregation ATPase	-	-
VV1_0140	hypothetical protein VV1_0140	-	COG1214O
VV1_0141	Rad3-related DNA helicase	-	COG1199KL
VV1_0142	hypothetical protein VV1_0142	-	-
VV1_0143	formyltetrahydrofolate deformylase	purU	COG0788F
VV1_0144	hypothetical protein VV1_0144	-	COG3102S
VV1_0145	arginyl-tRNA synthetase	argS	COG0018J
VV1_0146	diadenosine tetraphosphate hydrolase	-	COG0537FGR
VV1_0147	hypothetical protein VV1_0147	-	-
VV1_0148	Fe2+ transport system protein B	-	COG0370P
VV1_0149	Fe2+ transport system protein A	-	COG1918P
VV1_0150	Signal transduction histidine kinase	-	COG3292T
VV1_0151	ABC-type Zn2+ transport system	-	COG4531P
VV1_0152	ABC-type Mn/Zn transport system	-	COG1121P
VV1_0153	ABC-type Mn2+/Zn2+ transport system	-	COG1108P
VV1_0154	succinyl-CoA synthetase subunit alpha	-	COG0074C
VV1_0155	succinyl-CoA synthetase subunit beta	sucC	COG0045C
VV1_0156	dihydrolipoamide acetyltransferase	-	COG0508C
VV1_0157	alpha-ketoglutarate decarboxylase	sucA	COG0567C
VV1_0158	succinate dehydrogenase iron-sulfur subunit	sdhB	COG0479C
VV1_0159	succinate dehydrogenase flavoprotein subunit	sdhA	COG1053C
VV1_0160	succinate dehydrogenase	-	COG2142C
VV1_0161	succinate dehydrogenase cytochrome b556 large membrane subunit	sdhC	COG2009C
VV1_0162	type II citrate synthase	gltA	COG0372C
VV1_0163	hypothetical protein VV1_0163	-	COG0327S
VV1_0164	hypothetical protein VV1_0164	-	COG3782S
VV1_0165	coenzyme A disulfide reductase	-	COG0446R
VV1_0166	Na+/dicarboxylate symporter	-	COG1823R
VV1_0167	putative translation initiation inhibitor	-	COG0251J
VV1_0168	hypothetical protein VV1_0168	-	COG2964S
VV1_0169	phosphoglucomutase	-	COG0033G
VV1_0170	replication initiation regulator SeqA	-	COG3057L
VV1_0171	hydrolase or acyltransferase	-	COG0596R
VV1_0172	hypothetical protein VV1_0172	-	-
VV1_0173	flavodoxin FldA	-	COG0716C
VV1_0174	hypothetical protein VV1_0174	-	COG2050Q
VV1_0175	ferric uptake regulator	fur	COG0735P
VV1_0176	glutaminyl-tRNA synthetase	-	COG0008J
VV1_0179	phosphotransferase system IIB component	-	COG1263G
VV1_0180	N-acetylglucosamine-6-phosphate deacetylase	nagA	COG1820G
VV1_0181	transcriptional regulator	-	COG1940KG
VV1_0182	Kef-type K+ transporter NAD-binding component	-	COG4651P
VV1_0183	asparagine synthetase B	asnB	COG0367E
VV1_0184	transcriptional activator RfaH	rfaH	COG0250K
VV1_0185	dipeptide/tripeptide permease	-	COG3104E
VV1_0186	methyl-accepting chemotaxis protein	-	COG0840NT
VV1_0187	ferrochelatase	hemH	COG0276H
VV1_0188	adenylate kinase	adk	COG0563F
VV1_0189	heat shock protein 90	-	COG0326O
VV1_0190	transcription activator ToxR	-	COG3710K
VV1_0191	transmembrane protein ToxS	-	-
VV1_0192	permease	-	COG0730R
VV1_0193	selenoprotein W-related protein	-	COG3526O
VV1_0194	phosphodiesterase	-	COG0622R
VV1_0195	hypothetical protein VV1_0195	-	COG2905T
VV1_0196	nitrogen regulatory protein PII	-	-
VV1_0197	hypothetical protein VV1_0197	-	-
VV1_0198	major facilitator superfamily permease	-	-
VV1_0199	nucleoside-diphosphate sugar epimerase	-	COG1090R
VV1_0200	short chain dehydrogenase	-	COG0300R
VV1_0201	thioredoxin domain-containing protein	-	COG3118O
VV1_0202	membrane protease subunit stomatin/prohibitin-like protein	-	COG0330O
VV1_0203	hypothetical protein VV1_0203	-	COG1585OU
VV1_0206	NAD-dependent DNA ligase LigA	ligA	COG0272L
VV1_0207	cell division protein ZipA	-	COG3115D
VV1_0208	putative sulfate transport protein CysZ	-	COG2981E
VV1_0209	cysteine synthase A	-	COG0031E
VV1_0210	phosphotransferase system	-	COG1925G
VV1_0211	phosphoenolpyruvate-protein phosphotransferase	-	COG1080G
VV1_0212	glucose-specific PTS system component	-	COG2190G
VV1_0213	flagellin	-	COG1344N
VV1_0214	flagellin	-	COG1344N
VV1_0215	flagellin	-	COG1344N
VV1_0216	flagellar hook-associated protein FlgL	flgL	COG1344N
VV1_0217	flagellar hook-associated protein FlgK	flgK	COG1256N
VV1_0218	peptidoglycan hydrolase	flgJ	COG1705NU
VV1_0219	flagellar basal body P-ring protein	flgI	COG1706N
VV1_0220	flagellar basal body L-ring protein	flgH	COG2063N
VV1_0221	flagellar basal body rod protein FlgG	flgG	COG4786N
VV1_0222	flagellar basal body rod protein FlgF	flgF	COG4787N
VV1_0223	flagellar hook protein FlgE	flgE	COG1749N
VV1_0224	flagellar basal body rod modification protein	flgD	COG1843N
VV1_0225	flagellar basal body rod protein FlgC	flgC	COG1558N
VV1_0226	flagellar basal body rod protein FlgB	flgB	COG1815N
VV1_0227	methylase of chemotaxis methyl-accepting protein CheR	-	COG1352NT
VV1_0228	CheY/CheV hybrid protein CheW	-	COG0835NT
VV1_0229	flagellar basal body P-ring biosynthesis protein FlgA	flgA	COG1261NO
VV1_0230	anti-sigma28 factor	-	COG2747KNU
VV1_0231	chaperone FlgN	-	COG3418NUO
VV1_0232	hypothetical protein VV1_0232	-	COG3018S
VV1_0233	integral membrane protein	-	COG5616S
VV1_0234	hypothetical protein VV1_0234	-	-
VV1_0235	ABC-type Fe3+-citrate transport system	-	-
VV1_0236	glutamyl-tRNA synthetase	gltX	COG0008J
VV1_0237	hypothetical protein VV1_0237	-	COG3110S
VV1_0238	Outer membrane protein	-	COG3203M
VV1_0239	cation transport ATPase	-	COG2217P
VV1_0240	metal-binding protein	-	COG3019R
VV1_0241	N-acetyl-beta-hexosaminidase	-	COG3525G
VV1_0243	hypothetical protein VV1_0243	-	COG3735S
VV1_0244	hypothetical protein VV1_0244	-	-
VV1_0245	hypothetical protein VV1_0245	-	COG2840S
VV1_0246	16S rRNA uridine-516 pseudouridylate synthase	-	COG1187J
VV1_0247	hypothetical protein VV1_0247	-	COG2606S
VV1_0248	bifunctional UDP-sugar hydrolase/5'-nucleotidase periplasmic precursor	ushA	COG0737F
VV1_0249	2-dehydro-3-deoxyphosphooctonate aldolase	-	COG2877M
VV1_0250	hypothetical protein VV1_0250	-	COG2912S
VV1_0252	methylase of polypeptide chain release factor	-	COG2890J
VV1_0253	peptide chain release factor 1	prfA	COG0216J
VV1_0254	glutamyl-tRNA reductase	hemA	COG0373H
VV1_0255	outer membrane lipoprotein LolB	lolB	COG3017M
VV1_0256	4-diphosphocytidyl-2-C-methyl-D-erythritol kinase	ipk	COG1947I
VV1_0257	ribose-phosphate pyrophosphokinase	-	COG0462FE
VV1_0258	peptidyl-tRNA hydrolase	-	COG0193J
VV1_0260	GTPase	-	COG0012J
VV1_0265	2-octaprenyl-3-methyl-6-methoxy-1	-	COG0654HC
VV1_0266	2-methylthioadenine synthetase	-	COG0621J
VV1_0267	phosphate starvation-inducible protein PhoH	-	COG1702T
VV1_0268	putative metalloprotease	-	COG0319R
VV1_0269	Mg2+/Co2+ transporter	-	COG4535P
VV1_0270	apolipoprotein N-acyltransferase	lnt	COG0815M
VV1_0271	hypothetical protein VV1_0271	-	-
VV1_0272	leucyl-tRNA synthetase	leuS	COG0495J
VV1_0274	rare lipoprotein B	-	COG2980M
VV1_0275	DNA polymerase III subunit delta	holA	COG1466L
VV1_0276	hypothetical protein VV1_0276	-	COG0799S
VV1_0277	SPOUT methyltransferase superfamily protein	-	COG1576S
VV1_0278	cell division protein FtsI	-	COG0768M
VV1_0279	rod shape determining protein RodA	-	COG0772D
VV1_0280	rare lipoprotein A	-	COG0797M
VV1_0281	D-alanyl-D-alanine carboxypeptidase	-	COG1686M
VV1_0282	hypothetical protein VV1_0282	-	COG2921S
VV1_0283	lipoyltransferase	lipB	COG0321H
VV1_0284	lipoyl synthase	-	COG0320H
VV1_0285	hypothetical protein VV1_0285	-	-
VV1_0286	serine hydroxymethyltransferase	glyA	COG0112E
VV1_0287	hypothetical protein VV1_0287	-	COG1284S
VV1_0288	trehalose-6-phosphate hydrolase	-	COG0366G
VV1_0289	trehalose(maltose)-specific PTS system components IIBC	-	COG1263G
VV1_0290	trehalose repressor	treR	COG1609K
VV1_0291	D	-	COG0241E
VV1_0292	DL-methionine transporter ATP-binding subunit	metN	COG1135P
VV1_0293	ABC-type metal ion transport system	-	COG2011P
VV1_0294	DL-methionine transporter substrate-binding subunit	metQ	COG1464P
VV1_0295	Zn-ribbon-containing protein	-	COG5595R
VV1_0296	SecY interacting protein Syd	-	-
VV1_0297	7-cyano-7-deazaguanine reductase	queF	COG2904S
VV1_0298	TPR repeat-containing protein	-	-
VV1_0299	GGDEF domain-containing protein	-	COG2199T
VV1_0300	Rossmann fold nucleotide-binding protein	-	COG1611R
VV1_0301	exonuclease IX	xni	COG0258L
VV1_0302	DNA/RNA endonuclease G	-	COG1864F
VV1_0303	putative RNA 2'-O-ribose methyltransferase	-	COG2933R
VV1_0304	hypothetical protein VV1_0304	-	COG2363S
VV1_0305	hydrolase of the alpha/beta-hydrolase fold	-	COG3571R
VV1_0306	DNA-binding transcriptional activator GcvA	-	COG0583K
VV1_0310	thiamine biosynthesis protein ThiI	-	COG0301H
VV1_0311	flagellar motor protein MotB	motB	COG1360N
VV1_0312	flagellar motor protein PomA	-	COG1291N
VV1_0313	exodeoxyribonuclease VII small subunit	-	COG1722L
VV1_0314	geranylgeranyl pyrophosphate synthase	-	COG0142H
VV1_0315	1-deoxy-D-xylulose-5-phosphate synthase	-	COG1154HI
VV1_0316	phosphatidylglycerophosphatase A	-	COG1267I
VV1_0317	thiamine monophosphate kinase	-	COG0611H
VV1_0318	transcription antitermination protein NusB	nusB	COG0781K
VV1_0319	riboflavin synthase subunit beta	ribH	COG0054H
VV1_0321	GTP cyclohydrolase II	-	COG0108H
VV1_0322	riboflavin synthase subunit alpha	-	COG0307H
VV1_0323	pyrimidine reductase	-	COG0117H
VV1_0324	transcriptional regulator NrdR	nrdR	COG1327K
VV1_0325	gamma-glutamyl phosphate reductase	proA	COG0014E
VV1_0326	gamma-glutamyl kinase	-	COG0263E
VV1_0327	DNA-binding transcriptional regulator Crl	-	-
VV1_0328	fermentation/respiration switch protein	frsA	COG0412Q
VV1_0329	xanthine-guanine phosphoribosyltransferase	-	COG0503F
VV1_0330	permease	-	COG2252R
VV1_0333	aminoacyl-histidine dipeptidase	-	COG2195E
VV1_0334	ABC-type multidrug transport system	-	-
VV1_0336	deacylase	-	COG3608R
VV1_0337	DNA-directed RNA polymerase	-	-
VV1_0338	pressure-regulated ORF-like protein	-	-
VV1_0340	phosphoribosylformylglycinamidine synthase	-	COG0046F
VV1_0341	transglycosylase	-	COG4623M
VV1_0342	cytosine/adenosine deaminase	-	COG0590FJ
VV1_0343	transcriptional regulator	-	COG0583K
VV1_0344	Zn-dependent alcohol dehydrogenase	-	COG1062C
VV1_0345	esterase	-	COG0627R
VV1_0346	putative p-aminobenzoyl-glutamate transporter	-	COG2978H
VV1_0353	Tfp pilus assembly protein PilE	-	COG4968NU
VV1_0354	DnaJ chaperone	-	COG0484O
VV1_0357	molecular chaperone DnaK	dnaK	COG0443O
VV1_0358	ABC-type Mn2+/Zn2+ transport system	-	-
VV1_0359	ABC-type metal ion transport system	-	COG0803P
VV1_0360	hypothetical protein VV1_0360	-	-
VV1_0362	hypothetical protein VV1_0362	-	-
VV1_0363	Sodium/glutamate symporter	-	COG1301C
VV1_0365	molecular chaperone GrpE	-	COG0576O
VV1_0366	inorganic polyphosphate/ATP-NAD kinase	ppnK	COG0061G
VV1_0367	recombination and repair protein	-	COG0497L
VV1_0368	small protein A	-	COG2913J
VV1_0369	hypothetical protein VV1_0369	-	COG2914S
VV1_0370	Lipid transport protein	-	COG2867I
VV1_0371	SsrA-binding protein	smpB	COG0691O
VV1_0403	putative hemolysin	-	COG3176R
VV1_0404	hypothetical protein VV1_0404	-	COG3350S
VV1_0405	hypothetical protein VV1_0405	-	-
VV1_0406	hypothetical protein VV1_0406	-	-
VV1_0407	D-alanine-D-alanine ligase	-	-
VV1_0408	hypothetical protein VV1_0408	-	COG0586S
VV1_0409	putative translation factor	-	COG0009J
VV1_0410	hypothetical protein VV1_0410	-	COG0586S
VV1_0412	Kef-type K+ transporter NAD-binding component	-	COG1357S
VV1_0413	transcriptional regulator	-	COG0583K
VV1_0414	D-amino acid dehydrogenase small subunit	-	COG0665E
VV1_0415	Na+/alanine symporter	-	COG1115E
VV1_0416	hypothetical protein VV1_0416	-	COG1584S
VV1_0417	putative chitinase	-	COG3979R
VV1_0418	bifunctional GMP synthase/glutamine amidotransferase protein	guaA	COG0519F
VV1_0419	inositol-5-monophosphate dehydrogenase	-	COG0516F
VV1_0420	exodeoxyribonuclease VII large subunit	xseA	COG1570L
VV1_0421	GGDEF domain-containing protein	-	COG2199T
VV1_0422	metal-dependent hydrolase	-	COG2872R
VV1_0423	GTP-binding protein EngA	engA	COG1160R
VV1_0424	outer membrane protein assembly complex subunit YfgL	-	COG1520S
VV1_0425	hypothetical protein VV1_0425	-	COG2976S
VV1_0426	histidyl-tRNA synthetase	hisS	COG0124J
VV1_0427	4-hydroxy-3-methylbut-2-en-1-yl diphosphate synthase	ispG	COG0821I
VV1_0428	hypothetical protein VV1_0428	-	COG1426S
VV1_0429	hypothetical protein VV1_0429	-	COG0820R
VV1_0430	nucleoside diphosphate kinase	ndk	COG0105F
VV1_0431	aminopeptidase B	-	COG0260E
VV1_0432	hypothetical protein VV1_0432	-	COG2975S
VV1_0433	ferredoxin	-	COG0633C
VV1_0434	chaperone protein HscA	hscA	COG0443O
VV1_0435	co-chaperone HscB	hscB	COG1076O
VV1_0436	HesB family protein	-	COG0316S
VV1_0437	scaffold protein	-	COG0822C
VV1_0438	cysteine desulfurase	-	COG1104E
VV1_0439	transcriptional regulator	-	COG1959K
VV1_0440	rRNA methylase	-	COG0565J
VV1_0441	inositol monophosphate family protein	-	COG0483G
VV1_0442	preprotein translocase subunit SecF	secF	COG0341U
VV1_0443	preprotein translocase subunit SecD	secD	COG0342U
VV1_0444	preprotein translocase subunit YajC	yajC	COG1862U
VV1_0445	queuine tRNA-ribosyltransferase	tgt	COG0343J
VV1_0446	S-adenosylmethionine:tRNA ribosyltransferase-isomerase	queA	COG0809J
VV1_0447	secreted trypsin-like serine protease	-	COG5640O
VV1_0448	putative acetoin utilization protein AcuB	-	COG3448T
VV1_0449	isocitrate lyase	-	COG2224C
VV1_0450	malate synthase	-	COG2225C
VV1_0451	transcriptional regulator	-	COG0583K
VV1_0453	peroxiredoxin	-	COG0450O
VV1_0454	copper homeostasis protein	-	COG3142P
VV1_0460	transcriptional regulator PhoU	-	COG0704P
VV1_0461	ABC-type phosphate transport system	-	COG1117P
VV1_0462	ABC-type phosphate transport system	-	COG0581P
VV1_0463	ABC-type uncharacterized transport system	-	COG4590R
VV1_0464	polyphosphate kinase	-	COG0855P
VV1_0466	ABC-type phosphate transport system	-	COG0226P
VV1_0467	phosphate regulon sensor protein	phoR	COG5002T
VV1_0468	response regulator	-	COG0745TK
VV1_0469	recombination associated protein	rdgC	COG2974L
VV1_0470	putative protease	-	COG0826O
VV1_0471	ferredoxin	-	COG1143C
VV1_0472	penicillin-insensitive murein endopeptidase	mepA	COG3770M
VV1_0482	ClpB protein	-	COG0542O
VV1_0483	hypothetical protein VV1_0483	-	COG1496S
VV1_0484	23S rRNA pseudouridine synthase D	rluD	COG0564J
VV1_0485	DNA uptake lipoprotein	-	COG4105R
VV1_0486	ribosome-associated protein Y	-	COG1544J
VV1_0487	prephenate dehydratase	-	COG0077E
VV1_0488	NTPase	-	COG1986S
VV1_0489	Trp operon repressor	-	COG2973K
VV1_0490	soluble lytic murein transglycosylase	-	COG0741M
VV1_0491	putative ABC transporter ATP-binding protein	-	COG0488R
VV1_0492	hypothetical protein VV1_0492	-	-
VV1_0493	hypothetical protein VV1_0493	-	COG0739M
VV1_0495	phospho-2-dehydro-3-deoxyheptonate aldolase	-	COG0722E
VV1_0496	beta-hexosaminidase	-	COG1472G
VV1_0497	anhydro-N-acetylmuramic acid kinase	anmK	COG2377O
VV1_0498	NhaP-type Na+/H+ and K+/H+ antiporters	-	COG0025P
VV1_0499	hypothetical protein VV1_0499	-	-
VV1_0500	hypothetical protein VV1_0500	-	-
VV1_0501	carbon starvation protein	-	COG1966T
VV1_0502	putative regulator of cell autolysis	-	COG3275T
VV1_0503	putative two-component response-regulatory protein YehT	-	COG3279KT
VV1_0504	4-hydroxy-3-methylbut-2-enyl diphosphate reductase	ispH	COG0761IM
VV1_0505	FKBP-type peptidyl-prolyl cis-trans isomerase 2	-	COG1047O
VV1_0506	lipoprotein signal peptidase	lspA	COG0597MU
VV1_0507	isoleucyl-tRNA synthetase	ileS	COG0060J
VV1_0508	bifunctional riboflavin kinase/FMN adenylyltransferase	-	COG0196H
VV1_0509	putative virulence factor	-	COG0728R
VV1_0511	30S ribosomal protein S20	rpsT	COG0268J
VV1_0512	transcription activator HlyU	-	-
VV1_0513	transcriptional activator NhaR	nhaR	COG0583K
VV1_0514	Na+/phosphate symporter	-	COG1283P
VV1_0516	thymidylate synthase	thyA	COG0207F
VV1_0517	prolipoprotein diacylglyceryl transferase	-	COG0682M
VV1_0518	permease	-	COG0730R
VV1_0519	fused phosphoenolpyruvate-protein phosphotransferase PtsP/GAF domain-containing protein	-	COG3605T
VV1_0520	dinucleoside polyphosphate hydrolase	-	COG0494LR
VV1_0521	DNA mismatch repair protein	-	COG3066L
VV1_0522	hypothetical protein VV1_0522	-	-
VV1_0523	aldo/keto reductase family oxidoreductase TAS	-	COG0667C
VV1_0524	hypothetical protein VV1_0524	-	-
VV1_0525	sigma-54 dependent transcriptional regulator	-	COG2204T
VV1_0526	lysyl-tRNA synthetase	lysS	COG1190J
VV1_0527	protein chain release factor B	-	COG1186J
VV1_0528	ssDNA exonuclease RecJ	-	COG0608L
VV1_0529	protein-disulfide isomerase	-	COG1651O
VV1_0530	site-specific tyrosine recombinase XerD	xerD	COG4974L
VV1_0531	flavodoxin FldB	-	COG0716C
VV1_0532	branched-chain amino acid permease	-	COG1114E
VV1_0533	O-methyltransferase	-	COG4123R
VV1_0534	ATP-dependent RNA helicase SrmB	-	COG0513LKJ
VV1_0535	hypothetical protein VV1_0535	-	COG3022S
VV1_0536	Na+/alanine symporter	-	COG1115E
VV1_0538	hypothetical protein VV1_0538	-	-
VV1_0539	hypothetical protein VV1_0539	-	COG3945S
VV1_0540	uracil-DNA glycosylase	-	COG0692L
VV1_0541	endonuclease IV	-	COG0648L
VV1_0542	autonomous glycyl radical cofactor GrcA	-	COG3445R
VV1_0543	threonine synthase	-	COG0498E
VV1_0544	homoserine kinase	-	COG0083E
VV1_0545	bifunctional aspartokinase I/homeserine dehydrogenase I	thrA	COG0527E
VV1_0546	hypothetical protein VV1_0546	-	-
VV1_0547	ribonuclease activity regulator protein RraA	-	COG0684H
VV1_0548	two-component response regulator	-	COG0745TK
VV1_0549	hypothetical protein VV1_0549	-	-
VV1_0550	aerobic respiration control sensor protein ArcB	-	COG0642T
VV1_0551	GGDEF domain-containing protein	-	COG3706T
VV1_0552	Fe-S oxidoreductase	-	COG1242R
VV1_0553	glutamate synthase	-	COG0069E
VV1_0554	glutamate synthase subunit beta	gltD	COG0493ER
VV1_0555	glutamate synthase subunit alpha	gltB	COG0069E
VV1_0556	glutamate synthase subunit beta	gltD	COG0493ER
VV1_0557	hypothetical protein VV1_0557	-	COG4446S
VV1_0558	5'-methylthioadenosine/S-adenosylhomocysteine nucleosidase	-	COG0775F
VV1_0559	adenosylcobinamide-phosphate synthase	-	COG1270H
VV1_0560	ABC-type Fe3+-hydroxamate transport system	-	COG0614P
VV1_0561	hypothetical protein VV1_0561	-	COG2860S
VV1_0562	transcriptional regulator	-	COG0583K
VV1_0563	permease	-	COG0730R
VV1_0565	carbamoyl phosphate synthase large subunit	carB	COG0458EF
VV1_0566	carbamoyl phosphate synthase small subunit	-	COG0505EF
VV1_0567	dihydrodipicolinate reductase	-	COG0289E
VV1_0568	NTP pyrophosphohydrolase	-	COG0494LR
VV1_0569	preprotein translocase subunit SecA	secA	COG0653U
VV1_0570	hypothetical protein VV1_0570	-	COG4701S
VV1_0571	UDP-3-O-	lpxC	COG0774M
VV1_0572	cell division protein FtsZ	-	COG0206D
VV1_0574	cell division protein FtsA	ftsA	COG0849D
VV1_0575	cell division protein FtsQ	-	COG1589M
VV1_0577	UDP-N-acetylmuramate--L-alanine ligase	murC	COG0773M
VV1_0578	N-acetylglucosaminyl transferase	murG	COG0707M
VV1_0579	cell division protein FtsW	-	COG0772D
VV1_0580	UDP-N-acetylmuramoyl-L-alanyl-D-glutamate synthetase	murD	COG0771M
VV1_0581	phospho-N-acetylmuramoyl-pentapeptide-transferase	mraY	COG0472M
VV1_0582	UDP-N-acetylmuramyl pentapeptide synthase	-	COG0770M
VV1_0583	UDP-N-acetylmuramoylalanyl-D-glutamate--2	murE	COG0769M
VV1_0584	cell division protein FtsI	-	COG0768M
VV1_0585	cell division protein FtsL	-	COG3116D
VV1_0586	S-adenosyl-methyltransferase MraW	mraW	COG0275M
VV1_0588	methyltransferase	-	COG0313R
VV1_0589	putative lipoprotein	-	COG3107R
VV1_0590	hypothetical protein VV1_0590	-	COG0792L
VV1_0591	phosphoheptose isomerase	-	COG0279G
VV1_0592	periplasmic or secreted lipoprotein	-	COG2823R
VV1_0593	ClpXP protease specificity-enhancing factor	-	COG2969R
VV1_0594	stringent starvation protein A	sspA	COG0625O
VV1_0595	ubiquinol-cytochrome c reductase	-	COG2857C
VV1_0596	ubiquinol-cytochrome c reductase	-	COG1290C
VV1_0597	ubiquinol-cytochrome c reductase	-	COG0723C
VV1_0598	30S ribosomal protein S9	rpsI	COG0103J
VV1_0599	50S ribosomal protein L13	rplM	COG0102J
VV1_0600	ATPase	-	COG1485R
VV1_0601	cytochrome d ubiquinol oxidase subunit III	-	COG3105S
VV1_0603	protease DO	-	COG0265O
VV1_0604	protease DegS	-	COG0265O
VV1_0605	DNA topoisomerase IV subunit A	-	COG0188L
VV1_0606	DNA topoisomerase IV subunit B	-	COG0187L
VV1_0607	esterase YqiA	-	COG3150R
VV1_0608	cyclic 3'	-	COG1409R
VV1_0609	hypothetical protein VV1_0609	-	COG3151S
VV1_0610	MutT/nudix family protein	-	COG0494LR
VV1_0612	outer membrane channel precursor protein	tolC	COG1538MU
VV1_0613	bifunctional heptose 7-phosphate kinase/heptose 1-phosphate adenyltransferase	-	COG2870M
VV1_0614	bifunctional glutamine-synthetase adenylyltransferase/deadenyltransferase	-	COG1391OT
VV1_0615	methyl-accepting chemotaxis protein	-	COG0840NT
VV1_0616	Kef-type K+ transporter NAD-binding component	-	-
VV1_0617	hypothetical protein VV1_0617	-	COG3025S
VV1_0618	phosphate transport regulator	-	COG1392P
VV1_0619	phosphate/sulphate permease	-	COG0306P
VV1_0620	SH3 domain-containing protein	-	COG3103T
VV1_0621	general secretion pathway protein A	-	COG3267U
VV1_0622	multifunctional tRNA nucleotidyl transferase/2'3'-cyclic phosphodiesterase/2'nucleotidase/phosphatase	cca	COG0617J
VV1_0623	undecaprenyl pyrophosphate phosphatase	uppP	COG1968V
VV1_0624	7	-	COG0801H
VV1_0625	dihydroneopterin aldolase	-	COG1539H
VV1_0626	putative glycerol-3-phosphate acyltransferase PlsY	-	COG0344S
VV1_0627	hydrolase or acyltransferase	-	COG0596R
VV1_0628	metal-dependent protease	-	COG0533O
VV1_0629	30S ribosomal protein S21	rpsU	COG0828J
VV1_0630	hypothetical protein VV1_0630	-	COG1610S
VV1_0631	DNA primase	dnaG	COG0358L
VV1_0632	RNA polymerase sigma factor RpoD	-	COG0568K
VV1_0634	hypothetical protein VV1_0634	-	COG2859S
VV1_0636	putative hemolysin	-	COG3176R
VV1_0637	TRAP-type mannitol/chloroaromatic compound transport system	-	COG4663Q
VV1_0642	sugar metabolism transcriptional regulator	-	COG1349KG
VV1_0644	pyruvate kinase	-	COG0469G
VV1_0645	putative transcriptional regulator LuxZ	-	COG1802K
VV1_0646	sensory box/GGDEF family protein	-	COG2199T
VV1_0647	acetolactate synthase 3 regulatory subunit	ilvH	COG0440E
VV1_0648	acetolactate synthase 3 catalytic subunit	-	COG0028EH
VV1_0649	long-chain acyl-CoA synthetase	-	COG1022I
VV1_0650	leucine transcriptional activator	leuO	COG0583K
VV1_0651	glycosyl transferase	-	COG1819GC
VV1_0652	membrane-associated phospholipid phosphatase	-	COG0671I
VV1_0653	hypothetical protein VV1_0653	-	-
VV1_0654	2-isopropylmalate synthase	-	COG0119E
VV1_0655	3-isopropylmalate dehydrogenase	-	COG0473CE
VV1_0656	isopropylmalate isomerase large subunit	-	COG0065E
VV1_0657	isopropylmalate isomerase small subunit	leuD	COG0066E
VV1_0658	hypothetical protein VV1_0658	-	-
VV1_0659	DNA-J like membrane chaperone protein	djlA	COG1076O
VV1_0660	organic solvent tolerance protein	-	COG1452M
VV1_0661	parvulin-like peptidyl-prolyl isomerase	-	COG0760O
VV1_0662	4-hydroxythreonine-4-phosphate dehydrogenase	pdxA	COG1995H
VV1_0663	dimethyladenosine transferase	ksgA	COG0030J
VV1_0664	ApaG	apaG	COG2967P
VV1_0665	diadenosine tetraphosphatase	apaH	COG0639T
VV1_0666	dihydrofolate reductase	-	COG0262H
VV1_0667	hypothetical protein VV1_0667	-	COG3610S
VV1_0668	hypothetical protein VV1_0668	-	COG2966S
VV1_0669	GTPase ObgE	obgE	COG0536R
VV1_0670	50S ribosomal protein L27	rpmA	COG0211J
VV1_0671	50S ribosomal protein L21	rplU	COG0261J
VV1_0672	geranylgeranyl pyrophosphate synthase	-	COG0142H
VV1_0673	malate dehydrogenase	-	COG0039C
VV1_0674	arginine repressor	-	COG1438K
VV1_0675	TRAP-type uncharacterized transport system	-	COG2358R
VV1_0676	TRAP-type uncharacterized transport system	-	COG4666R
VV1_0677	universal stress protein UspA	-	COG0589T
VV1_0678	1-acyl-sn-glycerol-3-phosphate acyltransferase	-	COG0204I
VV1_0679	UDP-N-acetylglucosamine 1-carboxyvinyltransferase	-	COG0766M
VV1_0680	BolA/YrbA family protein	-	COG5007K
VV1_0681	putative anti-sigma B factor antagonist	-	COG3113R
VV1_0682	ABC-type transport system involved in resistance to organic solvents	-	COG2854Q
VV1_0683	ABC-type transport system involved in resistance to organic solvents	-	COG1463Q
VV1_0684	ABC-type transport system involved in resistance to organic solvents	-	COG0767Q
VV1_0685	ABC-type transport system involved in resistance to organic solvents	-	COG1127Q
VV1_0686	Ca2+/Na+ antiporter	-	COG0530P
VV1_0687	sugar phosphate isomerase involved in capsule formation	-	COG0794M
VV1_0688	3-deoxy-D-manno-octulosonate 8-phosphate phosphatase	-	COG1778R
VV1_0689	hypothetical protein VV1_0689	-	COG3117S
VV1_0690	hypothetical protein VV1_0690	-	COG1934S
VV1_0691	ABC-type transport system	-	COG1137R
VV1_0692	RNA polymerase factor sigma-54	-	COG1508K
VV1_0693	ribosome-associated protein Y	-	COG1544J
VV1_0694	phosphotransferase system mannitol/fructose-specific IIA domain-containing protein	-	COG1762GT
VV1_0695	hypothetical protein VV1_0695	-	COG1660R
VV1_0697	phosphocarrier protein NPr	-	COG1925G
VV1_0698	Mg/Co/Ni transporter MgtE	-	COG2239P
VV1_0699	peptidase PmbA	-	COG0312R
VV1_0700	hypothetical protein VV1_0700	-	COG3028S
VV1_0701	ABC-type thiamine transport system	-	COG3840H
VV1_0702	thiamine transporter membrane protein	thiP	COG1178P
VV1_0703	thiamine transporter substrate binding subunit	tbpA	COG4143H
VV1_0705	aromatic acid decarboxylase	-	COG0163H
VV1_0706	UDP-N-acetylmuramate-alanine ligase	-	COG0773M
VV1_0707	fructose-1	-	COG0158G
VV1_0708	inorganic pyrophosphatase	-	COG0221C
VV1_0709	hypothetical protein VV1_0709	-	-
VV1_0710	hypothetical protein VV1_0710	-	COG2105S
VV1_0711	hypothetical protein VV1_0711	-	COG2911S
VV1_0712	Outer membrane protein	-	COG0729M
VV1_0713	methionine sulfoxide reductase A	-	COG0225O
VV1_0714	hypothetical protein VV1_0714	-	-
VV1_0715	transcriptional regulator	-	COG3054R
VV1_0716	hypothetical protein VV1_0716	-	-
VV1_0717	hypothetical protein VV1_0717	-	-
VV1_0719	peptide ABC transporter ATPase	-	COG1136V
VV1_0720	peptide ABC transporter permease	-	COG4591M
VV1_0721	hypothetical protein VV1_0721	-	COG3495S
VV1_0722	hypothetical protein VV1_0722	-	-
VV1_0723	adenylylsulfate kinase	-	COG0529P
VV1_0724	Sodium/sulfate symporter	-	COG0471P
VV1_0725	sulfate adenylyltransferase subunit 1	cysN	COG2895P
VV1_0726	sulfate adenylyltransferase subunit 2	-	COG0175EH
VV1_0727	uroporphyrin-III C-methyltransferase	-	COG0007H
VV1_0728	bifunctional 2'	cpdB	COG0737F
VV1_0729	cAMP-binding proteins - catabolite gene activator and regulatory subunit of cAMP-dependent protein kinase	-	COG0664T
VV1_0730	ElaA-like protein	-	COG2153R
VV1_0731	hypothetical protein VV1_0731	-	-
VV1_0732	hypothetical protein VV1_0732	-	COG3061M
VV1_0733	FKBP-type peptidyl-prolyl cis-trans isomerase 1	-	COG0545O
VV1_0734	hypothetical protein VV1_0734	-	-
VV1_0735	50S ribosomal protein L17	rplQ	COG0203J
VV1_0736	DNA-directed RNA polymerase subunit alpha	-	COG0202K
VV1_0737	30S ribosomal protein S4	rpsD	COG0522J
VV1_0738	30S ribosomal protein S11	-	COG0100J
VV1_0739	30S ribosomal protein S13	rpsM	COG0099J
VV1_0740	preprotein translocase subunit SecY	secY	COG0201U
VV1_0741	50S ribosomal protein L15	rplO	COG0200J
VV1_0742	50S ribosomal protein L30	rpmD	COG1841J
VV1_0743	30S ribosomal protein S5	rpsE	COG0098J
VV1_0744	50S ribosomal protein L18	rplR	COG0256J
VV1_0745	50S ribosomal protein L6	rplF	COG0097J
VV1_0746	30S ribosomal protein S8	rpsH	COG0096J
VV1_0747	30S ribosomal protein S14	rpsN	COG0199J
VV1_0748	ribosomal protein L5	-	COG0094J
VV1_0750	50S ribosomal protein L24	rplX	COG0198J
VV1_0751	50S ribosomal protein L14	rplN	COG0093J
VV1_0753	30S ribosomal protein S17	rpsQ	COG0186J
VV1_0754	50S ribosomal protein L29	rpmC	COG0255J
VV1_0755	50S ribosomal protein L16	rplP	COG0197J
VV1_0756	30S ribosomal protein S3	rpsC	COG0092J
VV1_0757	50S ribosomal protein L22	rplV	COG0091J
VV1_0758	30S ribosomal protein S19	rpsS	COG0185J
VV1_0759	50S ribosomal protein L2	rplB	COG0090J
VV1_0760	50S ribosomal protein L23	rplW	COG0089J
VV1_0761	50S ribosomal protein L4	rplD	COG0088J
VV1_0762	50S ribosomal protein L3	rplC	COG0087J
VV1_0763	30S ribosomal protein S10	rpsJ	COG0051J
VV1_0769	RNA processing exonuclease	-	COG1236J
VV1_0770	endonuclease	-	COG2827L
VV1_0774	UDP-glucose 6-dehydrogenase	-	COG1004M
VV1_0781	putative tyrosine-protein kinase Wzc	-	COG0489D
VV1_0786	capsular polysaccharide export periplasmic protein	-	COG1596M
VV1_0787	hypothetical protein VV1_0787	-	-
VV1_0793	hypothetical protein VV1_0793	-	-
VV1_0795	hypothetical protein VV1_0795	-	-
VV1_0796	ADP-L-glycero-D-mannoheptose-6-epimerase	rfaD	COG0451MG
VV1_0798	ADP-heptose--LPS heptosyltransferase II WaaF	-	COG0859M
VV1_0799	3-deoxy-D-manno-octulosonic-acid transferase	-	COG1519M
VV1_0813	hydrolase of alkaline phosphatase superfamily	-	COG3083R
VV1_0814	3-deoxy-D-manno-octulosonic-acid kinase	-	COG0478T
VV1_0815	diacylglycerol kinase	-	COG0818M
VV1_0816	ADP-heptose:LPS heptosyltransferase	-	COG0859M
VV1_0817	lipopolysaccharide biosynthesis glycosyltransferase	-	COG0463M
VV1_0818	ADP-heptose:LPS heptosyltransferase II	-	COG0859M
VV1_0819	phosphopantetheine adenylyltransferase	coaD	COG0669H
VV1_0820	phosphoglycerol transferase	-	COG1368M
VV1_0821	formamidopyrimidine-DNA glycosylase	-	COG0266L
VV1_0822	hypothetical protein VV1_0822	-	-
VV1_0823	50S ribosomal protein L33	rpmG	COG0267J
VV1_0824	ribosomal protein L28	-	COG0227J
VV1_0825	DNA repair protein RadC	radC	COG2003L
VV1_0826	methyl-accepting chemotaxis protein	-	COG4564T
VV1_0828	bifunctional phosphopantothenoylcysteine decarboxylase/phosphopantothenate synthase	-	COG0452H
VV1_0829	nucleoid occlusion protein	slmA	COG1309K
VV1_0830	lipid A biosynthesis lauroyl acyltransferase	-	COG1560M
VV1_0831	orotate phosphoribosyltransferase	pyrE	COG0461F
VV1_0832	ribonuclease PH	rph	COG0689J
VV1_0833	hypothetical protein VV1_0833	-	COG1561S
VV1_0837	ABC-type oligopeptide transport system	-	COG1123R
VV1_0838	ABC-type dipeptide/oligopeptide/nickel transport system	-	COG0444EP
VV1_0839	ABC-type oligopeptide transport system	-	COG0747E
VV1_0840	ABC-type transport system	-	COG4239R
VV1_0841	ABC-type transport system	-	COG4174R
VV1_0842	Outer membrane receptor protein	-	COG1629P
VV1_0843	hypothetical protein VV1_0843	-	-
VV1_0844	hypothetical protein VV1_0844	-	COG0811U
VV1_0845	TonB system transport protein ExbB2	-	COG0811U
VV1_0846	TonB system transport protein ExbD2	-	COG0848U
VV1_0847	periplasmic protein TonB2	-	COG0810M
VV1_0848	TPR domain-containing protein	-	-
VV1_0850	guanylate kinase	gmk	COG0194F
VV1_0851	DNA-directed RNA polymerase subunit omega	rpoZ	COG1758K
VV1_0852	bifunctional (p)ppGpp synthetase II/ guanosine-3'	-	COG0317TK
VV1_0853	tRNA guanosine-2'-O-methyltransferase	-	COG0566J
VV1_0855	RecG-like helicase	-	COG1200LK
VV1_0856	xanthine/uracil permease protein	-	COG2233F
VV1_0857	osmolarity sensor protein	envZ	COG0642T
VV1_0858	osmolarity response regulator	ompR	COG0745TK
VV1_0859	transcription elongation factor GreB	greB	COG0782K
VV1_0860	transcriptional accessory protein	-	COG2183K
VV1_0861	putative ATP-dependent Lon protease	-	-
VV1_0862	biotin biosynthesis protein BioH	-	COG0596R
VV1_0863	amidophosphoribosyltransferase	-	COG1040R
VV1_0864	putative DNA uptake protein	-	COG0316S
VV1_0865	ADP-ribose diphosphatase NudE	nudE	COG1051F
VV1_0866	3'-phosphoadenosine 5'-phosphosulfate (PAPS) 3'-phosphatase	-	COG1218P
VV1_0867	general secretion pathway protein EpsN	-	-
VV1_0868	Type II secretory pathway	-	COG3149U
VV1_0869	Type II secretory pathway	-	COG3297U
VV1_0870	Type II secretory pathway	-	COG3156U
VV1_0871	Type II secretory pathway	-	COG4795U
VV1_0872	Type II secretory pathway	-	COG2165NU
VV1_0873	Type II secretory pathway	-	-
VV1_0874	Type II secretory pathway	-	COG2165NU
VV1_0875	Type II secretory pathway	-	COG1459NU
VV1_0876	Type II secretory pathway	-	COG2804NU
VV1_0877	Type II secretory pathway	-	COG1450NU
VV1_0878	Type II secretory pathway	-	COG3031U
VV1_0879	ribosome-associated heat shock protein implicated in the recycling of the 50S subunit	-	COG1188J
VV1_0880	Hsp33-like chaperonin	hslO	COG1281O
VV1_0881	phosphoenolpyruvate carboxykinase	-	COG1866C
VV1_0882	hypothetical protein VV1_0882	-	-
VV1_0883	acetyltransferase	-	COG2153R
VV1_0884	D-tyrosyl-tRNA deacylase	-	COG1490J
VV1_0885	ribonuclease BN	rbn	COG1295S
VV1_0886	ATPase	-	-
VV1_0887	ATPase	-	COG3911R
VV1_0888	GTP-binding TypA-like protein	-	COG1217T
VV1_0889	glutamine synthetase	glnA	COG0174E
VV1_0890	hypothetical protein VV1_0890	-	-
VV1_0891	nitrogen regulation protein NR(II)	glnL	COG3852T
VV1_0892	response regulator for NtrB	-	COG2204T
VV1_0893	signal transduction protein	-	COG5001T
VV1_0894	coproporphyrinogen III oxidase	-	COG0635H
VV1_0895	putative ATPase involved in DNA repair	-	-
VV1_0896	hypothetical protein VV1_0896	-	COG3078S
VV1_0897	2-polyprenyl-3-methyl-5-hydroxy-6-metoxy-1	-	-
VV1_0899	cytochrome c4	-	COG2863C
VV1_0900	GTPase EngB	engB	COG0218R
VV1_0901	DNA polymerase I	-	COG0749L
VV1_0902	delta-aminolevulinic acid dehydratase	-	COG0113H
VV1_0903	putative Mg-dependent DNase	-	COG0084L
VV1_0904	Sec-independent protein secretion pathway component TatC	-	COG0805U
VV1_0905	sec-independent translocase	-	COG1826U
VV1_0906	twin argininte translocase protein A	tatA	COG1826U
VV1_0907	putative ubiquinone biosynthesis protein UbiB	ubiB	COG0661R
VV1_0908	hypothetical protein VV1_0908	-	COG3165S
VV1_0909	ubiquinone/menaquinone biosynthesis methyltransferase	ubiE	COG2226H
VV1_0910	hypothetical protein VV1_0910	-	COG1322S
VV1_0911	DMT family permease	-	COG2510S
VV1_0912	signal transduction protein	-	COG1639T
VV1_0933	FMN reductase	fre	COG0543HC
VV1_0934	ferredoxin	-	COG0633C
VV1_0935	3-polyprenyl-4-hydroxybenzoate decarboxylase	-	COG0043H
VV1_0936	hypothetical protein VV1_0936	-	-
VV1_0937	transcription termination factor Rho	rho	COG1158K
VV1_0938	thioredoxin	-	COG3118O
VV1_0939	ATP-dependent RNA helicase RhlB	-	COG0513LKJ
VV1_0941	hypothetical protein VV1_0941	-	COG1738S
VV1_0942	aminopeptidase N	-	-
VV1_0943	ATP-dependent DNA helicase RecQ	-	COG0514L
VV1_0944	putative RarD	-	COG2962R
VV1_0945	transcriptional regulator	-	COG2207K
VV1_0946	putative threonine efflux protein	-	COG1280E
VV1_0949	DNA-dependent helicase II	uvrD	COG0210L
VV1_0950	integral membrane protein	-	COG5572S
VV1_0952	hypothetical protein VV1_0952	-	COG3220S
VV1_0953	hypothetical protein VV1_0953	-	-
VV1_0954	hypothetical protein VV1_0954	-	COG2259S
VV1_0955	hypothetical protein VV1_0955	-	-
VV1_0956	major facilitator superfamily permease	-	COG2814G
VV1_0957	transcriptional regulator	-	COG0583K
VV1_0958	aminopeptidase P	-	COG0006E
VV1_0959	thiamine biosynthesis protein ThiH	thiH	COG1060HR
VV1_0960	thiazole synthase	thiG	COG2022H
VV1_0961	sulfur carrier protein ThiS	-	COG2104H
VV1_0962	dinucleotide-utilizing protein	-	COG0476H
VV1_0964	thiamine biosynthesis protein ThiC	-	COG0422H
VV1_0965	camphor resistance protein CrcB	ccrB	COG0239D
VV1_0966	putative multicopper oxidase	-	COG2132Q
VV1_0978	protoporphyrinogen oxidase	hemG	COG4635CH
VV1_0979	potassium uptake protein TrkH	-	COG0168P
VV1_0980	hypothetical protein VV1_0980	-	COG1739S
VV1_0981	multifunctional fatty acid oxidation complex subunit alpha	fadB	COG1250I
VV1_0982	3-ketoacyl-CoA thiolase	fadA	COG0183I
VV1_0983	Zn-binding alcohol dehydrogenase	-	COG0604CR
VV1_0984	transcriptional regulator	-	COG0583K
VV1_0985	hypothetical protein VV1_0985	-	-
VV1_0986	cell developmental protein SirA	-	COG0425O
VV1_0987	NADH dehydrogenase subunit II-related protein	-	-
VV1_0988	hypothetical protein VV1_0988	-	COG2119S
VV1_0989	glycyl-tRNA synthetase subunit alpha	glyQ	COG0752J
VV1_0990	glycyl-tRNA synthetase subunit beta	glyS	COG0751J
VV1_0991	hypothetical protein VV1_0991	-	-
VV1_0992	valine--pyruvate transaminase	avtA	COG3977E
VV1_0993	signal transduction protein	-	COG5001T
VV1_0994	16 kDa heat shock protein A	-	COG0071O
VV1_0996	DNA gyrase subunit B	gyrB	COG0187L
VV1_0997	recombination protein F	recF	COG1195L
VV1_0998	DNA polymerase III subunit beta	-	COG0592L
VV1_0999	chromosomal replication initiation protein	dnaA	COG0593L
VV1_1001	ABC-type amino acid transport	-	COG0834ET
VV1_1002	ABC-type amino acid transport system	-	COG0765E
VV1_1003	ABC-type polar amino acid transport system	-	COG1126E
VV1_1004	50S ribosomal protein L34	rpmH	-
VV1_1005	ribonuclease P	rnpA	COG0594J
VV1_1007	putative inner membrane protein translocase component YidC	-	COG0706U
VV1_1008	tRNA modification GTPase TrmE	trmE	COG0486R
VV1_1009	flavodoxin	-	COG0716C
VV1_1010	tRNA uridine 5-carboxymethylaminomethyl modification enzyme GidA	-	COG0445D
VV1_1011	glucose-inhibited division protein B	gidB	COG0357M
VV1_1012	ParA family protein	-	COG1192D
VV1_1013	ParB family protein	-	COG1475K
VV1_1014	F0F1 ATP synthase subunit I	-	COG3312C
VV1_1015	F0F1 ATP synthase subunit A	-	COG0356C
VV1_1016	F0F1 ATP synthase subunit C	-	COG0636C
VV1_1017	F0F1 ATP synthase subunit B	-	COG0711C
VV1_1018	F0F1 ATP synthase subunit delta	-	COG0712C
VV1_1019	F0F1 ATP synthase subunit alpha	-	COG0056C
VV1_1020	F0F1 ATP synthase subunit gamma	-	COG0224C
VV1_1021	F0F1 ATP synthase subunit beta	-	COG0055C
VV1_1022	F0F1 ATP synthase subunit epsilon	atpC	COG0355C
VV1_1023	bifunctional N-acetylglucosamine-1-phosphate uridyltransferase/glucosamine-1-phosphate acetyltransferase	glmU	COG1207M
VV1_1024	glutamine-binding periplasmic protein of glutamine ABC transporter	-	COG0765E
VV1_1025	putative cyclohexadienyl dehydratase precursor signal peptide protein	-	COG0834ET
VV1_1026	inner membrane transport protein YdhC	-	COG2814G
VV1_1027	putative DNA-binding transcriptional regulator	-	COG0583K
VV1_1028	threonine dehydratase	-	COG1171E
VV1_1029	dihydroxy-acid dehydratase	-	COG0129EG
VV1_1030	branched-chain amino acid aminotransferase	-	COG0115EH
VV1_1031	acetolactate synthase 2 regulatory subunit	ilvM	COG3978S
VV1_1032	acetolactate synthase 2 catalytic subunit	-	COG0028EH
VV1_1033	ComM-related protein	-	COG0606O
VV1_1034	hypothetical protein VV1_1034	-	-
VV1_1035	1-acyl-sn-glycerol-3-phosphate acyltransferase	-	COG0204I
VV1_1036	Thiol-disulfide isomerase and thioredoxins	-	COG1651O
VV1_1037	serine/threonine protein kinase	-	COG2334R
VV1_1038	FixG-related protein	-	COG0348C
VV1_1039	hypothetical protein VV1_1039	-	COG3084S
VV1_1040	hypothetical protein VV1_1040	-	-
VV1_1041	SpoOM-related protein	-	COG4326R
VV1_1043	hemolysin	-	COG1272R
VV1_1044	potassium uptake protein TrkH	-	COG0168P
VV1_1045	potassium transporter peripheral membrane component	trkA	COG0569P
VV1_1046	Sun protein	-	COG0144J
VV1_1047	methionyl-tRNA formyltransferase	fmt	COG0223J
VV1_1048	peptide deformylase	def	COG0242J
VV1_1049	hypothetical protein VV1_1049	-	COG1652S
VV1_1050	Smf protein	-	COG0758LU
VV1_1051	hypothetical protein VV1_1051	-	COG2922S
VV1_1052	DNA topoisomerase I-related protein	-	COG0551L
VV1_1053	phosphoribosylaminoimidazole carboxylase ATPase subunit	-	COG0026F
VV1_1054	phosphoribosylaminoimidazole carboxylase catalytic subunit	-	COG0041F
VV1_1055	Sua5/YciO/YrdC family protein	-	COG0009J
VV1_1056	coproporphyrinogen III oxidase	-	COG0408H
VV1_1057	shikimate 5-dehydrogenase	aroE	COG0169E
VV1_1058	hypothetical protein VV1_1058	-	-
VV1_1059	carbonic anhydrase	-	COG0663R
VV1_1076	DNA-binding transcriptional regulator IlvY	-	COG0583K
VV1_1077	ketol-acid reductoisomerase	-	COG0059EH
VV1_1078	hypothetical protein VV1_1078	-	COG2960S
VV1_1079	cation/multidrug efflux protein	-	COG0841V
VV1_1080	membrane-fusion protein	-	COG0845M
VV1_1081	TetR family transcriptional regulator	-	COG1309K
VV1_1082	ATP-dependent DNA helicase Rep	-	COG0210L
VV1_1084	cytochrome c5	-	COG3245C
VV1_1085	peptide ABC transporter	-	COG1123R
VV1_1086	peptide ABC transporter	-	COG0747E
VV1_1087	peptide ABC transporter	-	COG0601EP
VV1_1088	peptide ABC transporter	-	COG1173EP
VV1_1089	hypothetical protein VV1_1089	-	-
VV1_1091	hypothetical protein VV1_1091	-	-
VV1_1092	hypothetical protein VV1_1092	-	-
VV1_1093	DNA-directed RNA polymerase specialized sigma subunit	-	COG1595K
VV1_1097	response regulator	-	COG2204T
VV1_1098	gluconate utilization system gnt-I transcriptional repressor	-	COG1609K
VV1_1099	phosphogluconate dehydratase	-	COG0129EG
VV1_1100	thermoresistant gluconokinase	-	COG3265G
VV1_1101	H+/gluconate symporter	-	COG2610GE
VV1_1102	keto-hydroxyglutarate-aldolase/keto-deoxy-phosphogluconate aldolase	-	COG0800G
VV1_1105	glutathione reductase	-	COG1249C
VV1_1106	external DNA catabolism protein	-	COG2961R
VV1_1108	Zn-dependent oligopeptidase	-	COG0339E
VV1_1109	DNA-binding transcriptional regulator AsnC	-	COG1522K
VV1_1110	FOG EAL domain-containing protein	-	COG2200T
VV1_1112	SAM-dependent methyltransferase	-	-
VV1_1113	hypothetical protein VV1_1113	-	-
VV1_1114	DMT family permease	-	COG0697GER
VV1_1115	universal stress protein UspA	-	COG0589T
VV1_1116	Ferritin-like protein	-	COG1528P
VV1_1117	universal stress protein UspB	-	-
VV1_1118	flavoprotein	-	COG2081R
VV1_1119	hypothetical protein VV1_1119	-	COG3071H
VV1_1120	hypothetical protein VV1_1120	-	COG2959H
VV1_1121	uroporphyrinogen-III synthase	hemD	COG1587H
VV1_1122	porphobilinogen deaminase	hemC	COG0181H
VV1_1123	adenylate cyclase	cyaA	COG3072F
VV1_1124	frataxin-like protein	cyaY	COG1965P
VV1_1126	diaminopimelate decarboxylase	-	COG0019E
VV1_1127	diaminopimelate epimerase	dapF	COG0253E
VV1_1128	hypothetical protein VV1_1128	-	COG3159S
VV1_1129	site-specific tyrosine recombinase XerC	xerC	COG4973L
VV1_1130	hydrolase	-	COG1011R
VV1_1132	FOG EAL domain-containing protein	-	COG2200T
VV1_1133	hypothetical protein VV1_1133	-	COG3148S
VV1_1134	hypothetical protein VV1_1134	-	COG3650S
VV1_1135	hypothetical protein VV1_1135	-	COG2947S
VV1_1136	HAD superfamily hydrolase	-	COG0561R
VV1_1137	lysophospholipase	-	COG2267I
VV1_1138	homoserine/homoserine lactone efflux protein	rhtB	COG1280E
VV1_1139	signal transduction protein	-	COG3434T
VV1_1140	transcriptional regulator	-	COG0640K
VV1_1141	glyceraldehyde-3-phosphate dehydrogenase	-	COG0057G
VV1_1142	protein-tyrosine phosphatase	-	COG2453T
VV1_1143	major facilitator superfamily permease	-	-
VV1_1144	hypothetical protein VV1_1144	-	COG3274S
VV1_1145	hypothetical protein VV1_1145	-	-
VV1_1146	hypothetical protein VV1_1146	-	-
VV1_1147	hypothetical protein VV1_1147	-	COG3714S
VV1_1151	multidrug ABC transporter	-	COG2095U
VV1_1152	hypothetical protein VV1_1152	-	COG3776S
VV1_1153	N6-adenine-specific methylase	-	COG0742L
VV1_1154	Signal recognition particle GTPase	-	COG0552U
VV1_1155	ATPase involved in cell division	-	COG2884D
VV1_1157	cell division protein	-	COG2177D
VV1_1158	RNA polymerase factor sigma-32	-	COG0568K
VV1_1160	thiosulfate sulfurtransferase	glpE	COG0607P
VV1_1161	hypothetical protein VV1_1161	-	COG0705R
VV1_1162	flagellar basal body-associated protein FliL-like protein	-	COG1580N
VV1_1163	4-hydroxybenzoate synthetase	-	COG3161H
VV1_1164	4-hydroxybenzoate octaprenyltransferase	ubiA	COG0382H
VV1_1165	glycerol-3-phosphate acyltransferase	-	COG2937I
VV1_1166	LexA repressor	-	COG1974KT
VV1_1167	O-methyltransferase involved in polyketide biosynthesis	-	COG3315Q
VV1_1168	soluble pyridine nucleotide transhydrogenase	-	COG1249C
VV1_1169	DNA-binding transcriptional repressor FabR	-	COG1309K
VV1_1170	hypothetical protein VV1_1170	-	-
VV1_1171	tRNA (uracil-5-)-methyltransferase	-	COG2265J
VV1_1174	ATPase	-	COG2102R
VV1_1175	glutamate racemase	-	COG0796M
VV1_1176	RNA-binding proteins	-	COG0724R
VV1_1195	phosphatidylserine synthase	pssA	COG1502I
VV1_1196	acyltransferase	-	COG1246E
VV1_1197	UDP-N-acetylenolpyruvoylglucosamine reductase	murB	COG0812M
VV1_1198	biotin-(acetyl-CoA carboxylase) ligase	-	COG0340H
VV1_1200	pantothenate kinase	-	COG1072H
VV1_1205	preprotein translocase subunit SecE	secE	COG0690U
VV1_1206	transcription antitermination protein NusG	nusG	COG0250K
VV1_1207	50S ribosomal protein L11	rplK	COG0080J
VV1_1208	50S ribosomal protein L1	rplA	COG0081J
VV1_1209	50S ribosomal protein L10	rplJ	COG0244J
VV1_1210	50S ribosomal protein L7/L12	rplL	COG0222J
VV1_1211	DNA-directed RNA polymerase subunit beta	rpoB	COG0085K
VV1_1212	DNA-directed RNA polymerase subunit beta'	-	COG0086K
VV1_1213	anti-RNA polymerase sigma 70 factor	-	COG3160K
VV1_1214	NADH pyrophosphatase	nudC	COG2816L
VV1_1215	hypothetical protein VV1_1215	-	-
VV1_1216	hypothetical protein VV1_1216	-	-
VV1_1218	uroporphyrinogen decarboxylase	hemE	COG0407H
VV1_1220	Uracil-DNA glycosylase	-	COG1573L
VV1_1221	phosphoglycerate dehydrogenase	-	COG0111HE
VV1_1222	hypothetical protein VV1_1222	-	COG3068S
VV1_1223	hemolysin	-	COG1253R
VV1_1224	nucleoid DNA-binding protein	-	COG0776L
VV1_1225	FKBP-type peptidyl-prolyl cis-trans isomerase	-	-
VV1_1226	phosphoribosylamine--glycine ligase	-	COG0151F
VV1_1227	bifunctional phosphoribosylaminoimidazolecarboxamide formyltransferase/IMP cyclohydrolase	purH	COG0138F
VV1_1229	zinc-responsive transcriptional regulator	zntR	COG0789K
VV1_1230	methyl-accepting chemotaxis protein	-	COG4564T
VV1_1231	DNA-binding protein Fis	fis	COG2901KL
VV1_1232	tRNA-dihydrouridine synthase	-	COG0042J
VV1_1233	ribosomal protein L11 methyltransferase	prmA	COG2264J
VV1_1234	acetyl-CoA carboxylase biotin carboxylase subunit	-	COG0439I
VV1_1235	acetyl-CoA carboxylase biotin carboxyl carrier protein subunit	-	COG0511I
VV1_1236	3-dehydroquinate dehydratase	-	COG0757E
VV1_1237	acetyl-CoA synthetase	-	COG0365I
VV1_1238	DNA polymerase III subunit epsilon	-	COG0847L
VV1_1239	signal-transduction protein	-	COG2905T
VV1_1241	putative 3-phenylpropionic acid transporter	-	-
VV1_1242	Signal transduction histidine kinase	-	COG0591ER
VV1_1243	symporter	-	COG4147R
VV1_1244	hypothetical protein VV1_1244	-	COG4327S
VV1_1246	response regulator	-	COG2197TK
VV1_1247	thiol:disulfide interchange protein precursor	dipZ	COG4232OC
VV1_1248	anaerobic C4-dicarboxylate transporter	-	COG2704R
VV1_1249	aspartate ammonia-lyase	aspA	COG1027E
VV1_1250	FxsA	fxsA	COG3030R
VV1_1251	rRNA methylase	-	COG0219J
VV1_1252	superoxide dismutase	-	COG0605P
VV1_1253	two-component sensor protein	cpxA	COG0642T
VV1_1254	response regulator	-	COG0745TK
VV1_1255	periplasmic repressor CpxP	cpxP	COG3678UNTP
VV1_1256	ferrous iron efflux protein F	fieF	COG0053P
VV1_1257	6-phosphofructokinase	pfkA	COG0205G
VV1_1258	Na+-driven multidrug efflux pump	-	COG0534V
VV1_1259	co-chaperonin GroES	groES	COG0234O
VV1_1260	chaperonin GroEL	groEL	COG0459O
VV1_1261	hypothetical protein VV1_1261	-	-
VV1_1262	hypothetical protein VV1_1262	-	COG1285S
VV1_1263	lysine 2	-	COG1509E
VV1_1264	elongation factor P	-	COG0231J
VV1_1265	hypothetical protein VV1_1265	-	COG2268S
VV1_1266	fumarate reductase subunit D	-	COG3080C
VV1_1267	fumarate reductase subunit C	-	COG3029C
VV1_1268	fumarate reductase iron-sulfur subunit	-	COG0479C
VV1_1269	fumarate reductase flavoprotein subunit	-	COG1053C
VV1_1270	lysyl-tRNA synthetase	-	COG2269J
VV1_1271	hypothetical protein VV1_1271	-	COG5652S
VV1_1272	transcriptional regulator	-	COG1309K
VV1_1273	hypothetical protein VV1_1273	-	-
VV1_1275	membrane-bound metallopeptidase	-	COG4942D
VV1_1276	serine acetyltransferase	cysE	COG1045E
VV1_1277	NAD(P)H-dependent glycerol-3-phosphate dehydrogenase	gpsA	COG0240C
VV1_1278	preprotein translocase subunit SecB	-	COG1952U
VV1_1280	rhodanese-related sulfurtransferase	-	COG0607P
VV1_1281	phosphoglyceromutase	-	COG0696G
VV1_1284	phosphatidylserine decarboxylase	psd	COG0688I
VV1_1285	ribosome-associated GTPase	-	COG1162R
VV1_1286	oligoribonuclease	-	COG1949A
VV1_1289	hypothetical protein VV1_1289	-	COG1600C
VV1_1290	ATPase or kinase	-	COG0802R
VV1_1291	N-acetylmuramoyl-L-alanine amidase	-	COG0860M
VV1_1292	DNA mismatch repair protein	mutL	COG0323L
VV1_1293	tRNA delta(2)-isopentenylpyrophosphate transferase	miaA	COG0324J
VV1_1294	RNA-binding protein Hfq	hfq	COG1923R
VV1_1295	putative GTPase HflX	-	COG2262R
VV1_1296	membrane protease subunit stomatin/prohibitin-like protein	-	COG0330O
VV1_1297	membrane protease subunit stomatin/prohibitin-like protein	-	COG0330O
VV1_1298	hypothetical protein VV1_1298	-	COG3242S
VV1_1299	adenylosuccinate synthetase	-	COG0104F
VV1_1300	TPR repeat-containing protein	-	COG0790R
VV1_1301	nitric oxide dioxygenase	-	COG1018C
VV1_1302	transcriptional repressor NsrR	-	COG1959K
VV1_1303	cytosine deaminase	-	COG0402FR
VV1_1304	exoribonuclease R	-	COG0557K
VV1_1305	23S rRNA (guanosine-2'-O-)-methyltransferase	-	COG0566J
VV1_1306	phosphoglycolate phosphatase	-	COG0546R
VV1_1307	tryptophanyl-tRNA synthetase	-	COG0180J
VV1_1308	hypothetical protein VV1_1308	-	-
VV1_1311	anthranilate/para-aminobenzoate synthase component II	-	COG0512EH
VV1_1313	bifunctional N-succinyldiaminopimelate-aminotransferase/acetylornithine transaminase protein	argD	COG4992E
VV1_1314	arginine/ornithine N-succinyltransferase beta subunit	-	COG3138E
VV1_1315	succinylglutamic semialdehyde dehydrogenase	astD	COG1012C
VV1_1317	hypothetical protein VV1_1317	-	-
VV1_1318	cAMP-regulatory protein	-	COG0664T
VV1_1319	phosphoribulokinase	-	COG3954C
VV1_1320	hypothetical protein VV1_1320	-	COG3089S
VV1_1321	putative hydrolase	-	COG0429R
VV1_1322	hypothetical protein VV1_1322	-	COG5589S
VV1_1323	ABC transporter ATPase	-	COG0488R
VV1_1324	glutathione-regulated potassium-efflux system ancillary protein KefG	-	COG2249R
VV1_1325	glutathione-regulated potassium-efflux system protein KefB	-	COG0475P
VV1_1326	nucleic-acid-binding protein	-	COG3529R
VV1_1327	FKBP-type peptidyl-prolyl cis-trans isomerase 2	-	COG1047O
VV1_1328	asparaginase	-	COG1446E
VV1_1329	hypothetical protein VV1_1329	-	COG2900S
VV1_1330	WD-40 repeat-containing protein	-	COG2319R
VV1_1331	FKBP-type peptidyl-prolyl cis-trans isomerase 1	-	COG0545O
VV1_1332	hypothetical protein VV1_1332	-	COG2964S
VV1_1333	hypothetical protein VV1_1333	-	COG1553P
VV1_1334	hypothetical protein VV1_1334	-	COG2923P
VV1_1335	hypothetical protein VV1_1335	-	COG2168P
VV1_1336	30S ribosomal protein S12	rpsL	COG0048J
VV1_1337	30S ribosomal protein S7	-	COG0049J
VV1_1338	elongation factor G	-	COG0480J
VV1_1339	elongation factor Tu	tuf	COG0050J
VV1_1340	bacterioferritin-associated ferredoxin	-	COG2906P
VV1_1341	bacterioferritin	-	COG2193P
VV1_1342	UDP-glucose 4-epimerase	-	COG1087M
VV1_1343	triosephosphate isomerase	tpiA	COG0149G
VV1_1345	5-carboxymethyl-2-hydroxymuconate isomerase	-	COG3232E
VV1_1346	hypothetical protein VV1_1346	-	COG3152S
VV1_1347	hypothetical protein VV1_1347	-	-
VV1_1348	transcriptional regulator	-	COG2345K
VV1_1349	fructose 1	glpX	COG1494G
VV1_1351	hypothetical protein VV1_1351	-	COG3074S
VV1_1352	ribonuclease activity regulator protein RraA	-	COG0684H
VV1_1353	1	-	COG1575H
VV1_1355	ATP-dependent protease ATP-binding subunit	hslU	COG1220O
VV1_1356	ATP-dependent protease peptidase subunit	-	COG5405O
VV1_1357	cell division protein	-	COG3087D
VV1_1358	DNA-binding transcriptional regulator CytR	-	COG1609K
VV1_1359	primosome assembly protein PriA	-	COG1198L
VV1_1360	50S ribosomal protein L31	rpmE	COG0254J
VV1_1361	malic enzyme	-	COG0281C
VV1_1362	transcriptional repressor protein MetJ	-	COG3060KE
VV1_1364	cystathionine gamma-synthase	-	COG0626E
VV1_1365	bifunctional aspartate kinase II/homoserine dehydrogenase II	metL	COG0527E
VV1_1366	5	metF	COG0685E
VV1_1367	transcriptional regulator	-	COG1695K
VV1_1369	phosphoenolpyruvate carboxylase	-	COG2352C
VV1_1370	acetylornithine deacetylase	-	COG0624E
VV1_1371	N-acetyl-gamma-glutamyl-phosphate reductase	argC	COG0002E
VV1_1372	acetylglutamate kinase	-	COG0548E
VV1_1373	argininosuccinate synthase	-	COG0137E
VV1_1374	bifunctional argininosuccinate lyase/N-acetylglutamate synthase	-	COG0165E
VV1_1375	DNA-binding transcriptional regulator OxyR	-	COG0583K
VV1_1376	membrane carboxypeptidase/penicillin-binding protein	-	COG5009M
VV1_1377	Tfp pilus assembly protein	-	COG4972NU
VV1_1378	Tfp pilus assembly protein PilN	-	COG3166NU
VV1_1379	Tfp pilus assembly protein PilO	-	COG3167NU
VV1_1380	Tfp pilus assembly protein PilP	-	COG3168NU
VV1_1381	Type II secretory pathway	-	COG4796U
VV1_1382	shikimate kinase I	aroK	COG0703E
VV1_1383	3-dehydroquinate synthase	aroB	COG0337E
VV1_1384	hypothetical protein VV1_1384	-	COG3266S
VV1_1385	site-specific DNA methylase	-	COG0338L
VV1_1386	ribulose-phosphate 3-epimerase	-	COG0036G
VV1_1387	30S ribosomal protein S6	rpsF	COG0360J
VV1_1388	primosomal replication protein N	-	COG2965L
VV1_1389	30S ribosomal protein S18	rpsR	COG0238J
VV1_1390	50S ribosomal protein L9	rplI	COG0359J
VV1_1391	putative salt-induced outer membrane protein	-	COG3137M
VV1_1392	replicative DNA helicase	-	COG0305L
VV1_1393	alanine racemase	alr	COG0787M
VV1_1394	hypothetical protein VV1_1394	-	COG4775M
VV1_1395	hypothetical protein VV1_1395	-	COG0432S
VV1_1396	glucose-6-phosphate isomerase	pgi	COG0166G
VV1_1397	inhibitor of MCP methylation	-	COG1406N
VV1_1398	tRNA-dihydrouridine synthase A	-	COG0042J
VV1_1399	phage shock protein G	pspG	-
VV1_1400	ABC-type Fe3+-hydroxamate transport system	-	-
VV1_1401	thymidylate kinase	-	-
VV1_1402	sulfite reductase	-	COG0369P
VV1_1403	sulfite reductase subunit beta	-	COG0155P
VV1_1404	phosphoadenosine phosphosulfate reductase	-	COG0175EH
VV1_1420	hypothetical protein VV1_1420	-	COG3287S
VV1_1421	GGDEF domain-containing protein	-	COG2199T
VV1_1422	NhaP-type Na+/H+ and K+/H+ antiporters	-	COG0025P
VV1_1423	B12-dependent methionine synthase	metH	COG1410E
VV1_1424	aspartate kinase III	-	COG0527E
VV1_1425	Serine-pyruvate aminotransferase/ aspartate aminotransferase	-	COG0075E
VV1_1426	Lipid A core - O-antigen ligase	-	COG3307M
VV1_1427	excinuclease ABC subunit A	uvrA	COG0178L
VV1_1428	UDP-glucose pyrophosphorylase	-	COG1210M
VV1_1429	DNA-binding HTH domain-containing protein	-	COG2197TK
VV1_1430	single-strand DNA-binding protein	-	COG0629L
VV1_1432	EAL domain-containing protein	-	COG2200T
VV1_1433	MSHA biogenesis protein MshI	-	-
VV1_1434	glucose-6-phosphate isomerase	-	-
VV1_1435	MSHA biogenesis protein MshK	-	-
VV1_1436	Type II secretory pathway	-	COG1450NU
VV1_1437	Type II secretory pathway	-	COG3267U
VV1_1438	TPR repeat-containing protein	-	COG4783R
VV1_1439	Type II secretory pathway	-	COG2804NU
VV1_1440	Type II secretory pathway	-	COG1459NU
VV1_1441	MSHA biogenesis protein MshF	-	-
VV1_1442	MSHA pilin protein MshB	-	-
VV1_1444	hypothetical protein VV1_1444	-	-
VV1_1445	MSHA pilin protein MshD	-	-
VV1_1446	Tfp pilus assembly protein PilW	-	COG4966NU
VV1_1447	MSHA biogenesis protein MshP	-	-
VV1_1449	Actin-like ATPase involved in cell morphogenesis	-	COG1077D
VV1_1450	cell shape-determining protein	-	COG1792M
VV1_1451	rod shape-determining protein MreD	-	COG2891M
VV1_1452	Maf-like protein	maf	COG0424D
VV1_1453	ribonuclease G	-	COG1530J
VV1_1454	hypothetical protein VV1_1454	-	COG3164S
VV1_1455	amidohydrolase	-	COG0388R
VV1_1456	Zn-dependent protease	-	COG0312R
VV1_1457	ATPase	-	COG1875T
VV1_1459	ATP-dependent helicase HepA	-	COG0553KL
VV1_1461	pseudouridylate synthase	-	COG0564J
VV1_1462	D-lactate dehydrogenase	-	COG1052CHR
VV1_1463	putative translation initiation inhibitor	-	COG0251J
VV1_1464	aspartate carbamoyltransferase regulatory subunit	-	COG1781F
VV1_1465	aspartate carbamoyltransferase catalytic subunit	pyrB	COG0540F
VV1_1466	ornithine carbamoyltransferase	-	COG0078E
VV1_1467	arginine deiminase	-	COG2235E
VV1_1468	hypothetical protein VV1_1468	-	COG3076S
VV1_1469	Beta-galactosidase/beta-glucuronidase	-	-
VV1_1470	histone acetyltransferase HPA2	-	COG1246E
VV1_1471	hypothetical protein VV1_1471	-	COG3205S
VV1_1474	valyl-tRNA synthetase	valS	COG0525J
VV1_1475	DNA polymerase III subunit chi	-	COG2927L
VV1_1476	leucyl aminopeptidase	-	COG0260E
VV1_1477	permease	-	COG0795R
VV1_1478	permease	-	COG0795R
VV1_1479	hypothetical protein VV1_1479	-	COG1714S
VV1_1481	chitin-binding domain-containing protein	-	COG0726G
VV1_1482	phosphotransferase system cellobiose-specific component IIB	-	COG1440G
VV1_1483	phosphotransferase system cellobiose-specific component IIC	-	COG1455G
VV1_1484	phosphotransferase system cellobiose-specific component IIA	-	COG1447G
VV1_1485	6-phospho-beta-glucosidase	-	COG1486G
VV1_1486	hypothetical protein VV1_1486	-	COG3394S
VV1_1487	transcriptional regulator	-	COG1609K
VV1_1488	hypothetical protein VV1_1488	-	COG2764S
VV1_1489	HD-GYP domain-containing protein	-	COG2206T
VV1_1506	hypothetical protein VV1_1506	-	COG0426C
VV1_1507	methyl-accepting chemotaxis protein	-	-
VV1_1511	methyl-accepting chemotaxis protein	-	COG4564T
VV1_1513	soluble lytic murein transglycosylase	-	COG0741M
VV1_1514	hypothetical protein VV1_1514	-	COG2924CO
VV1_1515	A/G-specific DNA glycosylase	-	COG1194L
VV1_1516	tRNA (guanine-N(7))-methyltransferase	trmB	COG0220R
VV1_1517	glutaminase	-	COG2066E
VV1_1519	coproporphyrinogen III oxidase	-	COG0635H
VV1_1520	putative deoxyribonucleotide triphosphate pyrophosphatase	-	COG0127F
VV1_1521	hypothetical protein VV1_1521	-	-
VV1_1522	hypothetical protein VV1_1522	-	COG1872S
VV1_1523	integral membrane protein	-	COG0762S
VV1_1524	pyrroline-5-carboxylate reductase	-	COG0345E
VV1_1525	TIM-barrel fold family protein	-	COG0325R
VV1_1526	Tfp pilus assembly protein	-	COG2805NU
VV1_1527	Tfp pilus assembly protein	-	COG5008NU
VV1_1528	Holliday junction resolvase-like protein	-	COG0816L
VV1_1529	hypothetical protein VV1_1529	-	COG1678K
VV1_1530	glutathione synthetase	-	COG0189HJ
VV1_1531	hypothetical protein VV1_1531	-	COG1385S
VV1_1533	endonuclease I	-	COG2356L
VV1_1534	hypothetical protein VV1_1534	-	COG3091S
VV1_1535	integral membrane protein	-	COG5473S
VV1_1536	S-adenosylmethionine synthetase	-	COG0192H
VV1_1537	transketolase	-	COG0021G
VV1_1539	erythrose 4-phosphate dehydrogenase	-	COG0057G
VV1_1540	phosphoglycerate kinase	pgk	COG0126G
VV1_1541	fructose-bisphosphate aldolase	-	COG0191G
VV1_1542	small-conductance mechanosensitive channel	-	COG0668M
VV1_1543	lysine efflux permease	-	COG1279R
VV1_1544	chromosome replication initiation inhibitor protein	-	COG0583K
VV1_1545	hypothetical protein VV1_1545	-	COG2968S
VV1_1546	D-3-phosphoglycerate dehydrogenase	-	COG0111HE
VV1_1547	ribose-5-phosphate isomerase A	-	COG0120G
VV1_1548	5-formyltetrahydrofolate cyclo-ligase	-	COG0212H
VV1_1549	hypothetical protein VV1_1549	-	COG3027S
VV1_1551	hypothetical protein VV1_1551	-	COG3079S
VV1_1552	2-octaprenyl-6-methoxyphenyl hydroxylase	-	COG0654HC
VV1_1553	2-octaprenyl-6-methoxyphenol hydroxylase	-	COG0654HC
VV1_1554	hypothetical protein VV1_1554	-	-
VV1_1555	hypothetical protein VV1_1555	-	COG2606S
VV1_1556	aminomethyltransferase	-	COG0354R
VV1_1557	hypothetical protein VV1_1557	-	COG2938S
VV1_1558	L-aspartate oxidase	-	COG0029H
VV1_1559	RNA polymerase sigma factor RpoE	-	COG1595K
VV1_1560	negative regulator of sigma E activity	-	COG3073T
VV1_1561	periplasmic negative regulator of sigmaE	rseB	COG3026T
VV1_1562	positive regulator of sigma E activity	-	COG3086T
VV1_1563	GTP-binding protein LepA	-	COG0481M
VV1_1564	Signal peptidase I	-	COG0681U
VV1_1565	ribonuclease III	rnc	COG0571K
VV1_1566	GTP-binding protein Era	era	COG1159R
VV1_1567	DNA repair protein RecO	recO	COG1381L
VV1_1568	pyridoxal phosphate biosynthetic protein PdxJ	-	COG0854H
VV1_1569	4'-phosphopantetheinyl transferase	acpS	COG0736I
VV1_1570	hypothetical protein VV1_1570	-	-
VV1_1571	hypothetical protein VV1_1571	-	-
VV1_1572	GGDEF domain-containing protein	-	COG2199T
VV1_1573	hybrid sensory histidine kinase BarA	-	COG0642T
VV1_1574	23S rRNA 5-methyluridine methyltransferase	rumA	COG2265J
VV1_1575	guanosine polyphosphate pyrophosphohydrolase/synthetase	-	COG0317TK
VV1_1577	nucleoside triphosphate pyrophosphohydrolase	mazG	COG3956R
VV1_1578	CTP synthetase	pyrG	COG0504F
VV1_1579	phosphopyruvate hydratase	eno	COG0148G
VV1_1581	cell division protein FtsB	ftsB	COG2919D
VV1_1582	2-C-methyl-D-erythritol 4-phosphate cytidylyltransferase	ispD	COG1211I
VV1_1583	2-C-methyl-D-erythritol 2	ispF	COG0245I
VV1_1584	tRNA pseudouridine synthase D	truD	COG0585S
VV1_1585	stationary phase survival protein SurE	surE	COG0496R
VV1_1586	protein-L-isoaspartate O-methyltransferase	pcm	COG2518O
VV1_1587	hypothetical protein VV1_1587	-	COG4942D
VV1_1588	DNA-directed RNA polymerase	-	COG0568K
VV1_1589	DNA mismatch repair protein	-	COG0249L
VV1_1590	hypothetical protein VV1_1590	-	COG1546R
VV1_1591	recombinase A	recA	COG0468L
VV1_1592	recombination regulator RecX	recX	COG2137R
VV1_1593	alanyl-tRNA synthetase	alaS	COG0013J
VV1_1594	aspartate kinase	-	COG0527E
VV1_1595	carbon storage regulator	-	COG1551T
VV1_1600	oxaloacetate decarboxylase subunit gamma	-	COG3630C
VV1_1601	pyruvate carboxylase subunit B	-	COG5016C
VV1_1602	Na+-transporting methylmalonyl-CoA/oxaloacetate decarboxylase	-	COG1883C
VV1_1603	NADPH:quinone reductase	-	COG0604CR
VV1_1604	hypothetical protein VV1_1604	-	COG1238S
VV1_1605	Zn-dependent peptidase	-	COG0612R
VV1_1606	glutamate--cysteine ligase	-	COG2918H
VV1_1607	hypothetical protein VV1_1607	-	COG4764S
VV1_1608	S-ribosylhomocysteinase	-	COG1854T
VV1_1609	Mg2+/Co2+ transporter	-	COG4536P
VV1_1610	ABC-type uncharacterized transport system	-	COG4137R
VV1_1612	Signal recognition particle GTPase	-	COG0541U
VV1_1615	30S ribosomal protein S16	rpsP	COG0228J
VV1_1616	16S rRNA-processing protein	rimM	COG0806J
VV1_1617	tRNA (guanine-N(1)-)-methyltransferase	trmD	COG0336J
VV1_1618	50S ribosomal protein L19	rplS	COG0335J
VV1_1619	hypothetical protein VV1_1619	-	COG3024S
VV1_1620	hypothetical protein VV1_1620	-	COG4582S
VV1_1622	dephospho-CoA kinase	-	COG0237H
VV1_1623	Type 4 prepilin-like proteins leader peptide processing enzyme	-	COG1989NOU
VV1_1624	Type IV pilin biogenesis protein	-	COG1459NU
VV1_1625	Type IV pilin assembly protein PilB	-	COG2804NU
VV1_1627	quinolinate phosphoribosyltransferase	-	COG0157H
VV1_1628	N-acetyl-anhydromuranmyl-L-alanine amidase	-	COG3023V
VV1_1629	transcriptional regulator PdhR	pdhR	COG2186K
VV1_1630	pyruvate dehydrogenase subunit E1	aceE	COG2609C
VV1_1631	dihydrolipoamide acetyltransferase	aceF	COG0508C
VV1_1632	dihydrolipoamide dehydrogenase	-	COG1249C
VV1_1634	SmcR	-	COG1309K
VV1_1636	hypoxanthine phosphoribosyltransferase	-	COG0634F
VV1_1637	carbonic anhydrase	-	COG0288P
VV1_1638	Sulfate permease and	-	COG0659P
VV1_1640	ABC-type multidrug transport system	-	COG1131V
VV1_1641	ABC-type multidrug transport system	-	COG1682GM
VV1_1642	pantoate--beta-alanine ligase	panC	COG0414H
VV1_1643	3-methyl-2-oxobutanoate hydroxymethyltransferase	panB	COG0413H
VV1_1644	7	-	COG0801H
VV1_1645	tRNA nucleotidyltransferase/poly(A) polymerase	-	COG0617J
VV1_1647	glutamyl- and glutaminyl-tRNA synthetase	-	COG0008J
VV1_1648	DnaK suppressor protein	-	COG1734T
VV1_1649	sugar fermentation stimulation protein A	-	COG1489R
VV1_1650	ATP-dependent RNA helicase HrpB	-	COG1643L
VV1_1651	membrane carboxypeptidase	-	COG0744M
VV1_1652	hypothetical protein VV1_1652	-	COG1752R
VV1_1653	bifunctional aconitate hydratase 2/2-methylisocitrate dehydratase	-	COG1049C
VV1_1654	glycerate kinase	-	COG1929G
VV1_1657	hypothetical protein VV1_1657	-	COG3112S
VV1_1658	nitrogen regulatory protein P-II	-	COG0347E
VV1_1659	ammonia permease	-	COG0004P
VV1_1661	ABC-type Fe3+ transport system	-	COG1840P
VV1_1662	ABC-type Fe3+ transport system	-	COG1178P
VV1_1663	ABC-type spermidine/putrescine transport system	-	COG3842E
VV1_1664	phosphomannomutase	-	COG1109G
VV1_1665	cellobiose phosphorylase	-	COG3459G
VV1_1666	N-acetyl-beta-hexosaminidase	-	COG3525G
VV1_1667	N-acetylglucosamine kinase	-	COG2971G
VV1_1668	endoglucanase-related protein	-	-
VV1_1669	ABC-type oligopeptide transport system	-	COG0444EP
VV1_1670	ABC-type dipeptide/oligopeptide/nickel transport system	-	COG0444EP
VV1_1671	ABC-type dipeptide/oligopeptide/nickel transport system	-	COG1173EP
VV1_1672	ABC-type dipeptide/oligopeptide/nickel transport system	-	COG0601EP
VV1_1673	ABC-type dipeptide transport system	-	COG0747E
VV1_1674	sensory box sensor histidine kinase/response regulator	-	COG0642T
VV1_1675	16S RNA G1207 methylase RsmC	-	COG2813J
VV1_1676	permease	-	COG0628R
VV1_1678	glutamate-1-semialdehyde aminotransferase	-	COG0001H
VV1_1679	HesB family protein	-	COG0316S
VV1_1680	membrane-fusion protein	-	COG0845M
VV1_1681	cation/multidrug efflux pump	-	COG0841V
VV1_1682	hypothetical protein VV1_1682	-	COG0739M
VV1_1683	tyrosyl-tRNA synthetase	-	COG0162J
VV1_1684	hypothetical protein VV1_1684	-	COG2832S
VV1_1685	D-alanyl-D-alanine carboxypeptidase/endopeptidase	-	COG2027M
VV1_1686	Outer membrane protein OmpU	-	COG3203M
VV1_1687	transcription elongation factor GreA	greA	COG0782K
VV1_1688	RNA-binding protein	-	COG1534J
VV1_1689	23S rRNA methyltransferase J	rrmJ	COG0293J
VV1_1690	ATP-dependent Zn protease	-	COG0465O
VV1_1691	dihydropteroate synthase	-	COG0294H
VV1_1692	phosphomannomutase	-	COG1109G
VV1_1693	preprotein translocase subunit SecG	secG	COG1314U
VV1_1694	hypothetical protein VV1_1694	-	COG0779S
VV1_1695	transcription elongation factor NusA	nusA	COG0195K
VV1_1696	translation initiation factor IF-2	infB	COG0532J
VV1_1697	ribosome-binding factor A	rbfA	COG0858J
VV1_1698	tRNA pseudouridine synthase B	truB	COG0130J
VV1_1701	30S ribosomal protein S15	rpsO	COG0184J
VV1_1702	superfamily II DNA helicase	-	COG4104S
VV1_1705	hypothetical protein VV1_1705	-	-
VV1_1706	hypothetical protein VV1_1706	-	-
VV1_1708	polynucleotide phosphorylase/polyadenylase	-	COG1185J
VV1_1709	lipoprotein NlpI	-	COG4785R
VV1_1710	transcriptional regulator	-	COG1846K
VV1_1711	multidrug efflux pump VmrA	vmrA	COG0534V
VV1_1712	collagenase	-	COG0826O
VV1_1713	collagenase	-	COG0826O
VV1_1714	c-di-GMP phosphodiesterase A-related protein	-	COG5001T
VV1_1715	putative lipid carrier protein	-	COG3154I
VV1_1716	acetyltransferase	-	COG3153R
VV1_1717	DNA polymerase III subunit psi	-	COG3050L
VV1_1718	ribosomal-protein-alanine acetyltransferase	-	COG0456R
VV1_1719	c-di-GMP phosphodiesterase A-related protein	-	COG5001T
VV1_1720	GGDEF family protein	-	COG2199T
VV1_1721	peptide chain release factor 3	prfC	COG4108J
VV1_1722	Mg-dependent DNase	-	COG0084L
VV1_1723	nucleoside permease	-	COG1972F
VV1_1725	deoxyribose-phosphate aldolase	-	COG0274F
VV1_1726	thymidine phosphorylase	deoA	COG0213F
VV1_1727	phosphopentomutase	-	COG1015G
VV1_1728	purine nucleoside phosphorylase	deoD	COG0813F
VV1_1729	Smp-like protein	-	COG3726R
VV1_1730	phosphoserine phosphatase	serB	COG0560E
VV1_1731	hypothetical protein VV1_1731	-	-
VV1_1732	DNA repair protein RadA	-	COG1066O
VV1_1733	GGDEF domain-containing protein	-	COG2199T
VV1_1734	small-conductance mechanosensitive channel	-	-
VV1_1736	hypothetical protein VV1_1736	-	-
VV1_1742	long-chain acyl-CoA synthetase	-	COG1022I
VV1_1743	response regulator	-	COG2207K
VV1_1745	Flp pilus assembly protein	-	-
VV1_1746	ABC-type uncharacterized transport system	-	-
VV1_1747	ATPase with chaperone activity	-	COG0606O
VV1_1748	Flp pilus assembly protein CpaB	-	COG3745U
VV1_1749	Flp pilus assembly protein	-	COG4964U
VV1_1750	hypothetical protein VV1_1750	-	-
VV1_1752	hypothetical protein VV1_1752	-	-
VV1_1753	hypothetical protein VV1_1753	-	-
VV1_1754	Flp pilus assembly protein	-	COG4963U
VV1_1755	Flp pilus assembly protein	-	COG4962U
VV1_1756	Flp pilus assembly protein TadB	-	COG4965U
VV1_1757	Flp pilus assembly protein TadC	-	COG2064NU
VV1_1758	TPR repeat-containing protein	-	COG5010U
VV1_1759	chromate transporter	-	COG2059P
VV1_1760	LysR-like transcriptional regulator	-	COG0583K
VV1_1761	hypothetical protein VV1_1761	-	-
VV1_1763	glycosyl hydrolase	-	COG3408G
VV1_1764	putative oxidoreductase	-	COG0531E
VV1_1765	putative oxidoreductase	-	COG0531E
VV1_1766	cryptic beta-D-galactosidase subunit beta	ebgC	COG2731G
VV1_1767	cryptic beta-D-galactosidase subunit alpha	ebgA	COG3250G
VV1_1768	lysophospholipase L1	-	COG2755E
VV1_1769	DNA-binding transcriptional repressor EbgR	-	COG1609K
VV1_1770	UDP-glucose 4-epimerase	-	COG1087M
VV1_1771	galactose-1-phosphate uridylyltransferase	-	COG1085C
VV1_1772	galactokinase	-	COG0153G
VV1_1774	methyl-accepting chemotaxis protein	-	COG0840NT
VV1_1775	transcriptional regulator	-	COG1609K
VV1_1777	hypothetical protein VV1_1777	-	COG0073R
VV1_1780	hypothetical protein VV1_1780	-	-
VV1_1781	hypothetical protein VV1_1781	-	COG3213P
VV1_1782	glutathione synthase	-	COG0189HJ
VV1_1785	glycerol-3-phosphate dehydrogenase	glpD	COG0578C
VV1_1786	sugar metabolism transcriptional regulator	-	COG1349KG
VV1_1787	glycerol kinase	glpK	COG0554C
VV1_1788	glycerol uptake facilitator	-	COG0580G
VV1_1790	tetrahydrodipicolinate N-succinyltransferase	-	COG2171E
VV1_1791	hypothetical protein VV1_1791	-	COG3141S
VV1_1792	transcriptional regulator	-	COG0583K
VV1_1793	tellurite resistance protein	-	COG1275P
VV1_1794	hydrolase of alkaline phosphatase superfamily	-	COG3083R
VV1_1795	exonuclease V subunit gamma	recC	COG1330L
VV1_1796	ATP-dependent exoDNAse beta subunit	-	COG1074L
VV1_1797	ATP-dependent exoDNAse alpha subunit	-	COG0507L
VV1_1799	N-acetylglutamate synthase	-	COG0548E
VV1_1800	hypothetical protein VV1_1800	-	-
VV1_1801	murein transglycosylase A	mltA	COG2821M
VV1_1802	molybdopterin/thiamine biosynthesis family protein	-	COG1179H
VV1_1803	hypothetical protein VV1_1803	-	COG2166R
VV1_1808	selenocysteine lyase	-	COG0520E
VV1_1809	4-methyl-5(B-hydroxyethyl)-thiazol monophosphate biosynthesis enzyme	-	COG0693R
VV1_1810	2-dehydropantoate 2-reductase	-	COG1893H
VV1_1813	Lon protease domain-containing protein	-	COG2802R
VV1_1814	RNA polymerase sigma factor	-	COG1595K
VV1_1815	putative transcriptional activator	-	COG3806T
VV1_1816	AmpG protein	-	-
VV1_1817	peptidyl-prolyl cis-trans isomerase	-	COG0652O
VV1_1818	lipoprotein	-	COG3056M
VV1_1819	16S RNA G1207 methylase RsmC	-	COG2813J
VV1_1820	BolA-like protein	-	COG0271T
VV1_1821	Na(+)-translocating NADH-quinone reductase subunit A	-	COG1726C
VV1_1822	Na(+)-translocating NADH-quinone reductase subunit B	-	COG1805C
VV1_1823	Na(+)-translocating NADH-quinone reductase subunit C	-	COG2869C
VV1_1824	Na(+)-translocating NADH-quinone reductase subunit D	-	COG1347C
VV1_1825	Na(+)-translocating NADH-quinone reductase subunit E	-	COG2209C
VV1_1826	Na(+)-translocating NADH-quinone reductase subunit F	-	COG2871C
VV1_1827	thiamin biosynthesis lipoprotein ApbE	-	COG1477H
VV1_1828	hypothetical protein VV1_1828	-	COG2991S
VV1_1829	response regulator	-	COG3706T
VV1_1830	DNA polymerase IV	-	COG0389L
VV1_1831	DNA helicase	-	COG0514L
VV1_1832	methyl-accepting chemotaxis protein	-	-
VV1_1833	chitinase	-	COG3469G
VV1_1834	Sodium-dependent transporter	-	COG0733R
VV1_1835	hypothetical protein VV1_1835	-	-
VV1_1836	hypothetical protein VV1_1836	-	-
VV1_1837	hypothetical protein VV1_1837	-	COG2979S
VV1_1838	prolyl-tRNA synthetase	-	COG0442J
VV1_1839	hypothetical protein VV1_1839	-	COG1720S
VV1_1840	50S ribosomal protein L31 type B	rpmE2	COG0254J
VV1_1841	putative p-aminobenzoyl-glutamate transporter	-	COG2978H
VV1_1847	hypothetical protein VV1_1847	-	COG1671S
VV1_1848	hypothetical protein VV1_1848	-	-
VV1_1852	acetyltransferase	-	COG1670J
VV1_1853	hypothetical protein VV1_1853	-	-
VV1_1854	hypothetical protein VV1_1854	-	COG3098S
VV1_1855	tRNA pseudouridine synthase C	-	COG0564J
VV1_1857	PII uridylyl-transferase	-	COG2844O
VV1_1858	methionine aminopeptidase	-	COG0024J
VV1_1859	30S ribosomal protein S2	rpsB	COG0052J
VV1_1860	elongation factor Ts	tsf	COG0264J
VV1_1861	uridylate kinase	pyrH	COG0528F
VV1_1862	ribosome recycling factor	-	COG0233J
VV1_1864	undecaprenyl diphosphate synthase	-	COG0020I
VV1_1865	CDP-diglyceride synthetase	-	COG0575I
VV1_1866	1-deoxy-D-xylulose 5-phosphate reductoisomerase	-	COG0743I
VV1_1867	membrane-associated Zn-dependent protease 1	-	COG0750M
VV1_1868	outer membrane protein assembly factor YaeT	-	COG4775M
VV1_1869	Outer membrane protein	-	COG2825M
VV1_1870	UDP-3-O-	lpxD	COG1044M
VV1_1871	(3R)-hydroxymyristoyl-ACP dehydratase	fabZ	COG0764I
VV1_1872	UDP-N-acetylglucosamine acyltransferase	-	COG1043M
VV1_1873	lipid-A-disaccharide synthase	lpxB	COG0763M
VV1_1874	ribonuclease HII	rnhB	COG0164L
VV1_1875	DNA polymerase III subunit alpha	dnaE	COG0587L
VV1_1876	acetyl-CoA carboxylase carboxyltransferase subunit alpha	-	COG0825I
VV1_1877	cell cycle protein MesJ	-	COG0037D
VV1_1878	cytochrome c553	-	COG2863C
VV1_1879	nitrogen regulatory protein PII	-	COG0347E
VV1_1880	hypothetical protein VV1_1880	-	COG3021S
VV1_1881	hypothetical protein VV1_1881	-	-
VV1_1882	soluble lytic murein transglycosylase	-	COG1388M
VV1_1883	hydroxyacylglutathione hydrolase GloB	-	COG0491R
VV1_1884	SAM-dependent methyltransferase	-	COG2226H
VV1_1886	ribonuclease H	rnhA	COG0328L
VV1_1887	DNA polymerase III subunit epsilon	-	COG0847L
VV1_1888	hypothetical protein VV1_1888	-	-
VV1_1889	putative NADPH-quinone reductase	-	COG2249R
VV1_1890	TrkA family protein	-	COG0475P
VV1_1891	hypothetical protein VV1_1891	-	-
VV1_1892	hypothetical protein VV1_1892	-	-
VV1_1896	acyl-CoA dehydrogenase	fadE	COG1960I
VV1_1897	phosphoheptose isomerase	gmhA	COG0279G
VV1_1898	glutamine amidotransferase	-	COG0121R
VV1_1899	phosphoribosylglycinamide formyltransferase	purN	COG0299F
VV1_1900	phosphoribosylaminoimidazole synthetase	-	COG0150F
VV1_1901	Uracil phosphoribosyltransferase	-	COG0035F
VV1_1902	xanthine/uracil permease	-	COG2233F
VV1_1903	hypothetical protein VV1_1903	-	COG3249S
VV1_1904	hypothetical protein VV1_1904	-	COG3308S
VV1_1905	Trp repressor binding protein WrbA	-	COG0655R
VV1_1906	putative arsenate reductase	-	COG1393P
VV1_1907	putative Zn-dependent protease	-	COG4783R
VV1_1909	permease	-	COG0628R
VV1_1910	thioredoxin-dependent thiol peroxidase	bcp	COG1225O
VV1_1911	glycine cleavage system transcriptional repressor	-	COG2716E
VV1_1912	dihydrodipicolinate synthase	dapA	COG0329EM
VV1_1913	lipoprotein	-	COG3317M
VV1_1914	hypothetical protein VV1_1914	-	-
VV1_1915	D	-	COG1876M
VV1_1916	succinyl-diaminopimelate desuccinylase	-	COG0624E
VV1_1917	arsenate reductase	-	COG1393P
VV1_1918	hypothetical protein VV1_1918	-	COG4519S
VV1_1921	hypothetical protein VV1_1921	-	-
VV1_1922	TyrA protein	-	COG2837P
VV1_1923	flagellin	-	COG1344N
VV1_1924	flagellin	-	COG1344N
VV1_1926	flagellin	-	COG1344N
VV1_1927	flagellar protein FlaG	-	COG1334N
VV1_1928	flagellar capping protein	fliD	COG1345N
VV1_1929	FlaI protein	-	-
VV1_1930	flagellar protein FliS	fliS	COG1516NUO
VV1_1931	FlaK protein	-	COG2204T
VV1_1932	Signal transduction histidine kinase	-	COG0642T
VV1_1933	response regulator	-	COG2204T
VV1_1934	flagellar hook-basal body protein FliE	fliE	COG1677NU
VV1_1935	flagellar MS-ring protein	fliF	COG1766NU
VV1_1936	flagellar motor switch protein G	fliG	COG1536N
VV1_1937	flagellar assembly protein H	fliH	COG1317NU
VV1_1938	flagellum-specific ATP synthase	fliI	COG1157NU
VV1_1939	flagellar biosynthesis chaperone	fliJ	COG2882NUO
VV1_1940	polar flagellar hook-length control protein	-	COG3144N
VV1_1941	flagellar basal body-associated protein FliL	fliL	COG1580N
VV1_1942	flagellar motor switch protein FliM	fliM	COG1868N
VV1_1943	flagellar motor switch protein	fliN	COG1886NU
VV1_1944	polar flagellar assembly protein	-	COG3190N
VV1_1945	flagellar biosynthesis protein FliP	fliP	COG1338NU
VV1_1946	flagellar biosynthesis protein FliQ	fliQ	COG1987NU
VV1_1947	flagellar biosynthesis protein FliR	fliR	COG1684NU
VV1_1948	flagellar biosynthesis protein FlhB	flhB	COG1377NU
VV1_1949	flagellar biosynthesis protein FlhA	flhA	COG1298NU
VV1_1950	flagellar biosynthesis regulator FlhF	flhF	COG1419N
VV1_1951	flagellar biosynthesis MinD-related protein	-	COG0455D
VV1_1952	flagellar biosynthesis sigma factor	fliA	COG1191K
VV1_1953	chemotaxis protein	-	COG2204T
VV1_1954	chemotaxis protein	-	COG3143NT
VV1_1955	chemotaxis protein	-	COG0643NT
VV1_1956	chemotaxis-specific methylesterase	-	COG2201NT
VV1_1957	SOJ-like and chromosome partitioning protein	-	COG1192D
VV1_1958	hypothetical protein VV1_1958	-	COG0835NT
VV1_1959	chemotaxis signal transduction protein	-	COG0835NT
VV1_1960	ATPase involved in DNA repair	-	-
VV1_1961	cytochrome c biogenesis protein CcmA	-	COG4133O
VV1_1962	putative heme exporter protein B	-	COG2386O
VV1_1963	putative heme exporter protein C	-	COG0755O
VV1_1964	putative heme exporter protein D	-	COG3114U
VV1_1965	cytochrome c-type biogenesis protein CcmE	-	COG2332O
VV1_1966	cytochrome c-type biogenesis protein CcmF	-	COG1138O
VV1_1967	Thiol-disulfide interchange protein CcmG	-	COG0526OC
VV1_1968	cytochrome c-type biogenesis protein CcmH	-	COG3088O
VV1_1969	cytochrome c-type biogenesis protein CcmH	-	COG4235O
VV1_1970	VacJ lipoprotein	-	COG2853M
VV1_1971	long-chain fatty acid ABC transporter	-	COG2067I
VV1_1972	long-chain fatty acid ABC transporter	-	COG2067I
VV1_1973	hypothetical protein VV1_1973	-	-
VV1_1974	RNA polymerase sigma factor	-	COG1595K
VV1_1975	3-ketoacyl-CoA thiolase	fadI	COG0183I
VV1_1976	multifunctional fatty acid oxidation complex subunit alpha	fadJ	COG1250I
VV1_1977	peptidase	-	COG1025O
VV1_1978	phosphohistidine phosphatase SixA	-	COG2062T
VV1_1979	hypothetical protein VV1_1979	-	COG2840S
VV1_1980	N5-glutamine S-adenosyl-L-methionine-dependent methyltransferase	-	COG2890J
VV1_1981	chorismate synthase	-	COG0082E
VV1_1982	hypothetical protein VV1_1982	-	COG2860S
VV1_1983	putative cytoplasmic protein	-	COG3101S
VV1_1984	hypothetical protein VV1_1984	-	-
VV1_1985	5-methylaminomethyl-2-thiouridine methyltransferase	mnmC	COG4121S
VV1_1986	3-oxoacyl-(acyl-carrier-protein) synthase	-	COG0304IQ
VV1_1988	erythronate-4-phosphate dehydrogenase	-	COG0111HE
VV1_1989	aspartate-semialdehyde dehydrogenase	-	COG0136E
VV1_1991	AAA ATPase	-	COG3170NU
VV1_1992	tRNA pseudouridine synthase A	truA	COG0101J
VV1_1993	acetyl-CoA carboxylase subunit beta	-	COG0777I
VV1_1994	dihydrofolate synthase	-	COG0285H
VV1_1995	DedD protein	-	COG3147S
VV1_1996	bacteriocin production protein	-	COG1286R
VV1_1997	amidophosphoribosyltransferase	-	COG0034F
VV1_1998	transcriptional regulator	-	COG0583K
VV1_1999	response regulator	-	COG2204T
VV1_2001	hypothetical protein VV1_2001	-	COG2832S
VV1_2002	adenine phosphoribosyltransferase	-	COG0503F
VV1_2003	DNA polymerase III subunits gamma and tau	-	COG2812L
VV1_2004	hypothetical protein VV1_2004	-	COG0718S
VV1_2005	recombination protein RecR	recR	COG0353L
VV1_2007	hypothetical protein VV1_2007	-	-
VV1_2008	Signal transduction histidine kinase	-	COG0642T
VV1_2009	response regulator	-	COG0745TK
VV1_2010	aquaporin Z	-	COG0580G
VV1_2012	Fe-S-cluster oxidoreductase	-	-
VV1_2014	hypothetical protein VV1_2014	-	COG2983S
VV1_2015	hypothetical protein VV1_2015	-	COG1359S
VV1_2016	lactoylglutathione lyase	-	COG0346E
VV1_2017	hypothetical protein VV1_2017	-	COG4321R
VV1_2018	alkaline phosphatase	-	COG1785P
VV1_2019	hypothetical protein VV1_2019	-	-
VV1_2020	iron-regulated protein	-	COG3016S
VV1_2021	23S rRNA methyltransferase A	rrmA	COG2226H
VV1_2022	5	-	COG0190H
VV1_2052	Mg/Co/Ni transporter MgtE	-	COG2239P
VV1_2053	hypothetical protein VV1_2053	-	COG3706T
VV1_2054	hypothetical protein VV1_2054	-	-
VV1_2058	DNA-binding transcriptional activator CadC	-	COG3710K
VV1_2059	lysine/cadaverine antiporter	cadB	COG0531E
VV1_2060	lysine decarboxylase	-	COG1982E
VV1_2062	inosine monophosphate dehydrogenase-related protein	-	COG3448T
VV1_2063	zinc/cadmium/mercury/lead-transporting ATPase	zntA	COG2217P
VV1_2064	uridine phosphorylase	-	COG2820F
VV1_2065	hypothetical protein VV1_2065	-	COG5020G
VV1_2066	methyl-accepting chemotaxis protein	-	COG0840NT
VV1_2067	HIT family hydrolase	-	COG0537FGR
VV1_2068	hypothetical protein VV1_2068	-	COG3014S
VV1_2069	hypothetical protein VV1_2069	-	COG5633R
VV1_2070	hypothetical protein VV1_2070	-	COG3417R
VV1_2071	hypothetical protein VV1_2071	-	COG0510M
VV1_2072	hypothetical protein VV1_2072	-	COG3150R
VV1_2074	NADH dehydrogenase	-	COG1252C
VV1_2076	ribosomal-protein-serine acetyltransferase	-	COG1670J
VV1_2077	hypothetical protein VV1_2077	-	-
VV1_2078	transcription-repair coupling factor	-	COG1197LK
VV1_2079	hypothetical protein VV1_2079	-	-
VV1_2080	hypothetical protein VV1_2080	-	COG4591M
VV1_2081	peptide ABC transporter ATPase	-	COG1136V
VV1_2082	outer membrane-specific lipoprotein transporter subunit LolE	-	COG4591M
VV1_2083	hypothetical protein VV1_2083	-	COG3216S
VV1_2084	Rec2-related protein	-	COG2333R
VV1_2085	lipid transporter ATP-binding/permease protein	-	COG1132V
VV1_2086	tetraacyldisaccharide 4'-kinase	lpxK	COG1663M
VV1_2087	hypothetical protein VV1_2087	-	COG2835S
VV1_2088	3-deoxy-manno-octulosonate cytidylyltransferase	-	COG1212M
VV1_2089	hypothetical protein VV1_2089	-	COG2199T
VV1_2090	hypothetical protein VV1_2090	-	COG2719S
VV1_2091	hypothetical protein VV1_2091	-	COG2718S
VV1_2092	hypothetical protein VV1_2092	-	COG2766T
VV1_2093	hypothetical protein VV1_2093	-	COG3013S
VV1_2094	hypothetical protein VV1_2094	-	COG3235S
VV1_2095	pyruvate formate lyase-activating enzyme 1	pflA	COG1180O
VV1_2096	methyl-accepting chemotaxis protein	-	COG0840NT
VV1_2097	hypothetical protein VV1_2097	-	COG3528S
VV1_2098	formate acetyltransferase	-	COG1882C
VV1_2099	hypothetical protein VV1_2099	-	-
VV1_2101	ABC-type histidine transport system	-	COG4598E
VV1_2102	amino acid ABC transporter periplasmic protein	-	COG0834ET
VV1_2103	ABC-type arginine transport system	-	COG4215E
VV1_2104	ABC-type arginine/histidine transport system	-	COG4160E
VV1_2105	hypothetical protein VV1_2105	-	-
VV1_2106	exonuclease III	-	COG0708L
VV1_2107	methyl-accepting chemotaxis protein	-	-
VV1_2110	hypothetical protein VV1_2110	-	-
VV1_2111	primosomal replication protein N''	-	COG3923L
VV1_2112	hypothetical protein VV1_2112	-	COG0730R
VV1_2113	ATP-dependent DNA helicase DinG	dinG	COG1199KL
VV1_2116	pseudouridine synthase family 1 protein	-	COG1187J
VV1_2118	isocitrate dehydrogenase	-	COG2838C
VV1_2119	cold shock-like protein CspD	-	COG1278K
VV1_2120	ATP-dependent Clp protease adaptor protein ClpS	clpS	COG2127S
VV1_2121	ATP-dependent Clp protease	-	COG0542O
VV1_2123	translation initiation factor IF-1	infA	COG0361J
VV1_2124	arginyl-tRNA-protein transferase	-	COG2935O
VV1_2125	Outer membrane lipoprotein	-	COG3133M
VV1_2127	3-phosphoshikimate 1-carboxyvinyltransferase	-	COG0128E
VV1_2128	hypothetical protein VV1_2128	-	-
VV1_2130	DNA topoisomerase I	-	COG0550L
VV1_2131	glucose-1-phosphate adenylyltransferase	glgC	COG0448G
VV1_2132	glycogen synthase	glgA	COG0297G
VV1_2133	Beta-ketoadipate enol-lactone hydrolase	-	COG0596R
VV1_2134	hypothetical protein VV1_2134	-	-
VV1_2135	hypothetical protein VV1_2135	-	COG0398S
VV1_2136	hypothetical protein VV1_2136	-	COG3070K
VV1_2138	transcriptional regulator	-	COG1609K
VV1_2139	chaperone protein TorD	torD	COG3381R
VV1_2140	DNA-binding transcriptional regulator TorR	-	COG0745TK
VV1_2141	hypothetical protein VV1_2141	-	COG1434S
VV1_2142	putative metallothionein SmtA	-	COG2227H
VV1_2143	condesin subunit F	-	COG3006D
VV1_2144	condesin subunit E	-	COG3095D
VV1_2145	cell division protein MukB	mukB	COG3096D
VV1_2150	hypothetical protein VV1_2150	-	COG0189HJ
VV1_2151	gonadoliberin III-related protein	-	-
VV1_2153	hypothetical protein VV1_2153	-	COG2227H
VV1_2154	hypothetical protein VV1_2154	-	COG4106R
VV1_2155	hypothetical protein VV1_2155	-	COG1801S
VV1_2156	aspartyl-tRNA synthetase	aspS	COG0173J
VV1_2157	Holliday junction resolvase	ruvC	COG0817L
VV1_2159	Holliday junction DNA helicase motor protein	ruvA	COG0632L
VV1_2160	Holliday junction DNA helicase B	ruvB	COG2255L
VV1_2162	cytochrome d ubiquinol oxidase	-	COG1271C
VV1_2163	cytochrome d ubiquinol oxidase	-	COG1294C
VV1_2165	hypothetical protein VV1_2165	-	COG3790S
VV1_2166	hypothetical protein VV1_2166	-	COG0824R
VV1_2167	TolQ protein	-	COG0811U
VV1_2168	TolR membrane protein	-	COG0848U
VV1_2169	TolA protein	-	COG3064M
VV1_2170	translocation protein TolB	tolB	COG0823U
VV1_2171	peptidoglycan-associated lipoprotein	-	COG2885M
VV1_2172	hypothetical protein VV1_2172	-	COG1729S
VV1_2173	quinolinate synthetase	-	COG0379H
VV1_2174	potassium channel related protein	-	COG1226P
VV1_2175	hypothetical protein VV1_2175	-	COG3766S
VV1_2176	hypothetical protein VV1_2176	-	COG5463S
VV1_2177	hypothetical protein VV1_2177	-	COG0754E
VV1_2178	hypothetical protein VV1_2178	-	COG3318R
VV1_2179	sensor histidine kinase	-	COG0642T
VV1_2181	hypothetical protein VV1_2181	-	-
VV1_2194	hypothetical protein VV1_2194	-	COG3911R
VV1_2195	hypothetical protein VV1_2195	-	COG2320S
VV1_2196	hypothetical protein VV1_2196	-	COG3575S
VV1_2197	hypothetical protein VV1_2197	-	-
VV1_2198	Beta-phosphoglucomutase	-	COG0637R
VV1_2199	methyl-accepting chemotaxis protein	-	COG0840NT
VV1_2200	D-lactate dehydrogenase	-	COG1052CHR
VV1_2201	hypothetical protein VV1_2201	-	COG0861P
VV1_2205	hypothetical protein VV1_2205	-	COG4533R
VV1_2207	hypothetical protein VV1_2207	-	COG2128S
VV1_2208	AraC-type DNA-binding domain-containing protein	-	COG2207K
VV1_2209	Sulfate permease family protein	-	COG0659P
VV1_2210	hypothetical protein VV1_2210	-	COG2515E
VV1_2211	hypothetical protein VV1_2211	-	COG5001T
VV1_2212	hypothetical protein VV1_2212	-	COG1032C
VV1_2213	hypothetical protein VV1_2213	-	COG2200T
VV1_2214	hypothetical protein VV1_2214	-	COG2200T
VV1_2215	hypothetical protein VV1_2215	-	-
VV1_2216	hypothetical protein VV1_2216	-	-
VV1_2218	MetR	-	COG0583K
VV1_2219	5-methyltetrahydropteroyltriglutamate--homocysteine methyltransferase	-	COG0620E
VV1_2220	phosphate acetyltransferase	-	COG0280C
VV1_2221	acetate kinase	-	COG0282C
VV1_2222	hypothetical protein VV1_2222	-	COG3092S
VV1_2224	ABC-type uncharacterized transport system	-	COG2984R
VV1_2225	ABC transporter	-	COG4120R
VV1_2226	ABC transporter	-	COG1101R
VV1_2227	maltodextrin glucosidase	-	COG0366G
VV1_2229	hypothetical protein VV1_2229	-	COG0042J
VV1_2231	disulfide bond formation protein B	-	COG1495O
VV1_2232	sodium/proton antiporter	nhaB	COG3067P
VV1_2233	fatty acid metabolism regulator	-	COG2186K
VV1_2234	GTP cyclohydrolase II	ribA	COG0807H
VV1_2237	extracellular solute-binding protein	-	COG4663Q
VV1_2238	hypothetical protein VV1_2238	-	COG4665Q
VV1_2239	hypothetical protein VV1_2239	-	COG4664Q
VV1_2240	sensor histidine kinase	-	COG4564T
VV1_2241	transcriptional regulator	-	COG2197TK
VV1_2242	transcriptional regulator	-	COG1846K
VV1_2243	transporter	-	COG1292M
VV1_2244	methyl-accepting chemotaxis protein	-	COG0840NT
VV1_2245	DNA polymerase III subunit epsilon	-	COG0847L
VV1_2246	hypothetical protein VV1_2246	-	COG2905T
VV1_2247	hypothetical protein VV1_2247	-	-
VV1_2248	aromatic amino acid aminotransferase	-	COG1448E
VV1_2249	hypothetical protein VV1_2249	-	COG3437KT
VV1_2250	hypothetical protein VV1_2250	-	-
VV1_2251	hypothetical protein VV1_2251	-	-
VV1_2254	asparaginyl-tRNA synthetase	asnC	COG0017J
VV1_2255	methyl-accepting chemotaxis protein	-	COG0840NT
VV1_2257	6-pyruvoyl tetrahydrobiopterin synthase	-	COG0720H
VV1_2258	Orfc273-1-like protein	-	-
VV1_2259	sensory box/GGDEF family protein	-	COG2200T
VV1_2260	L-serine dehydratase 1	-	COG1760E
VV1_2261	Serine transporter	-	COG0814E
VV1_2262	MutT/nudix family protein	-	COG0494LR
VV1_2263	guanylate cyclase-related protein	-	-
VV1_2264	sensor/response regulator hybrid	-	COG0642T
VV1_2265	para-aminobenzoate synthase component I	-	COG0147EH
VV1_2266	fumarate hydratase	-	COG1951C
VV1_2267	hypothetical protein VV1_2267	-	-
VV1_2268	putative ATP-binding protein	-	COG3106R
VV1_2269	hypothetical protein VV1_2269	-	COG3768S
VV1_2270	transcriptional regulator TyrR	-	COG3283KE
VV1_2271	ribosomal-protein-alanine acetyltransferase	-	COG1670J
VV1_2272	hypothetical protein VV1_2272	-	COG1896R
VV1_2273	hypothetical protein VV1_2273	-	-
VV1_2274	transporter	-	COG0471P
VV1_2275	sensor histidine kinase	-	COG4191T
VV1_2276	chemotaxis protein CheY	-	COG2204T
VV1_2277	GGDEF family protein	-	COG2199T
VV1_2278	signal transduction protein	-	COG2200T
VV1_2279	hypothetical protein VV1_2279	-	COG0679R
VV1_2280	HD-domain-containing protein	-	COG2206T
VV1_2281	GGDEF family protein	-	COG2200T
VV1_2282	hypothetical protein VV1_2282	-	-
VV1_2283	pyruvate-formate lyase-activating enzyme	-	COG1180O
VV1_2284	transcriptional regulator	-	COG0583K
VV1_2286	hypothetical protein VV1_2286	-	-
VV1_2287	SM-20-related protein	-	COG3751O
VV1_2288	HDIG domain-containing protein	-	COG2206T
VV1_2289	hypothetical protein VV1_2289	-	COG4667R
VV1_2290	ABC transporter	-	COG0834ET
VV1_2292	hypothetical protein VV1_2292	-	COG1597IR
VV1_2293	tyrosine transporter	-	COG0814E
VV1_2294	lactoylglutathione lyase	-	COG0346E
VV1_2295	hypothetical protein VV1_2295	-	COG2206T
VV1_2296	DPS family protein	-	COG0783P
VV1_2297	hypothetical protein VV1_2297	-	-
VV1_2298	hypothetical protein VV1_2298	-	-
VV1_2299	ABC transporter ATP-binding protein	-	COG1132V
VV1_2300	ATP-binding component of a transport system	-	COG1132V
VV1_2301	Na(+)-linked D-alanine glycine permease	-	COG1115E
VV1_2302	capsular polysaccharide biosynthesis glycosyltransferase putative	-	COG2148M
VV1_2303	hypothetical protein VV1_2303	-	-
VV1_2304	polysaccharide export-related protein	-	COG1596M
VV1_2305	exopolysaccharide biosynthesis protein	-	COG3206M
VV1_2306	hypothetical protein VV1_2306	-	-
VV1_2307	hypothetical protein VV1_2307	-	-
VV1_2308	putative glycosyltransferase protein	-	COG1215M
VV1_2309	putative glycosyltransferase protein	-	COG0438M
VV1_2310	putative glycosyltransferase protein	-	COG0438M
VV1_2311	hypothetical protein VV1_2311	-	-
VV1_2312	hypothetical protein VV1_2312	-	COG1874G
VV1_2313	hypothetical protein VV1_2313	-	-
VV1_2314	hypothetical protein VV1_2314	-	COG0715P
VV1_2315	GGDEF family protein	-	COG2199T
VV1_2316	acetyltransferase family protein	-	COG1670J
VV1_2317	hypothetical protein VV1_2317	-	COG2818L
VV1_2318	DnaK-related protein	-	COG0443O
VV1_2319	DnaK-related protein	-	COG0443O
VV1_2320	hypothetical protein VV1_2320	-	-
VV1_2322	hypothetical protein VV1_2322	-	COG5018R
VV1_2323	hypothetical protein VV1_2323	-	COG4103S
VV1_2324	hypothetical protein VV1_2324	-	-
VV1_2325	hypothetical protein VV1_2325	-	COG3713M
VV1_2342	chitinase	-	-
VV1_2343	ATP-dependent RNA helicase HrpA	-	COG1643L
VV1_2344	hypothetical protein VV1_2344	-	-
VV1_2345	hypothetical protein VV1_2345	-	-
VV1_2347	hypothetical protein VV1_2347	-	-
VV1_2348	redox protein	-	COG1764O
VV1_2349	lactonizing lipase	-	COG1075R
VV1_2350	lipase chaperone	-	COG5380O
VV1_2351	multidrug resistance protein D	emrD	COG2814G
VV1_2355	agmatinase	-	COG0010E
VV1_2356	arginine decarboxylase	-	COG1166E
VV1_2358	hydrolase	-	COG1011R
VV1_2359	hypothetical protein VV1_2359	-	COG1639T
VV1_2360	hypothetical protein VV1_2360	-	COG4977K
VV1_2361	acetyltransferase	-	COG1670J
VV1_2362	hypothetical protein VV1_2362	-	-
VV1_2363	MoxR-like ATPase	-	-
VV1_2364	Outer membrane receptor protein	-	-
VV1_2365	transcriptional regulator	-	COG1309K
VV1_2366	RND superfamily exporter	-	COG1033R
VV1_2367	Outer membrane lipoprotein-sorting protein	-	COG2834M
VV1_2368	hypothetical protein VV1_2368	-	-
VV1_2369	GGDEF family protein	-	COG3706T
VV1_2370	phenylalanyl-tRNA synthetase subunit alpha	pheS	COG0016J
VV1_2371	phenylalanyl-tRNA synthetase subunit beta	pheT	COG0072J
VV1_2372	nicotinate phosphoribosyltransferase	-	COG1488H
VV1_2373	ADP-ribose pyrophosphatase	-	COG1051F
VV1_2374	amidase	-	COG1335Q
VV1_2375	integration host factor subunit alpha	ihfA	COG0776L
VV1_2376	hypothetical protein VV1_2376	-	-
VV1_2377	thiopurine S-methyltransferase	-	-
VV1_2378	phosphoribosylglycinamide formyltransferase 2	purT	COG0027F
VV1_2379	cytidine deaminase	-	COG0295F
VV1_2380	hypothetical protein VV1_2380	-	-
VV1_2381	hypothetical protein VV1_2381	-	COG0790R
VV1_2382	Outer membrane protein	-	COG2885M
VV1_2383	hypothetical protein VV1_2383	-	-
VV1_2384	hypothetical protein VV1_2384	-	-
VV1_2385	Fe-S oxidoreductase	-	COG0277C
VV1_2386	S-isoprenylcysteine methyltransferase-like protein	-	COG2020O
VV1_2387	secreted trypsin-like serine protease	-	COG5640O
VV1_2388	hypothetical protein VV1_2388	-	-
VV1_2389	histidine ammonia-lyase	hutH	COG2986E
VV1_2390	urocanate hydratase	-	COG2987E
VV1_2391	formimidoylglutamase	-	COG0010E
VV1_2392	imidazolonepropionase	-	COG1228Q
VV1_2393	histidine utilization repressor	-	COG2188K
VV1_2395	hypothetical protein VV1_2395	-	-
VV1_2396	hypothetical protein VV1_2396	-	-
VV1_2397	threonyl-tRNA synthetase	-	COG0441J
VV1_2398	translation initiation factor 3	-	COG0290J
VV1_2399	50S ribosomal protein L35	rpmI	COG0291J
VV1_2400	50S ribosomal protein L20	rplT	COG0292J
VV1_2555	hypothetical protein VV1_2555	-	-
VV1_2557	hypothetical protein VV1_2557	-	-
VV1_2558	hypothetical protein VV1_2558	-	-
VV1_2559	multidrug efflux protein	-	COG0534V
VV1_2560	riboflavin synthase subunit alpha	-	COG0307H
VV1_2561	hypothetical protein VV1_2561	-	-
VV1_2562	hypothetical protein VV1_2562	-	COG3001G
VV1_2563	CheY-like receiver protein	-	COG2204T
VV1_2564	GGDEF domain-containing protein	-	COG2199T
VV1_2565	Type IIA topoisomerase	-	-
VV1_2566	cell wall-associated hydrolase	-	COG0791M
VV1_2567	methyl-accepting chemotaxis protein	-	COG0840NT
VV1_2568	sterol desaturase	-	COG3000I
VV1_2569	hypothetical protein VV1_2569	-	COG3148S
VV1_2570	N-acetyl-D-glucosamine kinase	-	COG1940KG
VV1_2571	hypothetical protein VV1_2571	-	-
VV1_2572	molybdopterin biosynthesis protein	-	COG0303H
VV1_2573	molybdopterin-guanine dinucleotide biosynthesis protein A	mobA	COG0746H
VV1_2574	ABC-type cobalt transport system	-	COG1122P
VV1_2575	ABC-type tungstate transport system	-	COG4662H
VV1_2576	ABC-type tungstate transport system	-	COG2998H
VV1_2577	sigma-54 dependent response regulator	-	COG2204T
VV1_2578	Signal transduction histidine kinase	-	COG4191T
VV1_2579	small-conductance mechanosensitive channel	-	COG3264M
VV1_2581	ABC transporter ATPase	-	COG0488R
VV1_2583	methyl-accepting chemotaxis protein	-	COG0840NT
VV1_2584	hypothetical protein VV1_2584	-	COG1526C
VV1_2585	hypothetical protein VV1_2585	-	-
VV1_2586	hypothetical protein VV1_2586	-	-
VV1_2587	ferredoxin	-	COG1146C
VV1_2588	putative chaperone	-	COG3381R
VV1_2589	hypothetical protein VV1_2589	-	-
VV1_2590	formate dehydrogenase	-	COG0243C
VV1_2591	formate dehydrogenase	-	COG0437C
VV1_2592	cytochrome B556 subunit of formate dehydrogenase	-	COG2864C
VV1_2593	hypothetical protein VV1_2593	-	-
VV1_2598	ammonia permease	-	COG0004P
VV1_2599	NAD-dependent deacetylase	-	COG0846K
VV1_2600	spermidine/putrescine-binding periplasmic protein	-	COG0687E
VV1_2601	spermidine/putrescine-binding periplasmic protein	-	COG0687E
VV1_2602	spermidine/putrescine ABC transporter membrane protein	potC	COG1177E
VV1_2603	spermidine/putrescine ABC transporter membrane protein	potB	COG1176E
VV1_2604	putrescine/spermidine ABC transporter ATPase protein	potA	COG3842E
VV1_2605	hypothetical protein VV1_2605	-	COG5473S
VV1_2606	putative Bax protein	-	COG2992R
VV1_2607	hypothetical protein VV1_2607	-	-
VV1_2608	ATPase	-	COG0037D
VV1_2609	universal stress protein UspE	-	COG0589T
VV1_2610	cAMP-binding proteins - catabolite gene activator and regulatory subunit of cAMP-dependent protein kinase	-	COG0664T
VV1_2612	hypothetical protein VV1_2612	-	COG2836S
VV1_2613	hypothetical protein VV1_2613	-	COG3197P
VV1_2614	cation transport ATPase	-	COG2217P
VV1_2616	hypothetical protein VV1_2616	-	COG3198S
VV1_2617	cytochrome c	-	COG2010C
VV1_2618	Cbb3-type cytochrome oxidase	-	COG4736O
VV1_2619	Cbb3-type cytochrome oxidase	-	COG2993C
VV1_2620	Cbb3-type cytochrome oxidase	-	COG3278O
VV1_2621	hypothetical protein VV1_2621	-	COG3287S
VV1_2622	Signal transduction histidine kinase	-	COG0642T
VV1_2624	hypothetical protein VV1_2624	-	-
VV1_2625	hypothetical protein VV1_2625	-	-
VV1_2626	hypothetical protein VV1_2626	-	-
VV1_2627	hypothetical protein VV1_2627	-	COG3120S
VV1_2628	ATP-dependent protease	-	COG1067O
VV1_2629	3-hydroxydecanoyl-(acyl carrier protein) dehydratase	-	COG0764I
VV1_2630	ribosome modulation factor	-	COG3130J
VV1_2631	hypothetical protein VV1_2631	-	-
VV1_2632	ABC transporter ATPase component	-	COG0488R
VV1_2633	Thiol-disulfide isomerase and thioredoxins	-	-
VV1_2635	N6-adenine-specific DNA methylase	-	COG0116L
VV1_2636	hypothetical protein VV1_2636	-	-
VV1_2637	dihydroorotate dehydrogenase 2	-	COG0167F
VV1_2639	NAD-specific glutamate dehydrogenase	-	COG2902E
VV1_2640	hypothetical protein VV1_2640	-	-
VV1_2641	aminopeptidase N	pepN	COG0308E
VV1_2642	WD-40 repeat-containing protein	-	-
VV1_2643	carboxy-terminal protease	-	COG0793M
VV1_2644	putative solute/DNA competence effector	-	COG3109T
VV1_2645	GAF domain-containing protein	-	COG1956T
VV1_2646	ABC-type multidrug transport system	-	COG1132V
VV1_2647	paraquat-inducible protein A	-	COG2995S
VV1_2648	paraquat-inducible protein B	-	COG3008R
VV1_2649	rRNA (cytosine-C(5)-)-methyltransferase RsmF	yebU	COG0144J
VV1_2650	hypothetical protein VV1_2650	-	COG2996S
VV1_2651	hypothetical protein VV1_2651	-	-
VV1_2652	hypothetical protein VV1_2652	-	-
VV1_2654	phospho-2-dehydro-3-deoxyheptonate aldolase	-	COG0722E
VV1_2655	nucleotide-binding protein	-	COG1666S
VV1_2656	GGDEF domain-containing protein	-	COG3706T
VV1_2657	DNA ligase	-	COG1793L
VV1_2658	anti-anti-sigma regulatory factor	-	COG1366T
VV1_2659	Outer membrane protein	-	COG2885M
VV1_2660	polysaccharide export periplasmic protein	-	COG1596M
VV1_2661	ATPase involved in chromosome partitioning	-	COG0489D
VV1_2662	ABC-type phosphate/phosphonate transport system	-	COG3221P
VV1_2663	Signal transduction histidine kinase	-	COG0642T
VV1_2664	response regulator	-	COG2204T
VV1_2665	glycosyltransferase	-	COG0438M
VV1_2666	glycosyltransferase	-	COG0438M
VV1_2667	glycosyltransferase	-	COG0438M
VV1_2668	hypothetical protein VV1_2668	-	COG2244R
VV1_2669	Lipid A core - O-antigen ligase	-	COG3307M
VV1_2670	acetyltransferase	-	COG0110R
VV1_2671	glycosyltransferase	-	COG0438M
VV1_2672	hypothetical protein VV1_2672	-	COG3206M
VV1_2673	glycosyltransferase	-	COG0438M
VV1_2674	glycosyltransferase	-	COG1215M
VV1_2675	sugar transferase involved in lipopolysaccharide synthesis	-	COG2148M
VV1_2676	kinase	-	COG0645R
VV1_2677	hypothetical protein VV1_2677	-	-
VV1_2678	lactoylglutathione lyase-like protein	-	COG3324R
VV1_2680	hypothetical protein VV1_2680	-	-
VV1_2681	hypothetical protein VV1_2681	-	-
VV1_2682	6-phosphogluconate dehydrogenase	-	COG0362G
VV1_2683	6-phosphogluconolactonase	-	COG0363G
VV1_2684	glucose-6-phosphate 1-dehydrogenase	-	COG0364G
VV1_2685	response regulator of citrate/malate metabolism	-	COG4565KT
VV1_2686	Signal transduction histidine kinase regulating citrate/malate metabolism	-	COG3290T
VV1_2688	Outer membrane protein	-	COG1538MU
VV1_2689	membrane-fusion protein	-	COG1566V
VV1_2690	ABC-type multidrug transport system	-	-
VV1_2691	ABC-type multidrug transport system	-	COG0842V
VV1_2692	DNA-binding HTH domain-containing protein	-	COG2771K
VV1_2693	chromosome segregation ATPase	-	-
VV1_2695	Na+/alanine symporter	-	COG1115E
VV1_2696	hypothetical protein VV1_2696	-	-
VV1_2697	putative threonine efflux protein	-	COG1280E
VV1_2698	Zn-dependent carboxypeptidase	-	COG2317E
VV1_2699	1-acyl-sn-glycerol-3-phosphate acyltransferase	-	COG0204I
VV1_2700	quinol dehydrogenase membrane component	napH	COG0348C
VV1_2701	quinol dehydrogenase periplasmic component	napG	COG0437C
VV1_2702	uroporphyrinogen-III methylase	-	COG1648H
VV1_2703	amino acid ABC transporter periplasmic protein	-	COG0834ET
VV1_2704	ABC-type amino acid transport system	-	COG4597E
VV1_2705	ABC-type amino acid transport system	-	COG0765E
VV1_2706	ABC-type polar amino acid transport system	-	COG1126E
VV1_2710	dissimilatory sulfite reductase	-	COG2920P
VV1_2711	acylphosphatase	-	COG1254C
VV1_2712	methyl-accepting chemotaxis protein	-	COG0840NT
VV1_2713	SAM-dependent methyltransferase	-	COG1092R
VV1_2716	Outer membrane protein	-	COG1538MU
VV1_2717	Outer membrane protein	-	COG2885M
VV1_2718	hypothetical protein VV1_2718	-	-
VV1_2719	GGDEF domain-containing protein	-	COG2199T
VV1_2720	queuosine biosynthesis protein QueC	-	COG0603R
VV1_2721	organic radical activating protein	-	COG0602O
VV1_2722	HAD superfamily hydrolase	-	COG0561R
VV1_2723	methyl-accepting chemotaxis protein	-	COG0840NT
VV1_2724	membrane-associated phospholipid phosphatase	-	-
VV1_2725	NTP pyrophosphohydrolase	-	COG5640O
VV1_2726	histone acetyltransferase HPA2	-	COG0456R
VV1_2728	AMP-(fatty) acid ligase	-	COG0365I
VV1_2729	hypothetical protein VV1_2729	-	COG2828S
VV1_2730	aconitate hydratase	-	COG1048C
VV1_2731	methylcitrate synthase	-	COG0372C
VV1_2732	2-methylisocitrate lyase	prpB	COG2513G
VV1_2733	transcriptional regulator	-	COG1802K
VV1_2734	amino acid ABC transporter periplasmic protein	-	COG2206T
VV1_2735	hypothetical protein VV1_2735	-	COG3181S
VV1_2737	hypothetical protein VV1_2737	-	-
VV1_2739	hypothetical protein VV1_2739	-	COG3333S
VV1_2740	hypothetical protein VV1_2740	-	-
[truncated: 1,461 more rows]
