# Supplementary material for: SOLiD sequencing of four Vibrio vulnificus genomes enables comparative genomic analysis and identification of candidate clade-specific virulence genes
Source: BMC Genomics. 2010 Sep 24;11:512. doi: 10.1186/1471-2164-11-512 (PMC3091676; doi:10.1186/1471-2164-11-512)
Supplement: Additional file 6 — Table S5A: SNP analysis of V. vulnificus M06-24/O compared with the CMCP6 reference genomes. MAQ was used to identify SNPs from the SOLiD sequencing reads from M06-24/O compared with the CMCP6 reference genome, as described in the Methods. Pos. - Position of the nucleotide in the genomic element. Ref. - Reference base in the reference genome. Con. - Consensus base in the newly sequenced genome. Con. QS - Consensus Quality Score. Read depth - Depth of coverage at the chosen nucleotide. Avg. hits - Average number of hits of reads covering the position. HMQ - Highest mapping quality of reads covering the position. MCQ - Minimum consensus quality in the third flanking region on each side of the site. 2nd - second best call for the nucleotide. LLR - Log likelihood ratio of the second and third best call. 3rd - Third best call. [file 1471-2164-11-512-S6.XLSX]

## Sheet: A_Table_5A
Additional Table 5A. SNPs of M06-24/O vs. CMCP6.
Chromosome Accession	Pos.	Ref.	Con.	Con. QS	Read depth	Avg. hits	HMQ	MCQ	2nd	LLR	3rd
gi|91983532|gb|AE016795.2|	15241	T	C	104	50	1	63	62	Y	255	T
gi|91983532|gb|AE016795.2|	15313	G	A	117	47	1	63	62	R	255	G
gi|91983532|gb|AE016795.2|	15424	A	G	231	126	1	63	62	R	255	A
gi|91983532|gb|AE016795.2|	15475	T	C	45	13	1	48	32	Y	173	T
gi|91983532|gb|AE016795.2|	15478	G	T	33	22	1	63	44	K	161	G
gi|91983532|gb|AE016795.2|	15796	C	T	56	56	1	63	62	Y	255	C
gi|91983532|gb|AE016795.2|	15927	C	T	67	35	1	59	62	Y	255	C
gi|91983532|gb|AE016795.2|	15942	T	C	57	25	0	51	62	Y	255	T
gi|91983532|gb|AE016795.2|	15969	C	T	87	60	1	49	62	Y	255	C
gi|91983532|gb|AE016795.2|	16002	T	C	54	24	1	63	62	Y	251	T
gi|91983532|gb|AE016795.2|	16011	G	A	87	36	1	63	62	R	255	G
gi|91983532|gb|AE016795.2|	16245	T	C	136	98	1	63	62	Y	255	T
gi|91983532|gb|AE016795.2|	16265	A	T	207	88	1	63	62	W	255	A
gi|91983532|gb|AE016795.2|	16410	C	T	106	55	1	63	62	Y	255	C
gi|91983532|gb|AE016795.2|	16474	G	A	255	160	1	63	62	R	255	G
gi|91983532|gb|AE016795.2|	16524	T	C	47	43	1	63	62	Y	251	T
gi|91983532|gb|AE016795.2|	16539	G	A	115	75	1	63	62	R	255	G
gi|91983532|gb|AE016795.2|	16605	T	C	175	62	1	63	62	Y	255	T
gi|91983532|gb|AE016795.2|	16704	G	A	221	93	1	63	62	R	255	G
gi|91983532|gb|AE016795.2|	16740	C	T	181	124	1	63	62	Y	255	C
gi|91983532|gb|AE016795.2|	16904	A	G	110	86	1	63	62	R	255	A
gi|91983532|gb|AE016795.2|	17234	T	C	255	120	1	63	62	M	255	A
gi|91983532|gb|AE016795.2|	17311	G	A	180	91	1	63	62	R	255	G
gi|91983532|gb|AE016795.2|	17892	A	G	224	94	1	63	62	R	255	A
gi|91983532|gb|AE016795.2|	18362	T	C	38	92	1	63	62	Y	255	T
gi|91983532|gb|AE016795.2|	18433	T	A	182	102	1	63	62	W	255	T
gi|91983532|gb|AE016795.2|	18878	T	C	57	25	1	63	36	Y	255	T
gi|91983532|gb|AE016795.2|	18953	C	T	71	99	1	63	62	Y	255	C
gi|91983532|gb|AE016795.2|	19003	A	G	255	130	1	63	62	R	255	A
gi|91983532|gb|AE016795.2|	19091	C	T	255	128	1	63	62	Y	255	C
gi|91983532|gb|AE016795.2|	19280	G	T	169	90	1	63	62	K	255	G
gi|91983532|gb|AE016795.2|	19481	A	C	240	99	1	63	62	M	255	A
gi|91983532|gb|AE016795.2|	19537	T	C	63	12	1	63	20	N	227	N
gi|91983532|gb|AE016795.2|	19550	G	A	70	30	1	63	62	R	255	G
gi|91983532|gb|AE016795.2|	19813	A	G	255	152	1	63	62	R	255	A
gi|91983532|gb|AE016795.2|	19856	A	G	230	96	1	63	62	R	255	A
gi|91983532|gb|AE016795.2|	21101	T	C	255	143	1	63	62	Y	255	T
gi|91983532|gb|AE016795.2|	21287	G	A	85	92	1	63	62	R	255	G
gi|91983532|gb|AE016795.2|	21317	T	C	38	14	1	62	62	Y	250	T
gi|91983532|gb|AE016795.2|	21323	T	C	39	18	1	63	62	Y	255	T
gi|91983532|gb|AE016795.2|	21386	A	C	74	79	1	63	62	M	255	A
gi|91983532|gb|AE016795.2|	21538	A	G	195	102	1	63	62	R	255	A
gi|91983532|gb|AE016795.2|	21613	G	A	226	79	1	63	62	R	255	G
gi|91983532|gb|AE016795.2|	21637	T	G	169	84	1	63	62	K	255	T
gi|91983532|gb|AE016795.2|	21727	T	C	35	12	1	63	34	Y	195	T
gi|91983532|gb|AE016795.2|	21730	C	T	35	12	1	63	34	Y	236	C
gi|91983532|gb|AE016795.2|	21811	T	C	102	25	1	63	62	N	255	N
gi|91983532|gb|AE016795.2|	21850	A	G	28	12	1	63	36	R	162	A
gi|91983532|gb|AE016795.2|	21955	A	G	255	195	1	63	62	R	255	A
gi|91983532|gb|AE016795.2|	22174	A	G	117	30	1	63	62	N	193	N
gi|91983532|gb|AE016795.2|	22192	G	A	66	23	0	50	62	R	255	G
gi|91983532|gb|AE016795.2|	22218	A	G	96	39	1	48	62	R	255	A
gi|91983532|gb|AE016795.2|	22282	G	A	241	109	1	63	62	R	255	G
gi|91983532|gb|AE016795.2|	22420	T	C	71	34	1	63	62	Y	255	T
gi|91983532|gb|AE016795.2|	22429	A	T	42	5	1	56	30	N	89	N
gi|91983532|gb|AE016795.2|	22474	A	G	180	91	1	63	62	R	255	A
gi|91983532|gb|AE016795.2|	22513	A	T	255	169	1	63	62	W	255	A
gi|91983532|gb|AE016795.2|	22756	A	G	255	134	1	63	62	S	255	C
gi|91983532|gb|AE016795.2|	22906	T	C	113	77	1	63	62	Y	255	T
gi|91983532|gb|AE016795.2|	22960	A	G	147	62	1	63	62	K	255	T
gi|91983532|gb|AE016795.2|	23696	C	T	255	112	1	63	62	W	255	A
gi|91983532|gb|AE016795.2|	24134	A	G	255	125	1	63	62	R	255	A
gi|91983532|gb|AE016795.2|	26058	G	A	218	100	1	63	62	R	255	G
gi|91983532|gb|AE016795.2|	26148	A	G	32	9	0	47	42	R	114	A
gi|91983532|gb|AE016795.2|	26178	T	C	117	42	1	63	62	Y	255	T
gi|91983532|gb|AE016795.2|	26283	T	G	217	119	1	63	62	K	255	T
gi|91983532|gb|AE016795.2|	26313	A	C	222	125	1	63	62	M	255	A
gi|91983532|gb|AE016795.2|	26649	C	T	12	87	1	63	62	Y	255	C
gi|91983532|gb|AE016795.2|	26961	C	G	79	43	1	63	62	K	255	T
gi|91983532|gb|AE016795.2|	27401	C	T	255	110	1	63	62	Y	255	C
gi|91983532|gb|AE016795.2|	27437	A	G	33	19	1	63	38	R	214	A
gi|91983532|gb|AE016795.2|	27440	C	A	38	14	1	63	32	M	209	C
gi|91983532|gb|AE016795.2|	27583	G	A	99	46	1	63	62	M	137	C
gi|91983532|gb|AE016795.2|	27643	C	T	231	119	1	63	62	K	255	G
gi|91983532|gb|AE016795.2|	27702	A	T	32	9	1	63	26	W	140	A
gi|91983532|gb|AE016795.2|	27703	A	G	27	16	1	63	32	R	118	A
gi|91983532|gb|AE016795.2|	27778	G	A	45	73	1	63	62	R	255	G
gi|91983532|gb|AE016795.2|	27892	T	C	4	52	1	63	62	Y	148	T
gi|91983532|gb|AE016795.2|	27985	C	A	194	103	1	63	62	M	255	C
gi|91983532|gb|AE016795.2|	28015	C	T	255	134	1	63	62	Y	255	C
gi|91983532|gb|AE016795.2|	28060	G	T	255	114	1	63	62	K	255	G
gi|91983532|gb|AE016795.2|	28252	T	A	235	115	1	63	62	W	255	T
gi|91983532|gb|AE016795.2|	28301	G	A	146	57	1	63	62	R	255	G
gi|91983532|gb|AE016795.2|	28324	G	T	97	35	1	63	62	K	255	G
gi|91983532|gb|AE016795.2|	28429	A	G	255	128	1	63	62	R	255	A
gi|91983532|gb|AE016795.2|	28459	A	G	51	19	1	63	62	R	255	A
gi|91983532|gb|AE016795.2|	28465	G	A	28	6	1	63	44	R	127	G
gi|91983532|gb|AE016795.2|	28495	G	A	188	121	1	63	62	R	255	G
gi|91983532|gb|AE016795.2|	28660	C	T	85	49	1	63	58	K	198	G
gi|91983532|gb|AE016795.2|	28717	A	G	37	26	1	47	62	R	245	A
gi|91983532|gb|AE016795.2|	28729	C	T	30	8	0	45	24	Y	48	C
gi|91983532|gb|AE016795.2|	28795	C	T	179	63	1	62	62	Y	255	C
gi|91983532|gb|AE016795.2|	28893	A	G	255	106	1	63	62	R	255	A
gi|91983532|gb|AE016795.2|	28942	G	A	255	162	1	63	62	R	255	G
gi|91983532|gb|AE016795.2|	29005	A	G	215	104	1	63	62	R	255	A
gi|91983532|gb|AE016795.2|	29033	A	G	33	12	0	49	46	R	132	A
gi|91983532|gb|AE016795.2|	29051	C	T	78	17	0	49	62	N	255	N
gi|91983532|gb|AE016795.2|	29080	T	C	35	26	1	63	62	Y	165	T
gi|91983532|gb|AE016795.2|	29212	C	T	255	145	1	63	62	Y	255	C
gi|91983532|gb|AE016795.2|	29417	G	A	199	98	1	63	62	R	255	G
gi|91983532|gb|AE016795.2|	29444	C	T	201	90	1	63	62	Y	255	C
gi|91983532|gb|AE016795.2|	29513	T	A	161	67	1	50	62	W	255	T
gi|91983532|gb|AE016795.2|	29546	A	C	20	6	1	46	30	M	74	A
gi|91983532|gb|AE016795.2|	29612	T	C	78	17	1	63	30	N	224	N
gi|91983532|gb|AE016795.2|	29669	A	G	39	91	1	63	62	R	255	A
gi|91983532|gb|AE016795.2|	29708	T	C	87	50	1	54	62	Y	255	T
gi|91983532|gb|AE016795.2|	29768	T	G	98	44	0	50	62	K	255	T
gi|91983532|gb|AE016795.2|	29792	A	C	57	21	0	48	62	M	255	A
gi|91983532|gb|AE016795.2|	29838	C	G	40	28	1	50	62	S	255	C
gi|91983532|gb|AE016795.2|	29915	G	C	45	6	0	49	42	N	161	N
gi|91983532|gb|AE016795.2|	29966	C	T	143	56	1	63	62	Y	255	C
gi|91983532|gb|AE016795.2|	30107	T	C	57	33	1	63	62	Y	255	T
gi|91983532|gb|AE016795.2|	30134	C	T	50	26	1	51	62	Y	242	C
gi|91983532|gb|AE016795.2|	30335	C	T	34	20	1	50	62	Y	158	C
gi|91983532|gb|AE016795.2|	30401	G	A	45	6	0	48	48	N	109	N
gi|91983532|gb|AE016795.2|	30423	G	A	71	30	0	51	62	R	255	G
gi|91983532|gb|AE016795.2|	30444	G	A	61	40	1	50	62	R	255	G
gi|91983532|gb|AE016795.2|	30467	A	G	84	35	1	63	62	R	255	A
gi|91983532|gb|AE016795.2|	30536	A	G	162	72	1	63	62	R	255	A
gi|91983532|gb|AE016795.2|	30548	G	A	46	34	0	51	62	R	255	G
gi|91983532|gb|AE016795.2|	30575	G	A	108	27	0	52	62	N	255	N
gi|91983532|gb|AE016795.2|	30587	A	G	56	38	1	63	62	R	255	A
gi|91983532|gb|AE016795.2|	30907	A	G	255	144	1	63	62	R	255	A
gi|91983532|gb|AE016795.2|	30989	A	G	108	39	1	63	62	R	255	A
gi|91983532|gb|AE016795.2|	31015	A	C	50	32	1	63	62	M	255	A
gi|91983532|gb|AE016795.2|	31054	A	G	252	88	1	63	62	R	255	A
gi|91983532|gb|AE016795.2|	31083	G	T	62	27	1	56	62	K	255	G
gi|91983532|gb|AE016795.2|	31135	G	C	125	76	1	63	62	S	255	G
gi|91983532|gb|AE016795.2|	31165	A	G	255	137	1	63	62	R	255	A
gi|91983532|gb|AE016795.2|	31246	A	T	74	27	1	63	62	W	255	A
gi|91983532|gb|AE016795.2|	31252	T	C	61	30	1	63	62	Y	255	T
gi|91983532|gb|AE016795.2|	31291	A	G	255	104	1	63	62	R	255	A
gi|91983532|gb|AE016795.2|	31378	A	G	35	28	1	63	62	R	96	A
gi|91983532|gb|AE016795.2|	31413	T	C	153	97	1	63	62	S	211	G
gi|91983532|gb|AE016795.2|	31615	G	A	247	116	1	63	62	R	255	G
gi|91983532|gb|AE016795.2|	31756	T	G	209	79	1	63	62	K	255	T
gi|91983532|gb|AE016795.2|	31822	A	C	41	16	1	47	50	M	152	A
gi|91983532|gb|AE016795.2|	31823	A	T	50	17	1	47	40	K	148	G
gi|91983532|gb|AE016795.2|	32701	G	A	164	77	1	63	62	R	255	G
gi|91983532|gb|AE016795.2|	32824	C	G	130	126	1	63	62	S	255	C
gi|91983532|gb|AE016795.2|	32985	A	G	184	88	1	63	62	R	255	A
gi|91983532|gb|AE016795.2|	33279	C	T	255	125	1	63	62	Y	255	C
gi|91983532|gb|AE016795.2|	33323	G	A	255	122	1	63	62	R	255	G
gi|91983532|gb|AE016795.2|	33393	T	C	255	102	1	63	62	Y	255	T
gi|91983532|gb|AE016795.2|	33435	A	C	76	136	1	63	62	M	255	A
gi|91983532|gb|AE016795.2|	33696	G	A	63	12	1	63	42	N	255	N
gi|91983532|gb|AE016795.2|	33717	A	G	90	42	1	63	62	R	255	A
gi|91983532|gb|AE016795.2|	33765	T	C	154	123	1	63	62	Y	255	T
gi|91983532|gb|AE016795.2|	33795	A	G	111	61	1	63	62	R	255	A
gi|91983532|gb|AE016795.2|	33810	G	A	91	53	1	56	62	R	255	G
gi|91983532|gb|AE016795.2|	33858	G	A	255	112	1	63	62	R	255	G
gi|91983532|gb|AE016795.2|	33885	T	A	31	7	0	43	44	W	123	T
gi|91983532|gb|AE016795.2|	33891	A	G	26	9	0	41	48	R	30	A
gi|91983532|gb|AE016795.2|	33915	A	G	147	40	0	48	62	N	255	N
gi|91983532|gb|AE016795.2|	33936	A	G	36	20	0	49	62	R	234	A
gi|91983532|gb|AE016795.2|	33957	C	A	187	71	1	63	62	M	255	C
gi|91983532|gb|AE016795.2|	33999	T	C	214	71	1	63	62	S	255	G
gi|91983532|gb|AE016795.2|	34083	A	G	106	38	1	63	60	R	255	A
gi|91983532|gb|AE016795.2|	34348	T	G	108	27	1	63	62	N	225	N
gi|91983532|gb|AE016795.2|	34362	C	T	136	46	1	63	62	K	255	G
gi|91983532|gb|AE016795.2|	35057	T	C	168	69	1	63	62	Y	255	T
gi|91983532|gb|AE016795.2|	35087	C	A	73	42	1	63	62	M	255	C
gi|91983532|gb|AE016795.2|	35138	A	T	255	126	1	63	62	W	255	A
gi|91983532|gb|AE016795.2|	35267	A	G	255	127	1	63	62	R	255	A
gi|91983532|gb|AE016795.2|	35357	G	A	51	26	1	63	62	R	255	G
gi|91983532|gb|AE016795.2|	35366	A	G	31	15	0	48	62	R	150	A
gi|91983532|gb|AE016795.2|	35429	C	G	73	31	1	63	62	S	255	C
gi|91983532|gb|AE016795.2|	35531	C	T	255	138	1	63	62	Y	255	C
gi|91983532|gb|AE016795.2|	35606	A	G	107	70	1	63	62	R	255	A
gi|91983532|gb|AE016795.2|	35774	A	G	255	151	1	63	62	R	255	A
gi|91983532|gb|AE016795.2|	35816	A	G	127	111	1	63	62	R	255	A
gi|91983532|gb|AE016795.2|	35918	C	T	255	143	1	63	62	W	236	A
gi|91983532|gb|AE016795.2|	36081	C	T	255	95	1	63	62	Y	255	C
gi|91983532|gb|AE016795.2|	36152	A	C	151	119	1	63	62	M	255	A
gi|91983532|gb|AE016795.2|	36176	G	C	112	65	1	63	62	Y	189	T
gi|91983532|gb|AE016795.2|	36235	A	C	255	157	1	63	62	M	255	A
gi|91983532|gb|AE016795.2|	36279	C	T	43	16	1	63	24	Y	255	C
gi|91983532|gb|AE016795.2|	36293	G	A	16	23	1	63	34	M	198	C
gi|91983532|gb|AE016795.2|	36393	G	A	224	84	1	63	62	R	255	G
gi|91983532|gb|AE016795.2|	36421	A	G	255	126	1	63	62	R	255	A
gi|91983532|gb|AE016795.2|	36473	G	A	180	76	1	63	62	R	255	G
gi|91983532|gb|AE016795.2|	36506	G	A	146	72	1	63	62	R	255	G
gi|91983532|gb|AE016795.2|	36745	G	A	137	117	1	63	62	R	255	G
gi|91983532|gb|AE016795.2|	36952	A	G	38	38	1	63	62	R	255	A
gi|91983532|gb|AE016795.2|	36958	C	T	56	39	1	63	62	Y	255	C
gi|91983532|gb|AE016795.2|	37021	G	A	8	77	1	63	62	R	255	G
gi|91983532|gb|AE016795.2|	37093	G	A	227	90	1	63	62	R	255	G
gi|91983532|gb|AE016795.2|	37270	C	T	90	54	1	63	62	Y	255	C
gi|91983532|gb|AE016795.2|	37303	G	A	129	91	1	63	62	R	255	G
gi|91983532|gb|AE016795.2|	37432	C	T	189	72	1	63	62	Y	237	C
gi|91983532|gb|AE016795.2|	37456	T	C	16	12	1	63	56	Y	120	T
gi|91983532|gb|AE016795.2|	37507	C	T	255	148	1	63	62	Y	255	C
gi|91983532|gb|AE016795.2|	37552	T	G	255	159	1	63	62	R	237	A
gi|91983532|gb|AE016795.2|	37728	A	G	38	20	1	63	52	R	255	A
gi|91983532|gb|AE016795.2|	37791	G	A	75	60	1	63	62	R	255	G
gi|91983532|gb|AE016795.2|	37821	T	C	78	72	1	63	62	Y	255	T
gi|91983532|gb|AE016795.2|	37899	G	A	176	103	1	63	62	R	255	G
gi|91983532|gb|AE016795.2|	37983	A	C	37	12	1	56	42	M	177	A
gi|91983532|gb|AE016795.2|	37986	C	T	42	5	1	56	36	N	83	N
gi|91983532|gb|AE016795.2|	38004	G	A	197	84	1	63	62	R	255	G
gi|91983532|gb|AE016795.2|	38061	G	A	255	97	1	63	62	R	255	G
gi|91983532|gb|AE016795.2|	38193	G	A	255	125	1	63	62	R	255	G
gi|91983532|gb|AE016795.2|	38283	C	T	141	55	1	63	62	Y	187	C
gi|91983532|gb|AE016795.2|	38307	G	A	39	34	1	63	62	R	229	G
gi|91983532|gb|AE016795.2|	38615	A	G	28	11	1	59	34	R	92	A
gi|91983532|gb|AE016795.2|	38618	A	T	35	15	1	63	28	W	163	A
gi|91983532|gb|AE016795.2|	38663	T	A	193	107	1	63	62	W	255	T
gi|91983532|gb|AE016795.2|	38735	G	A	88	43	1	63	62	M	255	C
gi|91983532|gb|AE016795.2|	38948	T	G	91	49	1	63	62	K	255	T
gi|91983532|gb|AE016795.2|	38960	A	G	138	68	1	63	62	R	255	A
gi|91983532|gb|AE016795.2|	39005	C	T	159	44	1	63	62	N	255	N
gi|91983532|gb|AE016795.2|	39068	T	C	55	49	1	59	62	Y	255	T
gi|91983532|gb|AE016795.2|	39122	G	A	211	93	1	63	62	R	255	G
gi|91983532|gb|AE016795.2|	39380	T	C	133	65	1	63	62	Y	255	T
gi|91983532|gb|AE016795.2|	39467	A	G	76	122	1	63	62	R	255	A
gi|91983532|gb|AE016795.2|	39647	T	A	180	114	1	63	62	W	255	T
gi|91983532|gb|AE016795.2|	39962	A	G	28	77	1	63	62	R	255	A
gi|91983532|gb|AE016795.2|	40058	C	A	57	10	1	63	20	N	196	N
gi|91983532|gb|AE016795.2|	40061	A	G	21	7	1	48	42	K	60	T
gi|91983532|gb|AE016795.2|	40301	A	G	32	14	0	48	62	R	144	A
gi|91983532|gb|AE016795.2|	40316	A	G	31	40	1	63	62	R	103	A
gi|91983532|gb|AE016795.2|	40415	A	T	255	131	1	63	62	W	255	A
gi|91983532|gb|AE016795.2|	40652	T	C	205	118	1	63	62	Y	255	T
gi|91983532|gb|AE016795.2|	40812	G	A	124	67	1	63	62	R	255	G
gi|91983532|gb|AE016795.2|	41242	A	G	255	144	1	63	62	R	211	A
gi|91983532|gb|AE016795.2|	41446	A	G	45	92	1	63	62	R	255	A
gi|91983532|gb|AE016795.2|	41518	A	G	42	26	1	51	56	R	247	A
gi|91983532|gb|AE016795.2|	41554	G	A	38	10	1	63	38	R	142	G
gi|91983532|gb|AE016795.2|	41599	C	T	158	69	1	63	62	Y	255	C
gi|91983532|gb|AE016795.2|	41665	G	A	47	19	1	63	54	M	160	C
gi|91983532|gb|AE016795.2|	41668	A	G	65	28	1	63	46	R	255	A
gi|91983532|gb|AE016795.2|	41839	G	A	164	101	1	63	62	R	255	G
gi|91983532|gb|AE016795.2|	41905	A	G	214	136	1	63	62	R	255	A
gi|91983532|gb|AE016795.2|	42046	A	G	255	148	1	63	62	R	255	A
gi|91983532|gb|AE016795.2|	42193	A	C	21	24	1	63	36	M	108	A
gi|91983532|gb|AE016795.2|	42202	G	A	99	52	1	63	62	R	255	G
gi|91983532|gb|AE016795.2|	42324	T	A	211	74	1	63	62	W	255	T
gi|91983532|gb|AE016795.2|	42354	G	A	78	17	1	63	62	N	255	N
gi|91983532|gb|AE016795.2|	42360	A	G	29	7	0	47	48	R	53	A
gi|91983532|gb|AE016795.2|	42369	T	C	55	22	1	63	62	Y	208	T
gi|91983532|gb|AE016795.2|	42417	T	C	44	22	1	49	52	Y	242	T
gi|91983532|gb|AE016795.2|	42441	C	T	37	17	0	48	62	Y	244	C
gi|91983532|gb|AE016795.2|	42468	G	A	221	92	1	63	62	M	255	C
gi|91983532|gb|AE016795.2|	42584	G	A	60	36	1	63	28	R	255	G
gi|91983532|gb|AE016795.2|	42594	C	T	29	5	0	45	24	Y	60	C
gi|91983532|gb|AE016795.2|	42597	G	A	28	8	1	50	28	R	91	G
gi|91983532|gb|AE016795.2|	42659	T	C	45	6	0	45	42	N	104	N
gi|91983532|gb|AE016795.2|	42675	G	A	126	45	1	50	62	R	255	G
gi|91983532|gb|AE016795.2|	42705	G	A	77	27	1	63	62	W	255	T
gi|91983532|gb|AE016795.2|	42717	C	T	84	19	1	63	62	N	243	N
gi|91983532|gb|AE016795.2|	42879	A	G	101	35	1	63	62	K	255	T
gi|91983532|gb|AE016795.2|	43434	T	C	26	14	1	50	26	Y	117	T
gi|91983532|gb|AE016795.2|	43500	G	C	64	35	1	47	62	S	255	G
gi|91983532|gb|AE016795.2|	43595	T	G	37	38	1	48	62	K	255	T
gi|91983532|gb|AE016795.2|	43701	A	G	20	9	1	63	42	R	182	A
gi|91983532|gb|AE016795.2|	43734	C	T	145	78	1	63	62	Y	255	C
gi|91983532|gb|AE016795.2|	43755	G	A	37	25	0	46	62	R	255	G
gi|91983532|gb|AE016795.2|	43773	T	G	36	17	0	46	62	K	211	T
gi|91983532|gb|AE016795.2|	43794	A	G	117	93	1	63	62	R	255	A
gi|91983532|gb|AE016795.2|	43932	A	G	25	108	1	63	62	R	106	A
gi|91983532|gb|AE016795.2|	43971	A	G	33	21	1	63	60	R	255	A
gi|91983532|gb|AE016795.2|	43995	T	C	73	31	0	51	62	Y	255	T
gi|91983532|gb|AE016795.2|	44022	A	G	178	72	1	63	62	K	255	T
gi|91983532|gb|AE016795.2|	44091	C	T	255	113	1	63	62	Y	255	C
gi|91983532|gb|AE016795.2|	44421	A	G	29	12	1	59	24	R	146	A
gi|91983532|gb|AE016795.2|	44502	C	T	30	6	1	63	24	Y	97	C
gi|91983532|gb|AE016795.2|	44580	A	G	42	5	0	45	42	N	62	N
gi|91983532|gb|AE016795.2|	44598	G	A	37	17	0	48	62	R	232	G
gi|91983532|gb|AE016795.2|	44616	C	T	43	44	1	50	62	Y	255	C
gi|91983532|gb|AE016795.2|	44655	G	A	58	29	1	63	56	R	255	G
gi|91983532|gb|AE016795.2|	44691	T	C	174	67	1	63	62	Y	251	T
gi|91983532|gb|AE016795.2|	44716	T	C	33	21	1	63	62	Y	218	T
gi|91983532|gb|AE016795.2|	44758	T	G	232	92	1	63	62	K	255	T
gi|91983532|gb|AE016795.2|	44781	A	G	153	64	1	63	62	R	255	A
gi|91983532|gb|AE016795.2|	44818	T	C	255	132	1	63	62	Y	255	T
gi|91983532|gb|AE016795.2|	45011	C	T	244	127	1	63	62	Y	255	C
gi|91983532|gb|AE016795.2|	45305	A	G	81	68	1.12	63	62	R	255	A
gi|91983532|gb|AE016795.2|	45353	C	T	89	52	1	63	62	Y	255	C
gi|91983532|gb|AE016795.2|	45407	C	T	138	54	1	63	62	Y	255	C
gi|91983532|gb|AE016795.2|	45419	A	G	141	64	1	63	62	R	255	A
gi|91983532|gb|AE016795.2|	45461	G	A	32	16	1	63	48	R	207	G
gi|91983532|gb|AE016795.2|	45464	G	A	49	18	1	63	32	R	241	G
gi|91983532|gb|AE016795.2|	45533	A	G	87	30	1	63	62	K	255	T
gi|91983532|gb|AE016795.2|	45545	C	T	48	35	1	48	62	Y	255	C
gi|91983532|gb|AE016795.2|	45578	G	A	198	76	1	63	62	W	255	T
gi|91983532|gb|AE016795.2|	45605	G	A	55	67	1	50	62	R	255	G
gi|91983532|gb|AE016795.2|	45629	T	C	72	56	1	63	62	Y	255	T
gi|91983532|gb|AE016795.2|	45695	A	C	129	98	1	63	62	M	255	A
gi|91983532|gb|AE016795.2|	45774	A	T	224	125	1	63	62	W	255	A
gi|91983532|gb|AE016795.2|	45935	C	T	255	156	1	63	62	Y	255	C
gi|91983532|gb|AE016795.2|	45992	T	C	255	135	1	63	62	Y	255	T
gi|91983532|gb|AE016795.2|	46037	C	T	49	32	1	62	62	Y	255	C
gi|91983532|gb|AE016795.2|	46055	T	C	34	23	1	63	62	Y	148	T
gi|91983532|gb|AE016795.2|	46322	A	C	171	103	1	63	62	M	255	A
gi|91983532|gb|AE016795.2|	46439	G	A	34	11	0	51	44	R	160	G
gi|91983532|gb|AE016795.2|	46481	G	C	53	77	1	63	62	S	255	G
gi|91983532|gb|AE016795.2|	46548	A	T	79	81	1	63	62	W	255	A
gi|91983532|gb|AE016795.2|	46584	A	G	159	82	1	63	62	R	255	A
gi|91983532|gb|AE016795.2|	46715	A	T	125	76	1	63	62	W	255	A
gi|91983532|gb|AE016795.2|	46762	A	T	58	33	1	50	62	W	255	A
gi|91983532|gb|AE016795.2|	46809	T	G	86	27	1	63	62	K	255	T
gi|91983532|gb|AE016795.2|	46886	C	T	85	26	1	63	62	Y	255	C
gi|91983532|gb|AE016795.2|	46979	C	T	63	12	0	51	62	N	255	N
gi|91983532|gb|AE016795.2|	46994	A	G	120	52	1	63	62	R	255	A
gi|91983532|gb|AE016795.2|	47159	T	A	234	119	1	63	62	W	255	T
gi|91983532|gb|AE016795.2|	47222	T	C	83	70	1	63	62	Y	255	T
gi|91983532|gb|AE016795.2|	47263	G	A	255	164	1	63	62	R	255	G
gi|91983532|gb|AE016795.2|	47339	C	T	226	122	1	63	62	Y	255	C
gi|91983532|gb|AE016795.2|	47450	T	C	255	125	1	63	62	Y	255	T
gi|91983532|gb|AE016795.2|	47528	T	A	158	61	1	63	62	W	255	T
gi|91983532|gb|AE016795.2|	47561	T	C	90	21	1	56	62	N	206	N
gi|91983532|gb|AE016795.2|	47570	G	A	36	55	1	63	62	R	255	G
gi|91983532|gb|AE016795.2|	47603	C	A	255	112	1	63	62	M	255	C
gi|91983532|gb|AE016795.2|	47672	T	C	255	132	1	63	62	Y	255	T
gi|91983532|gb|AE016795.2|	47726	G	A	138	50	1	56	62	W	185	T
gi|91983532|gb|AE016795.2|	47768	C	A	83	70	1	63	62	M	255	C
gi|91983532|gb|AE016795.2|	47792	G	A	103	45	1	63	62	R	255	G
gi|91983532|gb|AE016795.2|	47831	T	C	43	23	0	50	62	Y	211	T
gi|91983532|gb|AE016795.2|	47844	T	C	76	25	1	63	62	S	249	G
gi|91983532|gb|AE016795.2|	47898	C	T	141	71	1	63	62	Y	255	C
gi|91983532|gb|AE016795.2|	47992	A	C	70	88	1	63	62	M	255	A
gi|91983532|gb|AE016795.2|	48071	G	A	255	160	1	63	62	R	255	G
gi|91983532|gb|AE016795.2|	48232	C	T	255	139	1	63	62	Y	255	C
gi|91983532|gb|AE016795.2|	48383	C	T	46	32	1	63	62	W	255	A
gi|91983532|gb|AE016795.2|	48392	C	G	28	6	0	46	44	S	62	C
gi|91983532|gb|AE016795.2|	48396	C	T	32	17	1	63	60	Y	78	C
gi|91983532|gb|AE016795.2|	48512	G	A	36	13	1	63	48	R	219	G
gi|91983532|gb|AE016795.2|	48516	A	G	36	13	1	63	48	R	255	A
gi|91983532|gb|AE016795.2|	48554	T	C	220	77	1	63	62	Y	255	T
gi|91983532|gb|AE016795.2|	48574	A	G	85	47	1	63	62	R	255	A
gi|91983532|gb|AE016795.2|	48785	G	A	255	129	1	63	62	R	255	G
gi|91983532|gb|AE016795.2|	48812	G	A	253	122	1	63	62	R	255	G
gi|91983532|gb|AE016795.2|	48869	T	C	229	91	1	63	62	Y	255	T
gi|91983532|gb|AE016795.2|	49265	G	A	255	152	1	63	62	R	255	G
gi|91983532|gb|AE016795.2|	49448	G	A	168	47	1	59	62	N	255	N
gi|91983532|gb|AE016795.2|	49505	A	T	50	18	1	63	46	K	255	G
gi|91983532|gb|AE016795.2|	49568	A	G	52	40	1	63	62	R	255	A
gi|91983532|gb|AE016795.2|	49738	A	C	27	25	1	52	24	M	140	A
gi|91983532|gb|AE016795.2|	49739	A	G	25	30	1	63	26	R	131	A
gi|91983532|gb|AE016795.2|	49784	C	T	51	8	1	48	48	N	117	N
gi|91983532|gb|AE016795.2|	49795	T	C	42	47	1	63	62	Y	255	T
gi|91983532|gb|AE016795.2|	49963	G	A	255	122	1	63	62	R	255	G
gi|91983532|gb|AE016795.2|	50025	G	T	255	103	1	63	62	Y	255	C
gi|91983532|gb|AE016795.2|	50079	A	G	40	33	1	63	62	R	255	A
gi|91983532|gb|AE016795.2|	50112	G	C	160	128	1	63	62	S	255	G
gi|91983532|gb|AE016795.2|	50237	G	A	56	22	1	63	62	W	255	T
gi|91983532|gb|AE016795.2|	50399	G	A	28	8	1	46	42	R	80	G
gi|91983532|gb|AE016795.2|	50462	G	A	88	31	1	63	62	M	255	C
gi|91983532|gb|AE016795.2|	50537	A	G	156	97	1	63	62	R	255	A
gi|91983532|gb|AE016795.2|	50588	C	A	72	15	1	63	54	N	255	N
gi|91983532|gb|AE016795.2|	50609	T	C	85	31	1	63	62	Y	255	T
gi|91983532|gb|AE016795.2|	50651	A	G	187	101	1	63	62	R	255	A
gi|91983532|gb|AE016795.2|	50777	A	G	141	72	1	63	62	R	255	A
gi|91983532|gb|AE016795.2|	50969	T	C	41	19	1	63	22	Y	207	T
gi|91983532|gb|AE016795.2|	51032	A	G	71	91	1	63	62	R	255	A
gi|91983532|gb|AE016795.2|	51191	C	G	72	53	1	63	62	S	255	C
gi|91983532|gb|AE016795.2|	51311	G	A	39	54	1	63	62	R	248	G
gi|91983532|gb|AE016795.2|	51635	T	A	3	20	1	63	24	R	42	G
gi|91983532|gb|AE016795.2|	51671	G	A	229	116	1	63	62	R	255	G
gi|91983532|gb|AE016795.2|	51785	A	C	164	85	1	63	62	M	255	A
gi|91983532|gb|AE016795.2|	51827	C	A	255	123	1	63	62	M	255	C
gi|91983532|gb|AE016795.2|	51887	A	G	134	78	1	63	62	R	255	A
gi|91983532|gb|AE016795.2|	51940	G	T	38	20	1	48	56	K	178	G
gi|91983532|gb|AE016795.2|	51952	T	C	2	18	1	63	54	S	53	G
gi|91983532|gb|AE016795.2|	52039	G	A	147	62	1	63	62	R	255	G
gi|91983532|gb|AE016795.2|	52154	G	A	186	71	1	63	62	R	255	G
gi|91983532|gb|AE016795.2|	52202	G	A	151	72	1	63	62	R	255	G
gi|91983532|gb|AE016795.2|	52721	C	A	223	120	1	63	62	M	255	C
gi|91983532|gb|AE016795.2|	53220	C	T	255	159	1	63	62	Y	255	C
gi|91983532|gb|AE016795.2|	53390	T	A	78	71	1	62	62	W	255	T
gi|91983532|gb|AE016795.2|	53539	A	G	111	66	1	63	62	R	255	A
gi|91983532|gb|AE016795.2|	54191	A	T	118	51	1	63	62	W	255	A
gi|91983532|gb|AE016795.2|	54200	G	A	126	33	1	63	62	N	255	N
gi|91983532|gb|AE016795.2|	54254	C	T	249	116	1	63	62	Y	255	C
gi|91983532|gb|AE016795.2|	54518	C	T	73	93	1	63	62	Y	255	C
gi|91983532|gb|AE016795.2|	54669	A	T	255	131	1	63	62	W	255	A
gi|91983532|gb|AE016795.2|	54862	T	G	245	115	1	63	62	K	255	T
gi|91983532|gb|AE016795.2|	54970	C	T	237	108	1	63	62	Y	255	C
gi|91983532|gb|AE016795.2|	54994	A	C	255	116	1	63	62	M	255	A
gi|91983532|gb|AE016795.2|	55660	T	A	255	102	1	63	62	W	255	T
gi|91983532|gb|AE016795.2|	55703	T	C	255	140	1	63	62	Y	255	T
gi|91983532|gb|AE016795.2|	55920	A	G	174	93	1	63	62	R	255	A
gi|91983532|gb|AE016795.2|	55949	A	G	208	112	1	63	62	R	255	A
gi|91983532|gb|AE016795.2|	56011	A	T	147	78	1	63	62	W	255	A
gi|91983532|gb|AE016795.2|	56120	G	A	29	28	1	63	36	R	99	G
gi|91983532|gb|AE016795.2|	56121	C	A	36	26	1	63	28	M	73	C
gi|91983532|gb|AE016795.2|	56255	A	T	195	88	1	63	62	W	255	A
gi|91983532|gb|AE016795.2|	56294	A	G	244	155	1	63	62	R	255	A
gi|91983532|gb|AE016795.2|	56371	A	C	55	28	1	63	62	M	255	A
gi|91983532|gb|AE016795.2|	56381	G	T	63	31	1	63	62	K	255	G
gi|91983532|gb|AE016795.2|	56428	C	T	255	111	1	63	62	Y	255	C
gi|91983532|gb|AE016795.2|	56513	A	G	94	34	1	63	62	R	255	A
gi|91983532|gb|AE016795.2|	56522	A	C	2	10	0	51	26	M	36	A
gi|91983532|gb|AE016795.2|	56600	G	A	48	21	1	63	46	R	255	G
gi|91983532|gb|AE016795.2|	56702	G	C	71	63	1	62	62	S	255	G
gi|91983532|gb|AE016795.2|	56720	A	C	189	77	1	63	62	M	255	A
gi|91983532|gb|AE016795.2|	56858	G	T	255	132	1	63	62	K	255	G
gi|91983532|gb|AE016795.2|	56894	G	C	40	30	1	53	62	S	255	G
gi|91983532|gb|AE016795.2|	56906	A	G	38	14	0	47	44	R	189	A
gi|91983532|gb|AE016795.2|	56978	G	A	255	125	1	63	62	N	255	N
gi|91983532|gb|AE016795.2|	57089	A	G	43	52	1	63	62	R	180	A
gi|91983532|gb|AE016795.2|	57110	T	C	173	80	1	63	62	Y	255	T
gi|91983532|gb|AE016795.2|	57333	T	A	255	124	1	63	62	R	255	G
gi|91983532|gb|AE016795.2|	57453	G	A	217	76	1	63	62	W	255	T
gi|91983532|gb|AE016795.2|	57496	G	A	79	33	0	51	62	R	255	G
gi|91983532|gb|AE016795.2|	57522	A	G	148	75	1	63	62	R	255	A
gi|91983532|gb|AE016795.2|	57705	A	G	83	69	1	63	62	R	255	A
gi|91983532|gb|AE016795.2|	57744	G	A	74	65	1	62	62	R	255	G
gi|91983532|gb|AE016795.2|	57886	G	A	98	73	1	62	62	W	255	T
gi|91983532|gb|AE016795.2|	57972	C	T	255	131	1	63	62	Y	255	C
gi|91983532|gb|AE016795.2|	58401	G	A	195	104	1	63	62	R	255	G
gi|91983532|gb|AE016795.2|	58806	C	G	147	100	1	63	62	S	255	C
gi|91983532|gb|AE016795.2|	58875	G	A	195	139	1	63	62	R	255	G
gi|91983532|gb|AE016795.2|	59632	G	T	255	132	1	63	62	K	255	G
gi|91983532|gb|AE016795.2|	59677	C	A	46	27	1	63	62	M	255	C
gi|91983532|gb|AE016795.2|	59821	T	C	211	93	1	63	62	Y	255	T
gi|91983532|gb|AE016795.2|	59956	T	C	29	9	1	50	42	Y	100	T
gi|91983532|gb|AE016795.2|	59998	A	G	85	31	0	51	62	R	255	A
gi|91983532|gb|AE016795.2|	60022	C	T	29	8	0	45	48	Y	32	C
gi|91983532|gb|AE016795.2|	60028	A	G	37	28	1	63	62	R	245	A
gi|91983532|gb|AE016795.2|	60097	A	G	40	14	0	48	46	R	163	A
gi|91983532|gb|AE016795.2|	60109	G	A	31	13	1	48	62	R	147	G
gi|91983532|gb|AE016795.2|	60133	G	A	42	5	0	40	42	N	72	N
gi|91983532|gb|AE016795.2|	60139	G	A	29	10	1	47	38	R	87	G
gi|91983532|gb|AE016795.2|	60235	C	T	46	17	1	63	30	Y	177	C
gi|91983532|gb|AE016795.2|	60304	T	C	171	48	1	63	62	N	255	N
gi|91983532|gb|AE016795.2|	60502	A	G	61	36	1	63	62	R	255	A
gi|91983532|gb|AE016795.2|	60517	C	T	124	52	1	63	62	Y	255	C
gi|91983532|gb|AE016795.2|	60574	A	G	50	100	1	54	62	R	255	A
gi|91983532|gb|AE016795.2|	60675	G	T	34	21	1	49	36	K	168	G
gi|91983532|gb|AE016795.2|	60753	T	A	55	19	1	49	62	R	225	G
gi|91983532|gb|AE016795.2|	60804	A	C	35	12	1	63	30	M	203	A
gi|91983532|gb|AE016795.2|	60903	T	C	255	134	1	63	62	Y	255	T
gi|91983532|gb|AE016795.2|	60942	T	A	108	39	1	63	62	W	255	T
gi|91983532|gb|AE016795.2|	60963	G	A	57	25	1	51	62	R	255	G
gi|91983532|gb|AE016795.2|	60993	A	C	37	24	1	63	62	M	156	A
gi|91983532|gb|AE016795.2|	61056	A	G	167	59	1	63	62	R	255	A
gi|91983532|gb|AE016795.2|	61085	G	C	51	36	1	50	62	S	255	G
gi|91983532|gb|AE016795.2|	61156	G	A	170	92	1	63	62	R	255	G
gi|91983532|gb|AE016795.2|	61360	A	G	172	136	1	63	62	R	255	A
gi|91983532|gb|AE016795.2|	61406	A	G	80	74	1	63	62	R	255	A
gi|91983532|gb|AE016795.2|	61532	G	A	143	79	1	63	62	R	255	G
gi|91983532|gb|AE016795.2|	61629	G	A	100	73	1	62	62	R	255	G
gi|91983532|gb|AE016795.2|	61662	G	A	68	34	1	63	62	M	255	C
gi|91983532|gb|AE016795.2|	61676	A	G	111	40	1	63	62	R	255	A
gi|91983532|gb|AE016795.2|	61900	A	G	40	40	1	63	62	R	180	A
gi|91983532|gb|AE016795.2|	61921	G	A	29	10	1	63	26	R	84	G
gi|91983532|gb|AE016795.2|	62001	C	T	69	53	1	50	62	Y	255	C
gi|91983532|gb|AE016795.2|	62067	G	A	45	6	1	63	42	N	83	N
gi|91983532|gb|AE016795.2|	62070	A	G	44	20	1	63	42	R	255	A
gi|91983532|gb|AE016795.2|	62172	C	A	159	71	1	63	62	M	255	C
gi|91983532|gb|AE016795.2|	62493	G	A	214	90	1	63	62	R	255	G
gi|91983532|gb|AE016795.2|	62511	T	C	198	87	1	63	62	Y	255	T
gi|91983532|gb|AE016795.2|	62566	A	G	224	148	1	63	62	R	255	A
gi|91983532|gb|AE016795.2|	62697	G	A	76	39	1	63	62	R	196	G
gi|91983532|gb|AE016795.2|	62709	C	T	28	11	1	41	28	Y	58	C
gi|91983532|gb|AE016795.2|	62712	A	G	29	13	1	42	28	R	121	A
gi|91983532|gb|AE016795.2|	62742	C	T	146	52	1	63	62	Y	255	C
gi|91983532|gb|AE016795.2|	62787	T	G	128	55	1	63	62	K	255	T
gi|91983532|gb|AE016795.2|	62847	C	A	70	30	1	63	62	M	197	C
gi|91983532|gb|AE016795.2|	62859	T	C	184	65	1	63	62	Y	255	T
gi|91983532|gb|AE016795.2|	62958	G	A	153	42	1	63	62	N	255	N
gi|91983532|gb|AE016795.2|	62996	T	C	62	22	1	48	60	S	232	G
gi|91983532|gb|AE016795.2|	63098	A	T	35	73	1	63	62	W	255	A
gi|91983532|gb|AE016795.2|	63135	T	G	184	70	1	63	62	K	255	T
gi|91983532|gb|AE016795.2|	63158	C	A	14	58	1	51	62	M	255	C
gi|91983532|gb|AE016795.2|	63252	G	A	255	114	1	63	62	R	255	G
gi|91983532|gb|AE016795.2|	63309	T	G	79	33	1	63	62	K	255	T
gi|91983532|gb|AE016795.2|	63316	G	A	94	34	1	63	62	R	255	G
gi|91983532|gb|AE016795.2|	63552	A	G	18	50	1	63	62	R	167	A
gi|91983532|gb|AE016795.2|	63669	A	G	38	14	1	63	32	R	206	A
gi|91983532|gb|AE016795.2|	63672	C	A	33	15	1	63	38	M	208	C
gi|91983532|gb|AE016795.2|	63705	A	G	37	17	1	63	54	R	255	A
gi|91983532|gb|AE016795.2|	63711	G	A	51	8	1	63	54	N	224	N
gi|91983532|gb|AE016795.2|	63768	A	G	255	119	1	63	62	R	255	A
gi|91983532|gb|AE016795.2|	64028	G	A	255	117	1	63	62	R	255	G
gi|91983532|gb|AE016795.2|	64094	C	T	30	35	1	54	62	Y	255	C
gi|91983532|gb|AE016795.2|	64217	A	G	49	49	1	63	62	R	255	A
gi|91983532|gb|AE016795.2|	64259	T	G	150	119	1	63	62	K	255	T
gi|91983532|gb|AE016795.2|	64317	G	A	81	18	1	63	42	N	255	N
gi|91983532|gb|AE016795.2|	64355	G	A	44	14	0	51	44	W	203	T
gi|91983532|gb|AE016795.2|	64463	T	C	255	137	1	62	62	Y	255	T
gi|91983532|gb|AE016795.2|	64521	G	A	63	60	1	63	62	R	255	G
gi|91983532|gb|AE016795.2|	64794	A	G	47	27	1	63	62	S	252	C
gi|91983532|gb|AE016795.2|	64802	T	A	57	10	0	47	60	N	159	N
gi|91983532|gb|AE016795.2|	64829	C	T	255	116	1	63	62	Y	255	C
gi|91983532|gb|AE016795.2|	65120	G	C	97	92	1	63	62	S	255	G
gi|91983532|gb|AE016795.2|	65171	G	A	242	83	1	63	62	R	255	G
gi|91983532|gb|AE016795.2|	65195	A	G	69	74	1	63	62	R	255	A
gi|91983532|gb|AE016795.2|	65237	C	A	218	124	1	63	62	M	255	C
gi|91983532|gb|AE016795.2|	65424	G	A	38	50	1	63	62	R	255	G
gi|91983532|gb|AE016795.2|	65735	G	A	143	69	1	63	62	R	255	G
gi|91983532|gb|AE016795.2|	65865	G	C	36	42	1	63	62	S	255	G
gi|91983532|gb|AE016795.2|	65874	T	G	68	36	1	63	62	K	255	T
gi|91983532|gb|AE016795.2|	65932	A	G	168	56	1	63	62	K	255	T
gi|91983532|gb|AE016795.2|	65952	G	A	211	61	0	52	62	N	255	N
gi|91983532|gb|AE016795.2|	66932	T	C	116	97	1	62	62	Y	255	T
gi|91983532|gb|AE016795.2|	67270	A	T	173	80	1	63	62	W	255	A
gi|91983532|gb|AE016795.2|	67327	A	T	28	56	1	63	62	W	255	A
gi|91983532|gb|AE016795.2|	67420	T	C	31	14	1	63	28	Y	84	T
gi|91983532|gb|AE016795.2|	67537	T	C	255	114	1	63	62	Y	255	T
gi|91983532|gb|AE016795.2|	67567	C	T	255	153	1	63	62	Y	255	C
gi|91983532|gb|AE016795.2|	67636	G	A	255	135	1	63	62	R	255	G
gi|91983532|gb|AE016795.2|	67702	A	G	212	106	1	63	62	R	255	A
gi|91983532|gb|AE016795.2|	67737	C	A	1	38	1	63	42	M	133	C
gi|91983532|gb|AE016795.2|	67759	C	T	64	25	1	63	62	K	255	G
gi|91983532|gb|AE016795.2|	67789	G	A	30	10	1	50	54	R	80	G
gi|91983532|gb|AE016795.2|	67798	A	G	39	24	1	63	62	R	170	A
gi|91983532|gb|AE016795.2|	67930	G	A	255	122	1	63	62	R	255	G
gi|91983532|gb|AE016795.2|	68059	C	A	255	113	1	63	62	M	255	C
gi|91983532|gb|AE016795.2|	68161	G	T	213	103	1	63	62	K	255	G
gi|91983532|gb|AE016795.2|	111084	G	A	229	67	1	63	62	N	255	N
gi|91983532|gb|AE016795.2|	111111	C	T	35	12	0	50	56	Y	195	C
gi|91983532|gb|AE016795.2|	111164	C	T	38	40	1	63	62	Y	255	C
gi|91983532|gb|AE016795.2|	111192	C	A	33	18	1	63	62	M	255	C
gi|91983532|gb|AE016795.2|	111287	G	A	202	71	1	63	62	R	255	G
gi|91983532|gb|AE016795.2|	111347	A	G	77	62	1	63	62	R	255	A
gi|91983532|gb|AE016795.2|	111366	C	T	107	53	1	59	62	Y	255	C
gi|91983532|gb|AE016795.2|	111468	T	C	255	113	1	63	62	Y	255	T
gi|91983532|gb|AE016795.2|	111579	A	G	255	92	1	63	62	R	255	A
gi|91983532|gb|AE016795.2|	111795	G	A	195	114	1	63	62	R	255	G
gi|91983532|gb|AE016795.2|	112125	A	G	255	154	1	63	62	R	255	A
gi|91983532|gb|AE016795.2|	112249	C	T	236	124	1	63	62	Y	255	C
gi|91983532|gb|AE016795.2|	112564	A	C	255	144	1	63	62	M	253	A
gi|91983532|gb|AE016795.2|	112714	C	T	76	57	1	63	62	Y	255	C
gi|91983532|gb|AE016795.2|	112939	A	G	255	146	1	63	62	K	255	T
gi|91983532|gb|AE016795.2|	113168	A	G	127	70	1	50	62	R	255	A
gi|91983532|gb|AE016795.2|	113366	C	T	255	111	1	63	62	Y	255	C
gi|91983532|gb|AE016795.2|	113438	G	A	26	15	1	63	58	R	119	G
gi|91983532|gb|AE016795.2|	113442	A	C	31	28	1	63	58	M	161	A
gi|91983532|gb|AE016795.2|	113609	G	A	255	126	1	63	62	R	255	G
gi|91983532|gb|AE016795.2|	113875	C	T	255	131	1	63	62	W	255	A
gi|91983532|gb|AE016795.2|	114109	C	T	87	36	1	63	62	Y	255	C
gi|91983532|gb|AE016795.2|	114258	C	T	88	57	1	63	62	Y	221	C
gi|91983532|gb|AE016795.2|	114318	A	G	58	70	1	63	62	R	255	A
gi|91983532|gb|AE016795.2|	114385	C	T	255	122	1	63	62	N	255	N
gi|91983532|gb|AE016795.2|	114469	T	C	253	160	1	63	62	Y	255	T
gi|91983532|gb|AE016795.2|	114763	G	A	234	118	1	63	62	R	255	G
gi|91983532|gb|AE016795.2|	114880	A	T	78	55	1	47	62	W	255	A
gi|91983532|gb|AE016795.2|	114943	G	C	51	29	1	63	62	S	255	G
gi|91983532|gb|AE016795.2|	115339	C	T	232	128	1	63	62	Y	255	C
gi|91983532|gb|AE016795.2|	115462	C	T	255	127	1	63	62	Y	255	C
gi|91983532|gb|AE016795.2|	115596	T	C	60	62	1	63	62	Y	255	T
gi|91983532|gb|AE016795.2|	115953	G	A	42	19	1	63	32	R	155	G
gi|91983532|gb|AE016795.2|	115977	A	G	30	10	0	45	38	R	91	A
gi|91983532|gb|AE016795.2|	115989	G	A	67	34	1	63	62	R	255	G
gi|91983532|gb|AE016795.2|	116403	C	T	247	92	1	63	62	Y	255	C
gi|91983532|gb|AE016795.2|	116454	T	C	255	106	1	63	62	Y	255	T
gi|91983532|gb|AE016795.2|	116574	G	T	114	103	1	63	28	K	255	G
gi|91983532|gb|AE016795.2|	116673	A	G	42	19	0	49	62	R	216	A
gi|91983532|gb|AE016795.2|	116874	A	G	29	13	1	50	22	R	147	A
gi|91983532|gb|AE016795.2|	116964	C	T	34	73	1	63	62	Y	255	C
gi|91983532|gb|AE016795.2|	117126	C	G	56	45	1	63	62	S	255	C
gi|91983532|gb|AE016795.2|	117135	A	G	23	42	1	63	62	S	222	C
gi|91983532|gb|AE016795.2|	117198	T	A	94	39	1	63	62	R	249	G
gi|91983532|gb|AE016795.2|	117210	T	G	36	43	1	63	62	K	255	T
gi|91983532|gb|AE016795.2|	118355	G	A	49	64	1	63	62	R	255	G
gi|91983532|gb|AE016795.2|	118526	A	G	31	13	1	59	62	R	57	A
gi|91983532|gb|AE016795.2|	118613	T	C	204	73	1	63	62	S	206	G
gi|91983532|gb|AE016795.2|	118658	C	T	63	12	1	48	40	N	164	N
gi|91983532|gb|AE016795.2|	118667	T	C	31	19	1	47	52	Y	165	T
gi|91983532|gb|AE016795.2|	118955	G	A	105	74	1	63	62	R	255	G
gi|91983532|gb|AE016795.2|	119332	A	T	19	17	1	63	26	Y	92	C
gi|91983532|gb|AE016795.2|	119360	G	A	55	20	1	47	32	W	146	T
gi|91983532|gb|AE016795.2|	119417	A	C	103	115	1	63	62	M	255	A
gi|91983532|gb|AE016795.2|	119558	A	T	239	141	1	63	62	W	255	A
gi|91983532|gb|AE016795.2|	119791	G	A	186	76	1	63	62	R	255	G
gi|91983532|gb|AE016795.2|	119905	A	G	250	152	1	63	62	R	255	A
gi|91983532|gb|AE016795.2|	119992	T	C	110	83	1	63	62	Y	255	T
gi|91983532|gb|AE016795.2|	120163	G	A	240	109	1	63	62	R	255	G
gi|91983532|gb|AE016795.2|	120246	A	G	255	141	1	63	62	K	255	T
gi|91983532|gb|AE016795.2|	120300	C	T	51	32	1	63	62	Y	239	C
gi|91983532|gb|AE016795.2|	120339	A	G	39	18	1	49	50	R	255	A
gi|91983532|gb|AE016795.2|	120381	G	A	75	16	1	63	54	N	255	N
gi|91983532|gb|AE016795.2|	120408	A	G	164	58	1	63	62	R	255	A
gi|91983532|gb|AE016795.2|	120480	C	T	97	35	1	63	62	Y	255	C
gi|91983532|gb|AE016795.2|	120534	A	G	140	125	1	63	62	R	255	A
gi|91983532|gb|AE016795.2|	120687	C	A	76	32	1	45	62	M	192	C
gi|91983532|gb|AE016795.2|	120708	A	G	55	59	1	63	62	R	255	A
gi|91983532|gb|AE016795.2|	120855	C	A	255	146	1	63	62	M	255	C
gi|91983532|gb|AE016795.2|	120891	A	C	53	141	1	63	62	M	255	A
gi|91983532|gb|AE016795.2|	121077	C	T	255	117	1	63	62	Y	255	C
gi|91983532|gb|AE016795.2|	121374	A	G	255	127	1	63	62	K	255	T
gi|91983532|gb|AE016795.2|	121434	G	A	70	30	1	63	62	R	255	G
gi|91983532|gb|AE016795.2|	121548	G	A	255	140	1	63	62	R	255	G
gi|91983532|gb|AE016795.2|	121623	G	A	255	126	1	63	62	R	255	G
gi|91983532|gb|AE016795.2|	121776	A	G	115	46	1	63	62	R	255	A
gi|91983532|gb|AE016795.2|	121788	G	A	49	38	1	51	62	R	255	G
gi|91983532|gb|AE016795.2|	121857	T	G	255	139	1	63	62	K	255	T
gi|91983532|gb|AE016795.2|	122085	T	G	37	17	1	48	56	K	222	T
gi|91983532|gb|AE016795.2|	122133	T	C	193	55	0	51	62	N	255	N
gi|91983532|gb|AE016795.2|	122150	G	A	185	80	1	63	62	R	255	G
gi|91983532|gb|AE016795.2|	122250	G	A	141	55	1	63	62	R	255	G
gi|91983532|gb|AE016795.2|	122331	A	C	117	74	0	51	62	M	255	A
gi|91983532|gb|AE016795.2|	122358	G	A	41	86	1	63	62	R	255	G
gi|91983532|gb|AE016795.2|	122409	A	G	255	152	1	63	62	R	255	A
gi|91983532|gb|AE016795.2|	122453	A	G	77	70	1	62	62	R	255	A
gi|91983532|gb|AE016795.2|	122516	A	G	39	148	1	63	62	R	255	A
gi|91983532|gb|AE016795.2|	122517	C	T	68	151	1	63	38	Y	245	C
gi|91983532|gb|AE016795.2|	122550	T	G	146	113	1	63	62	K	255	T
gi|91983532|gb|AE016795.2|	122868	G	A	255	127	1	63	62	R	255	G
gi|91983532|gb|AE016795.2|	123007	G	A	255	160	1	63	62	R	255	G
gi|91983532|gb|AE016795.2|	123118	C	T	255	104	1	63	62	Y	255	C
gi|91983532|gb|AE016795.2|	123214	G	A	102	111	1	63	62	R	255	G
gi|91983532|gb|AE016795.2|	123589	A	G	35	25	1	63	32	R	255	A
gi|91983532|gb|AE016795.2|	123592	G	T	33	20	1	63	34	K	105	G
gi|91983532|gb|AE016795.2|	123739	A	G	255	129	1	63	62	S	255	C
gi|91983532|gb|AE016795.2|	123792	A	G	41	53	1	63	62	R	179	A
gi|91983532|gb|AE016795.2|	123835	G	A	171	104	1	63	62	R	158	G
gi|91983532|gb|AE016795.2|	123948	A	G	247	101	1	63	62	R	255	A
gi|91983532|gb|AE016795.2|	123978	A	G	255	98	1	63	62	R	255	A
gi|91983532|gb|AE016795.2|	124110	G	A	255	148	1	63	62	R	255	G
gi|91983532|gb|AE016795.2|	124302	C	A	68	29	1	63	62	M	255	C
gi|91983532|gb|AE016795.2|	124401	G	A	33	34	1	63	62	R	102	G
gi|91983532|gb|AE016795.2|	124434	G	A	157	87	1	63	62	R	255	G
gi|91983532|gb|AE016795.2|	124469	G	T	8	18	1	63	36	K	87	G
gi|91983532|gb|AE016795.2|	124812	A	G	103	69	1	63	62	R	255	A
gi|91983532|gb|AE016795.2|	124838	G	A	32	20	1	59	62	R	139	G
gi|91983532|gb|AE016795.2|	124887	T	C	69	14	1	63	50	N	255	N
gi|91983532|gb|AE016795.2|	124911	C	A	89	59	1	63	62	M	255	C
gi|91983532|gb|AE016795.2|	124986	C	T	167	94	1	63	62	Y	255	C
gi|91983532|gb|AE016795.2|	125019	T	C	255	128	1	63	62	Y	255	T
gi|91983532|gb|AE016795.2|	125067	T	C	35	41	1	63	62	S	239	G
gi|91983532|gb|AE016795.2|	125175	C	T	42	5	1	63	36	N	92	N
gi|91983532|gb|AE016795.2|	125367	T	C	42	25	1	63	62	Y	255	T
gi|91983532|gb|AE016795.2|	125424	T	C	19	10	1	54	22	Y	60	T
gi|91983532|gb|AE016795.2|	125454	G	A	79	54	1	50	62	R	255	G
gi|91983532|gb|AE016795.2|	125580	T	C	255	135	1	63	62	Y	255	T
gi|91983532|gb|AE016795.2|	126036	A	G	148	67	1	63	62	R	255	A
gi|91983532|gb|AE016795.2|	126081	C	T	30	10	0	48	42	Y	113	C
gi|91983532|gb|AE016795.2|	126162	G	A	255	135	1	63	62	R	255	G
gi|91983532|gb|AE016795.2|	126234	C	T	189	85	1	63	62	Y	255	C
gi|91983532|gb|AE016795.2|	126264	G	A	30	8	1	50	36	R	123	G
gi|91983532|gb|AE016795.2|	126270	T	C	45	6	0	45	44	N	58	N
gi|91983532|gb|AE016795.2|	126300	C	G	59	95	1	63	62	S	255	C
gi|91983532|gb|AE016795.2|	126342	C	T	49	25	1	63	62	Y	255	C
gi|91983532|gb|AE016795.2|	126381	A	G	51	19	1	63	38	R	235	A
gi|91983532|gb|AE016795.2|	126474	C	A	255	145	1	63	62	M	255	C
gi|91983532|gb|AE016795.2|	126744	T	C	34	13	1	63	38	Y	156	T
gi|91983532|gb|AE016795.2|	126762	A	G	53	31	1	63	50	R	255	A
gi|91983532|gb|AE016795.2|	127059	C	A	147	66	1	63	62	R	255	G
gi|91983532|gb|AE016795.2|	127143	C	T	33	17	1	63	50	Y	106	C
gi|91983532|gb|AE016795.2|	127167	T	C	92	58	1	63	62	Y	255	T
gi|91983532|gb|AE016795.2|	127343	C	T	107	66	1	62	62	Y	255	C
gi|91983532|gb|AE016795.2|	127404	G	A	60	68	1	63	62	R	255	G
gi|91983532|gb|AE016795.2|	128178	A	C	247	106	1	63	62	M	255	A
gi|91983532|gb|AE016795.2|	128391	G	A	255	155	1	63	62	R	255	G
gi|91983532|gb|AE016795.2|	128667	A	G	121	104	1	63	62	R	255	A
gi|91983532|gb|AE016795.2|	128712	T	C	47	21	1	62	40	Y	178	T
gi|91983532|gb|AE016795.2|	128718	A	G	34	16	1	63	46	K	170	T
gi|91983532|gb|AE016795.2|	128781	A	G	86	48	1	63	62	R	255	A
gi|91983532|gb|AE016795.2|	128944	C	T	255	142	1	63	62	Y	255	C
gi|91983532|gb|AE016795.2|	128976	G	A	255	135	1	63	62	R	255	G
gi|91983532|gb|AE016795.2|	129202	A	G	196	79	1	63	62	R	223	A
gi|91983532|gb|AE016795.2|	129265	A	C	50	66	1	63	62	Y	255	T
gi|91983532|gb|AE016795.2|	129289	T	C	33	10	1	63	24	Y	100	T
gi|91983532|gb|AE016795.2|	129291	G	T	30	13	1	63	32	K	125	G
gi|91983532|gb|AE016795.2|	129431	T	C	203	70	1	63	62	M	255	A
gi|91983532|gb|AE016795.2|	129451	T	C	36	18	0	52	62	Y	255	T
gi|91983532|gb|AE016795.2|	129471	A	G	222	106	1	63	62	R	255	A
gi|91983532|gb|AE016795.2|	129886	C	T	103	42	1	63	62	Y	255	C
gi|91983532|gb|AE016795.2|	129895	T	C	58	48	1	63	62	Y	255	T
gi|91983532|gb|AE016795.2|	129928	G	T	255	134	1	63	62	K	255	G
gi|91983532|gb|AE016795.2|	129991	T	C	255	150	1	63	62	Y	230	T
gi|91983532|gb|AE016795.2|	130132	T	C	67	29	1	63	62	Y	255	T
gi|91983532|gb|AE016795.2|	130141	G	T	103	54	1	63	62	K	255	G
gi|91983532|gb|AE016795.2|	130177	G	A	146	52	1	63	62	R	255	G
gi|91983532|gb|AE016795.2|	130201	T	G	26	5	0	43	42	K	31	T
gi|91983532|gb|AE016795.2|	130330	G	A	29	9	1	44	48	M	67	C
gi|91983532|gb|AE016795.2|	130369	T	C	165	73	1	63	62	Y	255	T
gi|91983532|gb|AE016795.2|	130417	C	G	117	65	1	63	62	S	255	C
gi|91983532|gb|AE016795.2|	130426	G	A	24	19	0	48	62	R	113	G
gi|91983532|gb|AE016795.2|	130504	G	A	48	29	1	63	62	R	255	G
gi|91983532|gb|AE016795.2|	130522	A	C	30	10	1	63	22	M	105	A
gi|91983532|gb|AE016795.2|	130685	C	T	153	79	1	63	62	Y	255	C
gi|91983532|gb|AE016795.2|	130711	T	C	86	47	1	49	62	Y	255	T
gi|91983532|gb|AE016795.2|	130771	G	A	141	55	1	63	62	R	255	G
gi|91983532|gb|AE016795.2|	130834	T	A	162	104	1	63	62	W	250	T
gi|91983532|gb|AE016795.2|	130912	A	C	14	22	1	63	28	M	141	A
gi|91983532|gb|AE016795.2|	130969	T	C	34	14	1	63	40	Y	222	T
gi|91983532|gb|AE016795.2|	130972	A	G	40	15	1	63	34	R	255	A
gi|91983532|gb|AE016795.2|	131008	C	T	79	59	1	59	62	Y	255	C
gi|91983532|gb|AE016795.2|	131020	A	T	76	32	1	48	62	W	255	A
gi|91983532|gb|AE016795.2|	131047	G	T	36	13	0	46	50	K	141	G
gi|91983532|gb|AE016795.2|	131107	C	T	153	42	1	63	62	N	255	N
gi|91983532|gb|AE016795.2|	131167	A	G	59	27	1	63	62	R	255	A
gi|91983532|gb|AE016795.2|	131179	G	T	70	40	1	63	62	K	255	G
gi|91983532|gb|AE016795.2|	131233	T	C	144	69	1	63	62	Y	198	T
gi|91983532|gb|AE016795.2|	131281	C	T	225	130	1	63	62	Y	255	C
gi|91983532|gb|AE016795.2|	131335	T	C	255	96	1	63	62	Y	255	T
gi|91983532|gb|AE016795.2|	131483	T	G	84	19	1	63	62	N	242	N
gi|91983532|gb|AE016795.2|	131489	A	C	43	23	1	63	62	M	255	A
gi|91983532|gb|AE016795.2|	131569	A	G	94	34	1	63	62	R	255	A
gi|91983532|gb|AE016795.2|	131631	G	A	13	28	1	63	20	R	190	G
gi|91983532|gb|AE016795.2|	131812	C	T	63	20	1	59	62	K	234	G
gi|91983532|gb|AE016795.2|	131854	G	A	255	156	1	63	62	R	255	G
gi|91983532|gb|AE016795.2|	131982	G	A	46	34	1	48	62	R	209	G
gi|91983532|gb|AE016795.2|	132010	G	A	54	9	0	49	50	N	111	N
gi|91983532|gb|AE016795.2|	132101	A	G	41	44	1	63	62	R	255	A
gi|91983532|gb|AE016795.2|	132227	G	T	108	60	1	63	62	K	255	G
gi|91983532|gb|AE016795.2|	132242	A	G	125	65	1	63	62	R	255	A
gi|91983532|gb|AE016795.2|	132310	G	A	255	124	1	63	62	R	255	G
gi|91983532|gb|AE016795.2|	132375	C	T	51	23	0	50	62	Y	215	C
gi|91983532|gb|AE016795.2|	132478	T	C	31	36	1	63	62	Y	255	T
gi|91983532|gb|AE016795.2|	132484	T	A	29	18	1	62	62	W	238	T
gi|91983532|gb|AE016795.2|	132514	T	G	108	74	1	63	62	K	255	T
gi|91983532|gb|AE016795.2|	132544	A	G	164	81	1	63	62	R	255	A
gi|91983532|gb|AE016795.2|	132613	A	G	87	36	1	63	62	R	255	A
gi|91983532|gb|AE016795.2|	132672	A	G	30	7	0	46	30	S	45	C
gi|91983532|gb|AE016795.2|	132673	T	A	31	7	0	46	30	W	49	T
gi|91983532|gb|AE016795.2|	132694	C	T	211	93	1	52	62	Y	255	C
gi|91983532|gb|AE016795.2|	132720	C	T	143	101	1	63	62	Y	255	C
gi|91983532|gb|AE016795.2|	132754	C	T	255	127	1	63	62	Y	255	C
gi|91983532|gb|AE016795.2|	132808	T	C	78	88	1	63	62	Y	255	T
gi|91983532|gb|AE016795.2|	132841	G	C	74	27	1	63	62	S	255	G
gi|91983532|gb|AE016795.2|	132871	A	G	227	85	1	63	62	R	255	A
gi|91983532|gb|AE016795.2|	132898	C	T	57	21	1	63	60	Y	255	C
gi|91983532|gb|AE016795.2|	133117	A	G	28	27	1	63	42	R	140	A
gi|91983532|gb|AE016795.2|	133138	C	T	37	17	1	63	60	Y	255	C
gi|91983532|gb|AE016795.2|	133183	A	G	57	62	1	63	62	R	255	A
gi|91983532|gb|AE016795.2|	133219	A	G	24	41	1	48	62	R	234	A
gi|91983532|gb|AE016795.2|	133360	G	A	255	133	1	63	62	R	255	G
gi|91983532|gb|AE016795.2|	133429	G	C	88	39	1	63	62	M	255	A
gi|91983532|gb|AE016795.2|	133435	G	A	62	20	1	63	62	M	255	C
gi|91983532|gb|AE016795.2|	133465	A	T	209	114	1	63	62	W	255	A
gi|91983532|gb|AE016795.2|	133519	A	G	255	101	1	63	62	N	255	N
gi|91983532|gb|AE016795.2|	133540	T	G	196	97	1	63	62	K	255	T
gi|91983532|gb|AE016795.2|	133720	G	T	214	104	1	63	62	K	255	G
gi|91983532|gb|AE016795.2|	133807	T	C	215	88	1	63	62	Y	255	T
gi|91983532|gb|AE016795.2|	133882	C	A	82	30	1	63	62	M	255	C
gi|91983532|gb|AE016795.2|	133891	A	T	51	29	1	63	62	W	255	A
gi|91983532|gb|AE016795.2|	133948	G	A	243	100	1	63	62	R	210	G
gi|91983532|gb|AE016795.2|	134009	T	G	255	131	1	63	62	K	221	T
gi|91983532|gb|AE016795.2|	134086	A	G	255	147	1	63	62	R	255	A
gi|91983532|gb|AE016795.2|	134122	T	C	169	65	1	63	62	Y	255	T
gi|91983532|gb|AE016795.2|	134134	A	G	118	44	1	63	62	R	255	A
gi|91983532|gb|AE016795.2|	134215	G	A	205	91	1	63	62	R	255	G
gi|91983532|gb|AE016795.2|	134266	T	C	255	141	1	63	62	Y	255	T
gi|91983532|gb|AE016795.2|	134311	T	G	36	21	1	63	62	K	255	T
gi|91983532|gb|AE016795.2|	134329	C	G	101	41	1	63	62	S	255	C
gi|91983532|gb|AE016795.2|	134425	A	G	31	13	1	63	34	R	119	A
gi|91983532|gb|AE016795.2|	134428	A	G	35	30	1	63	30	R	238	A
gi|91983532|gb|AE016795.2|	134652	A	G	135	62	1	63	62	R	255	A
gi|91983532|gb|AE016795.2|	134740	A	G	195	108	1	63	62	R	255	A
gi|91983532|gb|AE016795.2|	135022	G	A	20	12	1	63	26	W	155	T
gi|91983532|gb|AE016795.2|	135138	A	G	63	95	1	63	62	R	255	A
gi|91983532|gb|AE016795.2|	135260	T	G	255	156	1	63	62	K	255	T
gi|91983532|gb|AE016795.2|	135298	A	T	207	140	1	63	62	W	255	A
gi|91983532|gb|AE016795.2|	135330	T	C	255	76	1	63	62	N	255	N
gi|91983532|gb|AE016795.2|	135374	C	G	57	10	0	51	56	N	198	N
gi|91983532|gb|AE016795.2|	135393	A	G	164	58	1	63	62	R	255	A
gi|91983532|gb|AE016795.2|	135488	C	T	211	113	1	63	62	Y	255	C
gi|91983532|gb|AE016795.2|	135795	A	C	51	19	1	63	62	M	255	A
gi|91983532|gb|AE016795.2|	135916	G	A	123	44	1	52	62	R	255	G
gi|91983532|gb|AE016795.2|	135959	T	G	155	65	1	63	62	K	255	T
gi|91983532|gb|AE016795.2|	135999	T	C	255	124	1	63	62	Y	255	T
gi|91983532|gb|AE016795.2|	136056	G	A	140	58	1	63	62	R	255	G
gi|91983532|gb|AE016795.2|	136089	A	G	62	27	1	49	62	R	255	A
gi|91983532|gb|AE016795.2|	136143	G	A	200	76	1	63	62	R	183	G
gi|91983532|gb|AE016795.2|	136519	G	A	226	95	1	63	62	R	255	G
gi|91983532|gb|AE016795.2|	136539	C	G	230	105	1	63	62	S	255	C
gi|91983532|gb|AE016795.2|	136680	C	T	255	127	1	63	62	Y	255	C
gi|91983532|gb|AE016795.2|	136839	A	G	185	75	1	63	62	R	255	A
gi|91983532|gb|AE016795.2|	136859	G	A	193	68	1	63	62	R	255	G
gi|91983532|gb|AE016795.2|	137232	A	G	241	122	1	63	62	R	255	A
gi|91983532|gb|AE016795.2|	137643	G	A	131	76	1	63	62	R	255	G
gi|91983532|gb|AE016795.2|	137778	T	A	196	181	1	63	62	W	255	T
gi|91983532|gb|AE016795.2|	137844	T	G	13	20	1	63	22	K	119	T
gi|91983532|gb|AE016795.2|	138408	C	A	255	102	1	63	62	M	255	C
gi|91983532|gb|AE016795.2|	138501	G	A	255	131	1	63	62	R	255	G
gi|91983532|gb|AE016795.2|	138627	A	G	100	36	1	51	62	R	255	A
gi|91983532|gb|AE016795.2|	138657	C	T	29	7	0	44	42	Y	82	C
gi|91983532|gb|AE016795.2|	138672	G	A	71	33	0	46	62	W	174	T
gi|91983532|gb|AE016795.2|	138702	G	A	150	92	1	63	62	R	255	G
gi|91983532|gb|AE016795.2|	138798	A	G	31	10	1	63	30	R	160	A
gi|91983532|gb|AE016795.2|	138822	G	A	94	34	1	63	62	R	255	G
gi|91983532|gb|AE016795.2|	138897	T	A	55	36	1	63	62	W	255	T
gi|91983532|gb|AE016795.2|	138913	G	A	74	27	0	51	62	R	195	G
gi|91983532|gb|AE016795.2|	138939	G	A	184	70	1	63	62	R	255	G
gi|91983532|gb|AE016795.2|	139064	G	T	42	26	0	46	62	K	244	G
gi|91983532|gb|AE016795.2|	139182	G	T	76	36	1	63	62	K	255	G
gi|91983532|gb|AE016795.2|	139215	T	A	42	5	0	46	38	N	70	N
gi|91983532|gb|AE016795.2|	139241	G	A	104	42	0	48	62	R	241	G
gi|91983532|gb|AE016795.2|	139290	T	C	171	75	1	63	62	Y	255	T
gi|91983532|gb|AE016795.2|	139308	A	C	237	90	1	63	62	Y	255	T
gi|91983532|gb|AE016795.2|	139350	A	G	126	33	1	63	62	N	255	N
gi|91983532|gb|AE016795.2|	139386	C	T	126	33	1	49	62	N	255	N
gi|91983532|gb|AE016795.2|	139415	G	T	217	101	1	63	62	K	255	G
gi|91983532|gb|AE016795.2|	139498	T	C	29	73	1	54	62	Y	255	T
gi|91983532|gb|AE016795.2|	139553	T	G	49	18	1	63	56	K	203	T
gi|91983532|gb|AE016795.2|	139568	T	G	28	6	1	46	26	K	63	T
gi|91983532|gb|AE016795.2|	139749	T	C	255	117	1	63	62	Y	255	T
gi|91983532|gb|AE016795.2|	139851	A	G	78	49	1	63	62	R	255	A
gi|91983532|gb|AE016795.2|	139863	T	A	45	6	0	45	42	N	128	N
gi|91983532|gb|AE016795.2|	139923	C	T	208	60	1	63	62	N	255	N
gi|91983532|gb|AE016795.2|	140297	C	T	118	47	1	63	62	Y	255	C
gi|91983532|gb|AE016795.2|	140364	C	T	246	147	1	63	62	Y	255	C
gi|91983532|gb|AE016795.2|	140399	C	G	144	81	1	63	62	S	255	C
gi|91983532|gb|AE016795.2|	140426	A	C	51	53	1	63	62	M	255	A
gi|91983532|gb|AE016795.2|	140895	T	C	165	46	1	63	62	N	255	N
gi|91983532|gb|AE016795.2|	140922	G	A	32	39	0	48	62	R	47	G
gi|91983532|gb|AE016795.2|	141108	G	A	88	35	1	50	62	M	255	C
gi|91983532|gb|AE016795.2|	141165	T	C	255	131	1	63	62	Y	255	T
gi|91983532|gb|AE016795.2|	141258	G	T	255	120	1	63	62	K	255	G
gi|91983532|gb|AE016795.2|	141327	C	A	255	147	1	63	62	M	255	C
gi|91983532|gb|AE016795.2|	141722	G	A	29	5	0	41	42	R	34	G
gi|91983532|gb|AE016795.2|	141779	T	G	207	100	1	63	62	K	255	T
gi|91983532|gb|AE016795.2|	142061	A	G	107	49	1	63	62	R	255	A
gi|91983532|gb|AE016795.2|	142076	A	G	36	14	0	46	32	R	144	A
gi|91983532|gb|AE016795.2|	142094	A	C	50	85	1	63	62	M	255	A
gi|91983532|gb|AE016795.2|	142280	C	A	255	124	1	63	62	M	255	C
gi|91983532|gb|AE016795.2|	142723	A	G	103	137	1	63	62	R	255	A
gi|91983532|gb|AE016795.2|	143014	A	G	244	85	1	63	62	R	255	A
gi|91983532|gb|AE016795.2|	143074	A	C	201	102	1	63	62	M	255	A
gi|91983532|gb|AE016795.2|	145013	C	T	59	57	1	63	62	Y	255	C
gi|91983532|gb|AE016795.2|	145139	T	C	39	113	1	63	62	Y	255	T
gi|91983532|gb|AE016795.2|	145557	T	C	115	79	1	63	62	Y	255	T
gi|91983532|gb|AE016795.2|	145827	G	A	255	149	1	63	62	R	255	G
gi|91983532|gb|AE016795.2|	145908	C	T	125	88	1	63	62	Y	255	C
gi|91983532|gb|AE016795.2|	146175	A	G	116	63	1	50	62	R	255	A
gi|91983532|gb|AE016795.2|	146187	A	G	117	51	1	63	62	R	255	A
gi|91983532|gb|AE016795.2|	146406	C	G	230	100	1	63	62	S	255	C
gi|91983532|gb|AE016795.2|	146868	C	A	29	27	1	62	58	M	178	C
gi|91983532|gb|AE016795.2|	146874	C	T	35	34	1	63	62	Y	255	C
gi|91983532|gb|AE016795.2|	147030	A	C	255	89	1	63	62	M	255	A
gi|91983532|gb|AE016795.2|	147060	A	G	255	120	1	63	62	R	255	A
gi|91983532|gb|AE016795.2|	148403	A	G	199	93	1	63	62	R	255	A
gi|91983532|gb|AE016795.2|	148430	C	T	36	16	0	46	62	Y	178	C
gi|91983532|gb|AE016795.2|	148439	G	A	42	39	1	63	62	R	255	G
gi|91983532|gb|AE016795.2|	148475	A	T	34	38	1	50	62	W	255	A
gi|91983532|gb|AE016795.2|	148484	T	C	52	46	1	63	62	Y	36	T
gi|91983532|gb|AE016795.2|	148571	C	T	98	108	1	63	62	Y	255	C
gi|91983532|gb|AE016795.2|	148613	C	A	255	124	1	63	62	M	255	C
gi|91983532|gb|AE016795.2|	148664	T	A	255	102	1	63	62	M	255	C
gi|91983532|gb|AE016795.2|	148709	G	A	255	155	1	63	62	R	255	G
gi|91983532|gb|AE016795.2|	149268	A	T	255	132	1	63	62	N	255	N
gi|91983532|gb|AE016795.2|	149832	G	A	69	83	1	63	62	R	255	G
gi|91983532|gb|AE016795.2|	149958	A	G	234	139	1	63	62	R	255	A
gi|91983532|gb|AE016795.2|	150117	C	T	165	145	1	63	62	Y	255	C
gi|91983532|gb|AE016795.2|	150194	A	G	139	86	1	63	62	R	255	A
gi|91983532|gb|AE016795.2|	150276	A	C	173	71	1	63	62	M	255	A
gi|91983532|gb|AE016795.2|	150315	C	A	255	127	1	63	62	M	255	C
gi|91983532|gb|AE016795.2|	151078	G	A	238	83	1	63	62	R	255	G
gi|91983532|gb|AE016795.2|	152427	T	C	255	109	1	63	62	Y	255	T
gi|91983532|gb|AE016795.2|	152787	T	C	241	108	1	63	62	Y	255	T
gi|91983532|gb|AE016795.2|	152913	A	G	83	120	1	63	62	R	255	A
gi|91983532|gb|AE016795.2|	152958	C	T	255	123	1	63	62	Y	255	C
gi|91983532|gb|AE016795.2|	153006	C	T	255	118	1	63	62	Y	255	C
gi|91983532|gb|AE016795.2|	153099	G	A	35	18	1	63	56	R	166	G
gi|91983532|gb|AE016795.2|	153181	C	T	165	82	1	63	62	K	173	G
gi|91983532|gb|AE016795.2|	153271	G	T	255	145	1	63	62	Y	204	C
gi|91983532|gb|AE016795.2|	153380	A	G	203	91	1	63	62	R	255	A
gi|91983532|gb|AE016795.2|	153432	T	A	69	100	1	63	62	W	255	T
gi|91983532|gb|AE016795.2|	153560	G	A	126	33	1	63	62	N	255	N
gi|91983532|gb|AE016795.2|	153566	C	T	94	34	1	63	62	Y	255	C
gi|91983532|gb|AE016795.2|	153620	C	A	28	7	1	44	26	M	31	C
gi|91983532|gb|AE016795.2|	153632	G	A	146	56	1	63	62	R	255	G
gi|91983532|gb|AE016795.2|	153686	G	A	33	16	1	63	40	R	62	G
gi|91983532|gb|AE016795.2|	153695	A	T	54	20	1	59	62	W	226	A
gi|91983532|gb|AE016795.2|	153976	T	A	253	115	1	63	62	W	255	T
gi|91983532|gb|AE016795.2|	154091	T	C	220	137	1	63	62	Y	255	T
gi|91983532|gb|AE016795.2|	154163	C	G	51	27	1	63	30	R	209	A
gi|91983532|gb|AE016795.2|	154164	G	A	31	31	1	63	50	R	212	G
gi|91983532|gb|AE016795.2|	154246	A	G	255	148	1	63	62	R	255	A
gi|91983532|gb|AE016795.2|	154304	T	C	32	12	1	47	40	Y	173	T
gi|91983532|gb|AE016795.2|	154342	A	G	4	14	1	62	32	K	97	T
gi|91983532|gb|AE016795.2|	154358	T	C	146	57	1	63	62	Y	255	T
gi|91983532|gb|AE016795.2|	154421	C	T	40	70	1	63	62	Y	255	C
gi|91983532|gb|AE016795.2|	154478	T	C	223	65	1	63	62	N	255	N
gi|91983532|gb|AE016795.2|	154551	G	C	35	19	1	50	62	S	185	G
gi|91983532|gb|AE016795.2|	154565	A	G	89	38	1	63	62	R	255	A
gi|91983532|gb|AE016795.2|	154608	A	C	69	83	1	63	62	M	255	A
gi|91983532|gb|AE016795.2|	154799	G	A	32	18	1	45	62	R	142	G
gi|91983532|gb|AE016795.2|	154838	T	G	255	93	1	63	62	R	255	A
gi|91983532|gb|AE016795.2|	154898	A	T	82	38	0	51	62	W	229	A
gi|91983532|gb|AE016795.2|	154982	G	C	131	60	1	63	62	S	255	G
gi|91983532|gb|AE016795.2|	154997	G	A	151	59	1	63	62	R	255	G
gi|91983532|gb|AE016795.2|	155105	A	G	110	53	1	63	62	R	255	A
gi|91983532|gb|AE016795.2|	155120	G	A	155	118	1	63	62	R	255	G
gi|91983532|gb|AE016795.2|	155177	T	C	35	28	1	63	48	Y	191	T
gi|91983532|gb|AE016795.2|	155195	T	C	48	7	0	45	48	N	117	N
gi|91983532|gb|AE016795.2|	155228	A	G	209	79	1	63	62	R	255	A
gi|91983532|gb|AE016795.2|	155603	A	G	115	129	1	63	62	R	255	A
gi|91983532|gb|AE016795.2|	155705	G	A	255	156	1	63	62	R	255	G
gi|91983532|gb|AE016795.2|	155744	A	G	176	113	1	63	62	R	255	A
gi|91983532|gb|AE016795.2|	155831	C	A	255	135	1	63	62	R	255	G
gi|91983532|gb|AE016795.2|	155876	T	A	127	156	1	63	62	W	255	T
gi|91983532|gb|AE016795.2|	156185	A	G	176	62	1	63	62	R	255	A
gi|91983532|gb|AE016795.2|	156332	G	A	195	79	1	63	62	R	255	G
gi|91983532|gb|AE016795.2|	156932	A	G	255	153	1	63	62	R	255	A
gi|91983532|gb|AE016795.2|	157514	A	G	127	86	1	63	62	R	255	A
gi|91983532|gb|AE016795.2|	157781	C	G	71	123	1	63	62	S	255	C
gi|91983532|gb|AE016795.2|	157822	A	G	255	109	1	63	62	S	255	C
gi|91983532|gb|AE016795.2|	157877	A	T	154	101	1	63	62	W	255	A
gi|91983532|gb|AE016795.2|	158163	T	C	165	57	1	63	62	S	253	G
gi|91983532|gb|AE016795.2|	158310	G	A	255	133	1	63	62	R	255	G
gi|91983532|gb|AE016795.2|	158895	G	T	38	14	1	63	54	K	255	G
gi|91983532|gb|AE016795.2|	158941	A	C	42	5	1	44	26	N	100	N
gi|91983532|gb|AE016795.2|	158970	G	A	181	74	1	63	62	R	255	G
gi|91983532|gb|AE016795.2|	159277	A	T	176	72	1	63	62	W	255	A
gi|91983532|gb|AE016795.2|	159322	T	C	255	115	1	63	62	Y	255	T
gi|91983532|gb|AE016795.2|	159382	C	G	108	121	1	63	62	S	255	C
gi|91983532|gb|AE016795.2|	159430	G	A	42	5	0	44	36	N	62	N
gi|91983532|gb|AE016795.2|	159442	C	T	31	13	0	47	62	Y	149	C
gi|91983532|gb|AE016795.2|	159490	G	A	107	47	0	50	62	R	195	G
gi|91983532|gb|AE016795.2|	159613	G	A	255	143	1	63	62	R	255	G
gi|91983532|gb|AE016795.2|	159829	G	A	255	116	1	63	62	R	255	G
gi|91983532|gb|AE016795.2|	160081	T	C	202	112	1	63	62	Y	255	T
gi|91983532|gb|AE016795.2|	160177	C	T	216	126	1	63	62	Y	255	C
gi|91983532|gb|AE016795.2|	160519	G	A	91	33	1	51	62	R	255	G
gi|91983532|gb|AE016795.2|	160534	T	C	68	36	0	51	62	Y	255	T
gi|91983532|gb|AE016795.2|	160840	T	C	46	60	1	49	62	Y	255	T
gi|91983532|gb|AE016795.2|	160975	A	G	255	121	1	63	62	R	255	A
gi|91983532|gb|AE016795.2|	161677	G	A	146	52	1	63	62	R	255	G
gi|91983532|gb|AE016795.2|	161697	A	C	51	19	0	48	62	M	255	A
gi|91983532|gb|AE016795.2|	161723	C	T	60	62	1	63	62	Y	255	C
gi|91983532|gb|AE016795.2|	162152	G	A	255	124	1	63	62	R	255	G
gi|91983532|gb|AE016795.2|	162436	G	A	255	125	1	63	62	W	248	T
gi|91983532|gb|AE016795.2|	162988	A	G	234	115	1	63	62	R	255	A
gi|91983532|gb|AE016795.2|	163016	C	A	255	111	1	63	62	M	255	C
gi|91983532|gb|AE016795.2|	163234	A	C	255	135	1	63	62	S	171	G
gi|91983532|gb|AE016795.2|	163429	A	G	255	116	1	63	62	R	255	A
gi|91983532|gb|AE016795.2|	164372	A	C	26	7	0	43	36	M	42	A
gi|91983532|gb|AE016795.2|	164727	A	G	174	129	1	63	62	R	255	A
gi|91983532|gb|AE016795.2|	164789	T	C	255	172	1	63	62	Y	255	T
gi|91983532|gb|AE016795.2|	165611	T	A	25	6	0	47	44	W	55	T
gi|91983532|gb|AE016795.2|	165668	T	C	232	131	1	63	62	Y	255	T
gi|91983532|gb|AE016795.2|	165941	A	G	255	154	1	63	62	R	255	A
gi|91983532|gb|AE016795.2|	165974	G	A	255	170	1	63	62	R	255	G
gi|91983532|gb|AE016795.2|	166138	G	A	60	22	1	50	62	R	254	G
gi|91983532|gb|AE016795.2|	166165	C	T	98	40	1	63	62	Y	255	C
gi|91983532|gb|AE016795.2|	166219	A	G	201	108	1	63	62	R	255	A
gi|91983532|gb|AE016795.2|	166643	A	G	80	83	1	63	62	R	255	A
gi|91983532|gb|AE016795.2|	168116	G	A	46	21	1	63	56	R	203	G
gi|91983532|gb|AE016795.2|	168123	A	T	28	13	1	45	46	W	77	A
gi|91983532|gb|AE016795.2|	168426	G	A	255	173	1	63	62	R	255	G
gi|91983532|gb|AE016795.2|	168688	G	T	94	34	1	63	62	K	250	G
gi|91983532|gb|AE016795.2|	168711	A	T	186	101	1	63	62	W	255	A
gi|91983532|gb|AE016795.2|	168945	T	C	97	99	1	63	62	Y	255	T
gi|91983532|gb|AE016795.2|	169203	A	T	58	61	1	63	62	W	209	A
gi|91983532|gb|AE016795.2|	169413	T	C	48	34	1	63	54	Y	255	T
gi|91983532|gb|AE016795.2|	169437	G	A	31	7	0	46	54	R	79	G
gi|91983532|gb|AE016795.2|	169449	T	A	138	54	1	63	62	W	255	T
gi|91983532|gb|AE016795.2|	169661	C	T	116	50	1	63	62	Y	255	C
gi|91983532|gb|AE016795.2|	169811	T	C	54	44	1	63	62	Y	255	T
gi|91983532|gb|AE016795.2|	169824	G	A	89	60	1	63	62	R	255	G
gi|91983532|gb|AE016795.2|	169880	A	G	68	75	1	63	62	R	255	A
gi|91983532|gb|AE016795.2|	169994	G	A	255	115	1	63	62	R	255	G
gi|91983532|gb|AE016795.2|	170072	T	C	107	86	1	63	62	Y	211	T
gi|91983532|gb|AE016795.2|	170396	C	T	255	151	1	63	62	Y	252	C
gi|91983532|gb|AE016795.2|	171208	G	A	120	105	1	63	62	R	255	G
gi|91983532|gb|AE016795.2|	171307	C	T	230	96	1	63	62	Y	255	C
gi|91983532|gb|AE016795.2|	171988	G	T	157	94	1	63	62	K	255	G
gi|91983532|gb|AE016795.2|	172481	C	T	123	32	1	63	62	N	255	N
gi|91983532|gb|AE016795.2|	172523	C	T	170	79	1	51	62	Y	180	C
gi|91983532|gb|AE016795.2|	172939	C	T	255	156	1	63	62	Y	255	C
gi|91983532|gb|AE016795.2|	173030	A	G	131	107	1	63	62	R	255	A
gi|91983532|gb|AE016795.2|	173386	A	T	55	103	1	63	62	W	255	A
gi|91983532|gb|AE016795.2|	173425	A	G	33	15	1	56	50	R	117	A
gi|91983532|gb|AE016795.2|	173461	A	T	37	19	1	63	60	W	192	A
gi|91983532|gb|AE016795.2|	173503	T	A	32	13	1	63	32	W	140	T
gi|91983532|gb|AE016795.2|	173506	A	G	32	17	1	63	32	R	88	A
gi|91983532|gb|AE016795.2|	173539	A	C	247	92	1	63	62	M	255	A
gi|91983532|gb|AE016795.2|	173617	T	C	189	106	1	63	62	Y	255	T
gi|91983532|gb|AE016795.2|	173719	C	T	248	92	1	63	62	Y	255	C
gi|91983532|gb|AE016795.2|	173803	A	G	42	19	1	63	62	R	173	A
gi|91983532|gb|AE016795.2|	173815	T	G	96	39	1	63	62	K	255	T
gi|91983532|gb|AE016795.2|	173884	T	C	105	106	1	63	62	Y	255	T
gi|91983532|gb|AE016795.2|	173983	T	C	218	99	1	63	62	Y	255	T
gi|91983532|gb|AE016795.2|	174149	A	C	247	145	1	63	62	M	255	A
gi|91983532|gb|AE016795.2|	174247	G	A	98	101	1	63	62	R	255	G
gi|91983532|gb|AE016795.2|	174394	C	T	154	72	1	63	62	K	255	G
gi|91983532|gb|AE016795.2|	174558	C	G	35	23	1	63	62	S	248	C
gi|91983532|gb|AE016795.2|	174562	T	C	50	29	1	63	62	Y	255	T
gi|91983532|gb|AE016795.2|	174619	G	C	9	44	1	50	20	S	155	G
gi|91983532|gb|AE016795.2|	174664	C	A	216	114	1	63	62	M	255	C
gi|91983532|gb|AE016795.2|	174700	A	G	239	108	1	63	62	R	255	A
gi|91983532|gb|AE016795.2|	174745	G	C	57	21	1	63	50	S	255	G
gi|91983532|gb|AE016795.2|	174763	C	T	138	49	1	63	62	Y	255	C
gi|91983532|gb|AE016795.2|	174921	G	T	255	178	1	63	62	K	255	G
gi|91983532|gb|AE016795.2|	175026	C	G	255	132	1	63	62	S	255	C
gi|91983532|gb|AE016795.2|	175074	T	C	116	55	1	63	62	Y	255	T
gi|91983532|gb|AE016795.2|	175329	A	T	31	7	1	63	32	W	75	A
gi|91983532|gb|AE016795.2|	175349	T	C	34	14	0	51	62	Y	241	T
gi|91983532|gb|AE016795.2|	175370	A	T	214	75	1	63	62	W	255	A
gi|91983532|gb|AE016795.2|	175418	T	C	49	18	1	63	28	Y	246	T
gi|91983532|gb|AE016795.2|	175421	G	A	29	7	1	63	32	R	40	G
gi|91983532|gb|AE016795.2|	175433	C	T	56	34	1	63	62	Y	255	C
gi|91983532|gb|AE016795.2|	175640	C	G	41	27	1	63	62	S	255	C
gi|91983532|gb|AE016795.2|	175679	C	G	255	174	1	63	62	S	255	C
gi|91983532|gb|AE016795.2|	175860	G	C	48	83	1	63	62	S	255	G
gi|91983532|gb|AE016795.2|	175892	C	T	159	96	1	63	62	Y	255	C
gi|91983532|gb|AE016795.2|	175967	T	C	255	100	1	63	62	Y	255	T
gi|91983532|gb|AE016795.2|	176006	C	T	161	56	1	63	62	K	255	G
gi|91983532|gb|AE016795.2|	176021	T	G	51	26	0	48	62	K	213	T
gi|91983532|gb|AE016795.2|	176082	C	T	255	130	1	63	62	Y	255	C
gi|91983532|gb|AE016795.2|	176174	C	T	238	94	1	63	62	Y	255	C
gi|91983532|gb|AE016795.2|	176261	G	T	255	97	1	63	62	K	255	G
gi|91983532|gb|AE016795.2|	176306	A	G	43	38	1	63	62	R	168	A
gi|91983532|gb|AE016795.2|	176330	A	G	212	118	1	63	62	R	255	A
gi|91983532|gb|AE016795.2|	176683	C	T	255	158	1	63	62	N	204	N
gi|91983532|gb|AE016795.2|	176728	C	T	255	158	1	63	62	Y	255	C
gi|91983532|gb|AE016795.2|	176902	G	A	111	90	1	63	62	R	255	G
gi|91983532|gb|AE016795.2|	177021	A	G	62	49	1	63	62	R	255	A
gi|91983532|gb|AE016795.2|	177070	G	T	27	7	0	45	44	K	79	G
gi|91983532|gb|AE016795.2|	177151	A	G	12	12	1	43	62	R	101	A
gi|91983532|gb|AE016795.2|	177235	C	T	29	5	1	63	36	Y	44	C
gi|91983532|gb|AE016795.2|	177238	T	A	69	14	1	63	28	N	255	N
gi|91983532|gb|AE016795.2|	177310	G	A	255	122	1	63	62	R	255	G
gi|91983532|gb|AE016795.2|	177429	G	A	39	36	0	48	62	R	255	G
gi|91983532|gb|AE016795.2|	177464	A	T	51	42	1	63	62	W	255	A
gi|91983532|gb|AE016795.2|	177544	G	A	255	123	1	63	62	R	255	G
gi|91983532|gb|AE016795.2|	177568	G	A	230	131	1	63	62	R	255	G
gi|91983532|gb|AE016795.2|	177646	T	G	255	110	1	63	62	K	255	T
gi|91983532|gb|AE016795.2|	177709	A	C	107	56	1	63	62	M	255	A
gi|91983532|gb|AE016795.2|	177793	T	C	75	39	1	63	62	Y	255	T
gi|91983532|gb|AE016795.2|	177838	A	G	34	21	1	63	28	R	171	A
gi|91983532|gb|AE016795.2|	177885	T	G	34	20	1	63	34	K	145	T
gi|91983532|gb|AE016795.2|	177886	T	C	35	26	1	63	34	Y	92	T
gi|91983532|gb|AE016795.2|	177991	G	A	255	133	1	63	62	R	255	G
gi|91983532|gb|AE016795.2|	178267	A	C	32	16	1	63	22	M	188	A
gi|91983532|gb|AE016795.2|	178270	G	A	22	5	1	63	20	M	36	C
gi|91983532|gb|AE016795.2|	178303	A	G	51	19	0	49	62	R	255	A
gi|91983532|gb|AE016795.2|	178324	T	C	89	78	1	63	62	Y	255	T
gi|91983532|gb|AE016795.2|	178357	T	A	102	25	1	63	62	N	255	N
gi|91983532|gb|AE016795.2|	178441	C	T	27	118	1	63	62	Y	231	C
gi|91983532|gb|AE016795.2|	178658	T	C	104	51	1	59	62	S	255	G
gi|91983532|gb|AE016795.2|	178684	G	A	36	86	1	63	62	R	34	G
gi|91983532|gb|AE016795.2|	178685	G	A	64	85	1	63	36	R	36	G
gi|91983532|gb|AE016795.2|	178819	A	G	255	146	1	63	62	K	224	T
gi|91983532|gb|AE016795.2|	178852	A	G	32	107	1	63	62	R	255	A
gi|91983532|gb|AE016795.2|	178960	T	C	183	115	1	63	62	Y	255	T
gi|91983532|gb|AE016795.2|	178987	A	G	132	65	1	52	62	R	255	A
gi|91983532|gb|AE016795.2|	179008	T	C	94	59	1	63	62	Y	255	T
gi|91983532|gb|AE016795.2|	179148	C	T	228	100	1	63	62	Y	255	C
gi|91983532|gb|AE016795.2|	179191	G	A	84	35	1	63	62	R	255	G
gi|91983532|gb|AE016795.2|	179219	A	G	39	18	1	48	62	R	229	A
gi|91983532|gb|AE016795.2|	179239	T	C	220	64	1	63	62	N	255	N
gi|91983532|gb|AE016795.2|	179335	A	C	107	57	1	63	62	M	255	A
gi|91983532|gb|AE016795.2|	179506	G	A	151	79	1	63	62	R	255	G
gi|91983532|gb|AE016795.2|	179808	G	A	255	145	1	63	62	R	255	G
gi|91983532|gb|AE016795.2|	179841	C	T	54	25	1	52	62	Y	207	C
gi|91983532|gb|AE016795.2|	179847	T	C	37	26	1	63	62	Y	255	T
gi|91983532|gb|AE016795.2|	179988	G	C	133	141	1	63	62	S	223	G
gi|91983532|gb|AE016795.2|	179989	A	T	71	133	1	63	62	W	227	A
gi|91983532|gb|AE016795.2|	180040	G	C	101	48	1	63	62	S	255	G
gi|91983532|gb|AE016795.2|	180073	A	T	72	112	1	63	62	W	255	A
gi|91983532|gb|AE016795.2|	180096	A	G	128	80	1	63	62	R	255	A
gi|91983532|gb|AE016795.2|	180196	G	A	147	114	1	63	62	R	255	G
gi|91983532|gb|AE016795.2|	180898	C	T	117	99	1	63	62	Y	255	C
gi|91983532|gb|AE016795.2|	180993	T	C	234	120	1	63	62	Y	255	T
gi|91983532|gb|AE016795.2|	181445	G	A	140	82	1	63	62	R	255	G
gi|91983532|gb|AE016795.2|	181467	C	T	73	31	0	49	62	Y	255	C
gi|91983532|gb|AE016795.2|	181485	G	A	255	89	1	63	62	N	255	N
gi|91983532|gb|AE016795.2|	181572	C	T	241	84	1	63	62	Y	255	C
gi|91983532|gb|AE016795.2|	181592	A	C	80	37	1	63	62	M	255	A
gi|91983532|gb|AE016795.2|	181677	A	T	54	9	0	47	28	N	100	N
gi|91983532|gb|AE016795.2|	181857	G	A	98	63	1	63	62	R	255	G
gi|91983532|gb|AE016795.2|	182271	A	G	130	96	1	63	62	R	255	A
gi|91983532|gb|AE016795.2|	182310	T	C	255	120	1	63	62	Y	255	T
gi|91983532|gb|AE016795.2|	182406	T	C	52	72	1	63	62	Y	255	T
gi|91983532|gb|AE016795.2|	182438	G	A	255	114	1	63	62	R	255	G
gi|91983532|gb|AE016795.2|	182513	A	G	159	139	1	63	62	R	255	A
gi|91983532|gb|AE016795.2|	182628	A	T	99	48	0	48	62	W	255	A
gi|91983532|gb|AE016795.2|	182649	A	G	44	32	0	48	62	R	238	A
gi|91983532|gb|AE016795.2|	182694	A	G	208	72	1	63	62	S	255	C
gi|91983532|gb|AE016795.2|	182784	G	A	64	47	1	63	62	R	242	G
gi|91983532|gb|AE016795.2|	182796	T	G	106	55	1	63	62	K	255	T
gi|91983532|gb|AE016795.2|	183082	G	A	76	49	1	52	62	R	242	G
gi|91983532|gb|AE016795.2|	183120	T	A	255	171	1	63	62	W	255	T
gi|91983532|gb|AE016795.2|	183198	A	G	102	57	1	63	62	R	255	A
gi|91983532|gb|AE016795.2|	183213	G	A	13	11	0	48	22	R	73	G
gi|91983532|gb|AE016795.2|	183234	C	T	126	33	1	63	62	N	249	N
gi|91983532|gb|AE016795.2|	183264	C	T	255	140	1	63	62	Y	255	C
gi|91983532|gb|AE016795.2|	183339	T	G	79	33	1	63	40	K	255	T
gi|91983532|gb|AE016795.2|	183435	A	C	184	143	1	63	62	M	255	A
gi|91983532|gb|AE016795.2|	183677	T	C	118	124	1	63	62	Y	255	T
gi|91983532|gb|AE016795.2|	183801	C	T	255	136	1	63	62	Y	255	C
gi|91983532|gb|AE016795.2|	183882	A	G	152	140	1	63	62	R	255	A
gi|91983532|gb|AE016795.2|	184053	G	A	72	67	1	63	62	R	255	G
gi|91983532|gb|AE016795.2|	184095	G	A	91	34	1	59	62	R	253	G
gi|91983532|gb|AE016795.2|	184141	G	A	146	57	1	63	62	R	255	G
gi|91983532|gb|AE016795.2|	184173	T	C	144	39	1	63	62	N	255	N
gi|91983532|gb|AE016795.2|	184200	A	G	158	56	1	63	62	R	255	A
gi|91983532|gb|AE016795.2|	184393	T	C	206	83	1	63	62	Y	255	T
gi|91983532|gb|AE016795.2|	184410	A	G	161	57	0	49	62	R	255	A
gi|91983532|gb|AE016795.2|	184437	C	T	28	6	0	46	36	Y	62	C
gi|91983532|gb|AE016795.2|	184578	T	G	28	7	0	46	48	K	102	T
gi|91983532|gb|AE016795.2|	184593	T	C	78	17	0	50	62	N	255	N
gi|91983532|gb|AE016795.2|	184617	A	T	54	9	0	48	50	N	161	N
gi|91983532|gb|AE016795.2|	184960	A	G	54	20	1	63	42	R	255	A
gi|91983532|gb|AE016795.2|	185662	A	G	141	49	1	63	62	S	255	C
gi|91983532|gb|AE016795.2|	185691	G	A	184	70	1	63	62	R	255	G
gi|91983532|gb|AE016795.2|	186612	A	G	255	141	1	63	62	R	255	A
gi|91983532|gb|AE016795.2|	187120	A	C	57	98	1	63	62	M	255	A
gi|91983532|gb|AE016795.2|	187489	T	G	150	121	1	63	62	K	255	T
gi|91983532|gb|AE016795.2|	187851	A	C	155	64	1	50	62	S	187	G
gi|91983532|gb|AE016795.2|	188058	T	A	255	127	1	63	62	W	255	T
gi|91983532|gb|AE016795.2|	188767	G	A	255	107	1	63	62	R	255	G
gi|91983532|gb|AE016795.2|	188999	G	T	143	84	1	63	62	K	255	G
gi|91983532|gb|AE016795.2|	189164	A	G	31	14	1	63	30	R	114	A
gi|91983532|gb|AE016795.2|	189167	C	T	31	10	1	56	30	Y	127	C
gi|91983532|gb|AE016795.2|	189395	T	C	82	62	1	63	62	Y	255	T
gi|91983532|gb|AE016795.2|	189461	A	G	255	149	1	63	62	R	255	A
gi|91983532|gb|AE016795.2|	189580	G	T	166	104	1	63	62	K	255	G
gi|91983532|gb|AE016795.2|	189655	T	C	255	114	1	63	62	Y	255	T
gi|91983532|gb|AE016795.2|	190008	C	A	255	111	1	63	62	M	255	C
gi|91983532|gb|AE016795.2|	190041	A	T	133	71	1	49	62	W	252	A
gi|91983532|gb|AE016795.2|	190128	C	A	36	17	1	63	28	M	182	C
gi|91983532|gb|AE016795.2|	190191	T	G	247	89	1	63	62	S	255	C
gi|91983532|gb|AE016795.2|	190269	C	T	113	115	1	63	62	Y	255	C
gi|91983532|gb|AE016795.2|	190305	A	G	114	145	1	63	62	R	255	A
gi|91983532|gb|AE016795.2|	190627	G	A	4	45	1	63	62	W	185	T
gi|91983532|gb|AE016795.2|	190694	T	C	255	134	1	63	62	M	235	A
gi|91983532|gb|AE016795.2|	190959	A	G	186	76	1	63	62	R	255	A
gi|91983532|gb|AE016795.2|	191278	G	A	255	133	1	63	62	R	255	G
gi|91983532|gb|AE016795.2|	191454	G	A	85	58	1	63	62	R	255	G
gi|91983532|gb|AE016795.2|	191568	C	T	187	76	1	63	62	Y	255	C
gi|91983532|gb|AE016795.2|	191672	A	G	175	83	1	50	62	R	255	A
gi|91983532|gb|AE016795.2|	191875	A	T	178	50	1	63	62	N	255	N
gi|91983532|gb|AE016795.2|	191887	T	C	97	59	1	63	62	Y	255	T
gi|91983532|gb|AE016795.2|	192012	G	T	167	73	1	63	62	K	255	G
gi|91983532|gb|AE016795.2|	192046	C	T	146	54	1	63	62	Y	255	C
gi|91983532|gb|AE016795.2|	192142	G	A	255	125	1	63	62	R	255	G
gi|91983532|gb|AE016795.2|	192193	G	C	33	21	1	63	44	S	254	G
gi|91983532|gb|AE016795.2|	192208	G	C	31	18	1	63	48	S	37	G
gi|91983532|gb|AE016795.2|	192211	C	T	76	32	1	63	30	Y	255	C
gi|91983532|gb|AE016795.2|	192244	A	G	43	32	1	52	62	R	255	A
gi|91983532|gb|AE016795.2|	192358	G	A	103	91	1	63	62	R	255	G
gi|91983532|gb|AE016795.2|	192409	G	C	43	59	1	63	52	S	255	G
gi|91983532|gb|AE016795.2|	192427	C	T	187	66	1	63	62	Y	255	C
gi|91983532|gb|AE016795.2|	192481	T	A	255	131	1	63	62	W	255	T
gi|91983532|gb|AE016795.2|	192505	A	G	120	31	0	51	62	N	255	N
gi|91983532|gb|AE016795.2|	192523	A	G	45	36	1	63	62	R	255	A
gi|91983532|gb|AE016795.2|	192601	T	A	59	26	1	63	30	W	255	T
gi|91983532|gb|AE016795.2|	192604	C	T	31	12	1	63	58	Y	112	C
gi|91983532|gb|AE016795.2|	192634	A	G	255	124	1	63	62	R	255	A
gi|91983532|gb|AE016795.2|	192749	T	C	255	141	1	63	62	Y	255	T
gi|91983532|gb|AE016795.2|	192897	A	G	255	135	1	63	62	R	255	A
gi|91983532|gb|AE016795.2|	193000	T	C	26	20	1	47	52	Y	107	T
gi|91983532|gb|AE016795.2|	193030	C	G	100	67	1	52	62	S	255	C
gi|91983532|gb|AE016795.2|	193053	T	G	29	5	0	46	50	K	48	T
gi|91983532|gb|AE016795.2|	193063	A	G	70	30	1	63	62	R	147	A
gi|91983532|gb|AE016795.2|	193114	T	A	255	132	1	63	62	W	255	T
gi|91983532|gb|AE016795.2|	193138	A	G	119	52	1	62	62	R	255	A
gi|91983532|gb|AE016795.2|	193194	A	G	94	103	1	63	62	R	255	A
gi|91983532|gb|AE016795.2|	193209	G	A	27	18	1	46	58	R	125	G
gi|91983532|gb|AE016795.2|	193221	G	T	67	51	1	63	62	K	255	G
gi|91983532|gb|AE016795.2|	193256	A	C	255	191	1	63	62	M	186	A
gi|91983532|gb|AE016795.2|	193348	G	T	133	156	1	63	62	K	255	G
gi|91983532|gb|AE016795.2|	193383	G	A	160	62	1	63	62	R	255	G
gi|91983532|gb|AE016795.2|	193446	A	G	55	76	1	59	62	R	255	A
gi|91983532|gb|AE016795.2|	193506	T	C	255	188	1	63	62	Y	255	T
gi|91983532|gb|AE016795.2|	193592	T	G	255	142	1	63	62	K	255	T
gi|91983532|gb|AE016795.2|	193883	C	T	255	150	1	63	62	Y	255	C
gi|91983532|gb|AE016795.2|	193937	A	G	241	100	1	63	62	R	255	A
gi|91983532|gb|AE016795.2|	193964	G	A	137	58	1	63	62	R	255	G
gi|91983532|gb|AE016795.2|	194006	T	A	70	43	1	63	62	W	255	T
gi|91983532|gb|AE016795.2|	194060	T	C	171	87	1	63	62	Y	255	T
gi|91983532|gb|AE016795.2|	194300	C	T	76	48	1	63	62	Y	255	C
gi|91983532|gb|AE016795.2|	194338	G	A	194	97	1	63	62	R	255	G
gi|91983532|gb|AE016795.2|	194429	A	G	255	170	1	63	62	R	255	A
gi|91983532|gb|AE016795.2|	194504	G	A	255	138	1	63	62	R	255	G
gi|91983532|gb|AE016795.2|	194573	A	G	167	98	1	63	62	R	255	A
gi|91983532|gb|AE016795.2|	194615	A	C	216	81	1	63	62	M	255	A
gi|91983532|gb|AE016795.2|	194636	A	G	39	25	0	47	62	R	255	A
gi|91983532|gb|AE016795.2|	194656	T	C	86	61	1	63	62	Y	255	T
gi|91983532|gb|AE016795.2|	194735	A	G	255	170	1	63	62	R	255	A
gi|91983532|gb|AE016795.2|	194801	G	T	106	75	1	63	62	K	255	G
gi|91983532|gb|AE016795.2|	194918	G	A	255	90	1	63	62	R	255	G
gi|91983532|gb|AE016795.2|	194939	A	C	107	59	1	63	62	M	255	A
gi|91983532|gb|AE016795.2|	194978	T	A	138	45	1	62	62	M	255	C
gi|91983532|gb|AE016795.2|	195153	C	G	69	14	0	42	62	N	226	N
gi|91983532|gb|AE016795.2|	195278	C	T	55	43	1	53	62	Y	255	C
gi|91983532|gb|AE016795.2|	195320	A	G	31	10	1	50	36	R	103	A
gi|91983532|gb|AE016795.2|	195328	A	C	29	5	0	43	32	M	65	A
gi|91983532|gb|AE016795.2|	195339	C	A	137	66	1	63	62	M	255	C
gi|91983532|gb|AE016795.2|	195450	T	A	255	95	1	63	62	M	255	C
gi|91983532|gb|AE016795.2|	195471	T	C	51	35	1	48	62	Y	157	T
gi|91983532|gb|AE016795.2|	195534	T	A	36	32	1	63	62	W	125	T
gi|91983532|gb|AE016795.2|	195546	G	A	49	41	1	63	62	R	255	G
gi|91983532|gb|AE016795.2|	195577	T	C	255	148	1	63	62	M	255	A
gi|91983532|gb|AE016795.2|	195607	G	A	108	27	1	63	62	N	255	N
gi|91983532|gb|AE016795.2|	195619	A	C	74	27	1	63	62	M	255	A
gi|91983532|gb|AE016795.2|	195718	G	A	120	56	1	63	62	R	255	G
gi|91983532|gb|AE016795.2|	195736	T	C	127	78	1	63	62	Y	255	T
gi|91983532|gb|AE016795.2|	195820	C	T	122	55	1	63	62	Y	255	C
gi|91983532|gb|AE016795.2|	195943	C	T	211	61	1	63	62	N	255	N
gi|91983532|gb|AE016795.2|	195976	A	T	31	5	0	44	24	W	93	A
gi|91983532|gb|AE016795.2|	196002	T	G	97	47	1	63	62	K	255	T
gi|91983532|gb|AE016795.2|	196075	G	C	255	122	1	63	62	Y	255	T
gi|91983532|gb|AE016795.2|	196105	C	T	255	156	1	63	62	Y	255	C
gi|91983532|gb|AE016795.2|	196147	C	T	158	61	1	63	62	Y	255	C
gi|91983532|gb|AE016795.2|	196162	G	A	116	60	1	63	62	R	255	G
gi|91983532|gb|AE016795.2|	196252	T	C	25	66	1	63	32	Y	255	T
gi|91983532|gb|AE016795.2|	196327	G	A	255	155	1	63	62	R	255	G
gi|91983532|gb|AE016795.2|	196492	A	G	255	142	1	63	62	R	255	A
gi|91983532|gb|AE016795.2|	196540	G	A	143	59	1	63	62	R	255	G
gi|91983532|gb|AE016795.2|	196555	T	C	36	52	1	63	62	Y	255	T
gi|91983532|gb|AE016795.2|	196587	G	T	110	60	1	63	62	K	255	G
gi|91983532|gb|AE016795.2|	196654	C	T	255	164	1	63	62	Y	255	C
gi|91983532|gb|AE016795.2|	196891	C	G	45	66	1	63	62	S	255	C
gi|91983532|gb|AE016795.2|	196954	A	G	92	94	1	63	62	R	255	A
gi|91983532|gb|AE016795.2|	197149	A	C	8	68	1	63	54	M	215	A
gi|91983532|gb|AE016795.2|	197383	T	A	255	140	1	63	62	W	255	T
gi|91983532|gb|AE016795.2|	197434	G	A	122	53	1	63	62	R	255	G
gi|91983532|gb|AE016795.2|	197681	C	A	255	142	1	63	62	R	255	G
gi|91983532|gb|AE016795.2|	197732	T	G	64	49	1	63	62	K	255	T
gi|91983532|gb|AE016795.2|	197738	T	C	35	37	1	63	62	Y	255	T
gi|91983532|gb|AE016795.2|	197819	G	A	255	161	1	63	62	R	255	G
gi|91983532|gb|AE016795.2|	198050	T	C	124	58	1	63	62	Y	255	T
gi|91983532|gb|AE016795.2|	198060	A	G	66	52	1	63	62	R	255	A
gi|91983532|gb|AE016795.2|	198980	G	A	253	99	1	63	62	R	255	G
gi|91983532|gb|AE016795.2|	199331	C	G	213	88	1	62	62	K	255	T
gi|91983532|gb|AE016795.2|	199933	T	C	228	108	1	63	62	Y	255	T
gi|91983532|gb|AE016795.2|	199976	C	T	197	68	1	49	62	W	255	A
gi|91983532|gb|AE016795.2|	200021	C	T	28	28	1	63	32	W	183	A
gi|91983532|gb|AE016795.2|	200024	A	G	33	29	1	63	28	R	216	A
gi|91983532|gb|AE016795.2|	200066	A	G	69	47	1	63	62	R	255	A
gi|91983532|gb|AE016795.2|	200417	G	C	99	82	1	53	62	S	240	G
gi|91983532|gb|AE016795.2|	201408	A	C	41	28	1	63	36	M	255	A
gi|91983532|gb|AE016795.2|	201409	A	G	37	29	1	63	40	K	255	T
gi|91983532|gb|AE016795.2|	201756	G	A	162	122	1	63	62	R	255	G
gi|91983532|gb|AE016795.2|	202110	C	T	225	126	1	63	62	Y	255	C
gi|91983532|gb|AE016795.2|	202440	T	A	177	68	1	51	62	W	255	T
gi|91983532|gb|AE016795.2|	202608	G	T	141	72	1	63	62	K	255	G
gi|91983532|gb|AE016795.2|	202986	G	A	235	93	1	63	62	R	255	G
gi|91983532|gb|AE016795.2|	203610	C	T	255	169	1	63	62	Y	255	C
gi|91983532|gb|AE016795.2|	203794	G	A	149	112	1	63	62	R	255	G
gi|91983532|gb|AE016795.2|	204044	T	A	50	46	1	63	62	W	255	T
gi|91983532|gb|AE016795.2|	204070	G	A	22	43	1	63	34	R	200	G
gi|91983532|gb|AE016795.2|	204071	T	C	34	49	1	63	22	Y	185	T
gi|91983532|gb|AE016795.2|	204326	C	A	255	127	1	63	62	M	255	C
gi|91983532|gb|AE016795.2|	204376	C	T	255	163	1	63	62	Y	255	C
gi|91983532|gb|AE016795.2|	204554	C	A	36	19	1	63	44	M	255	C
gi|91983532|gb|AE016795.2|	204569	T	C	34	20	1	63	56	Y	154	T
gi|91983532|gb|AE016795.2|	204656	A	G	242	131	1	63	62	R	255	A
gi|91983532|gb|AE016795.2|	204701	G	A	79	51	1	63	62	R	255	G
gi|91983532|gb|AE016795.2|	204710	G	A	50	50	1	63	62	R	255	G
gi|91983532|gb|AE016795.2|	204934	A	C	117	42	1	63	62	M	255	A
gi|91983532|gb|AE016795.2|	204943	A	C	60	20	1	63	42	S	166	G
gi|91983532|gb|AE016795.2|	205044	A	G	24	51	2	49	62	R	169	A
gi|91983532|gb|AE016795.2|	205683	G	C	116	142	1	42	62	G	217	S
gi|91983532|gb|AE016795.2|	205875	C	T	21	88	1	41	50	C	150	Y
gi|91983532|gb|AE016795.2|	206377	A	G	255	151	1	63	62	R	255	A
gi|91983532|gb|AE016795.2|	206432	A	G	255	142	1	63	62	R	255	A
gi|91983532|gb|AE016795.2|	206492	T	A	135	99	1	59	62	W	255	T
gi|91983532|gb|AE016795.2|	206811	A	C	255	133	1	63	62	M	255	A
gi|91983532|gb|AE016795.2|	207039	T	C	56	117	1	63	62	Y	255	T
gi|91983532|gb|AE016795.2|	207273	T	C	255	146	1	63	62	Y	255	T
gi|91983532|gb|AE016795.2|	207639	G	A	255	131	1	63	62	R	255	G
gi|91983532|gb|AE016795.2|	207731	G	A	59	132	1	63	62	R	255	G
gi|91983532|gb|AE016795.2|	207762	A	G	158	66	1	51	62	R	255	A
gi|91983532|gb|AE016795.2|	208072	T	C	65	24	1	63	60	M	255	A
gi|91983532|gb|AE016795.2|	208098	T	C	35	12	1	63	42	Y	154	T
gi|91983532|gb|AE016795.2|	208133	C	T	13	26	1	53	44	Y	165	C
gi|91983532|gb|AE016795.2|	208317	G	T	230	106	1	63	62	K	255	G
gi|91983532|gb|AE016795.2|	208349	G	A	49	18	1	49	62	R	229	G
gi|91983532|gb|AE016795.2|	208357	C	T	39	32	1	62	62	Y	246	C
gi|91983532|gb|AE016795.2|	208409	T	C	56	89	1	63	62	Y	64	T
gi|91983532|gb|AE016795.2|	208490	G	A	178	95	1	63	62	R	255	G
gi|91983532|gb|AE016795.2|	208613	C	T	255	173	1	63	62	Y	255	C
gi|91983532|gb|AE016795.2|	208757	G	A	255	153	1	63	62	R	255	G
gi|91983532|gb|AE016795.2|	209246	T	C	28	40	1	63	62	Y	201	T
gi|91983532|gb|AE016795.2|	209252	T	G	62	54	1	63	62	K	255	T
gi|91983532|gb|AE016795.2|	209492	A	G	255	126	1	63	62	R	253	A
gi|91983532|gb|AE016795.2|	209718	A	T	29	10	1	63	30	W	63	A
gi|91983532|gb|AE016795.2|	209721	G	A	31	7	1	63	28	R	82	G
gi|91983532|gb|AE016795.2|	209997	A	G	99	77	1	63	62	R	255	A
gi|91983532|gb|AE016795.2|	210030	T	C	135	49	1	63	62	M	255	A
gi|91983532|gb|AE016795.2|	210636	G	C	187	71	1	63	62	S	255	G
gi|91983532|gb|AE016795.2|	210987	T	G	40	52	1	63	62	K	255	T
gi|91983532|gb|AE016795.2|	211695	T	C	226	128	1	63	62	Y	255	T
gi|91983532|gb|AE016795.2|	211821	G	A	255	159	1	63	62	R	255	G
gi|91983532|gb|AE016795.2|	212028	A	G	200	98	1	62	62	R	255	A
gi|91983532|gb|AE016795.2|	212053	A	G	41	59	1	50	62	R	255	A
gi|91983532|gb|AE016795.2|	212166	C	T	199	85	1	63	62	Y	255	C
gi|91983532|gb|AE016795.2|	212436	C	T	74	51	1	49	38	Y	255	C
gi|91983532|gb|AE016795.2|	212956	G	A	192	110	1	63	62	R	255	G
gi|91983532|gb|AE016795.2|	212983	G	A	151	71	1	54	62	R	255	G
gi|91983532|gb|AE016795.2|	213022	C	A	171	106	1	63	62	M	255	C
gi|91983532|gb|AE016795.2|	214263	C	A	153	79	1	63	62	M	255	C
gi|91983532|gb|AE016795.2|	214320	C	T	210	103	1	63	62	Y	255	C
gi|91983532|gb|AE016795.2|	214413	C	T	255	129	1	63	62	Y	255	C
gi|91983532|gb|AE016795.2|	214440	T	A	46	24	0	49	62	W	255	T
gi|91983532|gb|AE016795.2|	214452	T	C	95	39	1	49	62	Y	255	T
gi|91983532|gb|AE016795.2|	214481	T	G	142	72	1	63	62	K	255	T
gi|91983532|gb|AE016795.2|	214630	T	C	255	142	1	63	62	Y	255	T
gi|91983532|gb|AE016795.2|	214702	A	G	222	91	1	63	62	K	245	T
gi|91983532|gb|AE016795.2|	214771	C	T	255	144	1	63	62	N	229	N
gi|91983532|gb|AE016795.2|	214867	G	A	255	91	1	63	62	R	255	G
gi|91983532|gb|AE016795.2|	214900	G	A	200	90	1	63	62	R	255	G
gi|91983532|gb|AE016795.2|	214957	T	C	255	134	1	63	62	Y	255	T
gi|91983532|gb|AE016795.2|	215524	C	G	255	153	1	63	62	S	255	C
gi|91983532|gb|AE016795.2|	215674	A	G	34	19	1	62	56	R	147	A
gi|91983532|gb|AE016795.2|	215965	G	C	255	134	1	63	62	S	255	G
gi|91983532|gb|AE016795.2|	216152	G	T	139	63	1	63	62	K	255	G
gi|91983532|gb|AE016795.2|	216190	C	T	120	60	1	63	62	Y	255	C
gi|91983532|gb|AE016795.2|	217610	T	C	255	168	1	63	62	Y	255	T
gi|91983532|gb|AE016795.2|	217976	G	A	111	104	1	63	62	R	255	G
gi|91983532|gb|AE016795.2|	218006	C	T	255	154	1	63	62	W	255	A
gi|91983532|gb|AE016795.2|	218165	G	T	255	77	1	63	62	N	255	N
gi|91983532|gb|AE016795.2|	219029	A	G	255	132	1	63	62	R	255	A
gi|91983532|gb|AE016795.2|	219388	T	A	255	101	1	63	62	R	201	G
gi|91983532|gb|AE016795.2|	219422	G	A	113	51	1	63	62	R	255	G
gi|91983532|gb|AE016795.2|	219432	A	C	132	52	1	63	62	M	255	A
gi|91983532|gb|AE016795.2|	219474	C	G	82	30	1	52	62	S	255	C
gi|91983532|gb|AE016795.2|	219511	A	C	42	25	1	63	62	M	157	A
gi|91983532|gb|AE016795.2|	219542	A	G	31	7	0	47	30	R	117	A
gi|91983532|gb|AE016795.2|	219577	A	G	30	9	0	46	56	R	81	A
gi|91983532|gb|AE016795.2|	219590	A	G	102	62	1	63	62	R	255	A
gi|91983532|gb|AE016795.2|	219626	T	A	135	48	1	63	62	W	255	T
gi|91983532|gb|AE016795.2|	219664	G	A	35	14	0	49	62	R	157	G
gi|91983532|gb|AE016795.2|	219680	A	T	158	81	1	63	62	W	255	A
gi|91983532|gb|AE016795.2|	219749	G	A	59	88	1	63	62	R	255	G
gi|91983532|gb|AE016795.2|	219920	C	A	200	90	1	63	62	M	255	C
gi|91983532|gb|AE016795.2|	219941	A	G	80	47	1	50	62	R	255	A
gi|91983532|gb|AE016795.2|	220007	G	A	87	44	1	63	62	R	255	G
gi|91983532|gb|AE016795.2|	220112	A	T	62	56	1	63	62	W	255	A
gi|91983532|gb|AE016795.2|	220145	G	A	225	122	1	63	62	R	255	G
gi|91983532|gb|AE016795.2|	221534	G	A	88	41	1	63	62	R	255	G
gi|91983532|gb|AE016795.2|	221613	T	C	157	71	1	63	62	Y	255	T
gi|91983532|gb|AE016795.2|	221701	C	A	255	134	1	63	62	M	255	C
gi|91983532|gb|AE016795.2|	221891	T	C	234	114	1	63	62	Y	255	T
gi|91983532|gb|AE016795.2|	221957	T	C	187	53	1	63	62	N	255	N
gi|91983532|gb|AE016795.2|	222257	A	G	36	16	1	63	36	R	170	A
gi|91983532|gb|AE016795.2|	222260	G	A	36	13	1	63	36	R	199	G
gi|91983532|gb|AE016795.2|	222370	C	T	255	109	1	63	62	Y	255	C
gi|91983532|gb|AE016795.2|	223026	T	C	43	35	1	47	62	Y	255	T
gi|91983532|gb|AE016795.2|	223071	C	G	255	109	1	63	62	R	255	A
gi|91983532|gb|AE016795.2|	223110	C	G	30	14	1	56	44	S	91	C
gi|91983532|gb|AE016795.2|	223145	A	G	33	14	1	52	60	R	163	A
gi|91983532|gb|AE016795.2|	223149	C	T	43	16	1	49	40	Y	237	C
gi|91983532|gb|AE016795.2|	223677	C	T	70	96	1	63	62	Y	255	C
gi|91983532|gb|AE016795.2|	224303	T	C	222	143	1	63	62	Y	255	T
gi|91983532|gb|AE016795.2|	224526	C	T	131	131	1	63	62	Y	255	C
gi|91983532|gb|AE016795.2|	224600	T	C	255	139	1	63	62	Y	255	T
gi|91983532|gb|AE016795.2|	224711	C	T	38	36	1	56	52	Y	255	C
gi|91983532|gb|AE016795.2|	224798	G	A	206	78	1	63	62	R	255	G
gi|91983532|gb|AE016795.2|	224813	A	T	179	73	1	63	62	W	255	A
gi|91983532|gb|AE016795.2|	224909	C	T	88	47	1	63	62	Y	179	C
gi|91983532|gb|AE016795.2|	224972	C	T	247	132	1	63	62	Y	255	C
gi|91983532|gb|AE016795.2|	225062	T	C	40	24	1	63	28	Y	255	T
gi|91983532|gb|AE016795.2|	225098	T	A	145	116	1	63	62	W	255	T
gi|91983532|gb|AE016795.2|	225131	T	C	73	31	1	63	62	Y	246	T
gi|91983532|gb|AE016795.2|	225227	C	T	130	66	1	63	62	Y	255	C
gi|91983532|gb|AE016795.2|	225521	C	T	190	82	1	63	62	Y	255	C
gi|91983532|gb|AE016795.2|	225587	T	C	188	133	1	63	62	Y	255	T
gi|91983532|gb|AE016795.2|	225712	C	T	255	133	1	63	62	Y	255	C
gi|91983532|gb|AE016795.2|	225923	C	A	66	35	1	63	62	M	255	C
gi|91983532|gb|AE016795.2|	225936	T	C	44	33	1	63	52	S	253	G
gi|91983532|gb|AE016795.2|	225992	T	C	145	69	1	63	62	Y	255	T
gi|91983532|gb|AE016795.2|	226208	A	G	87	36	1	58	62	R	255	A
gi|91983532|gb|AE016795.2|	226220	A	G	136	58	1	63	62	R	255	A
gi|91983532|gb|AE016795.2|	226473	G	A	72	38	1	63	62	R	255	G
gi|91983532|gb|AE016795.2|	226529	G	A	98	36	1	63	62	R	255	G
gi|91983532|gb|AE016795.2|	226583	A	G	99	103	1	63	62	R	255	A
gi|91983532|gb|AE016795.2|	226625	C	T	255	168	1	63	62	Y	255	C
gi|91983532|gb|AE016795.2|	226706	C	A	132	35	1	63	62	N	255	N
gi|91983532|gb|AE016795.2|	226715	C	T	46	24	1	54	62	Y	255	C
gi|91983532|gb|AE016795.2|	226746	G	A	199	71	1	63	62	R	255	G
gi|91983532|gb|AE016795.2|	226763	T	G	207	97	1	63	62	K	255	T
gi|91983532|gb|AE016795.2|	227138	G	A	220	105	1	63	62	R	255	G
gi|91983532|gb|AE016795.2|	227600	A	G	255	160	1	63	62	R	255	A
gi|91983532|gb|AE016795.2|	228808	T	G	32	36	1	63	62	K	34	T
gi|91983532|gb|AE016795.2|	228862	T	G	3	26	1	63	26	S	38	C
gi|91983532|gb|AE016795.2|	229076	C	T	255	113	1	63	62	Y	255	C
gi|91983532|gb|AE016795.2|	229305	T	C	129	100	1	63	62	Y	255	T
gi|91983532|gb|AE016795.2|	229338	G	A	32	12	1	63	42	R	165	G
gi|91983532|gb|AE016795.2|	229362	T	A	44	17	1	63	50	W	255	T
gi|91983532|gb|AE016795.2|	229410	G	A	255	105	1	63	62	R	255	G
gi|91983532|gb|AE016795.2|	230237	G	T	68	36	1	63	62	K	255	G
gi|91983532|gb|AE016795.2|	230245	A	G	39	42	1	63	62	R	255	A
gi|91983532|gb|AE016795.2|	230375	C	T	33	21	1	63	60	Y	130	C
gi|91983532|gb|AE016795.2|	230392	A	G	56	21	1	63	44	S	191	C
gi|91983532|gb|AE016795.2|	230467	T	C	54	46	1	63	62	Y	255	T
gi|91983532|gb|AE016795.2|	230480	G	A	30	11	0	46	62	R	94	G
gi|91983532|gb|AE016795.2|	230500	T	G	31	20	1	49	62	K	255	T
gi|91983532|gb|AE016795.2|	230565	C	T	155	60	1	63	62	Y	255	C
gi|91983532|gb|AE016795.2|	230612	G	A	32	20	1	50	42	R	234	G
gi|91983532|gb|AE016795.2|	230669	A	G	203	90	1	63	62	R	229	A
gi|91983532|gb|AE016795.2|	230738	T	A	255	157	1	63	62	W	255	T
gi|91983532|gb|AE016795.2|	230866	C	A	19	120	1	63	24	M	255	C
gi|91983532|gb|AE016795.2|	230899	A	G	42	27	1	50	62	R	248	A
gi|91983532|gb|AE016795.2|	230977	A	G	68	53	1	63	62	R	255	A
gi|91983532|gb|AE016795.2|	231076	T	C	32	9	1	62	36	Y	176	T
gi|91983532|gb|AE016795.2|	231112	A	G	30	6	0	50	44	R	83	A
gi|91983532|gb|AE016795.2|	231121	A	G	147	40	1	63	62	N	255	N
gi|91983532|gb|AE016795.2|	231172	G	A	255	175	1	63	62	N	195	N
gi|91983532|gb|AE016795.2|	231232	G	T	255	122	1	63	62	K	255	G
gi|91983532|gb|AE016795.2|	231276	A	C	255	172	1	63	62	S	219	G
gi|91983532|gb|AE016795.2|	231379	A	G	63	42	1	49	62	R	191	A
gi|91983532|gb|AE016795.2|	231490	C	T	249	87	1	63	62	Y	255	C
gi|91983532|gb|AE016795.2|	231511	T	C	130	46	1	63	62	M	164	A
gi|91983532|gb|AE016795.2|	231577	T	C	53	27	1	63	62	Y	255	T
gi|91983532|gb|AE016795.2|	231592	A	G	91	33	1	63	62	R	255	A
gi|91983532|gb|AE016795.2|	231632	A	G	19	26	1	63	34	R	152	A
gi|91983532|gb|AE016795.2|	231671	T	G	119	85	1	63	62	K	255	T
gi|91983532|gb|AE016795.2|	231820	T	G	61	92	1	63	62	K	255	T
gi|91983532|gb|AE016795.2|	232102	G	A	48	26	1	63	62	M	213	C
gi|91983532|gb|AE016795.2|	232168	A	G	197	98	1	63	62	R	255	A
gi|91983532|gb|AE016795.2|	232258	T	C	65	24	1	63	32	Y	255	T
gi|91983532|gb|AE016795.2|	232262	G	A	43	22	1	63	32	R	255	G
gi|91983532|gb|AE016795.2|	232297	G	A	255	118	1	63	62	R	255	G
gi|91983532|gb|AE016795.2|	232447	G	A	196	69	1	63	62	R	255	G
gi|91983532|gb|AE016795.2|	232495	T	C	75	77	1	63	62	Y	255	T
gi|91983532|gb|AE016795.2|	232663	A	G	34	24	1	63	28	R	253	A
gi|91983532|gb|AE016795.2|	232666	A	G	28	9	1	63	34	R	51	A
gi|91983532|gb|AE016795.2|	232741	T	C	116	78	1	63	62	Y	255	T
gi|91983532|gb|AE016795.2|	232776	T	C	104	66	1	63	62	Y	255	T
gi|91983532|gb|AE016795.2|	232828	T	G	36	11	0	41	38	S	86	C
gi|91983532|gb|AE016795.2|	232829	C	T	38	12	0	41	36	K	105	G
gi|91983532|gb|AE016795.2|	232876	G	A	32	9	1	63	38	R	110	G
gi|91983532|gb|AE016795.2|	232957	G	A	199	125	1	63	62	R	255	G
gi|91983532|gb|AE016795.2|	233175	A	T	255	127	1	63	62	K	255	G
gi|91983532|gb|AE016795.2|	233253	A	T	190	105	1	63	62	W	255	A
gi|91983532|gb|AE016795.2|	233274	A	G	255	150	1	63	62	R	255	A
gi|91983532|gb|AE016795.2|	233351	A	G	59	38	1	63	62	R	255	A
gi|91983532|gb|AE016795.2|	233364	G	A	92	58	1	63	62	R	255	G
gi|91983532|gb|AE016795.2|	233460	T	C	255	122	1	63	62	N	255	N
gi|91983532|gb|AE016795.2|	233481	C	T	174	88	1	63	62	Y	255	C
gi|91983532|gb|AE016795.2|	233574	T	C	172	113	1	63	62	Y	255	T
gi|91983532|gb|AE016795.2|	233626	A	G	165	82	1	51	62	R	150	A
gi|91983532|gb|AE016795.2|	233689	A	G	255	112	1	63	62	R	255	A
gi|91983532|gb|AE016795.2|	233855	C	T	102	67	1	63	62	Y	255	C
gi|91983532|gb|AE016795.2|	233960	A	T	255	116	1	63	62	N	255	N
gi|91983532|gb|AE016795.2|	234010	A	G	244	101	1	63	62	K	255	T
gi|91983532|gb|AE016795.2|	234040	T	G	65	28	1	46	62	S	181	C
gi|91983532|gb|AE016795.2|	234103	A	G	24	5	1	42	20	S	42	C
gi|91983532|gb|AE016795.2|	234142	A	G	51	51	1	50	62	R	255	A
gi|91983532|gb|AE016795.2|	234193	G	A	105	26	0	48	62	N	255	N
gi|91983532|gb|AE016795.2|	234214	T	A	62	57	1	63	62	W	255	T
gi|91983532|gb|AE016795.2|	234247	G	A	255	89	1	63	62	R	253	G
gi|91983532|gb|AE016795.2|	234307	T	C	101	40	1	63	62	Y	255	T
gi|91983532|gb|AE016795.2|	234349	A	C	97	35	1	51	62	M	255	A
gi|91983532|gb|AE016795.2|	234391	T	A	44	20	1	63	30	W	255	T
gi|91983532|gb|AE016795.2|	234466	A	G	144	56	1	63	62	R	169	A
gi|91983532|gb|AE016795.2|	234490	T	C	36	20	1	50	62	Y	255	T
gi|91983532|gb|AE016795.2|	234553	T	A	24	14	1	63	30	W	118	T
gi|91983532|gb|AE016795.2|	234664	A	T	235	82	1	63	62	W	255	A
gi|91983532|gb|AE016795.2|	234709	A	G	132	64	1	63	62	R	255	A
gi|91983532|gb|AE016795.2|	234760	C	T	36	17	1	48	50	Y	237	C
gi|91983532|gb|AE016795.2|	234796	C	T	48	7	0	51	48	N	180	N
gi|91983532|gb|AE016795.2|	234820	C	T	33	10	1	63	28	Y	125	C
gi|91983532|gb|AE016795.2|	234907	C	T	158	94	1	63	62	Y	255	C
gi|91983532|gb|AE016795.2|	234940	G	A	255	99	1	63	62	W	113	T
gi|91983532|gb|AE016795.2|	234970	C	A	108	52	1	56	62	M	255	C
gi|91983532|gb|AE016795.2|	234997	A	G	99	24	0	50	62	N	255	N
gi|91983532|gb|AE016795.2|	235018	A	G	40	15	0	50	62	R	230	A
gi|91983532|gb|AE016795.2|	235101	A	G	191	65	1	51	62	S	214	C
gi|91983532|gb|AE016795.2|	235122	A	G	153	42	0	49	62	N	255	N
gi|91983532|gb|AE016795.2|	235143	T	C	160	75	0	52	62	Y	223	T
gi|91983532|gb|AE016795.2|	235171	G	T	51	8	0	44	48	N	139	N
gi|91983532|gb|AE016795.2|	235273	G	C	42	5	0	42	38	N	48	N
gi|91983532|gb|AE016795.2|	235321	C	T	132	89	1	63	62	Y	255	C
gi|91983532|gb|AE016795.2|	235348	G	A	84	75	1	52	62	R	255	G
gi|91983532|gb|AE016795.2|	235390	A	G	84	19	1	63	62	N	255	N
gi|91983532|gb|AE016795.2|	235463	C	T	81	18	1	54	62	N	148	N
gi|91983532|gb|AE016795.2|	235471	A	G	84	43	1	63	62	R	255	A
gi|91983532|gb|AE016795.2|	235510	G	A	165	46	1	63	62	N	255	N
gi|91983532|gb|AE016795.2|	235522	A	T	82	52	1	63	62	W	255	A
gi|91983532|gb|AE016795.2|	235656	C	T	219	117	1	63	62	Y	255	C
gi|91983532|gb|AE016795.2|	235762	G	A	32	9	1	63	34	R	194	G
gi|91983532|gb|AE016795.2|	235765	T	G	69	14	1	63	32	N	195	N
gi|91983532|gb|AE016795.2|	235813	G	A	230	91	1	63	62	R	255	G
gi|91983532|gb|AE016795.2|	235837	G	C	62	57	1	63	62	S	255	G
gi|91983532|gb|AE016795.2|	235960	C	T	182	125	1	63	62	Y	255	C
gi|91983532|gb|AE016795.2|	236011	C	T	30	11	1	63	28	Y	77	C
gi|91983532|gb|AE016795.2|	236014	G	T	30	11	1	53	30	K	167	G
gi|91983532|gb|AE016795.2|	236023	A	G	45	24	1	63	62	R	255	A
gi|91983532|gb|AE016795.2|	236152	T	C	65	24	1	63	30	Y	232	T
gi|91983532|gb|AE016795.2|	236221	G	A	183	64	1	50	62	M	143	C
gi|91983532|gb|AE016795.2|	236287	C	T	43	25	1	63	58	Y	255	C
gi|91983532|gb|AE016795.2|	236293	G	A	45	27	1	63	62	R	212	G
gi|91983532|gb|AE016795.2|	236423	A	G	106	38	1	63	62	R	255	A
gi|91983532|gb|AE016795.2|	236541	G	C	5	22	1	53	62	S	55	G
gi|91983532|gb|AE016795.2|	236572	A	G	30	13	1	63	24	R	91	A
gi|91983532|gb|AE016795.2|	236609	G	A	35	23	1	62	62	R	178	G
gi|91983532|gb|AE016795.2|	236628	C	T	90	71	1	63	62	Y	255	C
gi|91983532|gb|AE016795.2|	236736	G	A	255	124	1	63	62	R	255	G
gi|91983532|gb|AE016795.2|	236797	T	C	255	164	1	63	62	Y	255	T
gi|91983532|gb|AE016795.2|	236913	A	G	248	125	1	63	62	R	255	A
gi|91983532|gb|AE016795.2|	236945	G	A	255	161	1	63	62	R	236	G
gi|91983532|gb|AE016795.2|	237071	G	A	255	147	1	63	62	R	255	G
gi|91983532|gb|AE016795.2|	237110	C	T	111	61	1	63	62	Y	255	C
gi|91983532|gb|AE016795.2|	237128	A	T	77	44	1	63	62	W	255	A
gi|91983532|gb|AE016795.2|	237185	A	G	31	7	1	63	36	R	95	A
gi|91983532|gb|AE016795.2|	237187	G	A	41	13	1	63	30	R	98	G
gi|91983532|gb|AE016795.2|	237443	C	G	255	166	1	63	62	S	255	C
gi|91983532|gb|AE016795.2|	237491	G	C	113	37	1	63	62	S	255	G
gi|91983532|gb|AE016795.2|	237536	A	G	18	13	1	63	30	R	98	A
gi|91983532|gb|AE016795.2|	237561	A	G	60	26	0	49	62	R	255	A
gi|91983532|gb|AE016795.2|	237587	T	A	42	5	0	47	42	N	77	N
gi|91983532|gb|AE016795.2|	237622	A	C	44	33	1	63	62	M	255	A
gi|91983532|gb|AE016795.2|	237731	A	G	15	26	1	44	62	R	71	A
gi|91983532|gb|AE016795.2|	237871	G	A	39	24	1	41	62	R	61	G
gi|91983532|gb|AE016795.2|	238026	T	C	255	92	1	63	62	N	255	N
gi|91983532|gb|AE016795.2|	238512	C	T	255	147	1	63	62	Y	255	C
gi|91983532|gb|AE016795.2|	238671	C	A	40	50	1	62	62	M	255	C
gi|91983532|gb|AE016795.2|	238722	G	A	123	43	1	63	62	R	255	G
gi|91983532|gb|AE016795.2|	238812	G	A	60	11	0	51	60	N	241	N
gi|91983532|gb|AE016795.2|	238842	C	T	73	31	1	63	62	Y	255	C
gi|91983532|gb|AE016795.2|	238881	G	A	52	57	1	52	62	R	215	G
gi|91983532|gb|AE016795.2|	238893	T	A	23	7	1	46	34	R	63	G
gi|91983532|gb|AE016795.2|	238902	T	C	109	48	1	63	62	Y	255	T
gi|91983532|gb|AE016795.2|	238960	T	C	68	24	1	53	62	S	252	G
gi|91983532|gb|AE016795.2|	238967	A	C	40	29	1	63	62	M	85	A
gi|91983532|gb|AE016795.2|	239001	G	A	255	149	1	63	62	R	255	G
gi|91983532|gb|AE016795.2|	239046	A	G	91	41	1	63	62	R	255	A
gi|91983532|gb|AE016795.2|	239058	T	C	35	22	1	49	62	Y	59	T
gi|91983532|gb|AE016795.2|	239076	T	C	84	89	1	62	62	Y	255	T
gi|91983532|gb|AE016795.2|	239174	C	T	71	50	1	63	62	Y	255	C
gi|91983532|gb|AE016795.2|	239206	A	G	27	11	1	59	26	R	58	A
gi|91983532|gb|AE016795.2|	239419	C	T	30	13	1	63	36	Y	152	C
gi|91983532|gb|AE016795.2|	239464	T	C	106	38	1	63	62	Y	255	T
gi|91983532|gb|AE016795.2|	239489	G	A	40	21	1	50	62	R	255	G
gi|91983532|gb|AE016795.2|	239878	T	C	30	114	1	63	62	Y	255	T
gi|91983532|gb|AE016795.2|	239950	T	C	57	25	1	63	44	Y	255	T
gi|91983532|gb|AE016795.2|	239953	T	G	45	6	1	63	48	N	58	N
gi|91983532|gb|AE016795.2|	239962	C	T	101	41	1	49	62	Y	255	C
gi|91983532|gb|AE016795.2|	240004	C	T	48	44	1	63	62	Y	255	C
gi|91983532|gb|AE016795.2|	240016	C	T	45	6	1	63	28	N	115	N
gi|91983532|gb|AE016795.2|	240121	G	A	44	20	1	63	30	R	255	G
gi|91983532|gb|AE016795.2|	240124	A	C	31	17	1	63	44	M	125	A
gi|91983532|gb|AE016795.2|	240185	C	A	41	37	0	48	62	M	178	C
gi|91983532|gb|AE016795.2|	240195	A	C	92	38	1	63	62	M	255	A
gi|91983532|gb|AE016795.2|	240301	T	A	45	44	1	63	62	W	255	T
gi|91983532|gb|AE016795.2|	240365	G	A	255	170	1	63	62	R	255	G
gi|91983532|gb|AE016795.2|	240416	C	T	227	129	1	63	62	Y	255	C
gi|91983532|gb|AE016795.2|	240489	C	T	74	35	1	63	54	Y	255	C
gi|91983532|gb|AE016795.2|	240497	C	G	29	7	0	41	48	S	60	C
gi|91983532|gb|AE016795.2|	240503	A	G	80	29	1	62	62	R	255	A
gi|91983532|gb|AE016795.2|	240560	A	G	183	79	1	63	62	R	255	A
gi|91983532|gb|AE016795.2|	240965	C	T	183	84	1	63	62	Y	255	C
gi|91983532|gb|AE016795.2|	241355	A	G	39	18	1	63	48	R	255	A
gi|91983532|gb|AE016795.2|	241358	C	T	48	7	1	62	38	N	81	N
gi|91983532|gb|AE016795.2|	241406	T	G	36	13	0	49	62	K	151	T
gi|91983532|gb|AE016795.2|	241441	A	G	35	14	1	63	44	R	158	A
gi|91983532|gb|AE016795.2|	241499	G	A	35	16	1	63	26	R	218	G
gi|91983532|gb|AE016795.2|	241520	G	A	122	69	1	63	62	R	255	G
gi|91983532|gb|AE016795.2|	241676	A	G	255	150	1	63	62	R	255	A
gi|91983532|gb|AE016795.2|	241754	A	G	67	37	1	63	62	R	255	A
gi|91983532|gb|AE016795.2|	242042	G	T	175	147	1	63	62	K	255	G
gi|91983532|gb|AE016795.2|	242792	G	A	78	52	1	63	62	R	255	G
gi|91983532|gb|AE016795.2|	242866	A	T	161	57	1	63	62	W	255	A
gi|91983532|gb|AE016795.2|	243064	C	T	149	133	1	63	62	Y	255	C
gi|91983532|gb|AE016795.2|	243190	T	C	140	108	1	63	62	Y	255	T
gi|91983532|gb|AE016795.2|	243223	A	G	41	40	1	63	62	R	255	A
gi|91983532|gb|AE016795.2|	243229	T	A	31	18	1	62	62	W	154	T
gi|91983532|gb|AE016795.2|	243433	T	A	166	64	1	63	62	W	255	T
gi|91983532|gb|AE016795.2|	243448	A	C	127	71	1	63	62	M	255	A
gi|91983532|gb|AE016795.2|	243529	T	C	255	105	1	63	62	S	255	G
gi|91983532|gb|AE016795.2|	243574	C	T	72	34	1	63	62	Y	255	C
gi|91983532|gb|AE016795.2|	243598	T	C	190	54	1	63	62	N	255	N
gi|91983532|gb|AE016795.2|	243652	A	T	215	126	1	63	62	W	255	A
gi|91983532|gb|AE016795.2|	243709	T	C	255	182	1	63	62	Y	255	T
gi|91983532|gb|AE016795.2|	243980	T	C	197	117	1	63	62	Y	255	T
gi|91983532|gb|AE016795.2|	244139	T	C	158	90	1	63	62	Y	255	T
gi|91983532|gb|AE016795.2|	244193	A	C	255	133	1	63	62	M	255	A
gi|91983532|gb|AE016795.2|	244295	C	T	255	135	1	63	62	Y	255	C
gi|91983532|gb|AE016795.2|	244391	G	T	255	98	1	63	62	K	255	G
gi|91983532|gb|AE016795.2|	244502	T	C	166	114	1	63	62	Y	255	T
gi|91983532|gb|AE016795.2|	244816	A	G	246	146	1	63	62	R	255	A
gi|91983532|gb|AE016795.2|	244851	C	T	238	134	1	63	62	Y	255	C
gi|91983532|gb|AE016795.2|	244966	T	C	174	132	1	63	62	Y	255	T
gi|91983532|gb|AE016795.2|	245277	G	A	255	169	1	63	62	R	255	G
gi|91983532|gb|AE016795.2|	245319	G	A	245	106	1	63	62	R	255	G
gi|91983532|gb|AE016795.2|	245349	A	G	255	163	1	63	62	R	255	A
gi|91983532|gb|AE016795.2|	245499	G	A	255	160	1	63	62	R	255	G
gi|91983532|gb|AE016795.2|	245540	A	G	213	152	1	63	62	R	255	A
gi|91983532|gb|AE016795.2|	246328	A	G	200	178	1	63	62	R	255	A
gi|91983532|gb|AE016795.2|	246427	G	A	241	89	1	63	62	R	255	G
gi|91983532|gb|AE016795.2|	246640	C	T	85	62	1	63	20	Y	255	C
gi|91983532|gb|AE016795.2|	246706	A	T	255	192	1	63	62	W	255	A
gi|91983532|gb|AE016795.2|	247262	A	G	121	38	1	63	62	K	255	T
gi|91983532|gb|AE016795.2|	247294	T	C	29	5	0	44	32	Y	50	T
gi|91983532|gb|AE016795.2|	247322	G	A	36	17	0	46	62	R	197	G
gi|91983532|gb|AE016795.2|	247331	A	T	34	13	0	49	62	W	138	A
gi|91983532|gb|AE016795.2|	247358	A	G	217	83	1	63	62	R	255	A
gi|91983532|gb|AE016795.2|	247418	A	G	126	45	1	63	62	R	149	A
gi|91983532|gb|AE016795.2|	247448	A	G	124	49	1	53	62	R	255	A
gi|91983532|gb|AE016795.2|	247532	A	T	255	128	1	63	62	W	255	A
gi|91983532|gb|AE016795.2|	247607	G	A	54	27	1	63	60	R	255	G
gi|91983532|gb|AE016795.2|	247613	C	A	29	10	0	46	38	M	96	C
gi|91983532|gb|AE016795.2|	247631	C	A	65	31	0	49	62	M	255	C
gi|91983532|gb|AE016795.2|	247658	G	T	220	103	1	63	62	K	255	G
gi|91983532|gb|AE016795.2|	247700	C	A	136	108	1	63	62	M	255	C
gi|91983532|gb|AE016795.2|	247733	C	T	158	74	1	63	62	Y	255	C
gi|91983532|gb|AE016795.2|	247757	A	G	22	88	1	63	62	R	255	A
gi|91983532|gb|AE016795.2|	247943	C	A	71	110	1	63	62	M	255	C
gi|91983532|gb|AE016795.2|	248006	A	C	101	35	1	63	62	M	255	A
gi|91983532|gb|AE016795.2|	248015	C	T	71	33	1	63	62	Y	255	C
gi|91983532|gb|AE016795.2|	248437	G	C	106	38	1	50	62	S	255	G
gi|91983532|gb|AE016795.2|	248716	G	C	255	151	1	63	62	S	255	G
gi|91983532|gb|AE016795.2|	248758	T	C	72	15	1	63	26	N	227	N
gi|91983532|gb|AE016795.2|	248779	G	A	75	45	1	63	62	R	255	G
gi|91983532|gb|AE016795.2|	249231	T	C	255	173	1	63	62	Y	255	T
gi|91983532|gb|AE016795.2|	249308	C	T	255	148	1	63	62	Y	255	C
gi|91983532|gb|AE016795.2|	249399	G	A	51	52	1	63	62	R	242	G
gi|91983532|gb|AE016795.2|	249471	T	C	32	9	1	63	20	Y	90	T
gi|91983532|gb|AE016795.2|	250811	A	G	54	37	1	63	62	R	255	A
gi|91983532|gb|AE016795.2|	250823	G	C	108	27	0	50	62	N	255	N
gi|91983532|gb|AE016795.2|	250850	C	T	255	107	1	63	62	N	255	N
gi|91983532|gb|AE016795.2|	250895	A	C	52	16	1	63	32	S	205	G
gi|91983532|gb|AE016795.2|	250898	G	A	32	8	1	63	38	R	89	G
gi|91983532|gb|AE016795.2|	251790	T	A	219	97	1	63	62	W	255	T
gi|91983532|gb|AE016795.2|	251841	T	A	255	162	1	63	62	W	255	T
gi|91983532|gb|AE016795.2|	252014	C	T	155	55	0	51	62	Y	255	C
gi|91983532|gb|AE016795.2|	252476	A	G	255	113	1	63	62	R	255	A
gi|91983532|gb|AE016795.2|	252557	A	C	64	64	1	63	62	M	255	A
gi|91983532|gb|AE016795.2|	252650	C	T	34	60	1	63	62	Y	255	C
gi|91983532|gb|AE016795.2|	252686	T	G	9	36	1	63	62	K	255	T
gi|91983532|gb|AE016795.2|	252721	C	T	87	35	1	63	62	Y	255	C
gi|91983532|gb|AE016795.2|	252727	T	C	34	15	1	62	62	Y	206	T
gi|91983532|gb|AE016795.2|	252733	T	C	42	34	1	63	62	Y	185	T
gi|91983532|gb|AE016795.2|	252811	T	C	255	133	1	63	62	M	255	A
gi|91983532|gb|AE016795.2|	252977	G	A	153	75	1	63	62	R	255	G
gi|91983532|gb|AE016795.2|	253016	T	C	30	14	1	63	32	M	131	A
gi|91983532|gb|AE016795.2|	254234	C	G	65	24	1	63	62	S	164	C
gi|91983532|gb|AE016795.2|	254338	A	G	40	35	3.88	51	62	R	255	A
gi|91983532|gb|AE016795.2|	254430	A	G	36	33	1.88	48	62	R	70	A
gi|91983532|gb|AE016795.2|	254999	C	A	85	31	1	63	62	W	255	T
gi|91983532|gb|AE016795.2|	255006	A	G	28	9	0	46	44	R	71	A
gi|91983532|gb|AE016795.2|	256180	T	C	255	159	1	63	62	Y	245	T
gi|91983532|gb|AE016795.2|	256335	T	C	255	189	1	63	62	Y	255	T
gi|91983532|gb|AE016795.2|	256969	T	C	161	120	1	63	62	Y	255	T
gi|91983532|gb|AE016795.2|	257053	C	T	29	5	1	59	28	Y	37	C
gi|91983532|gb|AE016795.2|	257089	C	T	129	88	1	63	62	Y	255	C
gi|91983532|gb|AE016795.2|	257137	T	C	31	13	1	47	50	Y	129	T
gi|91983532|gb|AE016795.2|	257152	C	T	32	8	1	63	32	Y	143	C
gi|91983532|gb|AE016795.2|	257190	C	T	126	103	1	63	62	Y	255	C
gi|91983532|gb|AE016795.2|	257395	G	A	138	48	1	63	62	M	255	C
gi|91983532|gb|AE016795.2|	257407	T	A	43	28	0	51	62	W	255	T
gi|91983532|gb|AE016795.2|	257431	T	C	242	123	1	63	62	Y	255	T
gi|91983532|gb|AE016795.2|	257494	A	C	108	73	1	63	62	M	255	A
gi|91983532|gb|AE016795.2|	257587	T	A	215	108	1	63	62	W	255	T
gi|91983532|gb|AE016795.2|	257734	C	T	202	107	1	63	62	Y	255	C
gi|91983532|gb|AE016795.2|	257896	T	C	168	61	1	63	62	Y	255	T
gi|91983532|gb|AE016795.2|	258146	A	C	255	118	1	63	62	N	255	N
gi|91983532|gb|AE016795.2|	258203	T	C	78	34	1	63	52	Y	173	T
gi|91983532|gb|AE016795.2|	258260	G	A	255	100	0	51	62	R	255	G
gi|91983532|gb|AE016795.2|	258287	C	T	30	6	0	44	30	Y	49	C
gi|91983532|gb|AE016795.2|	258290	C	T	33	18	1	63	30	Y	241	C
gi|91983532|gb|AE016795.2|	258356	A	G	82	48	1	63	62	R	255	A
gi|91983532|gb|AE016795.2|	258377	G	A	77	23	1	63	62	M	255	C
gi|91983532|gb|AE016795.2|	258407	T	G	154	82	1	49	62	R	255	A
gi|91983532|gb|AE016795.2|	258428	C	T	56	39	1	63	62	Y	255	C
gi|91983532|gb|AE016795.2|	258491	C	T	255	148	1	63	62	Y	255	C
gi|91983532|gb|AE016795.2|	258521	A	G	68	29	1	63	62	R	255	A
gi|91983532|gb|AE016795.2|	258530	A	T	85	31	1	63	62	W	255	A
gi|91983532|gb|AE016795.2|	258566	C	T	148	100	1	63	62	Y	255	C
gi|91983532|gb|AE016795.2|	258611	T	C	123	65	1	63	62	Y	255	T
gi|91983532|gb|AE016795.2|	258968	C	T	255	177	1	63	62	Y	250	C
gi|91983532|gb|AE016795.2|	259112	C	T	184	70	1	63	62	Y	181	C
gi|91983532|gb|AE016795.2|	259142	C	T	63	34	1	63	62	Y	255	C
gi|91983532|gb|AE016795.2|	259165	G	A	122	51	0	51	62	R	255	G
gi|91983532|gb|AE016795.2|	259188	G	T	143	80	1	63	62	K	255	G
gi|91983532|gb|AE016795.2|	259302	C	T	255	143	1	63	62	Y	255	C
gi|91983532|gb|AE016795.2|	259419	T	G	203	119	1	63	62	K	255	T
gi|91983532|gb|AE016795.2|	259455	C	G	177	146	1	63	62	S	255	C
gi|91983532|gb|AE016795.2|	259578	A	C	58	29	1	63	62	M	255	A
gi|91983532|gb|AE016795.2|	260765	G	A	132	47	1	63	62	R	255	G
gi|91983532|gb|AE016795.2|	260826	T	C	30	11	1	63	38	Y	82	T
gi|91983532|gb|AE016795.2|	260829	T	C	55	28	1	63	30	Y	255	T
gi|91983532|gb|AE016795.2|	260877	G	A	72	58	1	63	62	R	255	G
gi|91983532|gb|AE016795.2|	260901	G	T	62	27	1	56	62	K	255	G
gi|91983532|gb|AE016795.2|	260952	C	T	208	60	1	63	62	N	255	N
gi|91983532|gb|AE016795.2|	260973	A	T	63	29	0	49	62	W	255	A
gi|91983532|gb|AE016795.2|	260997	C	G	26	15	1	48	62	S	72	C
gi|91983532|gb|AE016795.2|	261036	C	T	164	63	1	63	62	Y	255	C
gi|91983532|gb|AE016795.2|	261145	T	C	132	35	1	63	62	N	255	N
gi|91983532|gb|AE016795.2|	261166	G	A	48	7	1	50	44	N	160	N
gi|91983532|gb|AE016795.2|	261195	A	G	118	47	1	52	62	R	255	A
gi|91983532|gb|AE016795.2|	261210	A	G	34	33	1	63	62	R	166	A
gi|91983532|gb|AE016795.2|	261267	A	G	155	148	1	63	62	R	255	A
gi|91983532|gb|AE016795.2|	261372	G	A	173	61	1	63	62	R	255	G
gi|91983532|gb|AE016795.2|	261393	A	C	77	36	1	63	62	M	255	A
gi|91983532|gb|AE016795.2|	261444	G	A	255	165	1	63	62	R	255	G
gi|91983532|gb|AE016795.2|	261558	C	T	13	29	1	63	42	Y	94	C
gi|91983532|gb|AE016795.2|	261595	A	T	255	196	1	63	62	W	255	A
gi|91983532|gb|AE016795.2|	261660	G	A	32	9	1	59	32	R	153	G
gi|91983532|gb|AE016795.2|	261711	T	G	69	48	1	63	62	K	255	T
gi|91983532|gb|AE016795.2|	261720	T	G	39	25	1	50	62	K	225	T
gi|91983532|gb|AE016795.2|	261777	T	C	195	79	1	63	62	Y	255	T
gi|91983532|gb|AE016795.2|	261798	G	A	207	88	1	63	62	R	255	G
gi|91983532|gb|AE016795.2|	261834	T	C	255	99	1	63	62	Y	255	T
gi|91983532|gb|AE016795.2|	261870	C	T	255	115	1	63	62	W	255	A
gi|91983532|gb|AE016795.2|	261909	C	A	72	15	1	63	34	N	195	N
gi|91983532|gb|AE016795.2|	261912	G	A	35	17	1	63	62	R	224	G
gi|91983532|gb|AE016795.2|	262017	A	G	255	153	1	63	62	K	238	T
gi|91983532|gb|AE016795.2|	262065	A	G	35	12	1	59	38	R	143	A
gi|91983532|gb|AE016795.2|	262104	C	T	78	17	1	63	62	N	255	N
gi|91983532|gb|AE016795.2|	262136	A	G	25	41	1	48	38	R	165	A
gi|91983532|gb|AE016795.2|	262383	T	C	218	111	1	63	62	S	255	G
gi|91983532|gb|AE016795.2|	262404	G	A	128	81	1	59	62	R	255	G
gi|91983532|gb|AE016795.2|	263137	G	A	255	90	1	63	62	M	255	C
gi|91983532|gb|AE016795.2|	263455	G	A	207	78	1	53	62	R	255	G
gi|91983532|gb|AE016795.2|	263614	A	G	223	80	1	63	62	S	255	C
gi|91983532|gb|AE016795.2|	264187	A	T	217	91	1	63	62	W	255	A
gi|91983532|gb|AE016795.2|	264298	G	A	68	25	1	63	62	M	255	C
gi|91983532|gb|AE016795.2|	264313	G	C	38	14	1	63	30	S	210	G
gi|91983532|gb|AE016795.2|	264484	A	G	36	16	1	63	28	R	205	A
gi|91983532|gb|AE016795.2|	264517	A	G	103	65	1	63	62	R	255	A
gi|91983532|gb|AE016795.2|	264562	C	T	255	161	1	63	62	Y	255	C
gi|91983532|gb|AE016795.2|	264730	C	T	255	148	1	52	62	Y	255	C
gi|91983532|gb|AE016795.2|	264862	C	T	255	161	1	63	62	Y	227	C
gi|91983532|gb|AE016795.2|	264895	T	C	88	62	1	63	62	Y	255	T
gi|91983532|gb|AE016795.2|	264911	G	A	9	14	1	63	26	R	53	G
gi|91983532|gb|AE016795.2|	265096	C	T	29	51	1	62	62	Y	173	C
gi|91983532|gb|AE016795.2|	265165	G	A	206	108	1	63	62	R	255	G
gi|91983532|gb|AE016795.2|	265408	C	T	27	16	1	49	34	Y	127	C
gi|91983532|gb|AE016795.2|	265411	T	C	35	15	1	47	26	Y	168	T
gi|91983532|gb|AE016795.2|	265502	A	C	33	19	1	47	58	M	104	A
gi|91983532|gb|AE016795.2|	265651	C	T	255	162	1	63	62	Y	255	C
gi|91983532|gb|AE016795.2|	265941	T	C	97	35	1	63	62	Y	255	T
gi|91983532|gb|AE016795.2|	265947	T	C	31	30	1	63	62	Y	255	T
gi|91983532|gb|AE016795.2|	266243	C	A	119	81	1	63	62	M	255	C
gi|91983532|gb|AE016795.2|	266318	T	C	182	119	1	63	62	S	255	G
gi|91983532|gb|AE016795.2|	266402	T	G	200	76	1	63	62	K	255	T
gi|91983532|gb|AE016795.2|	266483	C	T	255	135	1	63	62	Y	255	C
gi|91983532|gb|AE016795.2|	266561	A	G	187	150	1	63	62	R	255	A
gi|91983532|gb|AE016795.2|	266732	C	T	251	108	1	63	62	Y	255	C
gi|91983532|gb|AE016795.2|	266849	A	G	84	50	1	49	62	R	255	A
gi|91983532|gb|AE016795.2|	266909	T	G	150	41	0	50	62	N	255	N
gi|91983532|gb|AE016795.2|	266938	G	A	150	126	1	63	62	R	255	G
gi|91983532|gb|AE016795.2|	266996	T	C	255	167	1	63	62	Y	255	T
gi|91983532|gb|AE016795.2|	267210	C	T	195	74	1	63	62	Y	255	C
gi|91983532|gb|AE016795.2|	267319	C	T	255	151	1	63	62	Y	255	C
gi|91983532|gb|AE016795.2|	267425	T	G	255	96	1	63	62	K	255	T
gi|91983532|gb|AE016795.2|	267740	C	A	64	84	1	63	62	M	255	C
gi|91983532|gb|AE016795.2|	267803	G	A	193	55	1	63	62	N	255	N
gi|91983532|gb|AE016795.2|	267878	C	G	219	132	1	63	62	S	255	C
gi|91983532|gb|AE016795.2|	267923	A	C	255	96	1	63	62	S	255	G
gi|91983532|gb|AE016795.2|	268154	T	A	37	52	1	63	62	W	255	T
gi|91983532|gb|AE016795.2|	268271	T	C	121	53	1	63	62	Y	255	T
gi|91983532|gb|AE016795.2|	268298	T	C	31	7	0	46	48	Y	81	T
gi|91983532|gb|AE016795.2|	268348	C	T	66	13	0	46	60	N	168	N
gi|91983532|gb|AE016795.2|	268372	C	T	168	114	1	63	62	Y	255	C
gi|91983532|gb|AE016795.2|	268483	A	G	125	121	1	63	62	R	255	A
gi|91983532|gb|AE016795.2|	268603	T	C	169	87	1	63	62	Y	255	T
gi|91983532|gb|AE016795.2|	268951	T	C	255	157	1	63	62	S	255	G
gi|91983532|gb|AE016795.2|	269023	G	A	255	135	1	59	62	R	255	G
gi|91983532|gb|AE016795.2|	269210	A	G	234	167	1	63	62	R	255	A
gi|91983532|gb|AE016795.2|	269246	A	G	255	132	1	63	62	R	255	A
gi|91983532|gb|AE016795.2|	269500	T	C	54	65	1	63	62	Y	255	T
gi|91983532|gb|AE016795.2|	270582	G	A	112	45	1	63	62	R	255	G
gi|91983532|gb|AE016795.2|	270789	G	T	117	42	1	63	62	K	255	G
gi|91983532|gb|AE016795.2|	270799	C	T	92	54	1	63	62	Y	255	C
gi|91983532|gb|AE016795.2|	271163	A	T	35	15	1	63	42	W	246	A
gi|91983532|gb|AE016795.2|	271166	T	C	54	9	1	63	34	N	168	N
gi|91983532|gb|AE016795.2|	271337	A	G	255	124	1	63	62	S	255	C
gi|91983532|gb|AE016795.2|	271385	C	T	255	147	1	63	62	Y	255	C
gi|91983532|gb|AE016795.2|	271511	C	T	99	52	1	63	62	Y	255	C
gi|91983532|gb|AE016795.2|	271530	C	T	76	39	1	50	62	Y	255	C
gi|91983532|gb|AE016795.2|	271589	A	G	112	57	1	63	62	R	255	A
gi|91983532|gb|AE016795.2|	271601	T	C	56	31	1	50	62	Y	255	T
gi|91983532|gb|AE016795.2|	271629	T	C	255	167	1	63	62	Y	241	T
gi|91983532|gb|AE016795.2|	272584	C	A	255	117	1	63	62	M	255	C
gi|91983532|gb|AE016795.2|	272686	T	C	255	142	1	63	62	Y	255	T
gi|91983532|gb|AE016795.2|	272752	T	C	74	39	1	63	48	Y	255	T
gi|91983532|gb|AE016795.2|	272755	G	A	49	22	1	63	62	M	183	C
gi|91983532|gb|AE016795.2|	272881	C	T	39	33	1	63	62	Y	255	C
gi|91983532|gb|AE016795.2|	272906	C	T	159	99	1	63	62	Y	255	C
gi|91983532|gb|AE016795.2|	273495	T	C	255	166	1	63	62	Y	255	T
gi|91983532|gb|AE016795.2|	273539	A	G	78	52	1	63	62	R	255	A
gi|91983532|gb|AE016795.2|	273600	A	C	210	138	1	63	62	M	255	A
gi|91983532|gb|AE016795.2|	273802	A	G	241	71	1	63	62	N	255	N
gi|91983532|gb|AE016795.2|	273821	C	T	51	19	1	47	62	Y	232	C
gi|91983532|gb|AE016795.2|	273871	A	G	31	9	1	63	28	R	112	A
gi|91983532|gb|AE016795.2|	273874	T	C	28	6	1	63	30	Y	51	T
gi|91983532|gb|AE016795.2|	274099	G	C	31	34	1	63	62	S	213	G
gi|91983532|gb|AE016795.2|	274129	C	T	34	24	1	63	62	Y	255	C
gi|91983532|gb|AE016795.2|	274135	A	C	38	32	1	63	62	M	255	A
gi|91983532|gb|AE016795.2|	274237	G	A	123	45	1	63	62	M	255	C
gi|91983532|gb|AE016795.2|	274260	A	C	40	15	1	63	32	M	141	A
gi|91983532|gb|AE016795.2|	274398	C	T	218	114	1	63	62	Y	255	C
gi|91983532|gb|AE016795.2|	274488	C	A	255	143	1	63	62	M	255	C
gi|91983532|gb|AE016795.2|	274545	C	T	109	59	1	50	62	Y	255	C
gi|91983532|gb|AE016795.2|	274563	T	C	165	68	1	63	62	Y	255	T
gi|91983532|gb|AE016795.2|	274599	C	T	114	54	1	63	62	Y	255	C
gi|91983532|gb|AE016795.2|	274755	G	A	34	37	1	63	62	R	255	G
gi|91983532|gb|AE016795.2|	274761	C	T	31	29	1	63	62	Y	255	C
gi|91983532|gb|AE016795.2|	274794	G	A	104	94	1	63	62	R	255	G
gi|91983532|gb|AE016795.2|	274872	T	C	255	117	1	63	62	Y	255	T
gi|91983532|gb|AE016795.2|	274929	C	G	114	50	1	63	62	S	255	C
gi|91983532|gb|AE016795.2|	274974	G	A	28	22	1	63	62	R	120	G
gi|91983532|gb|AE016795.2|	274977	T	C	68	33	1	63	28	Y	255	T
gi|91983532|gb|AE016795.2|	275103	G	T	39	21	0	51	56	K	255	G
gi|91983532|gb|AE016795.2|	275130	G	C	34	13	1	49	44	S	151	G
gi|91983532|gb|AE016795.2|	275169	C	A	90	21	1	63	36	N	255	N
gi|91983532|gb|AE016795.2|	275172	C	T	37	29	1	63	62	Y	255	C
gi|91983532|gb|AE016795.2|	275232	T	A	33	10	1	63	44	W	175	T
gi|91983532|gb|AE016795.2|	275235	G	A	69	14	1	63	32	N	255	N
gi|91983532|gb|AE016795.2|	275274	G	A	165	91	1	63	62	R	255	G
gi|91983532|gb|AE016795.2|	275292	T	C	125	45	1	63	62	M	255	A
gi|91983532|gb|AE016795.2|	275325	G	A	228	146	1	63	62	R	255	G
gi|91983532|gb|AE016795.2|	275399	G	A	54	24	1	63	62	R	255	G
gi|91983532|gb|AE016795.2|	275407	A	G	94	50	1	63	62	R	255	A
gi|91983532|gb|AE016795.2|	275468	T	C	255	173	1	63	62	Y	255	T
gi|91983532|gb|AE016795.2|	275560	G	A	138	37	1	63	62	N	255	N
gi|91983532|gb|AE016795.2|	275617	G	A	143	51	1	63	62	R	255	G
gi|91983532|gb|AE016795.2|	275629	C	A	158	56	1	63	62	M	255	C
gi|91983532|gb|AE016795.2|	275710	A	G	76	40	0	50	62	R	255	A
gi|91983532|gb|AE016795.2|	275729	T	C	176	79	1	63	62	Y	255	T
gi|91983532|gb|AE016795.2|	275770	C	T	144	51	1	63	62	Y	255	C
gi|91983532|gb|AE016795.2|	275782	C	T	132	35	1	63	62	N	255	N
gi|91983532|gb|AE016795.2|	276005	A	T	170	79	1	52	62	W	255	A
gi|91983532|gb|AE016795.2|	276074	A	G	255	169	1	63	62	R	255	A
gi|91983532|gb|AE016795.2|	276116	C	T	26	7	1	63	32	Y	53	C
gi|91983532|gb|AE016795.2|	276194	G	A	111	56	1	63	62	R	255	G
gi|91983532|gb|AE016795.2|	276245	A	G	45	22	1	59	24	R	189	A
gi|91983532|gb|AE016795.2|	276248	C	A	29	11	1	56	44	M	30	C
gi|91983532|gb|AE016795.2|	276278	A	T	116	77	1	63	62	W	255	A
gi|91983532|gb|AE016795.2|	276332	G	A	255	188	1	63	62	R	228	G
gi|91983532|gb|AE016795.2|	276365	A	G	194	92	1	63	62	R	255	A
gi|91983532|gb|AE016795.2|	276395	A	G	78	17	1	63	44	N	238	N
gi|91983532|gb|AE016795.2|	276437	A	C	88	65	1	63	62	M	255	A
gi|91983532|gb|AE016795.2|	276482	G	A	30	6	1	63	30	R	79	G
gi|91983532|gb|AE016795.2|	276485	T	C	31	15	1	63	30	Y	125	T
gi|91983532|gb|AE016795.2|	276566	T	C	14	11	1	63	30	S	85	G
gi|91983532|gb|AE016795.2|	276605	A	G	42	5	0	49	42	N	129	N
gi|91983532|gb|AE016795.2|	276629	C	T	156	73	1	63	62	Y	255	C
gi|91983532|gb|AE016795.2|	276674	C	T	156	72	1	63	62	Y	255	C
gi|91983532|gb|AE016795.2|	276689	A	G	100	55	1	63	62	R	255	A
gi|91983532|gb|AE016795.2|	276818	A	G	176	62	0	51	62	R	255	A
gi|91983532|gb|AE016795.2|	276965	T	A	138	37	1	63	48	N	255	N
gi|91983532|gb|AE016795.2|	277630	G	A	93	50	1	63	62	R	255	G
gi|91983532|gb|AE016795.2|	277642	C	T	71	26	0	50	62	Y	206	C
gi|91983532|gb|AE016795.2|	277768	C	T	255	116	1	63	62	Y	247	C
gi|91983532|gb|AE016795.2|	277849	G	A	90	123	1	63	62	R	255	G
gi|91983532|gb|AE016795.2|	278252	T	C	44	17	1	63	46	S	125	G
gi|91983532|gb|AE016795.2|	278258	G	A	20	13	0	45	40	W	81	T
gi|91983532|gb|AE016795.2|	278276	C	G	159	85	1	63	62	S	255	C
gi|91983532|gb|AE016795.2|	278329	C	T	76	32	1	63	62	Y	255	C
gi|91983532|gb|AE016795.2|	278360	T	C	122	65	1	63	62	Y	255	T
gi|91983532|gb|AE016795.2|	278552	T	A	106	38	1	63	62	W	255	T
gi|91983532|gb|AE016795.2|	278563	C	A	68	51	1	63	62	M	255	C
gi|91983532|gb|AE016795.2|	278611	C	T	255	137	1	63	62	Y	255	C
gi|91983532|gb|AE016795.2|	278665	T	G	255	120	1	63	62	K	255	T
gi|91983532|gb|AE016795.2|	278749	T	C	58	39	1	63	62	Y	255	T
gi|91983532|gb|AE016795.2|	278763	C	T	255	79	1	63	62	N	255	N
gi|91983532|gb|AE016795.2|	278836	C	A	255	192	1	63	62	M	220	C
gi|91983532|gb|AE016795.2|	278948	A	G	255	134	1	63	62	R	255	A
gi|91983532|gb|AE016795.2|	279052	A	G	139	63	1	63	62	R	255	A
gi|91983532|gb|AE016795.2|	279065	T	A	81	34	1	63	62	W	255	T
gi|91983532|gb|AE016795.2|	279108	A	G	184	114	1	63	62	R	255	A
gi|91983532|gb|AE016795.2|	279214	C	T	232	126	1	63	62	Y	255	C
gi|91983532|gb|AE016795.2|	279343	C	A	217	107	1	63	62	M	255	C
gi|91983532|gb|AE016795.2|	279379	G	A	180	75	1	63	62	M	255	C
gi|91983532|gb|AE016795.2|	279409	A	G	28	7	0	44	48	R	64	A
gi|91983532|gb|AE016795.2|	279430	C	A	213	85	1	63	62	M	255	C
gi|91983532|gb|AE016795.2|	279493	C	T	176	62	1	59	62	Y	195	C
gi|91983532|gb|AE016795.2|	279553	T	C	37	23	1	63	62	Y	137	T
gi|91983532|gb|AE016795.2|	279562	C	G	29	8	1	56	36	S	101	C
gi|91983532|gb|AE016795.2|	279565	T	C	36	18	1	63	28	Y	220	T
gi|91983532|gb|AE016795.2|	279685	A	G	255	136	1	63	62	R	255	A
gi|91983532|gb|AE016795.2|	279721	A	C	175	72	1	63	62	M	255	A
gi|91983532|gb|AE016795.2|	279742	A	G	217	76	1	63	62	R	255	A
gi|91983532|gb|AE016795.2|	279805	C	T	46	17	1	63	44	Y	255	C
gi|91983532|gb|AE016795.2|	279808	T	C	44	20	1	63	46	Y	255	T
gi|91983532|gb|AE016795.2|	279874	T	A	255	149	1	63	62	W	255	T
gi|91983532|gb|AE016795.2|	280113	A	G	223	110	1	63	62	S	255	C
gi|91983532|gb|AE016795.2|	280147	T	G	35	40	1	63	34	R	188	A
gi|91983532|gb|AE016795.2|	280201	G	A	152	59	1	63	62	R	255	G
gi|91983532|gb|AE016795.2|	280213	C	T	54	9	0	41	50	N	108	N
gi|91983532|gb|AE016795.2|	280267	A	C	193	117	1	63	62	M	255	A
gi|91983532|gb|AE016795.2|	280348	T	C	255	111	1	50	62	Y	255	T
gi|91983532|gb|AE016795.2|	280486	C	A	255	126	1	63	62	M	255	C
gi|91983532|gb|AE016795.2|	280570	G	A	255	117	1	63	62	R	255	G
gi|91983532|gb|AE016795.2|	280645	G	A	255	134	1	63	62	N	255	N
gi|91983532|gb|AE016795.2|	280699	G	A	255	157	1	63	62	R	255	G
gi|91983532|gb|AE016795.2|	280945	C	T	36	29	1	63	32	Y	249	C
gi|91983532|gb|AE016795.2|	280969	A	C	66	52	1	63	62	M	255	A
gi|91983532|gb|AE016795.2|	281227	A	G	255	150	1	63	62	R	255	A
gi|91983532|gb|AE016795.2|	281327	T	C	146	52	1	63	62	Y	255	T
gi|91983532|gb|AE016795.2|	281528	C	T	68	43	1	56	62	K	208	G
gi|91983532|gb|AE016795.2|	281660	G	A	255	180	1	63	62	R	255	G
gi|91983532|gb|AE016795.2|	281795	A	G	255	161	1	63	62	R	236	A
gi|91983532|gb|AE016795.2|	281996	C	T	255	150	1	63	62	Y	221	C
gi|91983532|gb|AE016795.2|	282032	C	A	74	27	1	63	62	M	215	C
gi|91983532|gb|AE016795.2|	282038	G	A	27	10	0	49	42	R	41	G
gi|91983532|gb|AE016795.2|	282053	G	A	130	57	1	63	62	R	255	G
gi|91983532|gb|AE016795.2|	282113	G	A	39	60	1	63	62	R	255	G
gi|91983532|gb|AE016795.2|	282137	A	T	138	125	1	63	62	W	255	A
gi|91983532|gb|AE016795.2|	282224	G	A	200	122	1	63	62	R	255	G
gi|91983532|gb|AE016795.2|	282338	T	G	255	133	1	63	62	K	255	T
gi|91983532|gb|AE016795.2|	282557	A	G	255	132	1	63	62	R	255	A
gi|91983532|gb|AE016795.2|	282652	A	T	175	76	1	63	62	W	255	A
gi|91983532|gb|AE016795.2|	282694	G	C	159	44	1	63	62	N	255	N
gi|91983532|gb|AE016795.2|	282724	G	A	28	8	0	47	36	R	41	G
gi|91983532|gb|AE016795.2|	282739	A	C	80	37	1	56	62	M	176	A
gi|91983532|gb|AE016795.2|	283329	C	T	67	40	1	63	62	Y	255	C
gi|91983532|gb|AE016795.2|	283569	A	G	255	117	1	63	62	R	255	A
gi|91983532|gb|AE016795.2|	283767	A	C	255	105	1	63	62	M	255	A
gi|91983532|gb|AE016795.2|	283848	T	C	187	119	1	63	62	Y	255	T
gi|91983532|gb|AE016795.2|	283995	G	A	255	124	1	63	62	R	255	G
gi|91983532|gb|AE016795.2|	284055	A	G	30	6	1	63	30	R	120	A
gi|91983532|gb|AE016795.2|	284088	A	C	61	55	1	63	62	S	220	G
gi|91983532|gb|AE016795.2|	284295	A	G	81	34	1	63	62	R	255	A
gi|91983532|gb|AE016795.2|	284421	C	T	255	174	1	63	62	Y	255	C
gi|91983532|gb|AE016795.2|	284674	C	T	190	113	1	63	62	Y	255	C
gi|91983532|gb|AE016795.2|	284803	C	T	136	58	1	63	62	Y	255	C
gi|91983532|gb|AE016795.2|	284917	G	A	255	146	1	63	62	R	255	G
gi|91983532|gb|AE016795.2|	284956	T	C	173	134	1	63	62	Y	255	T
gi|91983532|gb|AE016795.2|	285059	A	G	249	114	1	63	62	R	255	A
gi|91983532|gb|AE016795.2|	285330	G	C	255	146	1	63	62	S	255	G
gi|91983532|gb|AE016795.2|	285459	G	A	99	24	1	63	62	N	255	N
gi|91983532|gb|AE016795.2|	285491	A	G	141	38	1	63	62	N	255	N
gi|91983532|gb|AE016795.2|	285594	G	A	255	120	1	51	62	R	255	G
gi|91983532|gb|AE016795.2|	285624	C	T	31	12	1	52	46	Y	123	C
gi|91983532|gb|AE016795.2|	285630	G	T	49	22	1	63	62	K	255	G
gi|91983532|gb|AE016795.2|	286119	G	T	255	102	1	52	62	N	255	N
gi|91983532|gb|AE016795.2|	286333	T	G	255	147	1	63	62	K	255	T
gi|91983532|gb|AE016795.2|	286695	A	C	50	22	0	47	62	S	180	G
gi|91983532|gb|AE016795.2|	286719	T	C	69	85	1	63	62	Y	255	T
gi|91983532|gb|AE016795.2|	286790	G	A	236	111	1	63	62	R	255	G
gi|91983532|gb|AE016795.2|	286869	T	C	129	34	1	63	62	N	255	N
gi|91983532|gb|AE016795.2|	286920	G	A	255	123	1	63	62	M	255	C
gi|91983532|gb|AE016795.2|	286965	G	C	239	163	1	63	62	S	255	G
gi|91983532|gb|AE016795.2|	287152	T	C	255	77	1	63	62	N	255	N
gi|91983532|gb|AE016795.2|	287650	G	A	190	67	1	63	62	R	255	G
gi|91983532|gb|AE016795.2|	287742	G	C	30	16	1	63	36	S	195	G
gi|91983532|gb|AE016795.2|	287778	A	G	51	8	0	45	50	N	127	N
gi|91983532|gb|AE016795.2|	287802	T	C	233	101	1	63	62	Y	255	T
gi|91983532|gb|AE016795.2|	287838	A	G	97	48	1	63	62	R	255	A
gi|91983532|gb|AE016795.2|	287850	C	T	33	6	0	41	20	Y	75	C
gi|91983532|gb|AE016795.2|	287868	T	C	51	19	1	50	62	Y	255	T
gi|91983532|gb|AE016795.2|	287897	C	A	32	8	0	48	36	M	106	C
gi|91983532|gb|AE016795.2|	287916	T	C	84	59	1	63	62	Y	255	T
gi|91983532|gb|AE016795.2|	287994	T	C	238	111	1	63	62	Y	255	T
gi|91983532|gb|AE016795.2|	288020	C	T	190	67	1	49	62	Y	255	C
gi|91983532|gb|AE016795.2|	288048	A	G	255	128	1	63	62	R	255	A
gi|91983532|gb|AE016795.2|	288276	T	C	18	27	1	63	62	Y	145	T
gi|91983532|gb|AE016795.2|	288444	C	A	40	32	0	47	62	M	231	C
gi|91983532|gb|AE016795.2|	288682	A	G	105	83	1	63	62	R	255	A
gi|91983532|gb|AE016795.2|	288844	T	G	247	73	1	63	62	N	255	N
gi|91983532|gb|AE016795.2|	289063	A	G	255	149	1	63	62	S	255	C
gi|91983532|gb|AE016795.2|	289114	T	C	58	57	1	62	62	Y	195	T
gi|91983532|gb|AE016795.2|	289132	G	A	93	48	1	63	62	R	255	G
gi|91983532|gb|AE016795.2|	289219	C	T	255	147	1	63	62	Y	255	C
gi|91983532|gb|AE016795.2|	289315	T	C	228	119	1	63	62	S	255	G
gi|91983532|gb|AE016795.2|	291211	T	C	35	58	1	63	62	Y	255	T
gi|91983532|gb|AE016795.2|	291316	G	A	255	162	1	63	62	W	236	T
gi|91983532|gb|AE016795.2|	291367	C	T	184	70	1	63	62	Y	255	C
gi|91983532|gb|AE016795.2|	291380	C	T	33	10	0	49	42	Y	197	C
gi|91983532|gb|AE016795.2|	291403	A	G	36	11	0	49	56	K	183	T
gi|91983532|gb|AE016795.2|	291418	C	G	37	42	1	63	62	S	169	C
gi|91983532|gb|AE016795.2|	291631	A	G	44	23	1	63	62	R	255	A
gi|91983532|gb|AE016795.2|	291637	G	A	92	58	1	63	62	R	255	G
gi|91983532|gb|AE016795.2|	291671	T	C	224	111	1	63	62	M	255	A
gi|91983532|gb|AE016795.2|	291724	A	G	255	185	1	63	62	R	255	A
gi|91983532|gb|AE016795.2|	291835	A	T	57	75	1	63	62	W	255	A
gi|91983532|gb|AE016795.2|	291910	C	A	255	149	1	63	62	M	255	C
gi|91983532|gb|AE016795.2|	291970	T	C	160	62	1	63	62	Y	255	T
gi|91983532|gb|AE016795.2|	292015	G	A	255	123	1	63	62	R	255	G
gi|91983532|gb|AE016795.2|	292132	C	T	255	158	1	63	62	Y	255	C
gi|91983532|gb|AE016795.2|	292343	G	A	166	64	1	63	62	R	212	G
gi|91983532|gb|AE016795.2|	292677	A	G	255	154	1	63	62	R	255	A
gi|91983532|gb|AE016795.2|	292716	C	G	255	141	1	63	62	S	255	C
gi|91983532|gb|AE016795.2|	292749	G	A	255	155	1	63	62	R	255	G
gi|91983532|gb|AE016795.2|	292788	A	G	66	39	1	63	62	R	255	A
gi|91983532|gb|AE016795.2|	292800	T	C	76	39	1	63	62	Y	255	T
gi|91983532|gb|AE016795.2|	292881	T	C	129	34	1	63	62	N	255	N
gi|91983532|gb|AE016795.2|	292992	T	G	124	138	1	63	62	K	255	T
gi|91983532|gb|AE016795.2|	293043	A	G	10	72	1	63	62	R	255	A
gi|91983532|gb|AE016795.2|	293319	A	C	206	131	1	63	62	M	255	A
gi|91983532|gb|AE016795.2|	293373	T	C	47	68	1	53	62	Y	255	T
gi|91983532|gb|AE016795.2|	293628	A	G	172	98	1	63	62	R	255	A
gi|91983532|gb|AE016795.2|	293649	T	G	238	99	1	63	62	K	255	T
gi|91983532|gb|AE016795.2|	293692	T	C	174	86	1	63	62	Y	255	T
gi|91983532|gb|AE016795.2|	293748	C	A	218	78	1	63	62	M	255	C
gi|91983532|gb|AE016795.2|	293760	T	C	49	37	1	63	62	Y	255	T
gi|91983532|gb|AE016795.2|	293868	C	T	30	12	1	63	44	Y	104	C
gi|91983532|gb|AE016795.2|	293871	C	T	45	28	1	63	30	K	250	G
gi|91983532|gb|AE016795.2|	294012	C	T	255	128	1	63	62	Y	255	C
gi|91983532|gb|AE016795.2|	294091	C	T	255	155	1	63	62	Y	253	C
gi|91983532|gb|AE016795.2|	294159	C	T	241	112	1	63	62	Y	255	C
gi|91983532|gb|AE016795.2|	294273	G	A	255	159	1	63	62	R	255	G
gi|91983532|gb|AE016795.2|	294319	T	C	52	43	1	63	62	Y	255	T
gi|91983532|gb|AE016795.2|	294327	C	G	45	24	1	63	62	S	255	C
gi|91983532|gb|AE016795.2|	294666	C	A	255	107	1	63	62	M	255	C
gi|91983532|gb|AE016795.2|	294753	T	C	120	31	1	63	62	N	255	N
gi|91983532|gb|AE016795.2|	294923	T	C	39	22	0	48	48	Y	176	T
gi|91983532|gb|AE016795.2|	294944	C	T	103	37	1	59	62	Y	255	C
gi|91983532|gb|AE016795.2|	295067	C	T	51	30	0	49	62	Y	199	C
gi|91983532|gb|AE016795.2|	295079	C	T	87	51	1	63	62	Y	224	C
gi|91983532|gb|AE016795.2|	295118	C	T	255	131	1	63	62	Y	253	C
gi|91983532|gb|AE016795.2|	295172	G	T	84	39	1	48	62	K	255	G
gi|91983532|gb|AE016795.2|	295211	T	C	45	37	1	63	62	Y	255	T
gi|91983532|gb|AE016795.2|	295244	A	G	205	119	1	63	62	R	255	A
gi|91983532|gb|AE016795.2|	295343	G	A	255	164	1	63	62	R	255	G
gi|91983532|gb|AE016795.2|	295418	T	G	212	119	1	63	62	K	255	T
gi|91983532|gb|AE016795.2|	295475	T	A	255	127	1	63	62	R	238	G
gi|91983532|gb|AE016795.2|	295562	G	C	118	106	1	63	62	S	255	G
gi|91983532|gb|AE016795.2|	295625	T	C	200	89	0	52	62	Y	255	T
gi|91983532|gb|AE016795.2|	295649	G	C	255	134	1	63	62	S	255	G
gi|91983532|gb|AE016795.2|	295679	C	A	255	125	1	63	62	M	255	C
gi|91983532|gb|AE016795.2|	296127	G	A	113	82	1	63	62	R	255	G
[truncated: 39,144 more rows]
