# Supplementary material for: SOLiD sequencing of four Vibrio vulnificus genomes enables comparative genomic analysis and identification of candidate clade-specific virulence genes
Source: BMC Genomics. 2010 Sep 24;11:512. doi: 10.1186/1471-2164-11-512 (PMC3091676; doi:10.1186/1471-2164-11-512)
Supplement: Additional file 7 — Table S5B: SNP analysis of V. vulnificus M06-24/O compared with the YJ016 reference genome. MAQ was used to identify SNPs from the SOLiD sequencing reads from M06-24/O compared with the YJ016 reference genome, as described in the Methods. Column headings are as for Additional File 6, Table S5A. [file 1471-2164-11-512-S7.XLSX]

## Sheet: A_Table_5B
Additional Table 5B. SNPs of M06-24/O vs. YJ016.
Chromosome Accession	Pos.	Ref.	Con.	Con. QS	Read depth	Avg. hits	HMQ	MCQ	2nd	LLR	3rd
gi|37509034|dbj|BA000037.2|	143	T	C	255	158	1	63	62	M	255	A
gi|37509034|dbj|BA000037.2|	185	A	G	170	84	1	63	62	R	255	A
gi|37509034|dbj|BA000037.2|	207	T	C	255	116	1	63	62	Y	255	T
gi|37509034|dbj|BA000037.2|	285	C	T	255	209	1	63	62	Y	255	C
gi|37509034|dbj|BA000037.2|	371	C	T	255	152	1	63	62	Y	255	C
gi|37509034|dbj|BA000037.2|	503	G	A	107	90	1	63	62	R	255	G
gi|37509034|dbj|BA000037.2|	530	C	T	81	18	0	51	62	N	255	N
gi|37509034|dbj|BA000037.2|	542	A	G	39	27	1	63	62	R	218	A
gi|37509034|dbj|BA000037.2|	581	G	A	255	154	1	63	62	W	166	T
gi|37509034|dbj|BA000037.2|	669	T	C	255	190	1	63	62	Y	220	T
gi|37509034|dbj|BA000037.2|	764	A	G	255	185	1	63	62	R	159	A
gi|37509034|dbj|BA000037.2|	856	G	A	218	109	1	63	62	R	255	G
gi|37509034|dbj|BA000037.2|	886	G	A	35	74	1	63	62	R	255	G
gi|37509034|dbj|BA000037.2|	1102	C	A	255	177	1	63	62	M	255	C
gi|37509034|dbj|BA000037.2|	1228	T	C	119	97	1	63	62	Y	255	T
gi|37509034|dbj|BA000037.2|	1357	T	C	206	83	1	63	62	Y	166	T
gi|37509034|dbj|BA000037.2|	1384	A	T	93	22	0	51	62	N	255	N
gi|37509034|dbj|BA000037.2|	1426	A	G	49	26	0	47	62	R	255	A
gi|37509034|dbj|BA000037.2|	1456	T	A	198	99	1	51	62	W	255	T
gi|37509034|dbj|BA000037.2|	1483	C	T	255	184	1	63	62	Y	146	C
gi|37509034|dbj|BA000037.2|	1564	A	G	57	27	1	63	28	R	255	A
gi|37509034|dbj|BA000037.2|	1567	C	T	29	7	1	63	26	Y	58	C
gi|37509034|dbj|BA000037.2|	1651	G	A	141	101	1	63	62	W	185	T
gi|37509034|dbj|BA000037.2|	1684	C	T	250	93	1	63	62	Y	255	C
gi|37509034|dbj|BA000037.2|	1726	C	T	164	58	1	63	62	Y	255	C
gi|37509034|dbj|BA000037.2|	1750	T	C	51	8	0	47	36	N	111	N
gi|37509034|dbj|BA000037.2|	1756	A	C	111	28	1	63	62	N	150	N
gi|37509034|dbj|BA000037.2|	1798	A	G	43	34	1	60	62	R	255	A
gi|37509034|dbj|BA000037.2|	1807	A	G	109	53	1	63	62	K	255	T
gi|37509034|dbj|BA000037.2|	2008	G	T	255	127	1	63	62	K	255	G
gi|37509034|dbj|BA000037.2|	2032	A	G	241	84	1	63	62	R	255	A
gi|37509034|dbj|BA000037.2|	2308	G	T	255	141	1	57	62	K	255	G
gi|37509034|dbj|BA000037.2|	2491	A	G	242	127	1	63	62	R	255	A
gi|37509034|dbj|BA000037.2|	2527	A	G	145	98	1	63	62	R	255	A
gi|37509034|dbj|BA000037.2|	2560	G	A	30	17	1	54	46	W	176	T
gi|37509034|dbj|BA000037.2|	2620	T	C	255	185	1	63	62	Y	255	T
gi|37509034|dbj|BA000037.2|	2677	G	A	255	178	1	60	62	R	229	G
gi|37509034|dbj|BA000037.2|	2845	C	A	31	31	1	56	62	M	255	C
gi|37509034|dbj|BA000037.2|	2851	C	A	14	44	1	63	62	M	255	C
gi|37509034|dbj|BA000037.2|	2898	A	C	214	164	1	63	62	M	255	A
gi|37509034|dbj|BA000037.2|	3046	A	G	99	38	1	63	62	R	255	A
gi|37509034|dbj|BA000037.2|	3079	A	G	161	57	1	63	62	R	255	A
gi|37509034|dbj|BA000037.2|	3196	A	G	20	56	1	63	62	R	229	A
gi|37509034|dbj|BA000037.2|	3204	T	C	30	48	1	63	62	Y	255	T
gi|37509034|dbj|BA000037.2|	3286	A	G	255	150	1	63	62	S	221	C
gi|37509034|dbj|BA000037.2|	3382	G	A	255	162	1	63	62	W	214	T
gi|37509034|dbj|BA000037.2|	3442	G	A	255	188	1	63	62	R	216	G
gi|37509034|dbj|BA000037.2|	5177	A	G	27	21	0	49	48	R	226	A
gi|37509034|dbj|BA000037.2|	5237	A	G	255	143	1	63	62	S	251	C
gi|37509034|dbj|BA000037.2|	5276	T	C	99	136	1	63	62	M	255	A
gi|37509034|dbj|BA000037.2|	5387	A	G	81	65	1	50	62	R	227	A
gi|37509034|dbj|BA000037.2|	5444	G	A	252	152	1	63	62	R	255	G
gi|37509034|dbj|BA000037.2|	5516	T	C	38	46	1	50	62	Y	255	T
gi|37509034|dbj|BA000037.2|	5528	A	G	198	94	1	63	62	R	255	A
gi|37509034|dbj|BA000037.2|	5597	A	G	255	147	1	63	62	R	255	A
gi|37509034|dbj|BA000037.2|	5677	T	C	27	30	1	48	22	Y	161	T
gi|37509034|dbj|BA000037.2|	5698	G	A	255	101	1	63	62	R	255	G
gi|37509034|dbj|BA000037.2|	5752	C	A	74	27	0	51	62	M	219	C
gi|37509034|dbj|BA000037.2|	5809	T	C	30	8	1	63	36	Y	73	T
gi|37509034|dbj|BA000037.2|	5812	C	A	80	33	1	63	30	M	255	C
gi|37509034|dbj|BA000037.2|	5923	C	T	29	5	1	57	20	Y	48	C
gi|37509034|dbj|BA000037.2|	5926	T	C	74	27	1	63	28	Y	255	T
gi|37509034|dbj|BA000037.2|	6031	G	A	255	148	1	63	62	R	219	G
gi|37509034|dbj|BA000037.2|	6162	C	G	160	144	1	63	62	S	255	C
gi|37509034|dbj|BA000037.2|	6216	A	G	255	178	1	63	62	N	199	N
gi|37509034|dbj|BA000037.2|	6850	A	C	124	142	1	63	62	M	255	A
gi|37509034|dbj|BA000037.2|	6985	T	C	255	196	1	63	62	Y	240	T
gi|37509034|dbj|BA000037.2|	7024	A	G	255	227	1	63	62	R	255	A
gi|37509034|dbj|BA000037.2|	7091	G	A	162	84	1	57	62	R	255	G
gi|37509034|dbj|BA000037.2|	7236	A	G	165	175	1	63	62	R	255	A
gi|37509034|dbj|BA000037.2|	7306	A	G	255	200	1	63	62	R	255	A
gi|37509034|dbj|BA000037.2|	7368	T	C	255	140	1	63	62	Y	215	T
gi|37509034|dbj|BA000037.2|	7636	C	T	255	156	1	63	62	Y	249	C
gi|37509034|dbj|BA000037.2|	7710	G	A	30	8	0	45	50	R	76	G
gi|37509034|dbj|BA000037.2|	7722	C	T	54	53	1	63	62	Y	255	C
gi|37509034|dbj|BA000037.2|	7935	A	T	51	82	1	63	62	W	255	A
gi|37509034|dbj|BA000037.2|	7971	T	C	106	84	1	63	62	Y	255	T
gi|37509034|dbj|BA000037.2|	8061	G	T	255	141	1	63	62	K	255	G
gi|37509034|dbj|BA000037.2|	8130	T	C	255	78	1	63	62	N	255	N
gi|37509034|dbj|BA000037.2|	8175	C	T	61	48	1	63	62	Y	255	C
gi|37509034|dbj|BA000037.2|	8208	T	C	255	111	1	63	62	M	255	A
gi|37509034|dbj|BA000037.2|	8244	C	T	36	16	1	63	62	Y	255	C
gi|37509034|dbj|BA000037.2|	8247	T	C	94	31	1	63	36	M	225	A
gi|37509034|dbj|BA000037.2|	8358	C	T	85	54	1	63	62	Y	255	C
gi|37509034|dbj|BA000037.2|	8382	G	C	37	31	1	63	62	S	249	G
gi|37509034|dbj|BA000037.2|	8556	G	A	255	188	1	63	62	R	255	G
gi|37509034|dbj|BA000037.2|	8646	C	A	255	115	1	63	62	M	255	C
gi|37509034|dbj|BA000037.2|	8760	C	A	159	44	1	63	62	N	255	N
gi|37509034|dbj|BA000037.2|	8769	C	T	33	26	1	63	62	Y	175	C
gi|37509034|dbj|BA000037.2|	8973	C	T	197	96	1	63	62	Y	255	C
gi|37509034|dbj|BA000037.2|	9073	T	C	255	150	1	63	62	Y	255	T
gi|37509034|dbj|BA000037.2|	9117	C	T	255	178	1	63	62	Y	255	C
gi|37509034|dbj|BA000037.2|	9198	C	T	255	134	1	63	62	Y	255	C
gi|37509034|dbj|BA000037.2|	9225	C	A	38	40	1	50	62	M	177	C
gi|37509034|dbj|BA000037.2|	9252	A	G	102	56	1	63	62	S	255	C
gi|37509034|dbj|BA000037.2|	9384	C	T	60	22	1	63	36	W	255	A
gi|37509034|dbj|BA000037.2|	9480	C	T	189	89	1	63	62	Y	255	C
gi|37509034|dbj|BA000037.2|	9558	C	A	167	85	1	63	62	M	255	C
gi|37509034|dbj|BA000037.2|	9630	T	C	208	142	1	63	62	Y	255	T
gi|37509034|dbj|BA000037.2|	9663	G	A	150	63	1	63	62	R	255	G
gi|37509034|dbj|BA000037.2|	9837	C	T	148	53	1	63	62	W	255	A
gi|37509034|dbj|BA000037.2|	9870	T	C	175	72	1	63	62	Y	255	T
gi|37509034|dbj|BA000037.2|	9987	C	T	255	181	1	63	62	Y	255	C
gi|37509034|dbj|BA000037.2|	10296	T	C	121	117	1	63	62	Y	255	T
gi|37509034|dbj|BA000037.2|	10344	G	A	60	42	1	48	62	R	255	G
gi|37509034|dbj|BA000037.2|	10363	T	C	88	73	1	63	62	Y	255	T
gi|37509034|dbj|BA000037.2|	10401	A	G	134	56	1	63	62	K	255	T
gi|37509034|dbj|BA000037.2|	10413	A	G	40	29	1	48	62	R	236	A
gi|37509034|dbj|BA000037.2|	10464	C	T	255	184	1	63	62	Y	255	C
gi|37509034|dbj|BA000037.2|	10509	A	G	82	88	1	63	62	R	255	A
gi|37509034|dbj|BA000037.2|	10563	T	C	255	141	1	63	62	Y	255	T
gi|37509034|dbj|BA000037.2|	11074	A	C	204	149	1	63	62	M	255	A
gi|37509034|dbj|BA000037.2|	11598	C	T	221	133	1	63	62	Y	255	C
gi|37509034|dbj|BA000037.2|	12102	T	A	255	191	1	63	62	W	255	T
gi|37509034|dbj|BA000037.2|	12279	T	A	74	27	1	63	62	W	255	T
gi|37509034|dbj|BA000037.2|	12528	T	C	249	84	1	63	62	M	255	A
gi|37509034|dbj|BA000037.2|	12543	C	T	162	45	1	63	62	N	196	N
gi|37509034|dbj|BA000037.2|	12624	C	G	214	125	1	63	62	S	255	C
gi|37509034|dbj|BA000037.2|	12684	G	T	177	68	1	63	62	K	255	G
gi|37509034|dbj|BA000037.2|	12693	T	C	91	65	1	54	62	Y	255	T
gi|37509034|dbj|BA000037.2|	12822	G	A	255	176	1	63	62	R	255	G
gi|37509034|dbj|BA000037.2|	12855	T	C	69	38	1	48	62	Y	255	T
gi|37509034|dbj|BA000037.2|	12882	A	G	25	7	0	42	48	R	32	A
gi|37509034|dbj|BA000037.2|	12900	T	C	30	6	0	47	36	Y	65	T
gi|37509034|dbj|BA000037.2|	12915	C	T	255	78	1	63	62	N	255	N
gi|37509034|dbj|BA000037.2|	13038	G	A	255	153	1	63	62	R	255	G
gi|37509034|dbj|BA000037.2|	13071	T	C	255	211	1	63	62	Y	255	T
gi|37509034|dbj|BA000037.2|	13134	C	T	255	220	1	63	62	Y	215	C
gi|37509034|dbj|BA000037.2|	13179	G	A	255	199	1	63	62	R	255	G
gi|37509034|dbj|BA000037.2|	13216	C	T	255	201	1	63	62	Y	169	C
gi|37509034|dbj|BA000037.2|	13281	T	C	214	135	1	63	62	Y	255	T
gi|37509034|dbj|BA000037.2|	13333	C	T	205	105	1	63	62	Y	255	C
gi|37509034|dbj|BA000037.2|	13473	T	C	63	63	1	63	62	Y	255	T
gi|37509034|dbj|BA000037.2|	13485	A	G	130	56	1	63	62	R	255	A
gi|37509034|dbj|BA000037.2|	13542	A	G	187	80	1	63	62	R	255	A
gi|37509034|dbj|BA000037.2|	13701	G	A	45	6	0	46	32	N	101	N
gi|37509034|dbj|BA000037.2|	13705	A	G	76	32	1	63	56	R	255	A
gi|37509034|dbj|BA000037.2|	13798	G	A	255	125	1	63	62	R	255	G
gi|37509034|dbj|BA000037.2|	14200	T	C	255	195	1	63	62	Y	255	T
gi|37509034|dbj|BA000037.2|	14281	T	G	55	39	1	63	62	K	164	T
gi|37509034|dbj|BA000037.2|	14299	C	T	217	83	1	63	62	Y	255	C
gi|37509034|dbj|BA000037.2|	14347	A	G	255	94	1	63	62	R	255	A
gi|37509034|dbj|BA000037.2|	14439	C	T	153	51	1	63	62	W	255	A
gi|37509034|dbj|BA000037.2|	14529	A	T	255	97	1	63	62	W	255	A
gi|37509034|dbj|BA000037.2|	14565	T	C	32	19	1	63	50	Y	183	T
gi|37509034|dbj|BA000037.2|	14568	C	T	51	29	1	63	32	Y	255	C
gi|37509034|dbj|BA000037.2|	14622	G	A	77	27	1	63	62	M	252	C
gi|37509034|dbj|BA000037.2|	14631	A	T	144	69	1	63	62	W	255	A
gi|37509034|dbj|BA000037.2|	14712	T	C	37	47	1	63	62	S	255	G
gi|37509034|dbj|BA000037.2|	14796	G	A	214	102	1	63	62	R	255	G
gi|37509034|dbj|BA000037.2|	14841	G	A	255	183	1	63	62	R	255	G
gi|37509034|dbj|BA000037.2|	14886	T	C	44	26	1	63	26	Y	255	T
gi|37509034|dbj|BA000037.2|	14955	C	G	95	65	1	50	62	S	255	C
gi|37509034|dbj|BA000037.2|	14992	A	T	31	12	1	63	56	W	133	A
gi|37509034|dbj|BA000037.2|	15787	G	C	255	178	1	63	62	S	255	G
gi|37509034|dbj|BA000037.2|	15864	G	A	255	236	1	63	62	R	168	G
gi|37509034|dbj|BA000037.2|	16245	C	T	55	39	1	63	62	Y	255	C
gi|37509034|dbj|BA000037.2|	16299	T	C	59	29	1	63	62	Y	255	T
gi|37509034|dbj|BA000037.2|	16402	G	C	181	69	1	63	62	S	255	G
gi|37509034|dbj|BA000037.2|	16497	T	C	77	28	1	63	34	Y	255	T
gi|37509034|dbj|BA000037.2|	16500	C	T	35	18	1	63	62	Y	196	C
gi|37509034|dbj|BA000037.2|	16607	C	T	36	44	1	47	62	Y	226	C
gi|37509034|dbj|BA000037.2|	16658	T	A	255	103	1	63	62	W	255	T
gi|37509034|dbj|BA000037.2|	16765	C	T	255	96	1	63	62	Y	255	C
gi|37509034|dbj|BA000037.2|	16852	G	A	255	124	1	63	62	R	255	G
gi|37509034|dbj|BA000037.2|	16990	A	G	35	16	1	46	36	R	146	A
gi|37509034|dbj|BA000037.2|	16993	C	T	37	20	1	63	34	Y	255	C
gi|37509034|dbj|BA000037.2|	17212	T	G	245	172	1	63	62	K	255	T
gi|37509034|dbj|BA000037.2|	17338	A	G	198	75	1	63	62	R	255	A
gi|37509034|dbj|BA000037.2|	17353	G	A	159	66	1	51	62	R	255	G
gi|37509034|dbj|BA000037.2|	17449	A	G	185	99	1	63	62	R	255	A
gi|37509034|dbj|BA000037.2|	17479	C	A	16	52	1	63	62	M	191	C
gi|37509034|dbj|BA000037.2|	17656	A	T	255	255	1	63	62	W	224	A
gi|37509034|dbj|BA000037.2|	17698	A	G	255	244	1	63	62	R	220	A
gi|37509034|dbj|BA000037.2|	17788	T	A	255	193	1	63	62	W	243	T
gi|37509034|dbj|BA000037.2|	17818	T	C	64	35	1	63	62	Y	211	T
gi|37509034|dbj|BA000037.2|	18067	G	A	255	200	1	63	62	R	208	G
gi|37509034|dbj|BA000037.2|	18158	A	G	91	45	1	49	62	R	255	A
gi|37509034|dbj|BA000037.2|	18251	A	G	255	207	1	63	62	R	255	A
gi|37509034|dbj|BA000037.2|	18406	A	G	255	125	1	63	62	R	255	A
gi|37509034|dbj|BA000037.2|	18433	T	C	255	136	1	63	62	Y	240	T
gi|37509034|dbj|BA000037.2|	18603	C	T	108	27	0	51	62	N	188	N
gi|37509034|dbj|BA000037.2|	18618	G	A	54	9	0	46	54	N	109	N
gi|37509034|dbj|BA000037.2|	18675	T	A	213	111	1	63	62	W	255	T
gi|37509034|dbj|BA000037.2|	18738	C	T	255	136	1	63	62	Y	255	C
gi|37509034|dbj|BA000037.2|	18759	T	A	255	98	1	63	62	M	255	C
gi|37509034|dbj|BA000037.2|	18792	T	A	65	24	1	63	62	W	255	T
gi|37509034|dbj|BA000037.2|	18822	A	G	211	119	1	63	62	R	255	A
gi|37509034|dbj|BA000037.2|	19086	A	G	159	74	1	63	62	R	255	A
gi|37509034|dbj|BA000037.2|	19152	T	C	255	101	1	63	62	N	255	N
gi|37509034|dbj|BA000037.2|	19203	A	G	51	8	1	63	30	N	134	N
gi|37509034|dbj|BA000037.2|	19239	A	T	43	16	1	63	38	W	228	A
gi|37509034|dbj|BA000037.2|	19287	T	A	182	89	1	63	62	W	255	T
gi|37509034|dbj|BA000037.2|	19332	G	A	141	55	1	50	62	R	184	G
gi|37509034|dbj|BA000037.2|	19356	A	G	77	28	1	63	50	R	255	A
gi|37509034|dbj|BA000037.2|	19410	G	A	229	113	1	63	62	R	255	G
gi|37509034|dbj|BA000037.2|	19446	T	G	32	8	0	47	38	K	130	T
gi|37509034|dbj|BA000037.2|	19479	G	A	159	116	1	63	62	R	255	G
gi|37509034|dbj|BA000037.2|	19593	C	G	66	68	1	63	62	S	255	C
gi|37509034|dbj|BA000037.2|	19653	A	G	255	160	1	63	62	R	255	A
gi|37509034|dbj|BA000037.2|	19709	T	C	59	46	1	63	52	Y	255	T
gi|37509034|dbj|BA000037.2|	19710	G	T	52	49	1	63	58	K	255	G
gi|37509034|dbj|BA000037.2|	20007	G	T	255	192	1	63	62	K	255	G
gi|37509034|dbj|BA000037.2|	20074	A	G	50	87	1	58	22	R	255	A
gi|37509034|dbj|BA000037.2|	20075	T	C	22	87	1	50	50	Y	255	T
gi|37509034|dbj|BA000037.2|	20151	G	A	38	10	0	48	38	R	103	G
gi|37509034|dbj|BA000037.2|	20196	T	C	28	8	1	50	28	Y	45	T
gi|37509034|dbj|BA000037.2|	20228	T	A	16	30	1	63	22	W	255	T
gi|37509034|dbj|BA000037.2|	20235	T	G	108	39	1	63	62	K	255	T
gi|37509034|dbj|BA000037.2|	20328	G	T	119	90	1	63	62	K	255	G
gi|37509034|dbj|BA000037.2|	20352	A	C	186	71	1	63	62	M	235	A
gi|37509034|dbj|BA000037.2|	20388	C	T	61	33	1	57	62	Y	255	C
gi|37509034|dbj|BA000037.2|	20397	G	A	36	27	1	63	62	R	194	G
gi|37509034|dbj|BA000037.2|	20460	C	T	255	124	1	63	62	Y	255	C
gi|37509034|dbj|BA000037.2|	20484	T	G	46	21	0	47	62	K	255	T
gi|37509034|dbj|BA000037.2|	20508	G	A	144	73	1	63	62	R	255	G
gi|37509034|dbj|BA000037.2|	20613	C	T	66	35	1	63	62	Y	255	C
gi|37509034|dbj|BA000037.2|	20634	C	T	97	58	1	63	62	Y	255	C
gi|37509034|dbj|BA000037.2|	20863	G	T	255	183	1	63	62	K	255	G
gi|37509034|dbj|BA000037.2|	22075	A	T	103	37	1	49	62	W	238	A
gi|37509034|dbj|BA000037.2|	22182	G	A	206	88	1	63	62	R	255	G
gi|37509034|dbj|BA000037.2|	22284	T	C	52	23	1	63	38	Y	213	T
gi|37509034|dbj|BA000037.2|	22320	G	T	36	16	1	63	36	K	229	G
gi|37509034|dbj|BA000037.2|	22437	T	A	90	21	1	63	26	N	255	N
gi|37509034|dbj|BA000037.2|	22569	C	T	99	24	0	49	62	N	255	N
gi|37509034|dbj|BA000037.2|	22586	C	T	136	77	1	51	62	Y	255	C
gi|37509034|dbj|BA000037.2|	22614	A	T	255	184	1	63	62	W	201	A
gi|37509034|dbj|BA000037.2|	22668	C	T	72	68	1	63	62	Y	255	C
gi|37509034|dbj|BA000037.2|	22680	C	T	35	18	0	45	62	Y	203	C
gi|37509034|dbj|BA000037.2|	23108	T	A	38	14	1	63	32	W	205	T
gi|37509034|dbj|BA000037.2|	23500	G	A	16	41	1	63	34	R	210	G
gi|37509034|dbj|BA000037.2|	23645	T	C	157	58	1	63	62	S	255	G
gi|37509034|dbj|BA000037.2|	23841	C	T	54	9	1	63	56	N	121	N
gi|37509034|dbj|BA000037.2|	24055	G	A	255	136	1	63	62	R	255	G
gi|37509034|dbj|BA000037.2|	24250	T	C	99	48	1	63	62	Y	230	T
gi|37509034|dbj|BA000037.2|	24271	C	T	104	46	1	63	62	Y	255	C
gi|37509034|dbj|BA000037.2|	24319	C	T	59	29	1	63	62	Y	255	C
gi|37509034|dbj|BA000037.2|	24343	G	A	108	27	0	48	62	N	255	N
gi|37509034|dbj|BA000037.2|	24373	A	C	33	12	1	63	26	M	169	A
gi|37509034|dbj|BA000037.2|	24568	G	A	54	9	1	63	54	N	161	N
gi|37509034|dbj|BA000037.2|	24572	C	T	32	20	1	63	54	Y	184	C
gi|37509034|dbj|BA000037.2|	24821	C	T	31	26	1	63	54	Y	255	C
gi|37509034|dbj|BA000037.2|	24825	C	G	32	11	1	63	42	S	155	C
gi|37509034|dbj|BA000037.2|	24885	T	G	255	143	1	63	62	K	255	T
gi|37509034|dbj|BA000037.2|	24931	G	A	105	26	1	63	62	N	186	N
gi|37509034|dbj|BA000037.2|	24955	T	G	14	13	1	63	50	K	255	T
gi|37509034|dbj|BA000037.2|	24985	A	G	59	49	1	49	62	R	255	A
gi|37509034|dbj|BA000037.2|	25002	A	G	30	11	1	48	62	R	121	A
gi|37509034|dbj|BA000037.2|	25009	T	G	41	48	1	63	62	K	255	T
gi|37509034|dbj|BA000037.2|	25042	T	C	96	53	1	63	62	Y	255	T
gi|37509034|dbj|BA000037.2|	25066	A	G	150	41	1	63	62	N	255	N
gi|37509034|dbj|BA000037.2|	25096	C	T	129	68	1	63	62	Y	255	C
gi|37509034|dbj|BA000037.2|	25111	T	C	44	20	1	48	62	Y	255	T
gi|37509034|dbj|BA000037.2|	25144	A	G	96	72	1	63	62	R	255	A
gi|37509034|dbj|BA000037.2|	25212	T	C	224	77	1	63	62	S	255	G
gi|37509034|dbj|BA000037.2|	25282	A	G	72	56	1	63	62	R	255	A
gi|37509034|dbj|BA000037.2|	25317	G	T	94	93	1	63	62	K	255	G
gi|37509034|dbj|BA000037.2|	25654	G	A	255	129	1	63	62	N	251	N
gi|37509034|dbj|BA000037.2|	26023	G	A	187	93	1	63	62	R	255	G
gi|37509034|dbj|BA000037.2|	26060	G	A	255	163	1	63	62	R	255	G
gi|37509034|dbj|BA000037.2|	26165	G	A	246	97	1	63	62	R	255	G
gi|37509034|dbj|BA000037.2|	26360	A	C	147	123	1	63	62	M	255	A
gi|37509034|dbj|BA000037.2|	26429	C	T	130	145	1	63	62	Y	255	C
gi|37509034|dbj|BA000037.2|	26456	C	T	54	20	0	52	62	Y	255	C
gi|37509034|dbj|BA000037.2|	26489	A	C	34	17	1	48	62	M	164	A
gi|37509034|dbj|BA000037.2|	26507	T	C	49	49	1	63	62	Y	255	T
gi|37509034|dbj|BA000037.2|	26648	A	C	44	39	1	63	34	M	206	A
gi|37509034|dbj|BA000037.2|	26650	G	T	34	21	1	63	24	K	71	G
gi|37509034|dbj|BA000037.2|	26714	T	G	97	92	1	63	62	K	255	T
gi|37509034|dbj|BA000037.2|	26746	A	G	39	34	1	63	62	R	255	A
gi|37509034|dbj|BA000037.2|	26756	G	A	36	46	1	48	62	R	235	G
gi|37509034|dbj|BA000037.2|	26792	A	G	255	173	1	63	62	R	236	A
gi|37509034|dbj|BA000037.2|	26984	T	C	130	58	1	63	62	Y	255	T
gi|37509034|dbj|BA000037.2|	27071	T	C	255	176	1	63	62	S	200	G
gi|37509034|dbj|BA000037.2|	27098	T	A	120	68	0	49	62	W	255	T
gi|37509034|dbj|BA000037.2|	27246	C	T	55	42	1	63	50	Y	255	C
gi|37509034|dbj|BA000037.2|	27299	G	A	255	163	1	63	62	R	255	G
gi|37509034|dbj|BA000037.2|	27425	G	A	78	51	1	52	62	R	255	G
gi|37509034|dbj|BA000037.2|	27497	C	T	122	46	1	63	62	Y	255	C
gi|37509034|dbj|BA000037.2|	27530	T	A	57	45	1	63	62	W	255	T
gi|37509034|dbj|BA000037.2|	27638	A	G	99	24	1	63	62	N	255	N
gi|37509034|dbj|BA000037.2|	27650	T	G	87	44	1	63	24	K	255	T
gi|37509034|dbj|BA000037.2|	27782	C	T	185	130	1	63	62	Y	255	C
gi|37509034|dbj|BA000037.2|	27848	A	G	169	99	1	63	62	S	255	C
gi|37509034|dbj|BA000037.2|	27875	A	C	241	134	1	63	62	M	255	A
gi|37509034|dbj|BA000037.2|	27905	A	T	185	141	1	63	62	W	255	A
gi|37509034|dbj|BA000037.2|	27992	C	T	241	127	1	63	62	Y	255	C
gi|37509034|dbj|BA000037.2|	28010	A	T	152	92	1	50	62	W	255	A
gi|37509034|dbj|BA000037.2|	28037	A	G	255	193	1	63	62	R	255	A
gi|37509034|dbj|BA000037.2|	28097	A	G	255	203	1	63	62	R	255	A
gi|37509034|dbj|BA000037.2|	28136	G	A	49	47	1	63	62	R	255	G
gi|37509034|dbj|BA000037.2|	28142	T	C	29	62	1	63	62	M	255	A
gi|37509034|dbj|BA000037.2|	28181	T	A	41	22	1	63	32	W	255	T
gi|37509034|dbj|BA000037.2|	28184	G	A	32	21	1	63	40	R	196	G
gi|37509034|dbj|BA000037.2|	28226	C	T	235	106	1	63	62	Y	255	C
gi|37509034|dbj|BA000037.2|	28289	G	A	255	197	1	63	62	R	119	G
gi|37509034|dbj|BA000037.2|	28337	C	G	255	173	1	63	62	S	255	C
gi|37509034|dbj|BA000037.2|	28469	T	G	255	239	1	63	62	R	54	A
gi|37509034|dbj|BA000037.2|	28567	G	A	255	107	1	63	62	R	255	G
gi|37509034|dbj|BA000037.2|	28580	C	T	182	64	1	57	62	Y	255	C
gi|37509034|dbj|BA000037.2|	28622	C	T	114	41	1	63	62	Y	218	C
gi|37509034|dbj|BA000037.2|	28655	T	C	96	58	1	63	62	Y	255	T
gi|37509034|dbj|BA000037.2|	28871	G	A	160	71	1	49	62	R	255	G
gi|37509034|dbj|BA000037.2|	29000	G	A	255	207	1	63	62	R	249	G
gi|37509034|dbj|BA000037.2|	29083	G	A	77	94	1	63	62	R	255	G
gi|37509034|dbj|BA000037.2|	29123	A	G	141	99	1	63	62	R	255	A
gi|37509034|dbj|BA000037.2|	29270	G	A	255	163	1	63	62	R	232	G
gi|37509034|dbj|BA000037.2|	29424	A	C	255	136	1	63	62	M	255	A
gi|37509034|dbj|BA000037.2|	29620	C	T	255	246	1	63	62	Y	130	C
gi|37509034|dbj|BA000037.2|	29664	T	G	248	189	1	63	62	K	255	T
gi|37509034|dbj|BA000037.2|	29855	C	T	46	57	1	63	62	Y	255	C
gi|37509034|dbj|BA000037.2|	30119	C	T	254	109	1	63	62	Y	255	C
gi|37509034|dbj|BA000037.2|	30266	A	G	186	132	1	63	62	R	255	A
gi|37509034|dbj|BA000037.2|	30515	A	G	182	121	1	63	62	R	255	A
gi|37509034|dbj|BA000037.2|	30554	C	T	255	194	1	63	62	Y	255	C
gi|37509034|dbj|BA000037.2|	30749	A	C	121	104	1	63	62	M	255	A
gi|37509034|dbj|BA000037.2|	30779	A	T	255	220	1	63	62	W	217	A
gi|37509034|dbj|BA000037.2|	30842	A	G	91	53	0	49	62	R	255	A
gi|37509034|dbj|BA000037.2|	30866	C	G	78	40	0	49	62	S	161	C
gi|37509034|dbj|BA000037.2|	30894	C	T	223	93	1	63	62	Y	255	C
gi|37509034|dbj|BA000037.2|	31013	T	C	255	223	1	63	62	S	108	G
gi|37509034|dbj|BA000037.2|	31091	C	A	62	42	1	63	62	M	255	C
gi|37509034|dbj|BA000037.2|	31097	C	T	27	16	0	47	58	Y	85	C
gi|37509034|dbj|BA000037.2|	31124	A	G	255	171	1	63	62	S	189	C
gi|37509034|dbj|BA000037.2|	31302	C	T	226	125	1	63	62	Y	222	C
gi|37509034|dbj|BA000037.2|	31520	C	T	255	133	1	63	62	Y	255	C
gi|37509034|dbj|BA000037.2|	31790	T	C	143	140	1	63	62	Y	255	T
gi|37509034|dbj|BA000037.2|	31946	G	A	255	238	1	63	62	R	107	G
gi|37509034|dbj|BA000037.2|	32003	A	G	57	72	1	63	62	R	255	A
gi|37509034|dbj|BA000037.2|	32012	T	C	43	49	1	63	62	Y	255	T
gi|37509034|dbj|BA000037.2|	32120	C	T	255	97	1	63	62	K	255	G
gi|37509034|dbj|BA000037.2|	32132	T	C	148	72	1	63	62	M	255	A
gi|37509034|dbj|BA000037.2|	32279	T	C	154	73	1	63	62	Y	255	T
gi|37509034|dbj|BA000037.2|	32293	T	C	45	34	1	57	62	Y	255	T
gi|37509034|dbj|BA000037.2|	32355	A	G	49	47	1	63	62	R	223	A
gi|37509034|dbj|BA000037.2|	32421	T	A	76	32	1	54	62	W	95	T
gi|37509034|dbj|BA000037.2|	34510	G	A	6	176	1.81	63	62	R	160	G
gi|37509034|dbj|BA000037.2|	37933	T	C	39	40	1	63	62	Y	144	T
gi|37509034|dbj|BA000037.2|	37967	A	G	115	65	1	50	62	R	255	A
gi|37509034|dbj|BA000037.2|	38173	C	T	96	53	1.12	63	62	Y	255	C
gi|37509034|dbj|BA000037.2|	38261	A	G	118	38	1	63	62	K	255	T
gi|37509034|dbj|BA000037.2|	38585	G	T	199	70	1	63	62	K	255	G
gi|37509034|dbj|BA000037.2|	38612	T	C	33	16	1	63	34	Y	181	T
gi|37509034|dbj|BA000037.2|	38807	G	A	45	93	1	63	62	R	255	G
gi|37509034|dbj|BA000037.2|	38855	A	G	255	131	1	63	62	R	255	A
gi|37509034|dbj|BA000037.2|	38963	T	C	123	53	0	49	62	Y	255	T
gi|37509034|dbj|BA000037.2|	39484	A	C	53	122	1	63	62	M	255	A
gi|37509034|dbj|BA000037.2|	39562	C	T	255	152	1	63	62	Y	255	C
gi|37509034|dbj|BA000037.2|	39625	A	G	255	205	1	63	62	R	245	A
gi|37509034|dbj|BA000037.2|	39745	T	C	255	176	1	63	62	Y	255	T
gi|37509034|dbj|BA000037.2|	39778	C	T	255	188	1	63	62	Y	236	C
gi|37509034|dbj|BA000037.2|	39901	T	G	218	196	1	63	62	K	255	T
gi|37509034|dbj|BA000037.2|	40003	T	C	255	236	1	63	62	Y	244	T
gi|37509034|dbj|BA000037.2|	40108	C	T	87	56	1	63	62	Y	255	C
gi|37509034|dbj|BA000037.2|	40120	A	T	153	64	1	63	62	W	255	A
gi|37509034|dbj|BA000037.2|	40441	C	T	233	106	1	63	62	Y	255	C
gi|37509034|dbj|BA000037.2|	40453	T	C	131	105	1	63	62	Y	255	T
gi|37509034|dbj|BA000037.2|	40552	C	T	205	72	1	63	62	Y	255	C
gi|37509034|dbj|BA000037.2|	40564	T	C	127	83	1	63	62	Y	255	T
gi|37509034|dbj|BA000037.2|	40663	T	C	255	206	1	63	62	Y	255	T
gi|37509034|dbj|BA000037.2|	40756	C	T	235	114	1	63	62	Y	255	C
gi|37509034|dbj|BA000037.2|	40795	A	T	145	69	1	63	62	W	255	A
gi|37509034|dbj|BA000037.2|	41162	A	G	152	152	1	63	62	R	255	A
gi|37509034|dbj|BA000037.2|	41327	A	G	48	16	1	63	52	R	189	A
gi|37509034|dbj|BA000037.2|	41328	G	C	53	16	1	63	48	Y	178	T
gi|37509034|dbj|BA000037.2|	41388	C	T	20	53	1	63	62	Y	153	C
gi|37509034|dbj|BA000037.2|	41463	A	G	40	31	1	63	36	R	255	A
gi|37509034|dbj|BA000037.2|	41466	C	T	36	30	1	63	40	Y	244	C
gi|37509034|dbj|BA000037.2|	41544	T	C	255	204	1	63	62	Y	204	T
gi|37509034|dbj|BA000037.2|	41628	A	T	255	162	1	63	62	W	255	A
gi|37509034|dbj|BA000037.2|	41682	T	C	227	90	1	63	62	Y	255	T
gi|37509034|dbj|BA000037.2|	41700	A	T	89	37	0	50	62	W	255	A
gi|37509034|dbj|BA000037.2|	41720	A	G	119	81	1	49	62	R	255	A
gi|37509034|dbj|BA000037.2|	41754	G	A	199	85	1	63	62	R	255	G
gi|37509034|dbj|BA000037.2|	41835	C	A	255	195	1	63	62	M	233	C
gi|37509034|dbj|BA000037.2|	42156	A	G	163	146	1	52	62	R	255	A
gi|37509034|dbj|BA000037.2|	42180	C	T	50	15	0	47	62	Y	105	C
gi|37509034|dbj|BA000037.2|	42210	C	T	92	58	1	49	62	Y	255	C
gi|37509034|dbj|BA000037.2|	42234	T	A	179	96	1	52	62	W	255	T
gi|37509034|dbj|BA000037.2|	42258	C	T	178	73	1	63	62	Y	255	C
gi|37509034|dbj|BA000037.2|	42336	C	T	51	43	1	63	62	Y	255	C
gi|37509034|dbj|BA000037.2|	42342	A	G	152	54	1	63	62	R	255	A
gi|37509034|dbj|BA000037.2|	42600	G	A	126	50	1	63	62	R	255	G
gi|37509034|dbj|BA000037.2|	42606	G	C	3	24	0	48	62	S	69	G
gi|37509034|dbj|BA000037.2|	42621	C	A	128	95	1	63	62	M	255	C
gi|37509034|dbj|BA000037.2|	42699	A	C	66	69	1	63	62	M	255	A
gi|37509034|dbj|BA000037.2|	42708	T	C	32	28	1	63	62	Y	255	T
gi|37509034|dbj|BA000037.2|	42792	G	A	255	144	1	63	62	R	255	G
gi|37509034|dbj|BA000037.2|	42813	A	G	108	68	0	48	62	R	255	A
gi|37509034|dbj|BA000037.2|	42840	T	C	76	32	0	49	62	Y	255	T
gi|37509034|dbj|BA000037.2|	42855	T	C	141	45	0	50	62	Y	255	T
gi|37509034|dbj|BA000037.2|	42888	A	C	53	40	1	63	62	M	255	A
gi|37509034|dbj|BA000037.2|	42933	G	A	211	135	1	63	62	R	255	G
gi|37509034|dbj|BA000037.2|	43047	C	T	107	124	1	63	62	Y	255	C
gi|37509034|dbj|BA000037.2|	43110	G	A	255	175	1	63	62	R	255	G
gi|37509034|dbj|BA000037.2|	43197	A	C	138	79	1	50	62	Y	255	T
gi|37509034|dbj|BA000037.2|	43314	C	T	255	183	1	63	62	Y	196	C
gi|37509034|dbj|BA000037.2|	43386	A	C	255	180	1	63	62	M	255	A
gi|37509034|dbj|BA000037.2|	43485	C	T	255	91	1	63	62	Y	255	C
gi|37509034|dbj|BA000037.2|	43506	A	G	40	21	1	48	62	R	183	A
gi|37509034|dbj|BA000037.2|	43521	C	T	155	55	1	63	62	Y	255	C
gi|37509034|dbj|BA000037.2|	43584	T	C	191	83	1	63	62	Y	255	T
gi|37509034|dbj|BA000037.2|	43800	C	A	255	138	1	63	62	M	255	C
gi|37509034|dbj|BA000037.2|	43908	A	G	34	30	1	63	62	R	254	A
gi|37509034|dbj|BA000037.2|	44067	A	G	255	142	1	63	62	R	255	A
gi|37509034|dbj|BA000037.2|	44229	C	T	255	171	1	63	62	Y	255	C
gi|37509034|dbj|BA000037.2|	44666	T	C	255	167	1	63	62	Y	255	T
gi|37509034|dbj|BA000037.2|	44900	G	T	225	130	1	63	62	K	255	G
gi|37509034|dbj|BA000037.2|	44975	G	A	33	105	1	63	62	R	255	G
gi|37509034|dbj|BA000037.2|	45017	T	C	68	118	1	63	62	Y	255	T
gi|37509034|dbj|BA000037.2|	45192	T	C	33	10	1	63	30	Y	151	T
gi|37509034|dbj|BA000037.2|	45194	G	A	31	8	1	63	32	M	101	C
gi|37509034|dbj|BA000037.2|	45458	C	T	185	173	1	63	62	Y	255	C
gi|37509034|dbj|BA000037.2|	45500	T	C	255	179	1	63	62	Y	255	T
gi|37509034|dbj|BA000037.2|	46150	A	G	255	164	1	63	62	R	241	A
gi|37509034|dbj|BA000037.2|	46182	G	A	255	114	1	63	62	R	255	G
gi|37509034|dbj|BA000037.2|	46505	G	A	158	78	1	63	62	R	255	G
gi|37509034|dbj|BA000037.2|	46541	G	T	201	76	1	63	62	K	255	G
gi|37509034|dbj|BA000037.2|	46613	G	A	151	98	1	63	62	R	255	G
gi|37509034|dbj|BA000037.2|	46664	T	C	19	23	1	63	52	Y	68	T
gi|37509034|dbj|BA000037.2|	46931	C	T	255	111	1	63	62	Y	255	C
gi|37509034|dbj|BA000037.2|	46967	A	C	29	10	0	44	54	M	121	A
gi|37509034|dbj|BA000037.2|	46994	C	A	255	194	1	63	62	M	173	C
gi|37509034|dbj|BA000037.2|	47042	T	C	255	134	1	63	62	M	255	A
gi|37509034|dbj|BA000037.2|	47071	A	G	35	18	0	48	62	R	245	A
gi|37509034|dbj|BA000037.2|	47084	G	T	33	8	0	41	32	K	83	G
gi|37509034|dbj|BA000037.2|	47108	T	G	48	7	0	41	50	N	87	N
gi|37509034|dbj|BA000037.2|	47120	T	C	126	50	0	50	62	Y	255	T
gi|37509034|dbj|BA000037.2|	47183	T	C	38	14	1	63	26	Y	201	T
gi|37509034|dbj|BA000037.2|	47252	T	C	191	82	1	63	62	Y	255	T
gi|37509034|dbj|BA000037.2|	47334	C	T	94	42	1	63	62	Y	255	C
gi|37509034|dbj|BA000037.2|	47348	C	T	56	21	1	63	24	Y	208	C
gi|37509034|dbj|BA000037.2|	47720	C	T	149	71	1	63	62	Y	255	C
gi|37509034|dbj|BA000037.2|	47729	A	G	38	31	1	63	62	R	250	A
gi|37509034|dbj|BA000037.2|	47789	G	A	59	33	1	63	62	R	255	G
gi|37509034|dbj|BA000037.2|	47804	C	T	123	44	1	63	62	Y	255	C
gi|37509034|dbj|BA000037.2|	48038	T	C	255	232	1	63	62	Y	245	T
gi|37509034|dbj|BA000037.2|	48212	A	G	255	147	1	63	62	R	255	A
gi|37509034|dbj|BA000037.2|	48532	A	C	250	157	1	63	62	M	255	A
gi|37509034|dbj|BA000037.2|	49489	T	A	236	103	1	63	62	W	255	T
gi|37509034|dbj|BA000037.2|	50119	C	A	78	51	1	50	62	M	181	C
gi|37509034|dbj|BA000037.2|	50219	C	A	255	225	1	63	62	M	255	C
gi|37509034|dbj|BA000037.2|	50714	A	C	54	18	1	63	38	M	236	A
gi|37509034|dbj|BA000037.2|	50720	C	A	88	32	1	54	62	M	229	C
gi|37509034|dbj|BA000037.2|	50840	C	T	255	173	1	63	62	Y	255	C
gi|37509034|dbj|BA000037.2|	50939	T	G	35	26	1	63	34	K	254	T
gi|37509034|dbj|BA000037.2|	50940	A	G	35	30	1	63	34	R	255	A
gi|37509034|dbj|BA000037.2|	51137	C	T	87	102	1	63	62	Y	255	C
gi|37509034|dbj|BA000037.2|	51154	A	G	52	55	1	52	62	R	255	A
gi|37509034|dbj|BA000037.2|	51179	A	C	255	170	1	63	62	Y	190	T
gi|37509034|dbj|BA000037.2|	51218	G	A	114	166	1	63	62	R	255	G
gi|37509034|dbj|BA000037.2|	51272	G	A	255	126	1	63	62	R	255	G
gi|37509034|dbj|BA000037.2|	51431	G	A	255	231	1	63	62	R	255	G
gi|37509034|dbj|BA000037.2|	51617	C	T	169	87	1	51	62	Y	236	C
gi|37509034|dbj|BA000037.2|	51656	G	A	36	20	1	63	54	R	170	G
gi|37509034|dbj|BA000037.2|	51659	G	A	54	9	1	51	36	N	146	N
gi|37509034|dbj|BA000037.2|	51698	T	C	232	97	1	63	62	Y	255	T
gi|37509034|dbj|BA000037.2|	51785	G	A	218	82	1	63	62	R	255	G
gi|37509034|dbj|BA000037.2|	51806	C	T	238	83	0	52	62	Y	255	C
gi|37509034|dbj|BA000037.2|	51833	C	T	255	150	1	63	62	Y	255	C
gi|37509034|dbj|BA000037.2|	51872	A	G	35	24	1	63	56	R	198	A
gi|37509034|dbj|BA000037.2|	51950	T	C	149	71	1	63	62	Y	255	T
gi|37509034|dbj|BA000037.2|	52013	C	T	61	36	1	63	62	Y	255	C
gi|37509034|dbj|BA000037.2|	52052	G	A	56	87	1	63	62	R	255	G
gi|37509034|dbj|BA000037.2|	52115	A	T	127	95	1	63	62	W	255	A
gi|37509034|dbj|BA000037.2|	52196	C	T	97	97	1	63	62	Y	255	C
gi|37509034|dbj|BA000037.2|	52328	A	C	255	180	1	63	62	M	250	A
gi|37509034|dbj|BA000037.2|	52478	A	G	28	20	1	51	24	R	62	A
gi|37509034|dbj|BA000037.2|	52481	C	T	25	11	1	51	28	Y	43	C
gi|37509034|dbj|BA000037.2|	52532	A	G	255	207	1	63	62	R	249	A
gi|37509034|dbj|BA000037.2|	52796	T	C	255	162	1	63	62	Y	255	T
gi|37509034|dbj|BA000037.2|	52913	T	C	105	26	0	50	62	N	190	N
gi|37509034|dbj|BA000037.2|	53231	C	T	255	235	1	63	62	Y	255	C
gi|37509034|dbj|BA000037.2|	53333	C	T	255	194	1	63	62	Y	193	C
gi|37509034|dbj|BA000037.2|	53381	C	G	255	158	1	63	62	S	255	C
gi|37509034|dbj|BA000037.2|	53426	A	G	20	36	1	54	62	R	94	A
gi|37509034|dbj|BA000037.2|	53444	C	T	100	36	0	49	62	Y	255	C
gi|37509034|dbj|BA000037.2|	53468	T	G	202	86	1	63	62	K	255	T
gi|37509034|dbj|BA000037.2|	53555	G	A	235	123	1	63	62	R	255	G
gi|37509034|dbj|BA000037.2|	53891	C	T	255	164	1	63	62	Y	255	C
gi|37509034|dbj|BA000037.2|	54182	T	C	255	183	1	63	62	Y	255	T
gi|37509034|dbj|BA000037.2|	54928	A	C	255	132	1	63	62	M	255	A
gi|37509034|dbj|BA000037.2|	55275	A	G	69	48	1	63	62	R	255	A
gi|37509034|dbj|BA000037.2|	55393	C	T	102	62	1	63	62	Y	255	C
gi|37509034|dbj|BA000037.2|	55586	C	T	255	131	1	63	62	Y	255	C
gi|37509034|dbj|BA000037.2|	55655	C	T	112	78	1	63	62	Y	255	C
gi|37509034|dbj|BA000037.2|	55694	G	A	81	18	1	63	62	N	255	N
gi|37509034|dbj|BA000037.2|	55700	G	A	43	28	1	63	62	R	255	G
gi|37509034|dbj|BA000037.2|	55748	T	C	39	33	1	63	22	Y	255	T
gi|37509034|dbj|BA000037.2|	55751	C	T	23	12	1	46	38	Y	80	C
gi|37509034|dbj|BA000037.2|	55811	A	G	217	76	1	63	62	R	255	A
gi|37509034|dbj|BA000037.2|	55952	A	G	255	162	1	63	62	R	255	A
gi|37509034|dbj|BA000037.2|	55985	C	T	131	53	1	63	62	K	255	G
gi|37509034|dbj|BA000037.2|	56042	G	A	255	177	1	63	62	R	255	G
gi|37509034|dbj|BA000037.2|	56078	T	C	255	150	1	63	62	Y	255	T
gi|37509034|dbj|BA000037.2|	56153	A	G	141	168	1	63	62	R	255	A
gi|37509034|dbj|BA000037.2|	56512	G	A	43	113	1	63	62	R	255	G
gi|37509034|dbj|BA000037.2|	56544	T	C	186	71	1	63	62	Y	255	T
gi|37509034|dbj|BA000037.2|	56594	G	A	45	6	1	52	38	N	107	N
gi|37509034|dbj|BA000037.2|	56601	T	C	93	38	1	63	62	Y	255	T
gi|37509034|dbj|BA000037.2|	56898	G	A	77	30	1	63	62	R	123	G
gi|37509034|dbj|BA000037.2|	56909	A	G	210	79	1	63	62	R	255	A
gi|37509034|dbj|BA000037.2|	57079	C	T	29	5	0	46	38	Y	45	C
gi|37509034|dbj|BA000037.2|	57101	A	T	143	51	1	63	62	W	255	A
gi|37509034|dbj|BA000037.2|	57134	A	G	36	38	1	63	62	R	209	A
gi|37509034|dbj|BA000037.2|	57140	T	C	40	15	1	50	42	Y	171	T
gi|37509034|dbj|BA000037.2|	57161	T	C	67	77	1	63	62	Y	255	T
gi|37509034|dbj|BA000037.2|	57225	G	A	216	81	1	63	62	R	255	G
gi|37509034|dbj|BA000037.2|	57272	T	C	32	8	0	44	50	Y	135	T
gi|37509034|dbj|BA000037.2|	57341	C	T	51	38	1	63	54	Y	207	C
gi|37509034|dbj|BA000037.2|	57573	C	A	255	229	1	63	62	M	118	C
gi|37509034|dbj|BA000037.2|	57636	G	A	255	151	1	63	62	R	255	G
gi|37509034|dbj|BA000037.2|	57657	T	C	182	64	0	51	62	Y	255	T
gi|37509034|dbj|BA000037.2|	57684	T	C	207	83	0	52	62	Y	255	T
gi|37509034|dbj|BA000037.2|	57703	T	G	95	34	0	51	62	K	255	T
gi|37509034|dbj|BA000037.2|	57759	T	C	132	47	0	51	62	Y	255	T
gi|37509034|dbj|BA000037.2|	57783	A	G	255	161	1	63	62	R	255	A
gi|37509034|dbj|BA000037.2|	57837	C	A	102	25	1	63	56	N	243	N
gi|37509034|dbj|BA000037.2|	57855	A	G	137	62	1	63	62	R	255	A
gi|37509034|dbj|BA000037.2|	57909	C	T	255	214	1	63	62	Y	159	C
gi|37509034|dbj|BA000037.2|	58148	T	C	77	94	1	63	62	Y	255	T
gi|37509034|dbj|BA000037.2|	58293	G	A	255	212	1	63	62	R	216	G
gi|37509034|dbj|BA000037.2|	58371	A	T	167	81	1	63	62	W	255	A
gi|37509034|dbj|BA000037.2|	58383	G	T	112	45	1	51	62	K	255	G
gi|37509034|dbj|BA000037.2|	58410	T	C	45	75	1	63	32	Y	100	T
gi|37509034|dbj|BA000037.2|	58411	T	G	33	82	1	63	44	K	134	T
gi|37509034|dbj|BA000037.2|	58525	T	C	255	211	1	63	62	Y	188	T
gi|37509034|dbj|BA000037.2|	58674	T	C	82	34	1	63	62	Y	255	T
gi|37509034|dbj|BA000037.2|	58686	T	G	22	5	1	63	28	K	42	T
gi|37509034|dbj|BA000037.2|	58689	G	C	28	22	1	63	22	S	92	G
gi|37509034|dbj|BA000037.2|	58803	A	G	255	106	1	63	62	R	255	A
gi|37509034|dbj|BA000037.2|	58956	T	C	152	54	1	63	62	Y	255	T
gi|37509034|dbj|BA000037.2|	58968	T	C	28	5	0	44	24	Y	30	T
gi|37509034|dbj|BA000037.2|	58975	G	T	49	53	1	63	62	K	255	G
gi|37509034|dbj|BA000037.2|	59028	T	C	119	48	1	63	62	S	255	G
gi|37509034|dbj|BA000037.2|	59040	G	A	145	61	1	63	62	R	255	G
gi|37509034|dbj|BA000037.2|	59382	G	A	255	192	1	63	62	R	255	G
gi|37509034|dbj|BA000037.2|	59544	T	A	196	93	1	63	62	W	255	T
gi|37509034|dbj|BA000037.2|	59601	C	A	121	48	1	63	62	M	204	C
gi|37509034|dbj|BA000037.2|	59640	G	A	207	88	1	63	62	R	255	G
gi|37509034|dbj|BA000037.2|	59652	A	T	63	23	1	45	62	W	231	A
gi|37509034|dbj|BA000037.2|	59694	C	T	160	62	1	63	62	Y	247	C
gi|37509034|dbj|BA000037.2|	59726	C	T	48	7	0	50	48	N	155	N
gi|37509034|dbj|BA000037.2|	59748	C	T	51	19	1	63	44	Y	255	C
gi|37509034|dbj|BA000037.2|	59787	A	T	140	74	1	63	62	W	182	A
gi|37509034|dbj|BA000037.2|	59835	C	T	102	25	1	63	62	N	255	N
gi|37509034|dbj|BA000037.2|	59886	G	C	133	83	1	63	62	S	255	G
gi|37509034|dbj|BA000037.2|	59979	T	A	255	213	1	63	62	W	255	T
gi|37509034|dbj|BA000037.2|	60021	G	C	167	121	1	63	62	S	255	G
gi|37509034|dbj|BA000037.2|	60072	C	T	31	20	1	63	36	Y	238	C
gi|37509034|dbj|BA000037.2|	60075	G	T	37	30	1	63	30	K	255	G
gi|37509034|dbj|BA000037.2|	60284	C	A	153	182	1	63	62	M	255	C
gi|37509034|dbj|BA000037.2|	60410	A	G	255	169	1	63	62	R	218	A
gi|37509034|dbj|BA000037.2|	60459	C	A	132	80	1	63	62	R	247	G
gi|37509034|dbj|BA000037.2|	60740	C	T	27	79	1	50	62	Y	255	C
gi|37509034|dbj|BA000037.2|	60764	G	T	152	59	0	52	62	K	255	G
gi|37509034|dbj|BA000037.2|	60853	G	C	25	29	1	63	34	S	153	G
gi|37509034|dbj|BA000037.2|	60854	C	A	35	15	1	63	24	M	187	C
gi|37509034|dbj|BA000037.2|	60868	C	G	49	35	1	63	62	S	255	C
gi|37509034|dbj|BA000037.2|	60938	C	T	255	163	1	63	62	W	205	A
gi|37509034|dbj|BA000037.2|	61014	G	A	255	141	1	63	62	R	255	G
gi|37509034|dbj|BA000037.2|	61091	A	G	187	66	1	63	62	R	255	A
gi|37509034|dbj|BA000037.2|	61109	C	T	248	92	1	63	62	Y	255	C
gi|37509034|dbj|BA000037.2|	61313	G	A	221	112	1	50	62	R	255	G
gi|37509034|dbj|BA000037.2|	61343	A	G	124	90	1	63	62	R	230	A
gi|37509034|dbj|BA000037.2|	61416	T	C	120	113	1	63	62	Y	255	T
gi|37509034|dbj|BA000037.2|	61518	T	G	255	133	1	63	62	K	255	T
gi|37509034|dbj|BA000037.2|	61557	T	C	33	68	1	63	62	Y	255	T
gi|37509034|dbj|BA000037.2|	61590	A	G	219	114	1	63	62	R	255	A
gi|37509034|dbj|BA000037.2|	61640	A	T	149	53	1	49	62	W	255	A
gi|37509034|dbj|BA000037.2|	61656	A	G	15	6	1	44	20	S	33	C
gi|37509034|dbj|BA000037.2|	61661	T	C	23	13	1	63	28	S	92	G
gi|37509034|dbj|BA000037.2|	61698	C	A	255	153	1	63	62	M	255	C
gi|37509034|dbj|BA000037.2|	61824	C	T	157	91	1	63	62	Y	255	C
gi|37509034|dbj|BA000037.2|	61872	A	G	126	33	1	63	62	N	255	N
gi|37509034|dbj|BA000037.2|	62106	A	G	159	66	1	63	62	R	255	A
gi|37509034|dbj|BA000037.2|	62378	C	T	149	79	1	49	62	Y	255	C
gi|37509034|dbj|BA000037.2|	62406	T	G	114	41	0	49	62	K	255	T
gi|37509034|dbj|BA000037.2|	62484	G	A	29	8	0	47	44	R	41	G
gi|37509034|dbj|BA000037.2|	62499	A	G	31	7	0	47	48	R	83	A
gi|37509034|dbj|BA000037.2|	62516	T	G	164	68	0	50	62	K	255	T
gi|37509034|dbj|BA000037.2|	62544	A	C	255	143	1	63	62	M	255	A
gi|37509034|dbj|BA000037.2|	62606	T	C	73	48	1	63	62	Y	255	T
gi|37509034|dbj|BA000037.2|	62610	C	T	54	35	1	63	62	Y	255	C
gi|37509034|dbj|BA000037.2|	62684	A	T	224	112	1	63	62	W	255	A
gi|37509034|dbj|BA000037.2|	62753	C	T	255	129	1	63	62	Y	255	C
gi|37509034|dbj|BA000037.2|	62883	T	C	255	188	1	63	62	Y	255	T
gi|37509034|dbj|BA000037.2|	63170	G	A	255	159	1	63	62	R	255	G
gi|37509034|dbj|BA000037.2|	63307	G	T	255	216	1	63	62	K	255	G
gi|37509034|dbj|BA000037.2|	63410	C	T	172	81	1	63	62	Y	255	C
gi|37509034|dbj|BA000037.2|	63455	G	A	255	195	1	63	62	R	255	G
gi|37509034|dbj|BA000037.2|	63721	G	A	59	51	1	63	62	R	255	G
gi|37509034|dbj|BA000037.2|	63730	G	A	31	19	1	48	62	R	92	G
gi|37509034|dbj|BA000037.2|	63738	A	G	103	42	1	63	62	R	255	A
gi|37509034|dbj|BA000037.2|	63803	G	A	134	53	1	63	62	R	255	G
gi|37509034|dbj|BA000037.2|	63842	A	G	104	50	1	49	62	R	255	A
gi|37509034|dbj|BA000037.2|	64251	A	G	192	73	1	63	62	R	255	A
gi|37509034|dbj|BA000037.2|	64273	C	T	196	56	0	51	62	N	255	N
gi|37509034|dbj|BA000037.2|	64348	G	A	210	106	1	63	62	R	255	G
gi|37509034|dbj|BA000037.2|	64477	C	T	35	89	1	63	62	Y	255	C
gi|37509034|dbj|BA000037.2|	64485	T	C	76	60	1	63	62	Y	255	T
gi|37509034|dbj|BA000037.2|	64675	G	A	112	62	1	63	62	R	255	G
gi|37509034|dbj|BA000037.2|	64690	C	A	176	62	1	63	62	M	255	C
gi|37509034|dbj|BA000037.2|	64908	T	C	73	83	1	63	62	Y	255	T
gi|37509034|dbj|BA000037.2|	64935	G	A	255	153	1	63	62	R	255	G
gi|37509034|dbj|BA000037.2|	65044	A	G	255	109	1	63	62	R	255	A
gi|37509034|dbj|BA000037.2|	65069	T	G	165	46	0	52	62	N	255	N
gi|37509034|dbj|BA000037.2|	65105	G	A	93	42	1	48	62	R	255	G
gi|37509034|dbj|BA000037.2|	65135	T	C	109	131	1	63	62	Y	255	T
gi|37509034|dbj|BA000037.2|	65258	G	A	161	67	1	54	62	W	221	T
gi|37509034|dbj|BA000037.2|	65300	C	T	255	133	1	63	62	Y	255	C
gi|37509034|dbj|BA000037.2|	65444	C	T	190	94	1	49	62	Y	255	C
gi|37509034|dbj|BA000037.2|	65471	C	T	32	23	0	45	62	Y	173	C
gi|37509034|dbj|BA000037.2|	65486	G	A	117	50	1	49	62	R	255	G
gi|37509034|dbj|BA000037.2|	65539	A	G	71	30	1	63	62	R	255	A
gi|37509034|dbj|BA000037.2|	65544	C	T	44	18	1	50	62	K	176	G
gi|37509034|dbj|BA000037.2|	65630	T	C	181	95	1	63	62	Y	255	T
gi|37509034|dbj|BA000037.2|	65660	T	G	41	124	1	63	62	K	255	T
gi|37509034|dbj|BA000037.2|	65696	C	T	135	79	1	63	62	Y	255	C
gi|37509034|dbj|BA000037.2|	65705	C	T	139	51	1	63	62	Y	255	C
gi|37509034|dbj|BA000037.2|	65765	G	A	255	224	1	63	62	R	250	G
gi|37509034|dbj|BA000037.2|	65879	G	C	46	17	1	63	50	S	255	G
gi|37509034|dbj|BA000037.2|	65969	T	C	111	40	1	63	62	Y	255	T
gi|37509034|dbj|BA000037.2|	66056	C	T	38	70	1	63	62	Y	248	C
gi|37509034|dbj|BA000037.2|	66143	C	T	247	92	1	63	62	Y	255	C
gi|37509034|dbj|BA000037.2|	66400	A	G	197	119	1	63	62	R	215	A
gi|37509034|dbj|BA000037.2|	66435	C	T	114	66	1	63	62	Y	255	C
gi|37509034|dbj|BA000037.2|	66446	T	A	74	49	1	63	62	W	255	T
gi|37509034|dbj|BA000037.2|	66484	T	C	255	234	1	63	62	Y	255	T
gi|37509034|dbj|BA000037.2|	66595	T	C	85	31	1	63	62	Y	255	T
gi|37509034|dbj|BA000037.2|	66781	A	G	112	38	1	63	62	S	255	C
gi|37509034|dbj|BA000037.2|	66793	A	G	87	36	1	63	62	R	255	A
gi|37509034|dbj|BA000037.2|	66862	T	C	153	72	1	63	62	Y	255	T
gi|37509034|dbj|BA000037.2|	66940	C	T	232	68	1	63	62	N	255	N
gi|37509034|dbj|BA000037.2|	67009	T	C	117	42	1	63	62	Y	255	T
gi|37509034|dbj|BA000037.2|	67039	A	G	255	164	1	63	62	R	255	A
gi|37509034|dbj|BA000037.2|	67098	T	C	47	21	1	63	52	Y	206	T
gi|37509034|dbj|BA000037.2|	67101	C	A	52	34	1	63	46	M	195	C
gi|37509034|dbj|BA000037.2|	67279	A	G	56	104	1	63	62	R	255	A
gi|37509034|dbj|BA000037.2|	67303	G	A	255	142	1	63	62	R	255	G
gi|37509034|dbj|BA000037.2|	67387	A	G	192	142	1	63	62	R	255	A
gi|37509034|dbj|BA000037.2|	67412	T	C	234	118	1	63	62	Y	255	T
gi|37509034|dbj|BA000037.2|	67648	C	G	136	118	1	63	62	S	255	C
gi|37509034|dbj|BA000037.2|	67706	T	C	255	119	1	63	62	Y	250	T
gi|37509034|dbj|BA000037.2|	67774	C	T	212	111	1	60	62	Y	229	C
gi|37509034|dbj|BA000037.2|	67801	A	G	31	10	1	44	30	R	82	A
gi|37509034|dbj|BA000037.2|	67804	G	A	31	18	1	63	30	R	218	G
gi|37509034|dbj|BA000037.2|	67837	C	T	255	177	1	63	62	Y	255	C
gi|37509034|dbj|BA000037.2|	67918	G	A	223	111	1	63	62	R	255	G
gi|37509034|dbj|BA000037.2|	67976	G	A	144	61	0	49	62	R	185	G
gi|37509034|dbj|BA000037.2|	68170	C	T	251	186	1	63	62	Y	255	C
gi|37509034|dbj|BA000037.2|	68263	A	G	255	169	1	63	62	K	182	T
gi|37509034|dbj|BA000037.2|	68410	T	C	175	81	1	63	62	Y	255	T
gi|37509034|dbj|BA000037.2|	68461	T	C	231	88	1	63	62	M	255	A
gi|37509034|dbj|BA000037.2|	68575	T	C	199	125	1	63	62	Y	255	T
gi|37509034|dbj|BA000037.2|	68689	T	C	47	43	1	63	62	Y	255	T
gi|37509034|dbj|BA000037.2|	68725	C	T	255	172	1	63	62	Y	255	C
gi|37509034|dbj|BA000037.2|	68825	A	G	255	118	1	63	62	R	255	A
gi|37509034|dbj|BA000037.2|	69034	T	C	33	47	1	63	62	Y	255	T
gi|37509034|dbj|BA000037.2|	69042	T	C	56	55	1	63	62	Y	255	T
gi|37509034|dbj|BA000037.2|	69148	C	T	255	199	1	63	62	Y	219	C
gi|37509034|dbj|BA000037.2|	69319	C	T	160	70	1	63	62	Y	255	C
gi|37509034|dbj|BA000037.2|	69381	C	T	54	57	1	63	62	K	157	G
gi|37509034|dbj|BA000037.2|	69415	G	A	40	15	1	63	26	W	205	T
gi|37509034|dbj|BA000037.2|	69427	T	G	88	35	1	63	50	K	255	T
gi|37509034|dbj|BA000037.2|	69478	G	A	168	96	1	63	62	W	255	T
gi|37509034|dbj|BA000037.2|	69495	C	T	19	10	0	46	56	Y	73	C
gi|37509034|dbj|BA000037.2|	69505	A	G	45	24	1	50	62	R	210	A
gi|37509034|dbj|BA000037.2|	69532	G	A	255	156	1	63	62	R	255	G
gi|37509034|dbj|BA000037.2|	69601	T	C	36	40	1	63	62	Y	238	T
gi|37509034|dbj|BA000037.2|	69613	G	A	62	44	1	63	62	R	255	G
gi|37509034|dbj|BA000037.2|	69724	T	C	70	44	0	49	62	Y	255	T
gi|37509034|dbj|BA000037.2|	69823	T	C	174	61	1	63	62	S	255	G
gi|37509034|dbj|BA000037.2|	69904	C	T	200	103	1	63	62	Y	255	C
gi|37509034|dbj|BA000037.2|	69949	A	G	148	84	1	63	62	R	255	A
gi|37509034|dbj|BA000037.2|	70126	A	C	184	70	1	54	62	M	255	A
gi|37509034|dbj|BA000037.2|	70173	C	T	33	30	1	49	62	Y	166	C
gi|37509034|dbj|BA000037.2|	70363	C	A	103	70	1	63	62	M	255	C
gi|37509034|dbj|BA000037.2|	70447	T	C	75	120	1	63	62	Y	255	T
gi|37509034|dbj|BA000037.2|	70501	G	T	244	72	1	63	62	N	255	N
gi|37509034|dbj|BA000037.2|	70560	A	G	71	79	1	63	58	R	101	A
gi|37509034|dbj|BA000037.2|	70561	C	T	59	84	1	63	62	Y	98	C
gi|37509034|dbj|BA000037.2|	70615	T	C	204	82	1	63	62	Y	255	T
gi|37509034|dbj|BA000037.2|	70633	T	C	140	72	1	63	62	Y	255	T
gi|37509034|dbj|BA000037.2|	70804	T	C	255	164	1	63	62	M	228	A
gi|37509034|dbj|BA000037.2|	71053	G	A	217	76	1	50	62	R	255	G
gi|37509034|dbj|BA000037.2|	71080	T	C	225	124	1	60	62	Y	255	T
gi|37509034|dbj|BA000037.2|	71169	C	T	255	145	1	63	62	Y	255	C
gi|37509034|dbj|BA000037.2|	71225	C	T	91	32	1	48	62	W	254	A
gi|37509034|dbj|BA000037.2|	71304	T	C	230	96	1	63	62	Y	255	T
gi|37509034|dbj|BA000037.2|	72532	C	T	200	65	1	63	62	Y	255	C
gi|37509034|dbj|BA000037.2|	73375	G	T	32	58	1	63	62	K	196	G
gi|37509034|dbj|BA000037.2|	75907	A	C	241	173	1	63	62	M	255	A
gi|37509034|dbj|BA000037.2|	78035	G	A	255	137	1	63	62	R	233	G
gi|37509034|dbj|BA000037.2|	78499	G	A	98	52	1	63	62	R	255	G
gi|37509034|dbj|BA000037.2|	78508	A	T	119	66	1	63	62	W	255	A
gi|37509034|dbj|BA000037.2|	78541	T	C	108	104	1	63	62	Y	255	T
gi|37509034|dbj|BA000037.2|	78562	C	T	68	29	1	49	62	Y	230	C
gi|37509034|dbj|BA000037.2|	78592	T	C	255	121	1	63	62	S	253	G
gi|37509034|dbj|BA000037.2|	78640	C	T	152	59	1	63	62	Y	255	C
gi|37509034|dbj|BA000037.2|	78655	C	T	239	94	1	63	62	Y	255	C
gi|37509034|dbj|BA000037.2|	78697	G	A	115	95	1	63	62	R	255	G
gi|37509034|dbj|BA000037.2|	78759	A	G	47	35	1	60	62	R	255	A
gi|37509034|dbj|BA000037.2|	78781	T	C	198	89	1	63	62	Y	255	T
gi|37509034|dbj|BA000037.2|	78826	G	T	255	142	1	63	62	K	255	G
gi|37509034|dbj|BA000037.2|	79363	C	T	116	78	1	51	62	Y	255	C
gi|37509034|dbj|BA000037.2|	79672	A	G	48	50	1	63	62	R	255	A
gi|37509034|dbj|BA000037.2|	79679	C	T	32	8	1	47	38	Y	125	C
gi|37509034|dbj|BA000037.2|	79702	C	T	52	79	1	63	62	Y	255	C
gi|37509034|dbj|BA000037.2|	79816	G	C	153	42	1	63	62	N	255	N
gi|37509034|dbj|BA000037.2|	79924	A	C	102	25	0	50	62	N	242	N
gi|37509034|dbj|BA000037.2|	79942	T	C	77	82	1	63	62	Y	255	T
gi|37509034|dbj|BA000037.2|	80005	C	T	46	20	1	63	26	Y	204	C
gi|37509034|dbj|BA000037.2|	80008	T	A	26	13	1	57	42	W	61	T
gi|37509034|dbj|BA000037.2|	80050	G	A	143	51	1	63	62	R	255	G
gi|37509034|dbj|BA000037.2|	80086	C	T	188	76	1	63	62	Y	255	C
gi|37509034|dbj|BA000037.2|	80106	A	C	227	79	1	63	62	S	255	G
gi|37509034|dbj|BA000037.2|	80297	G	A	132	35	1	63	62	N	255	N
gi|37509034|dbj|BA000037.2|	80359	T	C	255	133	1	63	62	Y	255	T
gi|37509034|dbj|BA000037.2|	80404	C	T	191	63	1	51	62	K	212	G
gi|37509034|dbj|BA000037.2|	80427	G	A	39	108	1	63	56	R	251	G
gi|37509034|dbj|BA000037.2|	80428	T	C	57	114	1	63	38	Y	240	T
gi|37509034|dbj|BA000037.2|	80677	C	T	255	195	1	63	62	Y	223	C
gi|37509034|dbj|BA000037.2|	80898	A	C	255	207	1	63	62	M	255	A
gi|37509034|dbj|BA000037.2|	81204	A	G	47	56	1	63	62	R	134	A
gi|37509034|dbj|BA000037.2|	81286	T	C	255	141	1	63	62	M	255	A
gi|37509034|dbj|BA000037.2|	81363	C	T	26	22	1	63	62	Y	149	C
gi|37509034|dbj|BA000037.2|	81369	C	G	21	6	0	43	20	S	57	C
gi|37509034|dbj|BA000037.2|	81432	A	G	165	112	1	63	62	R	255	A
gi|37509034|dbj|BA000037.2|	82407	T	C	255	239	1	63	62	M	56	A
gi|37509034|dbj|BA000037.2|	82743	G	T	255	182	1	63	62	K	191	G
gi|37509034|dbj|BA000037.2|	82827	G	A	255	182	1	63	62	R	196	G
gi|37509034|dbj|BA000037.2|	83529	T	C	255	149	1	63	62	Y	255	T
gi|37509034|dbj|BA000037.2|	83712	T	G	255	239	1	63	62	K	231	T
gi|37509034|dbj|BA000037.2|	83778	T	A	59	43	1	60	62	W	255	T
gi|37509034|dbj|BA000037.2|	83823	G	A	175	80	1	63	62	R	255	G
gi|37509034|dbj|BA000037.2|	83922	G	C	60	26	1	63	54	S	255	G
gi|37509034|dbj|BA000037.2|	83991	C	T	255	164	1	63	62	Y	255	C
gi|37509034|dbj|BA000037.2|	84036	C	T	28	47	1	63	62	Y	193	C
gi|37509034|dbj|BA000037.2|	84044	T	C	33	9	0	45	60	Y	79	T
gi|37509034|dbj|BA000037.2|	84068	T	C	255	112	1	63	62	Y	255	T
gi|37509034|dbj|BA000037.2|	84163	G	A	210	89	1	63	62	R	255	G
gi|37509034|dbj|BA000037.2|	84205	C	T	40	25	1	57	62	Y	169	C
gi|37509034|dbj|BA000037.2|	84215	C	G	29	8	0	44	48	S	68	C
gi|37509034|dbj|BA000037.2|	84236	T	C	255	96	1	63	62	Y	255	T
gi|37509034|dbj|BA000037.2|	84313	T	A	137	67	1	63	62	W	255	T
gi|37509034|dbj|BA000037.2|	84346	C	T	36	32	1	63	62	Y	163	C
gi|37509034|dbj|BA000037.2|	84457	A	G	255	174	1	63	62	R	255	A
gi|37509034|dbj|BA000037.2|	84633	A	G	236	93	1	63	62	R	255	A
gi|37509034|dbj|BA000037.2|	84829	C	T	255	160	1	63	62	Y	255	C
gi|37509034|dbj|BA000037.2|	84913	C	T	63	145	1	63	62	Y	255	C
gi|37509034|dbj|BA000037.2|	84960	C	T	51	8	0	45	50	N	119	N
gi|37509034|dbj|BA000037.2|	84981	A	G	154	90	1	63	62	R	255	A
gi|37509034|dbj|BA000037.2|	85038	A	G	255	209	1	63	62	R	255	A
gi|37509034|dbj|BA000037.2|	85207	G	A	243	103	1	63	62	R	255	G
gi|37509034|dbj|BA000037.2|	85222	C	T	44	36	1	52	62	Y	255	C
gi|37509034|dbj|BA000037.2|	85244	A	T	74	27	0	49	62	W	255	A
gi|37509034|dbj|BA000037.2|	85324	G	A	105	57	1	48	62	R	255	G
gi|37509034|dbj|BA000037.2|	85351	G	A	255	138	1	63	62	M	227	C
gi|37509034|dbj|BA000037.2|	85450	G	A	255	255	1	63	62	R	175	G
gi|37509034|dbj|BA000037.2|	85543	C	A	87	20	1	63	28	N	255	N
gi|37509034|dbj|BA000037.2|	85580	T	A	35	12	1	63	42	W	216	T
gi|37509034|dbj|BA000037.2|	85666	T	G	107	33	1	63	62	S	255	C
gi|37509034|dbj|BA000037.2|	85698	C	A	32	8	1	63	24	M	117	C
gi|37509034|dbj|BA000037.2|	85747	C	A	68	54	1	63	62	M	255	C
gi|37509034|dbj|BA000037.2|	85758	C	T	63	33	1	63	62	Y	186	C
gi|37509034|dbj|BA000037.2|	85851	A	G	232	119	1	63	62	R	255	A
gi|37509034|dbj|BA000037.2|	85869	G	C	199	114	1	49	62	M	255	A
gi|37509034|dbj|BA000037.2|	85905	T	A	169	111	1	63	62	W	255	T
gi|37509034|dbj|BA000037.2|	85935	G	T	255	119	1	63	62	K	255	G
gi|37509034|dbj|BA000037.2|	85974	A	G	49	54	1	63	62	R	255	A
gi|37509034|dbj|BA000037.2|	85980	C	T	20	21	1	48	32	Y	179	C
gi|37509034|dbj|BA000037.2|	86010	C	T	253	113	1	63	62	Y	255	C
gi|37509034|dbj|BA000037.2|	86055	A	G	79	35	1	52	62	S	255	C
gi|37509034|dbj|BA000037.2|	86115	G	T	32	15	1	63	20	K	145	G
gi|37509034|dbj|BA000037.2|	86118	C	T	28	7	1	48	20	Y	47	C
gi|37509034|dbj|BA000037.2|	86151	C	T	152	108	1	63	62	Y	255	C
gi|37509034|dbj|BA000037.2|	86235	G	A	89	95	1	63	62	R	255	G
gi|37509034|dbj|BA000037.2|	86255	G	A	40	31	1	63	50	R	190	G
gi|37509034|dbj|BA000037.2|	86256	C	G	51	37	1	63	40	S	169	C
gi|37509034|dbj|BA000037.2|	86301	G	A	42	22	1	63	48	R	255	G
gi|37509034|dbj|BA000037.2|	86304	A	T	48	7	1	63	42	N	116	N
gi|37509034|dbj|BA000037.2|	86334	G	A	255	194	1	63	62	R	255	G
gi|37509034|dbj|BA000037.2|	86723	A	C	28	22	1	47	46	M	182	A
gi|37509034|dbj|BA000037.2|	86726	C	T	46	34	1	63	28	Y	255	C
gi|37509034|dbj|BA000037.2|	86780	G	A	255	134	1	63	62	R	255	G
gi|37509034|dbj|BA000037.2|	86840	C	T	255	181	1	63	62	Y	185	C
gi|37509034|dbj|BA000037.2|	86975	A	G	255	154	1	63	62	R	234	A
gi|37509034|dbj|BA000037.2|	87564	C	T	121	255	1	63	62	Y	255	C
gi|37509034|dbj|BA000037.2|	87627	T	C	49	61	1	48	62	M	94	A
gi|37509034|dbj|BA000037.2|	87651	C	T	255	117	1	63	62	Y	255	C
gi|37509034|dbj|BA000037.2|	87732	T	A	146	96	1	63	62	W	255	T
gi|37509034|dbj|BA000037.2|	87757	C	T	32	9	1	46	40	Y	121	C
gi|37509034|dbj|BA000037.2|	88370	C	A	166	104	1	63	62	M	255	C
gi|37509034|dbj|BA000037.2|	88454	C	T	225	111	1	63	62	Y	255	C
gi|37509034|dbj|BA000037.2|	88523	C	T	255	161	1	63	62	Y	255	C
gi|37509034|dbj|BA000037.2|	88642	T	A	148	96	1	63	62	W	255	T
gi|37509034|dbj|BA000037.2|	88872	T	C	20	26	1	63	46	Y	149	T
gi|37509034|dbj|BA000037.2|	88874	G	C	47	21	1	63	20	S	198	G
gi|37509034|dbj|BA000037.2|	89060	C	T	223	166	1	63	62	Y	255	C
gi|37509034|dbj|BA000037.2|	89411	T	C	255	165	1	63	62	S	178	G
gi|37509034|dbj|BA000037.2|	89444	A	G	189	77	1	63	62	R	255	A
gi|37509034|dbj|BA000037.2|	89560	T	G	141	75	1	63	62	S	255	C
gi|37509034|dbj|BA000037.2|	89590	G	A	42	178	1	63	62	R	255	G
gi|37509034|dbj|BA000037.2|	89689	C	T	61	110	1	63	62	Y	255	C
gi|37509034|dbj|BA000037.2|	89794	G	T	37	34	1	63	62	K	255	G
gi|37509034|dbj|BA000037.2|	89800	G	A	27	6	1	42	26	R	38	G
gi|37509034|dbj|BA000037.2|	89845	G	C	255	174	1	63	62	S	249	G
gi|37509034|dbj|BA000037.2|	89902	T	C	47	62	1	63	62	Y	255	T
gi|37509034|dbj|BA000037.2|	89913	C	T	103	37	1	63	62	Y	255	C
gi|37509034|dbj|BA000037.2|	89959	T	C	255	116	1	63	62	M	255	A
gi|37509034|dbj|BA000037.2|	90070	G	T	253	89	1	63	62	W	255	A
gi|37509034|dbj|BA000037.2|	90085	C	T	92	60	1	63	62	Y	255	C
gi|37509034|dbj|BA000037.2|	90145	G	A	255	156	1	63	62	R	255	G
gi|37509034|dbj|BA000037.2|	90220	G	T	255	136	1	63	62	K	255	G
gi|37509034|dbj|BA000037.2|	90293	T	C	138	37	0	50	62	N	255	N
gi|37509034|dbj|BA000037.2|	90313	T	G	183	60	1	63	62	S	255	C
gi|37509034|dbj|BA000037.2|	90352	G	A	198	99	1	63	62	W	218	T
gi|37509034|dbj|BA000037.2|	90565	G	C	101	117	1	63	62	S	255	G
gi|37509034|dbj|BA000037.2|	90598	G	A	255	209	1	63	62	R	255	G
gi|37509034|dbj|BA000037.2|	90684	A	G	161	57	1	63	62	R	255	A
gi|37509034|dbj|BA000037.2|	90696	C	T	40	63	1	63	62	Y	255	C
gi|37509034|dbj|BA000037.2|	90750	T	C	255	153	1	63	62	N	189	N
gi|37509034|dbj|BA000037.2|	90786	A	G	255	166	1	63	62	R	254	A
gi|37509034|dbj|BA000037.2|	90864	A	G	212	144	1	63	62	R	255	A
gi|37509034|dbj|BA000037.2|	90900	G	C	49	76	1	63	62	S	255	G
gi|37509034|dbj|BA000037.2|	90921	C	A	6	37	1	63	26	M	155	C
gi|37509034|dbj|BA000037.2|	90960	T	C	255	194	1	63	62	Y	183	T
gi|37509034|dbj|BA000037.2|	90990	A	G	179	63	1	63	62	R	255	A
gi|37509034|dbj|BA000037.2|	91008	G	C	144	39	1	63	62	N	255	N
gi|37509034|dbj|BA000037.2|	91062	A	G	114	70	1	63	62	R	255	A
gi|37509034|dbj|BA000037.2|	91071	T	C	42	42	1	63	62	Y	255	T
gi|37509034|dbj|BA000037.2|	91143	C	T	39	44	1	63	62	Y	255	C
gi|37509034|dbj|BA000037.2|	91149	T	A	41	14	0	48	44	R	104	G
gi|37509034|dbj|BA000037.2|	91212	G	A	44	46	1	63	62	R	247	G
gi|37509034|dbj|BA000037.2|	91377	G	A	255	159	1	63	62	R	255	G
gi|37509034|dbj|BA000037.2|	91557	A	G	140	66	1	63	62	R	255	A
gi|37509034|dbj|BA000037.2|	91567	C	T	59	33	1	63	62	Y	255	C
gi|37509034|dbj|BA000037.2|	92077	C	T	255	175	1	63	62	Y	255	C
gi|37509034|dbj|BA000037.2|	92231	C	T	88	29	1	63	36	W	255	A
gi|37509034|dbj|BA000037.2|	92272	G	A	46	50	1	63	62	R	255	G
gi|37509034|dbj|BA000037.2|	92285	A	G	85	68	1	63	62	R	255	A
gi|37509034|dbj|BA000037.2|	92921	C	T	206	87	1	63	62	Y	255	C
gi|37509034|dbj|BA000037.2|	93216	T	C	102	56	1	63	62	Y	255	T
gi|37509034|dbj|BA000037.2|	93231	C	T	214	77	1	63	62	Y	255	C
gi|37509034|dbj|BA000037.2|	93264	A	G	255	176	1	63	62	R	255	A
gi|37509034|dbj|BA000037.2|	93303	A	C	255	168	1	63	62	M	255	A
gi|37509034|dbj|BA000037.2|	93360	T	A	255	178	1	63	62	W	255	T
gi|37509034|dbj|BA000037.2|	93414	A	C	207	88	1	63	62	M	255	A
gi|37509034|dbj|BA000037.2|	93447	A	G	228	149	1	63	62	R	255	A
gi|37509034|dbj|BA000037.2|	93710	T	A	255	192	1	63	62	W	255	T
gi|37509034|dbj|BA000037.2|	93797	C	T	255	196	1	63	62	Y	255	C
gi|37509034|dbj|BA000037.2|	94427	C	T	255	175	1	63	62	Y	255	C
gi|37509034|dbj|BA000037.2|	94463	T	C	255	160	1	63	62	Y	255	T
gi|37509034|dbj|BA000037.2|	94535	C	T	107	116	1	63	62	Y	255	C
gi|37509034|dbj|BA000037.2|	94686	C	T	173	94	1	63	62	Y	255	C
gi|37509034|dbj|BA000037.2|	94703	G	A	118	47	1	52	62	R	255	G
gi|37509034|dbj|BA000037.2|	94730	A	C	129	55	0	51	62	M	252	A
gi|37509034|dbj|BA000037.2|	94748	C	T	255	95	1	63	62	Y	255	C
gi|37509034|dbj|BA000037.2|	94928	T	C	88	37	1	63	62	M	255	A
gi|37509034|dbj|BA000037.2|	94934	T	C	144	50	1	63	62	M	255	A
gi|37509034|dbj|BA000037.2|	95005	G	A	255	146	1	63	62	R	255	G
gi|37509034|dbj|BA000037.2|	95102	T	C	71	113	1	63	62	Y	255	T
gi|37509034|dbj|BA000037.2|	95783	C	T	219	127	1	63	62	Y	255	C
gi|37509034|dbj|BA000037.2|	96458	C	G	255	221	1	63	62	S	217	C
gi|37509034|dbj|BA000037.2|	96540	C	T	27	7	1	42	38	Y	37	C
gi|37509034|dbj|BA000037.2|	96544	C	G	51	19	1	63	50	S	214	C
gi|37509034|dbj|BA000037.2|	96648	T	C	132	90	1	63	62	Y	255	T
gi|37509034|dbj|BA000037.2|	96840	C	T	210	79	1	63	62	Y	255	C
gi|37509034|dbj|BA000037.2|	96855	T	G	74	60	1	63	62	K	254	T
gi|37509034|dbj|BA000037.2|	96891	C	T	255	170	1	63	62	Y	237	C
gi|37509034|dbj|BA000037.2|	97052	A	C	206	123	1	63	62	M	255	A
gi|37509034|dbj|BA000037.2|	97679	T	C	43	38	1	63	34	Y	255	T
gi|37509034|dbj|BA000037.2|	97706	T	C	63	50	0	49	62	Y	247	T
gi|37509034|dbj|BA000037.2|	97793	G	A	169	79	1	54	62	R	255	G
gi|37509034|dbj|BA000037.2|	97817	T	C	162	105	1	63	62	Y	255	T
gi|37509034|dbj|BA000037.2|	97922	A	T	69	14	1	63	30	N	190	N
gi|37509034|dbj|BA000037.2|	97925	A	G	30	13	1	63	60	R	66	A
gi|37509034|dbj|BA000037.2|	98045	T	A	255	144	1	63	62	W	255	T
gi|37509034|dbj|BA000037.2|	98297	T	C	255	164	1	63	62	Y	242	T
gi|37509034|dbj|BA000037.2|	98323	C	T	236	93	1	63	62	Y	255	C
gi|37509034|dbj|BA000037.2|	98664	T	C	105	75	1	63	62	Y	255	T
gi|37509034|dbj|BA000037.2|	98697	C	G	32	11	1	60	60	S	136	C
gi|37509034|dbj|BA000037.2|	98730	C	T	192	64	1	63	62	K	255	G
gi|37509034|dbj|BA000037.2|	98784	C	T	247	189	1	63	62	Y	255	C
gi|37509034|dbj|BA000037.2|	99015	G	C	255	134	1	63	62	S	255	G
gi|37509034|dbj|BA000037.2|	99486	T	C	203	77	0	51	62	Y	255	T
gi|37509034|dbj|BA000037.2|	99513	T	C	255	149	1	63	62	Y	255	T
gi|37509034|dbj|BA000037.2|	99607	A	G	124	151	1	63	62	R	255	A
gi|37509034|dbj|BA000037.2|	99705	T	C	35	27	1	63	28	M	196	A
gi|37509034|dbj|BA000037.2|	99708	C	T	28	16	1	46	30	K	123	G
gi|37509034|dbj|BA000037.2|	99738	T	C	150	142	1	63	62	Y	255	T
gi|37509034|dbj|BA000037.2|	99801	C	T	111	97	1	63	62	Y	255	C
gi|37509034|dbj|BA000037.2|	99835	T	C	28	45	1	63	42	Y	255	T
gi|37509034|dbj|BA000037.2|	99933	G	A	212	175	1	63	62	R	255	G
gi|37509034|dbj|BA000037.2|	100042	T	C	174	150	1	63	62	Y	255	T
gi|37509034|dbj|BA000037.2|	100165	G	A	60	22	0	49	62	R	245	G
gi|37509034|dbj|BA000037.2|	100216	A	G	38	14	1	46	54	R	104	A
gi|37509034|dbj|BA000037.2|	100258	T	C	129	93	1	51	62	Y	217	T
gi|37509034|dbj|BA000037.2|	100321	C	T	64	99	1	63	62	Y	255	C
gi|37509034|dbj|BA000037.2|	100375	C	T	255	152	1	63	62	Y	255	C
gi|37509034|dbj|BA000037.2|	100405	T	C	50	35	1	63	62	Y	255	T
gi|37509034|dbj|BA000037.2|	100420	T	C	152	65	1	63	62	M	228	A
gi|37509034|dbj|BA000037.2|	100498	C	T	149	91	1	63	62	Y	255	C
gi|37509034|dbj|BA000037.2|	100564	T	C	38	25	1	63	62	Y	65	T
gi|37509034|dbj|BA000037.2|	100618	G	A	150	41	1	63	62	N	255	N
gi|37509034|dbj|BA000037.2|	100651	T	C	77	103	1	63	62	Y	255	T
gi|37509034|dbj|BA000037.2|	100684	C	G	69	69	1	47	62	S	255	C
gi|37509034|dbj|BA000037.2|	100711	C	G	50	50	1	60	62	S	255	C
gi|37509034|dbj|BA000037.2|	100837	G	A	164	58	1	63	62	R	255	G
gi|37509034|dbj|BA000037.2|	100855	C	T	16	9	1	44	24	W	52	A
gi|37509034|dbj|BA000037.2|	100867	A	G	58	27	1	54	62	R	161	A
gi|37509034|dbj|BA000037.2|	100900	G	A	206	81	1	63	62	W	255	T
gi|37509034|dbj|BA000037.2|	101032	C	T	151	63	1	63	62	Y	255	C
gi|37509034|dbj|BA000037.2|	101079	T	C	255	172	1	63	62	Y	255	T
gi|37509034|dbj|BA000037.2|	101201	C	T	34	23	1	63	24	Y	242	C
gi|37509034|dbj|BA000037.2|	101274	C	A	87	36	1	49	62	M	255	C
gi|37509034|dbj|BA000037.2|	101299	T	C	40	31	1	50	62	Y	249	T
gi|37509034|dbj|BA000037.2|	101310	A	G	64	38	1	63	62	R	153	A
gi|37509034|dbj|BA000037.2|	101397	T	C	92	64	1	48	62	Y	212	T
gi|37509034|dbj|BA000037.2|	101422	A	G	67	29	1	49	62	R	240	A
gi|37509034|dbj|BA000037.2|	101454	A	G	93	69	1	63	62	R	184	A
gi|37509034|dbj|BA000037.2|	101565	C	T	255	215	1	63	62	Y	255	C
gi|37509034|dbj|BA000037.2|	101827	G	A	250	89	1	63	62	R	255	G
gi|37509034|dbj|BA000037.2|	101844	C	T	114	80	1	63	62	Y	255	C
gi|37509034|dbj|BA000037.2|	101909	T	C	40	55	1	63	58	Y	255	T
gi|37509034|dbj|BA000037.2|	101910	T	A	59	52	1	63	40	W	255	T
gi|37509034|dbj|BA000037.2|	102055	G	T	171	70	1	63	62	K	255	G
gi|37509034|dbj|BA000037.2|	102075	T	A	240	121	1	63	62	W	255	T
gi|37509034|dbj|BA000037.2|	102118	A	G	50	155	1	63	62	R	255	A
gi|37509034|dbj|BA000037.2|	102282	A	G	9	75	1	63	62	K	179	T
gi|37509034|dbj|BA000037.2|	102363	T	C	64	18	0	49	36	Y	255	T
gi|37509034|dbj|BA000037.2|	102378	C	T	31	10	1	63	32	Y	134	C
gi|37509034|dbj|BA000037.2|	102417	G	A	84	35	1	63	62	R	255	G
gi|37509034|dbj|BA000037.2|	102450	C	T	85	35	0	51	62	Y	255	C
gi|37509034|dbj|BA000037.2|	102501	G	A	255	178	1	63	62	R	255	G
gi|37509034|dbj|BA000037.2|	102573	T	C	153	64	1	63	62	Y	255	T
gi|37509034|dbj|BA000037.2|	102591	G	A	192	110	1	63	62	R	255	G
gi|37509034|dbj|BA000037.2|	102634	A	C	70	163	1	63	62	M	255	A
gi|37509034|dbj|BA000037.2|	102783	G	T	255	165	1	63	62	K	229	G
gi|37509034|dbj|BA000037.2|	102867	T	C	93	38	1	63	62	Y	255	T
gi|37509034|dbj|BA000037.2|	102873	T	C	41	33	1	63	62	Y	255	T
gi|37509034|dbj|BA000037.2|	102913	T	C	171	102	1	63	62	Y	255	T
gi|37509034|dbj|BA000037.2|	102954	A	G	83	27	1	54	62	S	255	C
gi|37509034|dbj|BA000037.2|	102965	G	A	28	5	1	46	38	R	33	G
gi|37509034|dbj|BA000037.2|	102991	A	G	66	32	1	63	48	R	255	A
gi|37509034|dbj|BA000037.2|	103072	G	A	30	8	1	63	30	R	89	G
gi|37509034|dbj|BA000037.2|	103074	T	C	31	10	1	63	30	Y	139	T
gi|37509034|dbj|BA000037.2|	103155	C	T	72	15	1	49	60	N	231	N
gi|37509034|dbj|BA000037.2|	103176	A	G	73	31	1	63	62	R	255	A
gi|37509034|dbj|BA000037.2|	103209	T	C	185	121	1	63	62	Y	255	T
gi|37509034|dbj|BA000037.2|	103341	C	T	37	27	1	63	60	Y	255	C
gi|37509034|dbj|BA000037.2|	103359	C	T	36	15	1	63	26	Y	255	C
gi|37509034|dbj|BA000037.2|	103422	T	C	45	6	0	42	44	N	85	N
gi|37509034|dbj|BA000037.2|	103491	T	C	30	12	1	48	46	Y	89	T
gi|37509034|dbj|BA000037.2|	103535	G	A	247	92	1	63	62	R	255	G
gi|37509034|dbj|BA000037.2|	103827	T	C	255	221	1	63	62	Y	185	T
gi|37509034|dbj|BA000037.2|	103854	G	A	255	174	1	63	62	R	215	G
gi|37509034|dbj|BA000037.2|	103908	G	C	255	156	1	63	62	M	255	A
gi|37509034|dbj|BA000037.2|	103941	C	G	255	168	1	63	62	S	255	C
gi|37509034|dbj|BA000037.2|	104004	T	C	197	135	1	63	62	Y	255	T
gi|37509034|dbj|BA000037.2|	104070	T	C	255	179	1	63	62	Y	255	T
gi|37509034|dbj|BA000037.2|	104122	C	T	255	199	1	63	62	Y	242	C
gi|37509034|dbj|BA000037.2|	104253	T	C	174	76	1	63	62	Y	255	T
gi|37509034|dbj|BA000037.2|	104371	G	C	22	16	1	63	20	S	30	G
gi|37509034|dbj|BA000037.2|	104373	T	C	33	23	1	63	20	Y	189	T
gi|37509034|dbj|BA000037.2|	104420	T	C	255	140	1	63	62	Y	255	T
gi|37509034|dbj|BA000037.2|	104533	T	G	255	110	1	51	62	K	255	T
gi|37509034|dbj|BA000037.2|	104600	C	T	193	99	1	63	62	Y	255	C
gi|37509034|dbj|BA000037.2|	104718	G	T	103	52	1	63	62	K	255	G
gi|37509034|dbj|BA000037.2|	104756	C	G	255	111	1	63	62	S	255	C
gi|37509034|dbj|BA000037.2|	104923	T	C	106	47	1	63	62	Y	255	T
gi|37509034|dbj|BA000037.2|	105016	C	T	157	65	1	63	62	Y	255	C
gi|37509034|dbj|BA000037.2|	105205	G	C	194	80	1	63	62	M	255	A
gi|37509034|dbj|BA000037.2|	105276	G	A	255	169	1	63	62	R	255	G
gi|37509034|dbj|BA000037.2|	105343	A	G	32	11	0	43	56	R	126	A
gi|37509034|dbj|BA000037.2|	105372	T	C	36	16	0	44	62	Y	202	T
gi|37509034|dbj|BA000037.2|	105396	C	T	78	17	1	63	48	N	248	N
gi|37509034|dbj|BA000037.2|	105492	T	G	30	168	1	63	62	K	255	T
gi|37509034|dbj|BA000037.2|	105652	A	G	134	118	1	63	62	R	255	A
gi|37509034|dbj|BA000037.2|	105736	T	C	119	99	1	63	62	Y	255	T
gi|37509034|dbj|BA000037.2|	106282	T	C	76	77	1	63	62	Y	255	T
gi|37509034|dbj|BA000037.2|	106360	G	C	177	157	1	63	62	S	255	G
gi|37509034|dbj|BA000037.2|	106408	A	G	255	189	1	63	62	R	215	A
gi|37509034|dbj|BA000037.2|	106592	A	G	162	98	1	63	62	R	255	A
gi|37509034|dbj|BA000037.2|	106613	T	C	211	61	0	51	62	N	236	N
gi|37509034|dbj|BA000037.2|	106640	C	T	194	110	1	51	62	Y	255	C
gi|37509034|dbj|BA000037.2|	106676	G	C	245	120	1	63	62	Y	172	T
gi|37509034|dbj|BA000037.2|	106718	T	C	173	95	1	63	62	Y	255	T
gi|37509034|dbj|BA000037.2|	106733	A	G	199	72	1	52	62	K	255	T
gi|37509034|dbj|BA000037.2|	106762	C	T	246	110	1	51	62	Y	255	C
gi|37509034|dbj|BA000037.2|	106793	A	C	78	42	1	63	62	M	203	A
gi|37509034|dbj|BA000037.2|	106808	A	G	30	21	1	47	62	R	177	A
gi|37509034|dbj|BA000037.2|	106832	G	T	149	53	1	63	62	K	255	G
gi|37509034|dbj|BA000037.2|	106865	G	A	101	45	1	54	62	R	255	G
gi|37509034|dbj|BA000037.2|	106881	T	C	112	45	1	63	62	Y	168	T
gi|37509034|dbj|BA000037.2|	106916	A	G	207	113	1	63	62	R	255	A
gi|37509034|dbj|BA000037.2|	106946	A	G	135	73	1	50	62	R	255	A
gi|37509034|dbj|BA000037.2|	107077	C	T	147	82	1	63	62	Y	255	C
gi|37509034|dbj|BA000037.2|	107191	T	C	141	47	1	63	62	M	255	A
gi|37509034|dbj|BA000037.2|	107197	C	A	73	31	1	63	62	M	255	C
gi|37509034|dbj|BA000037.2|	107263	A	G	79	179	1	63	62	R	255	A
gi|37509034|dbj|BA000037.2|	107361	G	T	135	66	1	63	62	K	255	G
gi|37509034|dbj|BA000037.2|	107371	G	C	70	48	1	63	62	M	218	A
gi|37509034|dbj|BA000037.2|	107979	T	C	147	90	1	63	62	Y	255	T
gi|37509034|dbj|BA000037.2|	108042	G	A	255	118	1	63	62	R	255	G
gi|37509034|dbj|BA000037.2|	108184	A	G	255	120	1	63	62	R	255	A
gi|37509034|dbj|BA000037.2|	108259	G	A	255	107	1	63	62	R	255	G
gi|37509034|dbj|BA000037.2|	108310	T	C	51	78	1	63	62	Y	205	T
gi|37509034|dbj|BA000037.2|	108403	A	G	157	144	1	63	62	R	255	A
gi|37509034|dbj|BA000037.2|	108517	C	G	248	107	1	63	62	S	237	C
gi|37509034|dbj|BA000037.2|	108559	C	T	255	155	1	63	62	Y	255	C
gi|37509034|dbj|BA000037.2|	108699	G	A	195	74	1	63	62	R	255	G
gi|37509034|dbj|BA000037.2|	108712	A	G	149	53	1	63	62	R	255	A
gi|37509034|dbj|BA000037.2|	109113	T	A	255	164	1	63	62	W	255	T
gi|37509034|dbj|BA000037.2|	109305	C	T	28	22	0	48	22	W	154	A
gi|37509034|dbj|BA000037.2|	109332	T	C	114	29	0	48	62	N	255	N
gi|37509034|dbj|BA000037.2|	109353	G	A	186	100	1	63	62	R	255	G
gi|37509034|dbj|BA000037.2|	109482	A	G	21	15	1	63	36	R	58	A
gi|37509034|dbj|BA000037.2|	109533	A	G	255	159	1	63	62	R	255	A
gi|37509034|dbj|BA000037.2|	109599	C	T	51	19	1	63	24	Y	255	C
gi|37509034|dbj|BA000037.2|	109660	C	T	68	42	1	63	62	Y	255	C
gi|37509034|dbj|BA000037.2|	109910	T	C	239	125	1	63	62	Y	255	T
gi|37509034|dbj|BA000037.2|	109976	C	T	52	30	1	63	62	Y	255	C
gi|37509034|dbj|BA000037.2|	109982	C	T	60	22	1	50	62	Y	255	C
gi|37509034|dbj|BA000037.2|	110060	T	C	255	101	1	63	62	Y	255	T
gi|37509034|dbj|BA000037.2|	110180	T	C	65	22	1	63	30	S	255	G
gi|37509034|dbj|BA000037.2|	110183	G	A	31	16	1	63	30	R	156	G
gi|37509034|dbj|BA000037.2|	110822	A	G	176	62	1	63	62	R	255	A
gi|37509034|dbj|BA000037.2|	110831	C	T	47	31	1	63	62	Y	223	C
gi|37509034|dbj|BA000037.2|	110969	G	T	255	223	1	63	62	K	168	G
gi|37509034|dbj|BA000037.2|	111136	G	A	137	103	1	63	62	R	255	G
gi|37509034|dbj|BA000037.2|	111237	T	C	206	74	1	51	62	Y	255	T
gi|37509034|dbj|BA000037.2|	111279	T	C	42	19	1	63	62	Y	251	T
gi|37509034|dbj|BA000037.2|	111459	A	G	255	150	1	63	62	R	255	A
gi|37509034|dbj|BA000037.2|	111557	C	T	189	84	1	60	62	K	236	G
gi|37509034|dbj|BA000037.2|	111701	T	C	222	88	1	60	62	Y	255	T
gi|37509034|dbj|BA000037.2|	111722	C	T	193	55	1	57	62	N	255	N
gi|37509034|dbj|BA000037.2|	111956	T	C	255	142	1	63	62	Y	255	T
gi|37509034|dbj|BA000037.2|	112014	C	T	184	152	1	63	62	Y	255	C
gi|37509034|dbj|BA000037.2|	112082	G	A	255	97	1	63	62	R	255	G
gi|37509034|dbj|BA000037.2|	112274	C	T	47	28	1	49	62	Y	236	C
gi|37509034|dbj|BA000037.2|	112307	T	G	217	105	1	63	62	K	255	T
gi|37509034|dbj|BA000037.2|	112454	T	C	129	51	1	63	62	Y	255	T
gi|37509034|dbj|BA000037.2|	112469	T	C	140	90	1	63	62	Y	255	T
gi|37509034|dbj|BA000037.2|	112518	A	C	226	139	1	63	62	M	255	A
gi|37509034|dbj|BA000037.2|	112588	C	T	255	173	1	63	62	Y	255	C
gi|37509034|dbj|BA000037.2|	112641	T	G	201	88	1	63	62	K	255	T
gi|37509034|dbj|BA000037.2|	112676	G	A	203	91	1	63	62	R	226	G
gi|37509034|dbj|BA000037.2|	112713	C	A	232	92	1	63	62	M	255	C
gi|37509034|dbj|BA000037.2|	112768	T	C	154	139	1	63	62	Y	255	T
gi|37509034|dbj|BA000037.2|	112907	T	C	26	92	1	63	62	Y	255	T
gi|37509034|dbj|BA000037.2|	112966	C	T	50	49	1	63	62	Y	255	C
gi|37509034|dbj|BA000037.2|	113050	G	A	108	48	0	53	62	R	255	G
gi|37509034|dbj|BA000037.2|	113238	T	C	255	153	1	63	62	Y	255	T
gi|37509034|dbj|BA000037.2|	113315	T	C	255	151	1	63	62	Y	255	T
gi|37509034|dbj|BA000037.2|	113351	C	T	255	119	1	63	62	Y	255	C
gi|37509034|dbj|BA000037.2|	113390	G	A	148	54	1	63	62	R	255	G
gi|37509034|dbj|BA000037.2|	113462	T	C	81	97	1	63	62	Y	255	T
gi|37509034|dbj|BA000037.2|	113516	G	A	255	110	1	63	62	R	255	G
gi|37509034|dbj|BA000037.2|	113537	A	G	99	56	1	49	62	R	255	A
gi|37509034|dbj|BA000037.2|	113588	T	C	238	128	1	63	62	Y	255	T
gi|37509034|dbj|BA000037.2|	113626	T	G	81	34	1	60	62	K	255	T
gi|37509034|dbj|BA000037.2|	113634	T	C	6	25	1	58	62	M	64	A
gi|37509034|dbj|BA000037.2|	113639	G	A	44	49	1	63	62	R	170	G
gi|37509034|dbj|BA000037.2|	113747	T	A	34	12	1	63	22	W	148	T
gi|37509034|dbj|BA000037.2|	113771	A	G	157	74	1	63	62	R	255	A
gi|37509034|dbj|BA000037.2|	113814	A	G	255	136	1	63	62	R	254	A
gi|37509034|dbj|BA000037.2|	113867	C	A	255	108	1	63	62	M	255	C
gi|37509034|dbj|BA000037.2|	113891	C	T	114	29	0	47	62	N	231	N
gi|37509034|dbj|BA000037.2|	113915	A	G	215	100	1	63	62	R	255	A
gi|37509034|dbj|BA000037.2|	113986	T	C	255	140	1	63	62	Y	252	T
gi|37509034|dbj|BA000037.2|	114080	T	C	90	37	1	63	62	Y	255	T
gi|37509034|dbj|BA000037.2|	114089	G	T	149	53	1	63	62	K	255	G
gi|37509034|dbj|BA000037.2|	114348	T	G	174	49	0	52	62	N	255	N
gi|37509034|dbj|BA000037.2|	114508	T	G	255	166	1	63	62	K	238	T
gi|37509034|dbj|BA000037.2|	114857	G	T	255	203	1	63	62	K	255	G
gi|37509034|dbj|BA000037.2|	114899	G	A	255	156	1	63	62	R	230	G
gi|37509034|dbj|BA000037.2|	114926	C	T	255	128	1	63	62	Y	255	C
gi|37509034|dbj|BA000037.2|	115098	G	A	255	162	1	63	62	R	234	G
gi|37509034|dbj|BA000037.2|	115125	T	C	107	43	1	48	62	Y	255	T
gi|37509034|dbj|BA000037.2|	115142	T	C	33	8	0	41	36	M	106	A
gi|37509034|dbj|BA000037.2|	115157	C	G	25	15	1	63	40	S	41	C
gi|37509034|dbj|BA000037.2|	115160	G	A	41	23	1	63	24	R	168	G
gi|37509034|dbj|BA000037.2|	115232	A	G	51	41	1	51	62	R	253	A
gi|37509034|dbj|BA000037.2|	115247	T	C	53	34	1	50	62	M	191	A
gi|37509034|dbj|BA000037.2|	115301	C	T	255	160	1	63	62	Y	181	C
gi|37509034|dbj|BA000037.2|	115412	A	G	148	57	1	63	62	R	255	A
gi|37509034|dbj|BA000037.2|	115439	G	A	131	61	1	63	62	R	255	G
gi|37509034|dbj|BA000037.2|	115466	T	C	67	63	1	48	62	Y	255	T
gi|37509034|dbj|BA000037.2|	115759	G	A	125	83	1	63	62	R	255	G
gi|37509034|dbj|BA000037.2|	115770	A	T	50	54	1	51	62	W	255	A
gi|37509034|dbj|BA000037.2|	115915	A	G	236	187	1	63	62	R	255	A
gi|37509034|dbj|BA000037.2|	115967	A	G	255	204	1	63	62	R	221	A
gi|37509034|dbj|BA000037.2|	116036	A	G	255	192	1	63	62	R	255	A
gi|37509034|dbj|BA000037.2|	116078	C	G	255	94	1	63	62	K	255	T
gi|37509034|dbj|BA000037.2|	116100	T	C	35	14	1	63	32	Y	255	T
gi|37509034|dbj|BA000037.2|	116193	C	A	194	67	1	63	62	R	255	G
gi|37509034|dbj|BA000037.2|	116318	C	G	139	151	1	63	62	S	255	C
gi|37509034|dbj|BA000037.2|	116416	T	G	255	105	1	63	62	K	255	T
gi|37509034|dbj|BA000037.2|	116437	G	T	159	70	1	63	62	K	240	G
gi|37509034|dbj|BA000037.2|	116621	G	T	255	156	1	63	62	K	255	G
gi|37509034|dbj|BA000037.2|	116663	G	A	92	48	1	51	62	R	255	G
gi|37509034|dbj|BA000037.2|	116707	T	G	68	20	1	63	30	S	255	C
gi|37509034|dbj|BA000037.2|	116760	G	A	51	32	1	63	62	R	195	G
gi|37509034|dbj|BA000037.2|	116765	T	C	30	6	1	47	30	Y	52	T
gi|37509034|dbj|BA000037.2|	116803	T	C	143	133	1	63	62	Y	255	T
gi|37509034|dbj|BA000037.2|	116836	T	C	60	39	1	63	62	Y	255	T
gi|37509034|dbj|BA000037.2|	116841	A	G	66	13	0	47	52	N	224	N
gi|37509034|dbj|BA000037.2|	116868	A	G	165	132	1	52	62	R	255	A
gi|37509034|dbj|BA000037.2|	116890	T	C	102	25	0	50	62	N	255	N
gi|37509034|dbj|BA000037.2|	116907	C	T	255	111	1	63	62	Y	255	C
gi|37509034|dbj|BA000037.2|	116946	G	A	255	165	1	63	62	R	214	G
gi|37509034|dbj|BA000037.2|	117050	T	A	45	67	1	63	62	W	255	T
gi|37509034|dbj|BA000037.2|	117056	G	T	33	10	1	48	48	K	122	G
gi|37509034|dbj|BA000037.2|	117121	A	C	255	176	1	63	62	M	255	A
gi|37509034|dbj|BA000037.2|	117175	C	T	255	147	1	63	62	Y	255	C
gi|37509034|dbj|BA000037.2|	117200	A	G	96	46	0	50	62	R	255	A
gi|37509034|dbj|BA000037.2|	117463	G	T	124	115	1	63	62	K	255	G
gi|37509034|dbj|BA000037.2|	117506	T	C	255	147	1	63	62	Y	255	T
gi|37509034|dbj|BA000037.2|	117528	G	C	247	111	1	63	62	S	255	G
gi|37509034|dbj|BA000037.2|	117634	G	A	255	118	1	63	62	R	255	G
gi|37509034|dbj|BA000037.2|	117652	A	G	255	140	1	63	62	R	255	A
gi|37509034|dbj|BA000037.2|	117718	T	C	255	163	1	63	62	Y	255	T
gi|37509034|dbj|BA000037.2|	117791	C	T	161	125	1	63	62	Y	255	C
gi|37509034|dbj|BA000037.2|	117892	T	G	140	82	1	49	62	K	255	T
gi|37509034|dbj|BA000037.2|	117919	A	T	144	56	0	50	62	W	255	A
gi|37509034|dbj|BA000037.2|	117937	C	T	246	102	1	63	62	Y	255	C
gi|37509034|dbj|BA000037.2|	118127	A	G	229	80	1	63	62	R	255	A
gi|37509034|dbj|BA000037.2|	118169	T	A	84	19	0	47	62	N	255	N
gi|37509034|dbj|BA000037.2|	118274	G	A	63	23	1	63	62	R	255	G
gi|37509034|dbj|BA000037.2|	118306	C	T	144	39	0	51	62	N	255	N
gi|37509034|dbj|BA000037.2|	118320	G	T	64	18	1	63	62	K	231	G
gi|37509034|dbj|BA000037.2|	118361	C	T	235	123	1	63	62	Y	255	C
gi|37509034|dbj|BA000037.2|	118442	C	T	140	64	1	63	62	Y	255	C
gi|37509034|dbj|BA000037.2|	118468	G	C	255	171	1	63	62	N	183	N
gi|37509034|dbj|BA000037.2|	118786	A	G	147	104	1	63	62	R	255	A
gi|37509034|dbj|BA000037.2|	118903	G	T	255	181	1	63	62	K	255	G
gi|37509034|dbj|BA000037.2|	118945	G	A	235	106	1	63	62	R	255	G
gi|37509034|dbj|BA000037.2|	119136	T	G	39	61	1	63	62	K	255	T
gi|37509034|dbj|BA000037.2|	119275	T	C	255	121	1	63	62	Y	255	T
gi|37509034|dbj|BA000037.2|	119701	G	A	255	152	1	63	62	R	255	G
gi|37509034|dbj|BA000037.2|	119905	T	A	67	94	1	63	62	W	255	T
gi|37509034|dbj|BA000037.2|	120135	C	T	255	188	1	63	62	Y	255	C
gi|37509034|dbj|BA000037.2|	120313	G	T	255	171	1	63	62	K	255	G
gi|37509034|dbj|BA000037.2|	120508	C	T	36	47	1	63	62	Y	117	C
gi|37509034|dbj|BA000037.2|	120529	C	T	135	76	1	63	62	Y	255	C
gi|37509034|dbj|BA000037.2|	120559	C	T	29	5	0	42	28	Y	74	C
gi|37509034|dbj|BA000037.2|	120562	G	T	29	10	1	63	28	K	91	G
gi|37509034|dbj|BA000037.2|	120605	C	T	144	56	1	63	62	Y	255	C
gi|37509034|dbj|BA000037.2|	120617	C	T	238	80	1	63	62	K	255	G
gi|37509034|dbj|BA000037.2|	120718	T	G	255	88	1	63	62	N	255	N
gi|37509034|dbj|BA000037.2|	120826	T	C	255	162	1	63	62	S	255	G
gi|37509034|dbj|BA000037.2|	120883	G	A	255	181	1	63	62	R	237	G
gi|37509034|dbj|BA000037.2|	120922	T	C	90	52	1	54	62	Y	255	T
gi|37509034|dbj|BA000037.2|	120967	C	T	160	71	1	63	62	Y	255	C
gi|37509034|dbj|BA000037.2|	120985	T	C	42	18	1	48	36	Y	201	T
gi|37509034|dbj|BA000037.2|	121024	T	C	55	29	1	48	62	Y	194	T
gi|37509034|dbj|BA000037.2|	121069	C	T	159	44	0	50	62	N	255	N
gi|37509034|dbj|BA000037.2|	121096	T	C	255	149	1	63	62	Y	255	T
gi|37509034|dbj|BA000037.2|	121159	T	C	255	142	1	63	62	Y	255	T
gi|37509034|dbj|BA000037.2|	121195	C	T	255	184	1	63	62	Y	255	C
gi|37509034|dbj|BA000037.2|	121653	A	G	128	78	1	63	62	R	255	A
gi|37509034|dbj|BA000037.2|	121851	T	C	84	19	1	63	48	N	255	N
gi|37509034|dbj|BA000037.2|	121854	G	A	49	22	1	63	62	R	255	G
gi|37509034|dbj|BA000037.2|	121908	T	C	97	54	1	63	62	Y	255	T
gi|37509034|dbj|BA000037.2|	122218	A	G	206	122	1	63	62	R	255	A
gi|37509034|dbj|BA000037.2|	122245	T	C	192	145	1	63	62	Y	255	T
gi|37509034|dbj|BA000037.2|	122287	G	T	255	152	1	63	62	K	251	G
gi|37509034|dbj|BA000037.2|	122377	A	C	223	166	1	63	62	M	255	A
gi|37509034|dbj|BA000037.2|	122578	T	C	153	112	1	50	62	Y	255	T
gi|37509034|dbj|BA000037.2|	122875	A	G	62	58	1	49	62	R	231	A
gi|37509034|dbj|BA000037.2|	123106	T	C	52	57	1	52	62	Y	229	T
gi|37509034|dbj|BA000037.2|	123167	C	T	255	170	1	63	62	Y	255	C
gi|37509034|dbj|BA000037.2|	123342	C	T	255	220	1	63	62	Y	181	C
gi|37509034|dbj|BA000037.2|	123771	G	A	113	96	1	63	62	R	255	G
gi|37509034|dbj|BA000037.2|	124053	C	T	158	105	1	63	62	Y	255	C
gi|37509034|dbj|BA000037.2|	124242	T	C	255	229	1	63	62	Y	127	T
gi|37509034|dbj|BA000037.2|	124325	G	A	193	122	1	63	62	M	188	C
gi|37509034|dbj|BA000037.2|	124522	C	A	255	181	1	63	62	M	255	C
gi|37509034|dbj|BA000037.2|	124596	T	C	40	28	1	63	62	Y	211	T
gi|37509034|dbj|BA000037.2|	124611	C	T	255	117	1	63	62	Y	255	C
gi|37509034|dbj|BA000037.2|	124650	G	T	255	175	1	63	62	K	255	G
gi|37509034|dbj|BA000037.2|	124680	C	T	156	65	1	63	62	Y	255	C
gi|37509034|dbj|BA000037.2|	124695	T	C	90	103	1	63	62	Y	255	T
gi|37509034|dbj|BA000037.2|	124770	C	T	103	37	1	63	62	Y	245	C
gi|37509034|dbj|BA000037.2|	124779	G	A	164	58	1	63	62	R	255	G
gi|37509034|dbj|BA000037.2|	124839	T	C	162	122	1	63	62	Y	255	T
gi|37509034|dbj|BA000037.2|	124896	C	T	255	195	1	63	62	Y	255	C
gi|37509034|dbj|BA000037.2|	124946	T	C	110	140	1	63	62	Y	255	T
gi|37509034|dbj|BA000037.2|	125013	T	G	255	133	1	63	62	K	255	T
gi|37509034|dbj|BA000037.2|	125055	G	A	255	168	1	63	62	R	255	G
gi|37509034|dbj|BA000037.2|	125127	T	G	255	118	1	63	62	K	255	T
gi|37509034|dbj|BA000037.2|	125340	G	A	82	55	1	63	62	R	255	G
gi|37509034|dbj|BA000037.2|	125541	G	A	53	25	1	63	26	R	255	G
gi|37509034|dbj|BA000037.2|	125565	T	C	140	55	1	63	62	Y	255	T
gi|37509034|dbj|BA000037.2|	125670	C	T	238	126	1	63	62	Y	255	C
gi|37509034|dbj|BA000037.2|	125757	G	C	255	108	1	63	62	S	255	G
gi|37509034|dbj|BA000037.2|	125814	A	T	68	53	1	48	62	W	255	A
gi|37509034|dbj|BA000037.2|	126021	A	G	84	124	1	63	62	R	255	A
gi|37509034|dbj|BA000037.2|	126115	G	A	255	221	1	63	62	R	229	G
gi|37509034|dbj|BA000037.2|	126157	C	A	250	172	1	63	62	M	255	C
gi|37509034|dbj|BA000037.2|	126184	C	G	243	131	1	63	62	S	255	C
gi|37509034|dbj|BA000037.2|	126295	G	T	255	194	1	63	62	K	255	G
gi|37509034|dbj|BA000037.2|	126611	G	A	31	21	1	46	62	R	95	G
gi|37509034|dbj|BA000037.2|	126712	A	G	42	19	1	63	50	R	218	A
gi|37509034|dbj|BA000037.2|	126782	C	T	32	29	1	63	62	Y	255	C
gi|37509034|dbj|BA000037.2|	126787	T	G	42	43	1	63	62	K	255	T
gi|37509034|dbj|BA000037.2|	126844	T	C	75	61	1	63	62	Y	255	T
gi|37509034|dbj|BA000037.2|	127069	C	T	143	66	1	60	62	Y	255	C
gi|37509034|dbj|BA000037.2|	127081	A	T	126	45	1	63	62	W	255	A
gi|37509034|dbj|BA000037.2|	127192	C	T	84	35	1	63	62	Y	255	C
gi|37509034|dbj|BA000037.2|	127198	G	A	21	6	1	44	26	R	38	G
gi|37509034|dbj|BA000037.2|	127334	C	T	171	119	1	63	62	Y	255	C
gi|37509034|dbj|BA000037.2|	127417	G	A	128	59	1	63	62	R	255	G
gi|37509034|dbj|BA000037.2|	127429	C	A	99	24	1	63	62	N	255	N
gi|37509034|dbj|BA000037.2|	127591	G	A	189	80	1	57	62	W	207	T
gi|37509034|dbj|BA000037.2|	127718	T	C	255	78	1	63	62	N	255	N
gi|37509034|dbj|BA000037.2|	127756	G	A	255	216	1	63	62	R	227	G
gi|37509034|dbj|BA000037.2|	127824	C	T	112	49	1	63	62	Y	255	C
gi|37509034|dbj|BA000037.2|	127835	C	T	30	13	0	47	54	Y	80	C
gi|37509034|dbj|BA000037.2|	127842	C	T	76	49	1	63	62	C	67	Y
gi|37509034|dbj|BA000037.2|	127896	C	A	148	81	7.88	51	62	M	145	C
gi|37509034|dbj|BA000037.2|	128048	C	T	255	149	1	63	62	Y	255	C
gi|37509034|dbj|BA000037.2|	128084	C	T	255	169	1	63	62	Y	255	C
gi|37509034|dbj|BA000037.2|	128134	T	C	62	154	1	63	62	Y	255	T
gi|37509034|dbj|BA000037.2|	128177	G	C	255	113	1	63	62	S	255	G
gi|37509034|dbj|BA000037.2|	128291	C	A	170	110	1	63	62	M	255	C
gi|37509034|dbj|BA000037.2|	128309	G	C	108	66	1	51	62	S	255	G
gi|37509034|dbj|BA000037.2|	128336	G	A	33	37	1	50	62	R	180	G
gi|37509034|dbj|BA000037.2|	128381	T	G	21	9	1	47	24	K	33	T
gi|37509034|dbj|BA000037.2|	128415	G	T	255	150	1	63	62	K	255	G
gi|37509034|dbj|BA000037.2|	128477	A	G	255	188	1	63	62	R	226	A
gi|37509034|dbj|BA000037.2|	128600	T	C	49	37	1	63	62	Y	255	T
gi|37509034|dbj|BA000037.2|	128606	C	T	114	29	1	63	62	N	255	N
gi|37509034|dbj|BA000037.2|	128735	C	T	199	91	1	63	62	Y	255	C
gi|37509034|dbj|BA000037.2|	128747	C	G	21	29	1	48	62	S	115	C
gi|37509034|dbj|BA000037.2|	128849	A	C	175	116	1	63	62	M	255	A
gi|37509034|dbj|BA000037.2|	128891	C	T	196	93	1	63	62	Y	255	C
gi|37509034|dbj|BA000037.2|	129011	C	A	33	42	1	63	62	M	255	C
gi|37509034|dbj|BA000037.2|	129020	T	C	121	48	1	63	62	Y	211	T
gi|37509034|dbj|BA000037.2|	129116	A	G	88	47	1	63	62	R	255	A
gi|37509034|dbj|BA000037.2|	129167	C	T	255	162	1	63	62	Y	255	C
gi|37509034|dbj|BA000037.2|	129272	G	A	57	33	1	63	40	R	98	G
gi|37509034|dbj|BA000037.2|	129278	A	C	21	19	1	63	62	M	76	A
gi|37509034|dbj|BA000037.2|	129416	G	T	144	65	1	63	62	K	255	G
gi|37509034|dbj|BA000037.2|	129764	T	C	255	155	1	63	62	Y	255	T
gi|37509034|dbj|BA000037.2|	129809	A	C	158	56	1	63	62	M	255	A
gi|37509034|dbj|BA000037.2|	129917	G	A	201	86	1	63	62	R	255	G
gi|37509034|dbj|BA000037.2|	130070	T	C	141	64	1	63	62	Y	255	T
gi|37509034|dbj|BA000037.2|	130138	G	A	215	195	1	63	62	R	255	G
gi|37509034|dbj|BA000037.2|	130193	G	C	21	27	1	47	62	S	190	G
gi|37509034|dbj|BA000037.2|	131725	C	T	255	151	1	63	62	Y	255	C
gi|37509034|dbj|BA000037.2|	131965	A	G	255	180	1	63	62	R	255	A
gi|37509034|dbj|BA000037.2|	132013	C	T	175	100	1	63	62	Y	255	C
gi|37509034|dbj|BA000037.2|	132055	A	G	255	140	1	63	62	R	255	A
gi|37509034|dbj|BA000037.2|	132109	C	T	255	89	1	63	62	Y	255	C
gi|37509034|dbj|BA000037.2|	132136	T	C	74	27	1	63	62	Y	247	T
gi|37509034|dbj|BA000037.2|	132253	G	T	69	63	1	63	62	K	255	G
gi|37509034|dbj|BA000037.2|	132489	A	C	204	146	1	63	62	M	255	A
gi|37509034|dbj|BA000037.2|	132846	G	A	164	93	1	63	62	R	255	G
gi|37509034|dbj|BA000037.2|	132864	C	T	143	51	1	63	62	Y	255	C
gi|37509034|dbj|BA000037.2|	132930	T	C	255	146	1	63	62	Y	225	T
gi|37509034|dbj|BA000037.2|	132996	T	C	38	23	1	63	60	Y	255	T
gi|37509034|dbj|BA000037.2|	133056	G	A	32	9	0	44	50	R	98	G
gi|37509034|dbj|BA000037.2|	133089	C	T	28	12	0	46	62	Y	37	C
gi|37509034|dbj|BA000037.2|	133107	C	G	199	85	1	49	62	S	255	C
gi|37509034|dbj|BA000037.2|	133143	A	G	75	16	1	63	36	N	255	N
gi|37509034|dbj|BA000037.2|	133188	C	T	255	202	1	63	62	Y	234	C
gi|37509034|dbj|BA000037.2|	133218	C	T	111	49	1	52	62	Y	246	C
gi|37509034|dbj|BA000037.2|	133254	A	C	52	50	1	63	62	M	255	A
gi|37509034|dbj|BA000037.2|	133262	G	A	171	70	1	63	62	R	255	G
gi|37509034|dbj|BA000037.2|	133299	T	C	241	84	1	63	62	Y	255	T
gi|37509034|dbj|BA000037.2|	133441	G	A	255	138	1	63	62	R	255	G
gi|37509034|dbj|BA000037.2|	133500	G	A	156	43	1	63	62	N	255	N
gi|37509034|dbj|BA000037.2|	133722	G	A	176	77	1	63	62	R	255	G
gi|37509034|dbj|BA000037.2|	133770	T	A	39	27	1	48	62	W	255	T
gi|37509034|dbj|BA000037.2|	133933	T	A	135	36	1	63	62	N	255	N
gi|37509034|dbj|BA000037.2|	133937	T	C	34	19	1	63	62	Y	240	T
gi|37509034|dbj|BA000037.2|	134082	C	T	255	120	1	63	62	W	247	A
gi|37509034|dbj|BA000037.2|	134110	C	G	255	139	1	63	62	S	255	C
gi|37509034|dbj|BA000037.2|	134164	G	A	255	145	1	63	62	R	255	G
gi|37509034|dbj|BA000037.2|	134221	C	T	255	183	1	63	62	Y	255	C
gi|37509034|dbj|BA000037.2|	134296	C	T	251	123	1	63	62	Y	255	C
gi|37509034|dbj|BA000037.2|	134320	A	G	255	154	1	63	62	R	232	A
gi|37509034|dbj|BA000037.2|	134437	A	G	142	109	1	63	62	R	255	A
gi|37509034|dbj|BA000037.2|	134455	C	A	254	99	1	63	62	M	255	C
gi|37509034|dbj|BA000037.2|	134590	G	A	153	42	1	56	62	N	146	N
gi|37509034|dbj|BA000037.2|	134792	C	A	255	196	1	63	62	M	246	C
gi|37509034|dbj|BA000037.2|	134822	G	A	255	144	1	63	62	R	255	G
gi|37509034|dbj|BA000037.2|	134961	C	T	255	204	1	63	62	Y	255	C
gi|37509034|dbj|BA000037.2|	134997	T	C	255	155	1	63	62	Y	221	T
gi|37509034|dbj|BA000037.2|	135057	T	C	190	67	1	63	62	Y	255	T
gi|37509034|dbj|BA000037.2|	135075	T	C	34	13	0	46	62	Y	178	T
gi|37509034|dbj|BA000037.2|	135093	A	G	255	86	1	63	62	N	255	N
gi|37509034|dbj|BA000037.2|	135141	C	T	255	133	1	63	62	Y	255	C
gi|37509034|dbj|BA000037.2|	135882	C	T	162	96	1	63	62	Y	255	C
gi|37509034|dbj|BA000037.2|	173474	A	G	90	150	1	63	62	R	255	A
gi|37509034|dbj|BA000037.2|	173504	T	C	255	166	1	63	62	Y	255	T
gi|37509034|dbj|BA000037.2|	173547	A	G	162	76	1	63	62	R	255	A
gi|37509034|dbj|BA000037.2|	173637	G	C	38	29	1	63	36	S	255	G
gi|37509034|dbj|BA000037.2|	173640	G	A	37	24	1	63	38	R	255	G
gi|37509034|dbj|BA000037.2|	173721	T	C	255	124	1	63	62	Y	255	T
gi|37509034|dbj|BA000037.2|	173742	T	C	255	135	1	63	62	Y	255	T
gi|37509034|dbj|BA000037.2|	173803	A	C	118	47	1	63	62	M	255	A
gi|37509034|dbj|BA000037.2|	173814	C	T	45	6	0	42	38	N	83	N
gi|37509034|dbj|BA000037.2|	173836	C	T	92	88	1	63	62	Y	255	C
gi|37509034|dbj|BA000037.2|	173922	A	G	165	62	1	63	62	R	255	A
gi|37509034|dbj|BA000037.2|	173937	C	T	150	41	1	63	62	N	255	N
gi|37509034|dbj|BA000037.2|	173970	A	T	255	158	1	63	62	W	255	A
gi|37509034|dbj|BA000037.2|	174085	C	G	174	67	1	63	62	S	255	C
gi|37509034|dbj|BA000037.2|	174103	C	G	68	58	1	51	62	S	255	C
gi|37509034|dbj|BA000037.2|	174129	A	G	64	31	0	49	62	R	255	A
gi|37509034|dbj|BA000037.2|	174141	T	C	31	11	0	46	38	Y	79	T
gi|37509034|dbj|BA000037.2|	174177	C	T	90	37	1	63	62	Y	255	C
gi|37509034|dbj|BA000037.2|	174207	T	C	255	108	1	60	62	Y	255	T
gi|37509034|dbj|BA000037.2|	174226	G	A	255	104	1	63	62	W	255	T
gi|37509034|dbj|BA000037.2|	174459	C	T	255	122	1	63	62	Y	255	C
gi|37509034|dbj|BA000037.2|	174678	C	A	103	189	1	63	62	M	255	C
gi|37509034|dbj|BA000037.2|	175005	G	A	255	198	1	63	62	R	255	G
gi|37509034|dbj|BA000037.2|	175081	T	C	255	125	1	63	62	Y	255	T
gi|37509034|dbj|BA000037.2|	175215	T	C	255	181	1	63	62	Y	255	T
gi|37509034|dbj|BA000037.2|	175424	G	A	117	42	1	63	62	R	255	G
gi|37509034|dbj|BA000037.2|	175504	G	A	255	201	1	63	62	R	248	G
gi|37509034|dbj|BA000037.2|	175565	A	C	41	46	1	63	62	M	255	A
gi|37509034|dbj|BA000037.2|	175637	A	C	99	79	1	63	62	M	255	A
gi|37509034|dbj|BA000037.2|	175820	A	T	35	24	1	63	62	W	201	A
gi|37509034|dbj|BA000037.2|	175862	T	C	223	103	1	63	62	Y	255	T
gi|37509034|dbj|BA000037.2|	175973	G	A	101	55	1	50	62	R	255	G
gi|37509034|dbj|BA000037.2|	175982	C	G	124	58	1	63	62	S	255	C
gi|37509034|dbj|BA000037.2|	176043	A	T	255	161	1	63	62	W	249	A
gi|37509034|dbj|BA000037.2|	176400	G	A	255	168	1	63	62	R	255	G
gi|37509034|dbj|BA000037.2|	176453	A	G	76	103	1	63	62	R	255	A
gi|37509034|dbj|BA000037.2|	177016	T	A	215	219	1	63	62	W	255	T
gi|37509034|dbj|BA000037.2|	177526	G	A	36	24	1	46	62	R	187	G
gi|37509034|dbj|BA000037.2|	177670	A	G	171	79	1	63	62	R	255	A
gi|37509034|dbj|BA000037.2|	177687	A	T	29	5	0	40	36	W	36	A
gi|37509034|dbj|BA000037.2|	177728	C	A	52	48	1	63	62	M	255	C
gi|37509034|dbj|BA000037.2|	183647	T	C	255	151	1	63	62	Y	255	T
gi|37509034|dbj|BA000037.2|	183788	T	C	36	38	1.06	47	62	Y	43	T
gi|37509034|dbj|BA000037.2|	184769	T	C	186	185	1	45	62	T	244	Y
gi|37509034|dbj|BA000037.2|	184905	C	T	255	131	1	63	62	Y	255	C
gi|37509034|dbj|BA000037.2|	185105	C	A	255	195	1	63	62	M	207	C
gi|37509034|dbj|BA000037.2|	185353	G	C	255	191	1	63	62	S	255	G
gi|37509034|dbj|BA000037.2|	185425	T	C	250	93	1	63	62	Y	255	T
gi|37509034|dbj|BA000037.2|	185820	C	T	149	103	1	63	62	Y	255	C
gi|37509034|dbj|BA000037.2|	185836	A	G	133	79	1	63	62	R	255	A
gi|37509034|dbj|BA000037.2|	185914	G	A	101	76	1	63	62	R	255	G
gi|37509034|dbj|BA000037.2|	185932	C	T	48	25	0	48	62	Y	244	C
gi|37509034|dbj|BA000037.2|	185950	T	A	135	36	0	51	62	N	255	N
gi|37509034|dbj|BA000037.2|	186037	C	T	120	97	1	63	62	Y	255	C
gi|37509034|dbj|BA000037.2|	186079	C	A	255	145	1	63	62	M	255	C
gi|37509034|dbj|BA000037.2|	186139	A	G	132	47	0	51	62	R	255	A
gi|37509034|dbj|BA000037.2|	186157	C	G	146	49	0	52	62	R	255	A
gi|37509034|dbj|BA000037.2|	186265	C	T	174	49	1	63	62	N	255	N
gi|37509034|dbj|BA000037.2|	186322	A	G	246	97	1	63	62	R	255	A
gi|37509034|dbj|BA000037.2|	186355	T	C	179	116	1	63	62	Y	255	T
gi|37509034|dbj|BA000037.2|	186397	G	A	41	27	0	45	62	R	147	G
gi|37509034|dbj|BA000037.2|	186433	T	C	39	18	1	63	44	Y	233	T
gi|37509034|dbj|BA000037.2|	186478	A	G	32	11	0	51	36	R	175	A
gi|37509034|dbj|BA000037.2|	186490	C	T	69	56	1	63	62	Y	255	C
gi|37509034|dbj|BA000037.2|	186525	C	T	73	63	1	63	62	Y	255	C
gi|37509034|dbj|BA000037.2|	186564	C	T	31	23	0	47	62	Y	107	C
gi|37509034|dbj|BA000037.2|	186589	A	G	31	9	0	46	38	R	83	A
gi|37509034|dbj|BA000037.2|	186613	T	A	106	38	1	63	62	W	197	T
gi|37509034|dbj|BA000037.2|	186797	A	G	124	197	1	63	62	R	255	A
gi|37509034|dbj|BA000037.2|	186857	C	A	255	198	1	63	62	M	249	C
gi|37509034|dbj|BA000037.2|	186985	G	A	255	107	1	63	62	M	147	C
gi|37509034|dbj|BA000037.2|	187189	C	T	255	101	1	63	62	Y	255	C
gi|37509034|dbj|BA000037.2|	187208	A	C	255	108	1	63	62	M	255	A
gi|37509034|dbj|BA000037.2|	187244	C	T	151	63	1	63	62	Y	255	C
gi|37509034|dbj|BA000037.2|	187253	G	A	30	6	0	44	36	R	74	G
gi|37509034|dbj|BA000037.2|	187281	C	A	235	69	1	63	62	N	255	N
gi|37509034|dbj|BA000037.2|	187352	G	A	137	74	1	63	62	R	255	G
gi|37509034|dbj|BA000037.2|	187406	A	C	255	168	1	63	62	M	255	A
gi|37509034|dbj|BA000037.2|	187457	T	C	63	31	1	63	38	Y	255	T
gi|37509034|dbj|BA000037.2|	187487	C	T	230	91	1	63	62	Y	255	C
gi|37509034|dbj|BA000037.2|	187538	G	A	109	63	1	63	62	R	255	G
gi|37509034|dbj|BA000037.2|	187547	T	C	31	9	1	42	48	Y	93	T
gi|37509034|dbj|BA000037.2|	187577	A	G	30	27	1	63	62	R	255	A
gi|37509034|dbj|BA000037.2|	187637	C	T	186	119	1	63	62	Y	255	C
gi|37509034|dbj|BA000037.2|	187652	T	C	180	71	1	63	62	M	255	A
gi|37509034|dbj|BA000037.2|	187691	T	C	188	141	1	63	62	Y	255	T
gi|37509034|dbj|BA000037.2|	187807	C	A	255	187	1	63	62	M	255	C
gi|37509034|dbj|BA000037.2|	187925	A	G	76	39	1	63	62	R	255	A
gi|37509034|dbj|BA000037.2|	187931	A	G	27	12	0	46	62	R	66	A
gi|37509034|dbj|BA000037.2|	187949	A	C	97	72	1	63	62	M	255	A
gi|37509034|dbj|BA000037.2|	188051	T	C	111	39	1	63	62	M	255	A
gi|37509034|dbj|BA000037.2|	188217	C	A	255	206	1	63	62	M	255	C
gi|37509034|dbj|BA000037.2|	188286	A	G	255	88	1	63	62	S	255	C
gi|37509034|dbj|BA000037.2|	188761	T	C	255	214	1	63	62	Y	255	T
gi|37509034|dbj|BA000037.2|	188860	T	C	255	228	1	63	62	Y	241	T
gi|37509034|dbj|BA000037.2|	188917	T	C	255	180	1	63	62	Y	244	T
gi|37509034|dbj|BA000037.2|	188995	T	C	122	57	1	63	62	Y	255	T
gi|37509034|dbj|BA000037.2|	189043	A	G	135	61	1	63	62	R	255	A
gi|37509034|dbj|BA000037.2|	189124	C	G	255	131	1	63	62	S	255	C
gi|37509034|dbj|BA000037.2|	189178	T	C	255	150	1	63	62	Y	255	T
gi|37509034|dbj|BA000037.2|	189300	G	A	92	65	1	63	62	R	255	G
gi|37509034|dbj|BA000037.2|	189351	A	G	111	28	1	63	46	N	197	N
gi|37509034|dbj|BA000037.2|	189630	T	G	255	130	1	63	62	K	255	T
gi|37509034|dbj|BA000037.2|	189665	A	C	255	167	1	63	62	M	255	A
gi|37509034|dbj|BA000037.2|	189845	C	T	255	223	1	63	62	Y	255	C
gi|37509034|dbj|BA000037.2|	189920	A	C	249	87	1	63	62	M	255	A
gi|37509034|dbj|BA000037.2|	189956	A	G	239	94	1	63	62	R	255	A
gi|37509034|dbj|BA000037.2|	189974	A	G	34	11	0	50	56	R	217	A
gi|37509034|dbj|BA000037.2|	190001	C	G	24	10	0	44	36	S	39	C
gi|37509034|dbj|BA000037.2|	190011	C	T	87	40	1	63	62	W	203	A
gi|37509034|dbj|BA000037.2|	190245	C	T	168	160	1	63	62	Y	255	C
gi|37509034|dbj|BA000037.2|	190341	A	C	42	53	1	63	36	M	255	A
gi|37509034|dbj|BA000037.2|	190565	C	T	91	59	1	63	62	Y	255	C
gi|37509034|dbj|BA000037.2|	190587	T	C	36	38	1	63	62	Y	162	T
gi|37509034|dbj|BA000037.2|	190622	G	A	40	24	1	63	48	R	228	G
gi|37509034|dbj|BA000037.2|	190652	A	G	222	93	1	63	62	R	255	A
gi|37509034|dbj|BA000037.2|	191719	G	C	164	112	1	63	62	S	255	G
gi|37509034|dbj|BA000037.2|	191972	A	G	255	97	1	63	62	K	255	T
gi|37509034|dbj|BA000037.2|	191990	T	C	55	42	0	49	62	Y	255	T
gi|37509034|dbj|BA000037.2|	192389	C	A	114	63	1	63	62	M	255	C
gi|37509034|dbj|BA000037.2|	192623	C	T	255	179	1	63	62	Y	255	C
gi|37509034|dbj|BA000037.2|	192719	G	A	255	190	1	63	62	R	255	G
gi|37509034|dbj|BA000037.2|	193141	C	G	192	86	1	63	62	S	255	C
gi|37509034|dbj|BA000037.2|	193161	C	T	155	55	1	63	62	Y	255	C
gi|37509034|dbj|BA000037.2|	193191	C	T	186	113	1	63	62	Y	255	C
gi|37509034|dbj|BA000037.2|	193260	G	A	190	82	1	56	62	R	149	G
gi|37509034|dbj|BA000037.2|	193290	C	T	255	121	1	63	62	Y	255	C
gi|37509034|dbj|BA000037.2|	193431	T	A	255	113	1	63	62	W	253	T
gi|37509034|dbj|BA000037.2|	193828	A	G	255	135	1	63	62	R	255	A
gi|37509034|dbj|BA000037.2|	193877	C	T	255	167	1	63	62	Y	255	C
gi|37509034|dbj|BA000037.2|	194516	T	C	255	205	1	63	62	Y	163	T
gi|37509034|dbj|BA000037.2|	194591	T	C	255	158	1	63	62	Y	255	T
gi|37509034|dbj|BA000037.2|	194957	T	C	255	194	1	63	62	Y	236	T
gi|37509034|dbj|BA000037.2|	195153	A	C	107	150	1	63	62	M	255	A
gi|37509034|dbj|BA000037.2|	195248	C	T	78	33	0	50	62	Y	255	C
gi|37509034|dbj|BA000037.2|	195267	C	T	63	57	1	63	62	Y	196	C
gi|37509034|dbj|BA000037.2|	195350	A	G	255	89	1	63	62	N	255	N
gi|37509034|dbj|BA000037.2|	195508	C	T	168	74	1	63	62	Y	255	C
gi|37509034|dbj|BA000037.2|	195832	C	T	255	180	1	63	62	Y	224	C
gi|37509034|dbj|BA000037.2|	195883	T	C	255	205	1	63	62	M	126	A
gi|37509034|dbj|BA000037.2|	196332	G	T	255	154	1	63	62	K	255	G
gi|37509034|dbj|BA000037.2|	196545	G	C	111	179	1	63	62	S	255	G
gi|37509034|dbj|BA000037.2|	196743	A	G	255	174	1	63	62	R	255	A
gi|37509034|dbj|BA000037.2|	196857	T	A	172	118	1	63	62	W	255	T
gi|37509034|dbj|BA000037.2|	196911	T	C	88	32	0	47	62	Y	176	T
gi|37509034|dbj|BA000037.2|	196947	C	A	175	130	1	63	62	M	255	C
gi|37509034|dbj|BA000037.2|	196992	A	C	50	176	1	63	62	M	255	A
gi|37509034|dbj|BA000037.2|	197211	T	A	159	44	1	63	62	N	255	N
gi|37509034|dbj|BA000037.2|	197229	T	A	97	35	1	63	62	W	255	T
gi|37509034|dbj|BA000037.2|	197274	T	G	188	90	1	63	62	K	255	T
gi|37509034|dbj|BA000037.2|	197511	C	T	54	98	1	63	62	Y	255	C
gi|37509034|dbj|BA000037.2|	197526	G	A	76	32	1	51	62	R	255	G
gi|37509034|dbj|BA000037.2|	197550	G	A	29	12	0	44	60	R	45	G
gi|37509034|dbj|BA000037.2|	197598	C	T	75	63	1	63	62	K	255	G
gi|37509034|dbj|BA000037.2|	197682	G	A	255	155	1	63	62	R	255	G
gi|37509034|dbj|BA000037.2|	197757	C	T	194	152	1	63	62	Y	255	C
gi|37509034|dbj|BA000037.2|	197901	C	T	245	240	1	63	62	Y	255	C
gi|37509034|dbj|BA000037.2|	197991	C	G	255	183	1	63	62	K	199	T
gi|37509034|dbj|BA000037.2|	198117	C	A	255	169	1	63	62	M	255	C
gi|37509034|dbj|BA000037.2|	198261	A	G	65	24	1	63	56	R	255	A
gi|37509034|dbj|BA000037.2|	198291	A	G	124	72	1	63	62	R	255	A
gi|37509034|dbj|BA000037.2|	198357	T	C	181	154	1	63	62	Y	255	T
gi|37509034|dbj|BA000037.2|	198433	A	G	123	116	1	63	62	R	255	A
gi|37509034|dbj|BA000037.2|	198492	T	A	39	21	1	63	24	W	253	T
gi|37509034|dbj|BA000037.2|	198505	T	G	37	28	0	48	62	K	165	T
gi|37509034|dbj|BA000037.2|	198627	G	C	255	144	1	63	62	S	245	G
gi|37509034|dbj|BA000037.2|	199155	G	T	34	52	1	63	62	K	255	G
gi|37509034|dbj|BA000037.2|	199341	A	G	114	29	1	63	62	N	214	N
gi|37509034|dbj|BA000037.2|	199375	T	G	28	5	0	42	32	K	31	T
gi|37509034|dbj|BA000037.2|	199415	C	A	255	133	1	63	62	M	255	C
gi|37509034|dbj|BA000037.2|	199489	A	G	54	88	1	63	62	R	255	A
gi|37509034|dbj|BA000037.2|	199589	A	G	42	47	1	63	62	R	255	A
gi|37509034|dbj|BA000037.2|	199684	G	A	255	123	1	63	62	R	255	G
gi|37509034|dbj|BA000037.2|	199706	T	A	205	72	1	52	62	W	255	T
gi|37509034|dbj|BA000037.2|	199735	G	A	255	163	1	63	62	R	255	G
gi|37509034|dbj|BA000037.2|	199813	A	G	255	146	1	63	62	R	255	A
gi|37509034|dbj|BA000037.2|	199834	T	C	159	56	1	48	62	S	255	G
gi|37509034|dbj|BA000037.2|	199957	C	T	255	207	1	63	62	Y	216	C
gi|37509034|dbj|BA000037.2|	200065	C	T	147	82	1	63	62	Y	255	C
gi|37509034|dbj|BA000037.2|	200738	T	G	46	46	1	60	62	K	255	T
gi|37509034|dbj|BA000037.2|	200762	G	A	221	88	1	63	62	R	255	G
gi|37509034|dbj|BA000037.2|	201148	T	G	84	35	0	51	62	K	219	T
gi|37509034|dbj|BA000037.2|	201197	C	G	58	20	1	63	62	S	255	C
gi|37509034|dbj|BA000037.2|	201793	G	T	255	130	1	63	62	K	255	G
gi|37509034|dbj|BA000037.2|	201942	C	T	255	163	1	57	62	Y	254	C
gi|37509034|dbj|BA000037.2|	202106	A	G	170	139	1	63	62	R	255	A
gi|37509034|dbj|BA000037.2|	202191	A	G	206	86	1	63	62	R	255	A
gi|37509034|dbj|BA000037.2|	202205	T	C	73	35	1	63	62	Y	255	T
gi|37509034|dbj|BA000037.2|	202394	A	G	116	166	1	63	62	R	255	A
gi|37509034|dbj|BA000037.2|	202576	T	C	255	192	1	63	62	Y	255	T
gi|37509034|dbj|BA000037.2|	202651	T	C	255	155	1	63	62	Y	255	T
gi|37509034|dbj|BA000037.2|	202936	C	A	255	233	1	63	62	M	255	C
gi|37509034|dbj|BA000037.2|	203053	T	C	55	120	1	63	62	Y	255	T
gi|37509034|dbj|BA000037.2|	203256	C	T	255	244	1	63	62	Y	194	C
gi|37509034|dbj|BA000037.2|	203358	T	C	255	139	1	63	62	M	238	A
gi|37509034|dbj|BA000037.2|	203826	T	A	236	88	1	63	62	W	255	T
gi|37509034|dbj|BA000037.2|	203838	G	A	167	60	1	63	62	W	255	T
gi|37509034|dbj|BA000037.2|	204285	T	C	51	8	0	46	54	N	135	N
gi|37509034|dbj|BA000037.2|	204294	G	A	45	16	1	63	38	M	114	C
gi|37509034|dbj|BA000037.2|	204357	G	A	255	176	1	63	62	R	255	G
gi|37509034|dbj|BA000037.2|	204457	T	C	220	77	1	63	62	Y	255	T
gi|37509034|dbj|BA000037.2|	204630	G	A	255	149	1	63	62	R	255	G
gi|37509034|dbj|BA000037.2|	204720	C	T	162	95	1	63	62	Y	255	C
gi|37509034|dbj|BA000037.2|	204747	G	T	255	138	1	63	62	N	233	N
gi|37509034|dbj|BA000037.2|	204855	C	T	255	187	1	63	62	Y	255	C
gi|37509034|dbj|BA000037.2|	204889	T	C	255	108	1	63	62	Y	255	T
gi|37509034|dbj|BA000037.2|	204915	C	T	45	6	1	45	22	N	82	N
gi|37509034|dbj|BA000037.2|	204944	T	C	251	113	1	56	62	Y	255	T
gi|37509034|dbj|BA000037.2|	204975	C	T	47	21	1	63	44	Y	255	C
gi|37509034|dbj|BA000037.2|	205012	A	C	237	127	1	63	62	M	255	A
gi|37509034|dbj|BA000037.2|	205044	C	T	227	90	1	63	62	Y	255	C
gi|37509034|dbj|BA000037.2|	205112	A	G	98	52	1	63	62	R	255	A
gi|37509034|dbj|BA000037.2|	205203	T	C	127	69	1	63	62	Y	255	T
gi|37509034|dbj|BA000037.2|	205218	T	G	37	58	1	63	62	K	207	T
gi|37509034|dbj|BA000037.2|	205266	T	C	255	199	1	63	62	Y	231	T
gi|37509034|dbj|BA000037.2|	205427	C	T	174	67	1	63	62	Y	255	C
gi|37509034|dbj|BA000037.2|	205473	C	T	81	65	1	50	62	Y	255	C
gi|37509034|dbj|BA000037.2|	205630	C	T	255	145	1	63	62	Y	255	C
gi|37509034|dbj|BA000037.2|	205806	G	A	156	93	1	63	62	R	255	G
gi|37509034|dbj|BA000037.2|	206466	A	G	184	126	1	63	62	R	255	A
gi|37509034|dbj|BA000037.2|	206709	T	C	204	82	1	63	62	Y	236	T
gi|37509034|dbj|BA000037.2|	206769	G	A	8	31	1	63	62	R	63	G
gi|37509034|dbj|BA000037.2|	206820	G	A	255	160	1	63	62	R	246	G
gi|37509034|dbj|BA000037.2|	206871	A	G	165	152	1	63	62	R	255	A
gi|37509034|dbj|BA000037.2|	207006	G	A	57	10	1	63	28	N	230	N
gi|37509034|dbj|BA000037.2|	207027	C	A	29	9	0	45	42	M	55	C
gi|37509034|dbj|BA000037.2|	207090	G	A	255	197	1	63	62	R	200	G
gi|37509034|dbj|BA000037.2|	207135	G	T	65	52	1	60	62	K	246	G
gi|37509034|dbj|BA000037.2|	207186	G	C	217	101	1	63	62	S	255	G
gi|37509034|dbj|BA000037.2|	207219	T	C	76	51	1	63	62	Y	255	T
gi|37509034|dbj|BA000037.2|	207300	C	T	255	117	1	63	62	W	255	A
gi|37509034|dbj|BA000037.2|	207318	G	A	255	116	1	63	62	W	255	T
gi|37509034|dbj|BA000037.2|	207369	G	A	80	79	1	63	62	R	255	G
gi|37509034|dbj|BA000037.2|	207450	G	A	255	153	1	63	62	N	223	N
gi|37509034|dbj|BA000037.2|	207654	T	C	255	166	1	63	62	Y	255	T
gi|37509034|dbj|BA000037.2|	207722	C	A	28	14	0	44	54	M	109	C
gi|37509034|dbj|BA000037.2|	207952	T	C	255	175	1	63	62	Y	248	T
gi|37509034|dbj|BA000037.2|	208036	C	A	46	17	1	63	28	M	208	C
gi|37509034|dbj|BA000037.2|	208060	G	A	212	94	1	63	62	R	255	G
gi|37509034|dbj|BA000037.2|	208150	C	A	255	209	1	63	62	M	188	C
gi|37509034|dbj|BA000037.2|	208276	G	A	255	136	1	63	62	R	255	G
gi|37509034|dbj|BA000037.2|	208333	A	G	151	82	1	63	62	R	255	A
gi|37509034|dbj|BA000037.2|	208399	A	G	255	126	1	63	62	R	255	A
gi|37509034|dbj|BA000037.2|	208666	T	A	70	83	1	63	62	W	255	T
gi|37509034|dbj|BA000037.2|	208723	A	G	44	157	1	63	62	R	255	A
gi|37509034|dbj|BA000037.2|	208813	T	C	255	106	1	63	62	Y	255	T
gi|37509034|dbj|BA000037.2|	208912	A	C	45	19	1	63	62	M	247	A
gi|37509034|dbj|BA000037.2|	209074	C	T	255	136	1	63	62	Y	255	C
gi|37509034|dbj|BA000037.2|	209296	T	A	43	16	1	63	28	W	142	T
gi|37509034|dbj|BA000037.2|	209305	G	A	101	31	1	63	54	R	255	G
gi|37509034|dbj|BA000037.2|	209941	C	T	218	105	1	63	62	Y	255	C
gi|37509034|dbj|BA000037.2|	210567	T	C	51	22	1	63	50	Y	255	T
gi|37509034|dbj|BA000037.2|	211508	A	G	255	163	1	63	62	R	255	A
gi|37509034|dbj|BA000037.2|	211901	A	G	255	142	1	63	62	R	244	A
gi|37509034|dbj|BA000037.2|	212093	A	C	255	131	1	63	62	M	255	A
gi|37509034|dbj|BA000037.2|	212129	T	C	255	179	1	63	62	Y	255	T
gi|37509034|dbj|BA000037.2|	212375	T	C	255	181	1	63	62	M	226	A
gi|37509034|dbj|BA000037.2|	212703	G	A	29	19	1	63	30	R	80	G
gi|37509034|dbj|BA000037.2|	212740	C	T	31	32	1	60	62	Y	91	C
gi|37509034|dbj|BA000037.2|	212765	C	T	113	69	1	63	62	Y	255	C
gi|37509034|dbj|BA000037.2|	213507	A	G	255	149	1	63	62	R	255	A
gi|37509034|dbj|BA000037.2|	213531	C	T	124	58	0	51	62	Y	255	C
gi|37509034|dbj|BA000037.2|	213549	A	C	90	74	1	63	62	M	255	A
gi|37509034|dbj|BA000037.2|	213759	C	T	255	158	1	63	62	Y	232	C
gi|37509034|dbj|BA000037.2|	213786	G	A	255	128	1	63	62	R	255	G
gi|37509034|dbj|BA000037.2|	214281	C	T	255	206	1	63	62	Y	194	C
gi|37509034|dbj|BA000037.2|	214434	T	A	255	231	1	63	62	W	255	T
gi|37509034|dbj|BA000037.2|	214569	C	T	161	80	1	63	62	Y	255	C
gi|37509034|dbj|BA000037.2|	214590	G	A	215	119	1	63	62	R	255	G
gi|37509034|dbj|BA000037.2|	214677	C	T	74	27	1	63	62	Y	224	C
gi|37509034|dbj|BA000037.2|	214695	T	C	72	34	1	63	62	Y	255	T
gi|37509034|dbj|BA000037.2|	214752	A	G	255	128	1	63	62	R	255	A
gi|37509034|dbj|BA000037.2|	214836	C	T	255	133	1	63	62	Y	255	C
gi|37509034|dbj|BA000037.2|	215038	G	A	108	52	1	63	62	R	255	G
gi|37509034|dbj|BA000037.2|	215059	A	G	84	19	0	51	62	N	255	N
gi|37509034|dbj|BA000037.2|	215074	A	C	221	85	1	63	62	Y	255	T
gi|37509034|dbj|BA000037.2|	215188	C	T	171	79	1	63	62	Y	255	C
gi|37509034|dbj|BA000037.2|	215212	C	A	180	123	1	63	62	M	255	C
gi|37509034|dbj|BA000037.2|	215267	A	G	66	44	1	60	62	R	251	A
gi|37509034|dbj|BA000037.2|	215284	C	T	214	126	1	63	62	Y	255	C
gi|37509034|dbj|BA000037.2|	215413	T	G	255	211	1	63	62	K	255	T
gi|37509034|dbj|BA000037.2|	215480	T	C	26	14	1	63	24	Y	120	T
gi|37509034|dbj|BA000037.2|	215482	T	C	40	24	1	63	24	Y	183	T
gi|37509034|dbj|BA000037.2|	215663	G	A	57	110	1	63	62	R	255	G
gi|37509034|dbj|BA000037.2|	215710	C	T	159	120	1	63	62	Y	255	C
gi|37509034|dbj|BA000037.2|	215726	T	C	45	36	1	50	62	Y	254	T
gi|37509034|dbj|BA000037.2|	215777	G	A	40	15	1	63	44	R	255	G
gi|37509034|dbj|BA000037.2|	215780	G	A	49	18	1	63	40	R	255	G
gi|37509034|dbj|BA000037.2|	215840	C	A	204	118	1	63	62	M	255	C
gi|37509034|dbj|BA000037.2|	215870	T	C	255	175	1	63	62	Y	255	T
gi|37509034|dbj|BA000037.2|	215924	G	C	63	88	1	63	62	S	255	G
gi|37509034|dbj|BA000037.2|	216330	C	T	63	44	1	63	62	Y	255	C
gi|37509034|dbj|BA000037.2|	216336	A	G	30	12	0	45	56	R	104	A
gi|37509034|dbj|BA000037.2|	216357	T	C	123	87	1	63	62	Y	255	T
gi|37509034|dbj|BA000037.2|	216654	A	G	255	167	1	63	62	R	255	A
gi|37509034|dbj|BA000037.2|	216753	C	T	255	176	1	63	62	Y	255	C
gi|37509034|dbj|BA000037.2|	216834	C	T	255	131	1	63	62	Y	255	C
gi|37509034|dbj|BA000037.2|	216879	C	T	141	72	1	63	62	Y	255	C
gi|37509034|dbj|BA000037.2|	216967	T	C	97	51	1	63	62	M	217	A
gi|37509034|dbj|BA000037.2|	217032	C	T	255	186	1	63	62	Y	255	C
gi|37509034|dbj|BA000037.2|	217071	G	A	81	50	1	63	62	R	255	G
gi|37509034|dbj|BA000037.2|	217090	A	G	96	39	0	52	62	R	255	A
gi|37509034|dbj|BA000037.2|	217111	C	T	25	13	0	44	46	Y	104	C
gi|37509034|dbj|BA000037.2|	217119	T	C	138	49	1	63	62	Y	255	T
gi|37509034|dbj|BA000037.2|	217207	C	G	255	124	1	63	62	S	255	C
gi|37509034|dbj|BA000037.2|	217225	A	G	42	5	0	46	42	N	109	N
gi|37509034|dbj|BA000037.2|	217240	G	A	186	80	1	63	62	R	255	G
gi|37509034|dbj|BA000037.2|	217345	T	C	255	155	1	63	62	Y	255	T
gi|37509034|dbj|BA000037.2|	217441	A	G	34	13	0	49	62	R	193	A
gi|37509034|dbj|BA000037.2|	217453	T	A	155	64	1	63	62	W	255	T
gi|37509034|dbj|BA000037.2|	217567	T	G	65	54	1	51	62	K	255	T
gi|37509034|dbj|BA000037.2|	217765	C	T	31	106	1	63	62	Y	255	C
gi|37509034|dbj|BA000037.2|	217855	T	C	191	133	1	63	62	Y	255	T
gi|37509034|dbj|BA000037.2|	217889	T	C	255	114	1	63	62	M	255	A
gi|37509034|dbj|BA000037.2|	217942	A	G	33	15	0	47	48	R	116	A
gi|37509034|dbj|BA000037.2|	217957	T	C	66	52	1	49	62	M	220	A
gi|37509034|dbj|BA000037.2|	218113	C	T	255	183	1	63	62	Y	255	C
gi|37509034|dbj|BA000037.2|	218332	A	T	132	87	1	63	62	W	255	A
gi|37509034|dbj|BA000037.2|	218398	A	G	36	17	1	63	56	R	253	A
gi|37509034|dbj|BA000037.2|	218419	C	T	19	12	1	44	56	Y	149	C
gi|37509034|dbj|BA000037.2|	218479	C	T	255	170	1	63	62	Y	255	C
gi|37509034|dbj|BA000037.2|	218607	T	G	253	109	1	63	62	K	255	T
gi|37509034|dbj|BA000037.2|	218665	C	T	38	20	1	50	24	Y	255	C
gi|37509034|dbj|BA000037.2|	218669	G	T	36	11	0	50	24	K	114	G
gi|37509034|dbj|BA000037.2|	218867	C	T	255	150	1	63	62	Y	255	C
gi|37509034|dbj|BA000037.2|	218933	A	G	33	19	1	63	62	R	154	A
gi|37509034|dbj|BA000037.2|	218951	A	G	94	60	1	63	62	R	255	A
gi|37509034|dbj|BA000037.2|	219008	C	T	9	25	1	63	28	Y	118	C
gi|37509034|dbj|BA000037.2|	219068	C	T	255	105	1	63	62	Y	255	C
gi|37509034|dbj|BA000037.2|	219098	G	A	67	31	1	63	62	R	255	G
gi|37509034|dbj|BA000037.2|	219182	C	T	50	27	1	63	30	Y	254	C
gi|37509034|dbj|BA000037.2|	219185	A	C	31	45	1	63	50	M	255	A
gi|37509034|dbj|BA000037.2|	219330	T	C	255	151	1	63	62	Y	255	T
gi|37509034|dbj|BA000037.2|	219398	G	A	255	212	1	63	62	R	178	G
gi|37509034|dbj|BA000037.2|	219572	G	A	255	179	1	63	62	R	245	G
gi|37509034|dbj|BA000037.2|	219722	C	T	236	161	1	63	62	Y	255	C
gi|37509034|dbj|BA000037.2|	219893	G	C	119	56	1	63	62	S	255	G
gi|37509034|dbj|BA000037.2|	219905	A	C	30	21	1	47	62	M	92	A
gi|37509034|dbj|BA000037.2|	219926	T	C	31	15	0	47	62	Y	159	T
gi|37509034|dbj|BA000037.2|	220184	G	A	99	57	1	63	62	R	255	G
gi|37509034|dbj|BA000037.2|	220192	G	T	29	18	0	46	56	K	121	G
gi|37509034|dbj|BA000037.2|	220196	G	C	28	21	1	63	50	S	73	G
gi|37509034|dbj|BA000037.2|	220252	C	T	216	146	1	63	62	Y	255	C
gi|37509034|dbj|BA000037.2|	220291	T	C	131	60	1	63	62	Y	255	T
gi|37509034|dbj|BA000037.2|	220306	T	G	199	80	1	63	62	K	255	T
gi|37509034|dbj|BA000037.2|	220376	A	G	217	91	1	63	62	R	255	A
gi|37509034|dbj|BA000037.2|	220395	T	C	159	110	1	63	62	Y	255	T
gi|37509034|dbj|BA000037.2|	220655	A	C	50	88	1	63	62	M	255	A
gi|37509034|dbj|BA000037.2|	220703	A	G	255	118	1	63	62	R	255	A
gi|37509034|dbj|BA000037.2|	220775	A	G	206	111	1	63	62	R	255	A
gi|37509034|dbj|BA000037.2|	220862	A	C	255	114	1	63	62	Y	194	T
gi|37509034|dbj|BA000037.2|	220913	G	A	162	55	1	49	62	W	255	T
gi|37509034|dbj|BA000037.2|	220937	A	G	148	71	1	51	62	R	255	A
gi|37509034|dbj|BA000037.2|	220961	C	G	211	164	1	63	62	S	255	C
gi|37509034|dbj|BA000037.2|	221156	C	T	255	254	1	63	62	Y	102	C
gi|37509034|dbj|BA000037.2|	221207	G	A	255	174	1	63	62	M	206	C
gi|37509034|dbj|BA000037.2|	221318	G	A	35	12	1	63	36	R	221	G
gi|37509034|dbj|BA000037.2|	221321	C	T	42	5	1	44	34	N	72	N
gi|37509034|dbj|BA000037.2|	221341	T	C	166	105	1	63	62	Y	255	T
gi|37509034|dbj|BA000037.2|	221381	T	C	255	127	1	63	62	Y	255	T
gi|37509034|dbj|BA000037.2|	221411	G	A	189	64	1	63	62	M	255	C
gi|37509034|dbj|BA000037.2|	221429	G	A	255	106	1	63	62	R	255	G
gi|37509034|dbj|BA000037.2|	221474	T	C	4	26	1	63	36	Y	142	T
gi|37509034|dbj|BA000037.2|	221741	C	T	32	22	1	47	44	Y	194	C
gi|37509034|dbj|BA000037.2|	221879	A	G	255	135	1	63	62	K	255	T
gi|37509034|dbj|BA000037.2|	221900	G	C	63	40	1	63	62	S	255	G
gi|37509034|dbj|BA000037.2|	222617	C	T	202	127	1	63	62	Y	255	C
gi|37509034|dbj|BA000037.2|	223557	A	G	47	101	1	63	62	R	255	A
gi|37509034|dbj|BA000037.2|	224109	A	C	52	94	1	63	62	M	255	A
gi|37509034|dbj|BA000037.2|	224477	C	T	117	51	1	63	62	Y	255	C
gi|37509034|dbj|BA000037.2|	224492	A	G	29	5	0	46	42	R	42	A
gi|37509034|dbj|BA000037.2|	224507	C	T	183	76	1	63	62	Y	255	C
gi|37509034|dbj|BA000037.2|	224574	C	T	31	28	1	48	34	Y	98	C
gi|37509034|dbj|BA000037.2|	224585	A	G	156	74	1	63	62	R	255	A
gi|37509034|dbj|BA000037.2|	224645	G	A	219	145	1	63	62	R	255	G
gi|37509034|dbj|BA000037.2|	224696	G	A	52	36	1	63	62	R	255	G
gi|37509034|dbj|BA000037.2|	224705	C	T	104	34	1	63	62	W	255	A
gi|37509034|dbj|BA000037.2|	224787	G	A	255	198	1	63	62	R	252	G
gi|37509034|dbj|BA000037.2|	224840	A	G	212	137	1	63	62	R	255	A
gi|37509034|dbj|BA000037.2|	225014	T	C	255	101	1	63	62	S	255	G
gi|37509034|dbj|BA000037.2|	225032	T	C	255	120	1	63	62	Y	255	T
gi|37509034|dbj|BA000037.2|	225296	G	A	226	143	1	63	62	R	255	G
gi|37509034|dbj|BA000037.2|	225347	T	C	157	70	1	63	62	Y	255	T
gi|37509034|dbj|BA000037.2|	225362	T	C	126	33	1	63	62	N	255	N
gi|37509034|dbj|BA000037.2|	225446	T	C	120	187	1	63	62	Y	255	T
gi|37509034|dbj|BA000037.2|	225518	T	C	28	24	1	63	22	Y	167	T
gi|37509034|dbj|BA000037.2|	225521	G	C	23	35	1	63	28	S	219	G
gi|37509034|dbj|BA000037.2|	225587	T	C	255	175	1	63	62	Y	197	T
gi|37509034|dbj|BA000037.2|	225695	A	G	255	139	1	63	62	R	255	A
gi|37509034|dbj|BA000037.2|	225728	C	T	32	11	1	63	38	Y	174	C
gi|37509034|dbj|BA000037.2|	225731	A	G	42	19	1	60	32	R	211	A
gi|37509034|dbj|BA000037.2|	225893	T	A	255	121	1	63	62	W	255	T
gi|37509034|dbj|BA000037.2|	225950	C	T	246	157	1	63	62	Y	255	C
gi|37509034|dbj|BA000037.2|	225998	A	G	221	112	1	63	62	R	255	A
gi|37509034|dbj|BA000037.2|	226070	T	C	126	33	1	63	62	N	255	N
gi|37509034|dbj|BA000037.2|	226112	C	T	38	14	1	63	36	Y	253	C
gi|37509034|dbj|BA000037.2|	226136	A	G	32	8	1	45	44	R	144	A
gi|37509034|dbj|BA000037.2|	226247	C	A	255	143	1	63	62	M	255	C
gi|37509034|dbj|BA000037.2|	226287	T	C	238	99	1	63	62	Y	255	T
gi|37509034|dbj|BA000037.2|	226715	A	G	170	60	1	49	62	R	255	A
gi|37509034|dbj|BA000037.2|	226745	G	A	46	17	1	63	62	R	200	G
gi|37509034|dbj|BA000037.2|	226832	A	G	93	65	1	51	62	R	255	A
gi|37509034|dbj|BA000037.2|	226955	C	A	27	6	0	43	44	M	97	C
gi|37509034|dbj|BA000037.2|	226970	A	T	22	9	0	44	54	W	61	A
gi|37509034|dbj|BA000037.2|	226985	A	G	54	9	0	44	54	N	122	N
gi|37509034|dbj|BA000037.2|	227015	C	T	36	13	0	49	42	Y	163	C
gi|37509034|dbj|BA000037.2|	227030	G	C	102	97	1	63	62	S	255	G
gi|37509034|dbj|BA000037.2|	227072	G	A	37	17	1	63	62	R	193	G
gi|37509034|dbj|BA000037.2|	227078	C	T	32	18	1	46	40	Y	208	C
gi|37509034|dbj|BA000037.2|	227285	A	G	37	30	1	63	62	R	195	A
gi|37509034|dbj|BA000037.2|	227356	G	C	240	130	1	63	62	S	255	G
gi|37509034|dbj|BA000037.2|	227458	T	C	42	37	1	63	60	Y	183	T
gi|37509034|dbj|BA000037.2|	227470	G	A	123	32	1	63	62	N	255	N
gi|37509034|dbj|BA000037.2|	227513	T	C	147	135	1	63	62	Y	255	T
gi|37509034|dbj|BA000037.2|	227540	A	G	37	12	0	48	32	R	114	A
gi|37509034|dbj|BA000037.2|	227605	G	T	255	161	1	63	62	N	255	N
gi|37509034|dbj|BA000037.2|	227659	C	T	135	53	1	63	62	Y	255	C
gi|37509034|dbj|BA000037.2|	227684	C	T	138	37	1	63	62	N	255	N
gi|37509034|dbj|BA000037.2|	227806	C	T	212	85	1	63	62	Y	255	C
gi|37509034|dbj|BA000037.2|	227848	A	C	31	44	1	63	62	M	255	A
gi|37509034|dbj|BA000037.2|	227857	A	G	53	54	1	63	62	R	255	A
gi|37509034|dbj|BA000037.2|	227971	C	T	37	49	1	63	62	Y	221	C
gi|37509034|dbj|BA000037.2|	228241	C	T	255	117	1	63	62	Y	255	C
gi|37509034|dbj|BA000037.2|	228274	T	C	39	21	1	57	62	Y	255	T
gi|37509034|dbj|BA000037.2|	228286	C	T	33	12	1	63	36	Y	233	C
gi|37509034|dbj|BA000037.2|	228349	C	T	255	132	1	63	62	W	255	A
gi|37509034|dbj|BA000037.2|	228460	T	C	31	129	1	63	62	Y	255	T
gi|37509034|dbj|BA000037.2|	228517	G	C	255	119	1	63	62	S	255	G
gi|37509034|dbj|BA000037.2|	228541	G	A	255	123	1	63	62	M	255	C
gi|37509034|dbj|BA000037.2|	228604	T	C	244	72	1	63	62	N	255	N
gi|37509034|dbj|BA000037.2|	228634	T	C	255	81	1	63	62	N	255	N
gi|37509034|dbj|BA000037.2|	228664	C	G	209	92	1	63	62	K	120	T
gi|37509034|dbj|BA000037.2|	228732	C	T	57	88	1	63	62	Y	255	C
gi|37509034|dbj|BA000037.2|	228879	G	A	240	136	1	63	62	M	247	C
gi|37509034|dbj|BA000037.2|	229038	A	C	245	127	1	63	62	M	255	A
gi|37509034|dbj|BA000037.2|	229113	T	C	188	98	1	63	62	Y	255	T
gi|37509034|dbj|BA000037.2|	229143	A	G	255	110	1	63	62	N	160	N
gi|37509034|dbj|BA000037.2|	229218	C	T	255	198	1	63	62	Y	188	C
gi|37509034|dbj|BA000037.2|	229257	G	A	39	31	0	50	62	R	208	G
gi|37509034|dbj|BA000037.2|	229290	C	T	96	23	0	50	62	N	255	N
gi|37509034|dbj|BA000037.2|	229318	C	T	155	55	1	51	62	Y	255	C
gi|37509034|dbj|BA000037.2|	229335	A	G	29	5	0	42	38	R	34	A
gi|37509034|dbj|BA000037.2|	229341	A	G	42	26	1	63	62	R	255	A
gi|37509034|dbj|BA000037.2|	229464	C	A	40	15	0	45	62	M	202	C
gi|37509034|dbj|BA000037.2|	229476	G	A	87	40	1	63	62	R	255	G
gi|37509034|dbj|BA000037.2|	229587	G	T	63	136	1	63	62	K	255	G
gi|37509034|dbj|BA000037.2|	230156	A	G	150	41	1	63	62	N	255	N
gi|37509034|dbj|BA000037.2|	230168	T	C	59	51	1	63	62	Y	255	T
gi|37509034|dbj|BA000037.2|	230210	T	C	255	189	1	63	62	Y	255	T
gi|37509034|dbj|BA000037.2|	230244	G	A	197	88	1	63	62	R	255	G
gi|37509034|dbj|BA000037.2|	230318	A	G	188	97	1	63	62	R	255	A
gi|37509034|dbj|BA000037.2|	230426	C	T	111	59	1	63	62	Y	255	C
gi|37509034|dbj|BA000037.2|	230456	G	C	165	110	1	63	62	S	255	G
gi|37509034|dbj|BA000037.2|	230613	C	A	78	49	1	63	62	M	255	C
gi|37509034|dbj|BA000037.2|	230661	C	A	42	5	0	43	38	N	70	N
gi|37509034|dbj|BA000037.2|	230676	A	G	34	21	0	47	62	R	136	A
gi|37509034|dbj|BA000037.2|	230703	C	T	32	17	1	48	44	Y	113	C
gi|37509034|dbj|BA000037.2|	230709	C	T	29	5	1	48	42	Y	60	C
gi|37509034|dbj|BA000037.2|	230826	A	G	255	116	1	63	62	K	255	T
gi|37509034|dbj|BA000037.2|	230859	T	A	255	203	1	63	62	W	255	T
gi|37509034|dbj|BA000037.2|	231048	A	G	255	137	1	63	62	R	255	A
gi|37509034|dbj|BA000037.2|	231127	G	A	40	49	1	63	62	R	255	G
gi|37509034|dbj|BA000037.2|	231136	G	C	60	18	0	47	62	M	176	A
gi|37509034|dbj|BA000037.2|	231253	T	C	31	14	1	63	28	Y	125	T
gi|37509034|dbj|BA000037.2|	231268	G	A	126	50	1	63	62	R	255	G
gi|37509034|dbj|BA000037.2|	231346	G	C	39	31	1	63	62	S	255	G
gi|37509034|dbj|BA000037.2|	231352	C	A	28	11	1	43	44	M	69	C
gi|37509034|dbj|BA000037.2|	231373	A	G	210	98	1	63	62	R	255	A
gi|37509034|dbj|BA000037.2|	231410	T	G	80	44	1	63	62	K	255	T
gi|37509034|dbj|BA000037.2|	231418	G	A	32	8	0	45	56	R	80	G
gi|37509034|dbj|BA000037.2|	231437	T	C	233	123	1	63	62	Y	255	T
gi|37509034|dbj|BA000037.2|	231533	G	A	32	9	1	44	54	R	105	G
gi|37509034|dbj|BA000037.2|	231557	A	T	96	43	1	51	62	W	255	A
gi|37509034|dbj|BA000037.2|	231575	T	C	32	19	1	45	62	Y	84	T
gi|37509034|dbj|BA000037.2|	231593	C	T	178	77	1	63	62	Y	255	C
gi|37509034|dbj|BA000037.2|	231626	C	A	97	54	1	63	62	M	255	C
gi|37509034|dbj|BA000037.2|	231722	T	C	83	41	1	63	62	Y	255	T
gi|37509034|dbj|BA000037.2|	231746	C	T	150	41	1	63	62	N	255	N
gi|37509034|dbj|BA000037.2|	231794	C	T	249	153	1	63	62	Y	255	C
gi|37509034|dbj|BA000037.2|	231913	T	G	202	130	1	63	62	K	255	T
gi|37509034|dbj|BA000037.2|	231936	G	A	31	7	0	44	42	R	98	G
gi|37509034|dbj|BA000037.2|	231941	G	A	42	30	1	63	46	R	255	G
gi|37509034|dbj|BA000037.2|	232019	T	C	255	188	1	63	62	Y	255	T
gi|37509034|dbj|BA000037.2|	232119	G	A	37	39	1	63	62	R	236	G
gi|37509034|dbj|BA000037.2|	232140	C	G	42	5	0	44	42	N	67	N
gi|37509034|dbj|BA000037.2|	232212	C	T	255	136	1	63	62	Y	255	C
gi|37509034|dbj|BA000037.2|	232236	T	G	132	65	0	51	62	K	255	T
gi|37509034|dbj|BA000037.2|	232257	A	G	255	138	1	63	62	R	255	A
gi|37509034|dbj|BA000037.2|	232440	C	T	16	11	1	63	32	Y	31	C
gi|37509034|dbj|BA000037.2|	232473	C	A	229	113	1	63	62	M	255	C
gi|37509034|dbj|BA000037.2|	232563	C	T	67	51	1	63	62	Y	255	C
gi|37509034|dbj|BA000037.2|	232626	G	A	42	41	1	63	32	R	255	G
gi|37509034|dbj|BA000037.2|	232647	T	C	72	52	1	49	62	Y	255	T
gi|37509034|dbj|BA000037.2|	232689	A	G	38	21	1	63	62	R	255	A
gi|37509034|dbj|BA000037.2|	232698	G	A	41	19	1	45	62	R	158	G
gi|37509034|dbj|BA000037.2|	232776	T	C	114	57	1	63	62	Y	255	T
gi|37509034|dbj|BA000037.2|	232803	C	T	230	91	1	63	62	Y	255	C
gi|37509034|dbj|BA000037.2|	233269	C	A	255	151	1	52	62	M	255	C
gi|37509034|dbj|BA000037.2|	233356	T	C	17	57	1	63	62	Y	195	T
gi|37509034|dbj|BA000037.2|	233419	T	A	255	135	1	63	62	R	190	G
gi|37509034|dbj|BA000037.2|	233549	C	T	54	9	0	51	50	N	190	N
gi|37509034|dbj|BA000037.2|	233576	A	T	50	20	1	63	62	W	212	A
gi|37509034|dbj|BA000037.2|	233608	T	C	255	130	1	63	62	Y	255	T
gi|37509034|dbj|BA000037.2|	233668	A	G	115	77	1	63	62	R	255	A
gi|37509034|dbj|BA000037.2|	233692	G	A	220	64	1	63	62	N	255	N
gi|37509034|dbj|BA000037.2|	233764	C	T	85	53	1	63	62	K	255	G
gi|37509034|dbj|BA000037.2|	233770	G	A	39	43	1	63	62	R	255	G
gi|37509034|dbj|BA000037.2|	233800	C	T	255	148	1	63	62	Y	255	C
gi|37509034|dbj|BA000037.2|	233845	C	T	63	103	1	63	62	Y	255	C
gi|37509034|dbj|BA000037.2|	233875	G	A	36	13	0	47	56	R	195	G
gi|37509034|dbj|BA000037.2|	233884	C	T	28	7	0	46	38	Y	48	C
gi|37509034|dbj|BA000037.2|	233899	G	A	154	69	1	50	62	R	255	G
gi|37509034|dbj|BA000037.2|	233926	T	C	123	75	1	49	62	Y	255	T
gi|37509034|dbj|BA000037.2|	233947	G	A	251	99	1	63	62	R	255	G
gi|37509034|dbj|BA000037.2|	233998	C	T	120	88	1	54	62	Y	255	C
gi|37509034|dbj|BA000037.2|	234026	A	G	180	104	1	63	62	R	255	A
gi|37509034|dbj|BA000037.2|	234551	C	A	206	105	1	63	62	M	255	C
gi|37509034|dbj|BA000037.2|	234746	T	C	255	197	1	63	62	Y	255	T
gi|37509034|dbj|BA000037.2|	234808	A	G	37	66	1	63	62	R	223	A
gi|37509034|dbj|BA000037.2|	234831	G	A	255	134	1	63	62	R	255	G
gi|37509034|dbj|BA000037.2|	234867	C	T	25	75	1	50	62	Y	255	C
gi|37509034|dbj|BA000037.2|	234897	A	G	130	72	1	50	62	R	255	A
gi|37509034|dbj|BA000037.2|	234924	T	C	255	150	1	63	62	Y	255	T
gi|37509034|dbj|BA000037.2|	235094	T	C	24	115	1	63	62	Y	233	T
gi|37509034|dbj|BA000037.2|	235179	G	A	54	27	1	52	62	R	199	G
gi|37509034|dbj|BA000037.2|	235197	G	A	100	36	1	57	62	R	255	G
gi|37509034|dbj|BA000037.2|	235284	T	C	136	65	1	54	62	S	252	G
gi|37509034|dbj|BA000037.2|	235317	T	C	37	22	1	60	34	Y	176	T
gi|37509034|dbj|BA000037.2|	235320	G	C	35	13	1	45	36	S	146	G
gi|37509034|dbj|BA000037.2|	235344	A	G	37	17	1	63	42	R	255	A
gi|37509034|dbj|BA000037.2|	235485	T	G	255	164	1	63	62	K	255	T
gi|37509034|dbj|BA000037.2|	235779	T	G	51	47	1	63	62	K	255	T
gi|37509034|dbj|BA000037.2|	235785	A	G	32	8	0	43	44	R	84	A
gi|37509034|dbj|BA000037.2|	235809	G	A	99	24	0	50	62	N	255	N
gi|37509034|dbj|BA000037.2|	235842	C	T	30	34	1	63	62	Y	106	C
gi|37509034|dbj|BA000037.2|	235899	T	C	23	141	1	63	62	Y	255	T
gi|37509034|dbj|BA000037.2|	235971	T	C	50	82	1	60	62	Y	255	T
gi|37509034|dbj|BA000037.2|	236076	A	G	255	121	1	63	62	R	255	A
gi|37509034|dbj|BA000037.2|	236097	C	T	88	72	1	63	62	Y	255	C
gi|37509034|dbj|BA000037.2|	236178	A	G	108	41	0	50	62	S	255	C
gi|37509034|dbj|BA000037.2|	236268	T	C	93	42	1	63	62	Y	255	T
gi|37509034|dbj|BA000037.2|	236282	A	G	167	69	1	63	62	R	255	A
gi|37509034|dbj|BA000037.2|	236327	A	G	99	24	1	63	44	N	255	N
gi|37509034|dbj|BA000037.2|	236331	G	A	29	7	1	63	44	R	69	G
gi|37509034|dbj|BA000037.2|	236601	A	G	122	89	1	51	62	K	252	T
gi|37509034|dbj|BA000037.2|	236627	C	T	89	62	1	63	62	Y	198	C
gi|37509034|dbj|BA000037.2|	236781	T	A	255	168	1	63	62	W	181	T
gi|37509034|dbj|BA000037.2|	237210	A	G	28	20	1	57	62	R	129	A
gi|37509034|dbj|BA000037.2|	237222	T	C	97	65	1	63	62	Y	255	T
gi|37509034|dbj|BA000037.2|	237342	A	G	255	167	1	63	62	R	255	A
gi|37509034|dbj|BA000037.2|	237396	T	C	51	19	1	60	28	Y	235	T
gi|37509034|dbj|BA000037.2|	237444	G	A	99	24	0	50	62	N	171	N
gi|37509034|dbj|BA000037.2|	237510	C	T	255	171	1	63	62	Y	255	C
gi|37509034|dbj|BA000037.2|	237630	G	T	244	85	1	63	62	K	255	G
gi|37509034|dbj|BA000037.2|	237660	G	A	18	14	1	48	28	R	65	G
gi|37509034|dbj|BA000037.2|	237885	C	T	35	19	1	46	62	Y	147	C
gi|37509034|dbj|BA000037.2|	237890	T	C	46	40	1	63	62	Y	255	T
gi|37509034|dbj|BA000037.2|	237976	T	C	182	111	1	63	62	Y	255	T
gi|37509034|dbj|BA000037.2|	238032	G	A	45	6	0	44	36	N	64	N
gi|37509034|dbj|BA000037.2|	238078	T	C	51	19	1	63	62	Y	189	T
gi|37509034|dbj|BA000037.2|	238123	C	T	54	82	1	60	62	Y	255	C
gi|37509034|dbj|BA000037.2|	238165	C	A	48	65	1	63	62	M	255	C
gi|37509034|dbj|BA000037.2|	238212	A	G	255	121	1	63	62	R	255	A
gi|37509034|dbj|BA000037.2|	238264	A	G	240	99	1	63	62	R	255	A
gi|37509034|dbj|BA000037.2|	238423	T	G	255	108	1	63	62	K	255	T
gi|37509034|dbj|BA000037.2|	238607	G	A	255	157	1	63	62	R	255	G
gi|37509034|dbj|BA000037.2|	238647	T	C	37	112	1	63	62	Y	255	T
gi|37509034|dbj|BA000037.2|	238795	G	A	255	136	1	63	62	R	255	G
gi|37509034|dbj|BA000037.2|	238906	G	A	38	31	1	49	34	R	166	G
gi|37509034|dbj|BA000037.2|	238943	C	T	15	9	1	52	30	K	56	G
gi|37509034|dbj|BA000037.2|	239023	T	C	33	10	0	41	56	Y	112	T
gi|37509034|dbj|BA000037.2|	239053	A	G	29	8	1	50	50	R	94	A
gi|37509034|dbj|BA000037.2|	239100	T	C	189	154	1	63	62	Y	255	T
gi|37509034|dbj|BA000037.2|	239161	G	A	255	200	1	63	62	R	197	G
gi|37509034|dbj|BA000037.2|	239206	C	T	74	27	1	63	48	Y	255	C
gi|37509034|dbj|BA000037.2|	239218	G	A	20	17	1	57	40	W	99	T
gi|37509034|dbj|BA000037.2|	239275	G	C	255	171	1	63	62	S	255	G
gi|37509034|dbj|BA000037.2|	239332	G	A	246	124	1	57	62	R	255	G
gi|37509034|dbj|BA000037.2|	239357	G	A	255	182	1	63	62	R	255	G
gi|37509034|dbj|BA000037.2|	239446	C	A	255	194	1	63	62	M	162	C
gi|37509034|dbj|BA000037.2|	239676	C	T	55	25	1	46	62	Y	160	C
gi|37509034|dbj|BA000037.2|	239847	T	C	56	35	1	63	62	Y	255	T
gi|37509034|dbj|BA000037.2|	239853	T	C	46	17	1	52	62	Y	208	T
gi|37509034|dbj|BA000037.2|	240027	G	A	255	117	1	63	62	R	255	G
gi|37509034|dbj|BA000037.2|	240171	G	A	56	40	1	63	62	R	255	G
gi|37509034|dbj|BA000037.2|	240180	C	T	33	28	1	63	62	Y	255	C
gi|37509034|dbj|BA000037.2|	240285	C	T	132	35	1	63	60	N	255	N
gi|37509034|dbj|BA000037.2|	240336	A	G	42	29	1	63	36	R	255	A
gi|37509034|dbj|BA000037.2|	240339	A	G	37	23	1	63	42	R	244	A
gi|37509034|dbj|BA000037.2|	240405	C	T	199	68	1	63	62	K	255	G
gi|37509034|dbj|BA000037.2|	240471	C	T	255	107	0	52	62	Y	255	C
gi|37509034|dbj|BA000037.2|	240495	G	C	255	144	1	63	62	S	255	G
gi|37509034|dbj|BA000037.2|	240540	G	A	67	31	1	47	62	R	231	G
gi|37509034|dbj|BA000037.2|	240558	T	A	93	38	0	49	62	W	198	T
gi|37509034|dbj|BA000037.2|	240582	G	A	255	155	1	63	62	R	255	G
gi|37509034|dbj|BA000037.2|	240620	C	T	255	152	1	63	62	Y	255	C
gi|37509034|dbj|BA000037.2|	240687	T	C	88	48	1	63	62	Y	255	T
gi|37509034|dbj|BA000037.2|	240693	T	C	51	35	1	63	62	Y	255	T
gi|37509034|dbj|BA000037.2|	240738	C	T	73	41	1	63	62	Y	255	C
gi|37509034|dbj|BA000037.2|	240744	A	G	51	19	1	63	62	R	255	A
gi|37509034|dbj|BA000037.2|	240795	C	T	85	39	1	63	62	Y	255	C
gi|37509034|dbj|BA000037.2|	240876	A	G	108	69	1	63	62	R	255	A
gi|37509034|dbj|BA000037.2|	240945	T	G	77	26	0	49	62	S	192	C
gi|37509034|dbj|BA000037.2|	240999	G	C	255	111	1	63	62	S	255	G
gi|37509034|dbj|BA000037.2|	241047	C	T	107	63	1	63	62	Y	255	C
gi|37509034|dbj|BA000037.2|	241077	A	C	55	165	1	63	62	M	255	A
gi|37509034|dbj|BA000037.2|	241110	T	C	145	131	1	63	62	Y	255	T
gi|37509034|dbj|BA000037.2|	241167	A	G	93	49	1	63	62	R	255	A
gi|37509034|dbj|BA000037.2|	241185	T	A	57	21	1	63	48	W	255	T
gi|37509034|dbj|BA000037.2|	241227	C	T	26	12	1	63	34	Y	42	C
gi|37509034|dbj|BA000037.2|	241239	C	T	33	16	1	63	62	Y	134	C
gi|37509034|dbj|BA000037.2|	241269	C	A	255	123	1	63	62	M	255	C
gi|37509034|dbj|BA000037.2|	241299	A	G	135	92	1	63	62	R	255	A
gi|37509034|dbj|BA000037.2|	241347	T	C	40	19	1	49	62	Y	205	T
gi|37509034|dbj|BA000037.2|	241359	T	C	40	36	1	50	62	Y	255	T
gi|37509034|dbj|BA000037.2|	241389	T	C	123	69	1	63	62	Y	255	T
gi|37509034|dbj|BA000037.2|	241425	G	A	47	44	1	63	62	R	255	G
gi|37509034|dbj|BA000037.2|	241479	T	A	93	38	1	63	62	W	249	T
gi|37509034|dbj|BA000037.2|	241581	C	A	129	46	1	63	62	M	140	C
gi|37509034|dbj|BA000037.2|	241614	C	T	108	39	1	63	62	Y	255	C
gi|37509034|dbj|BA000037.2|	241639	T	C	38	63	1	63	62	S	238	G
gi|37509034|dbj|BA000037.2|	241677	T	C	255	158	1	63	62	M	242	A
gi|37509034|dbj|BA000037.2|	241710	T	C	255	111	1	63	62	M	255	A
gi|37509034|dbj|BA000037.2|	241728	T	C	63	27	1	50	62	Y	255	T
gi|37509034|dbj|BA000037.2|	241878	A	G	66	56	1	63	62	R	255	A
gi|37509034|dbj|BA000037.2|	241959	G	A	73	51	1	50	62	R	255	G
gi|37509034|dbj|BA000037.2|	242014	A	C	186	76	1	63	62	M	255	A
gi|37509034|dbj|BA000037.2|	242091	G	A	98	157	1	63	62	R	255	G
gi|37509034|dbj|BA000037.2|	242154	G	A	103	110	1	63	62	R	255	G
gi|37509034|dbj|BA000037.2|	242205	C	T	13	101	1	63	62	Y	255	C
gi|37509034|dbj|BA000037.2|	242524	T	C	116	107	1	63	62	Y	255	T
gi|37509034|dbj|BA000037.2|	242799	T	C	32	8	1	43	42	Y	107	T
gi|37509034|dbj|BA000037.2|	242838	G	C	42	5	0	48	42	N	105	N
gi|37509034|dbj|BA000037.2|	242856	T	C	23	11	1	44	52	Y	58	T
gi|37509034|dbj|BA000037.2|	242931	T	C	40	39	1	63	62	Y	255	T
gi|37509034|dbj|BA000037.2|	242937	T	C	47	25	1	48	62	Y	213	T
gi|37509034|dbj|BA000037.2|	243015	T	C	97	111	1	63	62	Y	255	T
gi|37509034|dbj|BA000037.2|	243039	C	T	60	11	1	43	56	N	157	N
gi|37509034|dbj|BA000037.2|	243084	G	A	255	114	1	63	62	R	255	G
gi|37509034|dbj|BA000037.2|	243151	C	G	41	16	1	63	36	K	128	T
gi|37509034|dbj|BA000037.2|	243152	A	C	37	13	1	63	40	M	92	A
gi|37509034|dbj|BA000037.2|	243243	G	C	89	33	0	48	62	Y	160	T
gi|37509034|dbj|BA000037.2|	243458	T	C	255	193	1	63	62	Y	255	T
gi|37509034|dbj|BA000037.2|	243590	T	C	255	111	1	63	62	Y	255	T
gi|37509034|dbj|BA000037.2|	244198	G	T	255	241	1	63	62	K	255	G
gi|37509034|dbj|BA000037.2|	244342	T	G	8	34	1	49	50	K	99	T
gi|37509034|dbj|BA000037.2|	244495	C	G	99	91	1	63	62	S	255	C
gi|37509034|dbj|BA000037.2|	244513	G	A	109	91	1	63	62	R	255	G
gi|37509034|dbj|BA000037.2|	244561	T	C	255	143	1	63	62	Y	255	T
gi|37509034|dbj|BA000037.2|	244624	C	T	225	179	1	63	62	Y	255	C
gi|37509034|dbj|BA000037.2|	244657	T	C	95	82	1	63	62	Y	255	T
gi|37509034|dbj|BA000037.2|	244714	C	T	36	13	1	63	24	Y	253	C
gi|37509034|dbj|BA000037.2|	244780	A	G	31	23	1	57	56	R	113	A
gi|37509034|dbj|BA000037.2|	244837	C	T	244	101	1	63	62	Y	255	C
gi|37509034|dbj|BA000037.2|	245005	A	G	255	192	1	63	62	S	137	C
gi|37509034|dbj|BA000037.2|	245059	A	G	170	60	1	63	62	R	255	A
gi|37509034|dbj|BA000037.2|	245068	C	T	42	5	0	42	44	N	64	N
gi|37509034|dbj|BA000037.2|	245086	A	G	182	79	1	63	62	R	255	A
gi|37509034|dbj|BA000037.2|	245122	C	G	136	70	1	63	62	S	255	C
gi|37509034|dbj|BA000037.2|	245143	A	G	48	23	1	63	22	R	235	A
gi|37509034|dbj|BA000037.2|	245784	A	T	252	122	1	63	62	W	255	A
gi|37509034|dbj|BA000037.2|	245853	T	C	194	88	1	63	62	Y	255	T
gi|37509034|dbj|BA000037.2|	245883	A	C	117	30	1	63	62	N	255	N
gi|37509034|dbj|BA000037.2|	245892	A	G	153	42	1	63	62	N	255	N
gi|37509034|dbj|BA000037.2|	245925	A	G	183	109	1	63	62	R	255	A
gi|37509034|dbj|BA000037.2|	245997	C	T	255	105	1	50	62	Y	255	C
gi|37509034|dbj|BA000037.2|	246021	C	T	43	16	0	45	62	Y	168	C
gi|37509034|dbj|BA000037.2|	246072	A	G	150	94	1	63	62	R	255	A
gi|37509034|dbj|BA000037.2|	246141	C	T	255	147	1	63	62	W	255	A
gi|37509034|dbj|BA000037.2|	246198	G	A	111	56	1	63	62	R	255	G
gi|37509034|dbj|BA000037.2|	246303	T	A	220	110	1	63	62	W	255	T
gi|37509034|dbj|BA000037.2|	246336	C	T	46	29	1	57	62	W	208	A
gi|37509034|dbj|BA000037.2|	246372	G	C	28	9	1	63	38	S	43	G
gi|37509034|dbj|BA000037.2|	246444	C	T	38	37	1	53	62	Y	255	C
gi|37509034|dbj|BA000037.2|	246474	A	G	218	92	1	63	62	R	255	A
gi|37509034|dbj|BA000037.2|	246579	G	A	196	134	1	63	62	R	255	G
gi|37509034|dbj|BA000037.2|	246828	G	A	188	108	1	63	62	R	255	G
gi|37509034|dbj|BA000037.2|	246867	T	G	214	95	1	63	62	K	255	T
gi|37509034|dbj|BA000037.2|	246934	A	G	255	180	1	63	62	R	255	A
gi|37509034|dbj|BA000037.2|	247144	G	A	27	20	1	44	62	R	48	G
gi|37509034|dbj|BA000037.2|	247150	T	G	190	67	1	63	62	K	255	T
gi|37509034|dbj|BA000037.2|	247192	T	C	255	109	1	63	62	Y	255	T
gi|37509034|dbj|BA000037.2|	247323	G	T	42	19	1	63	32	K	172	G
gi|37509034|dbj|BA000037.2|	247368	A	G	179	78	1	63	62	R	242	A
gi|37509034|dbj|BA000037.2|	247413	A	G	77	83	1	63	62	R	255	A
gi|37509034|dbj|BA000037.2|	247476	T	C	48	41	1	63	62	Y	144	T
gi|37509034|dbj|BA000037.2|	247524	T	C	96	39	1	63	62	Y	255	T
gi|37509034|dbj|BA000037.2|	247530	C	T	28	9	1	46	26	Y	61	C
gi|37509034|dbj|BA000037.2|	247677	T	A	219	87	0	49	62	W	255	T
gi|37509034|dbj|BA000037.2|	247704	C	T	46	24	1	50	62	Y	255	C
gi|37509034|dbj|BA000037.2|	247737	A	C	95	73	1	63	62	M	255	A
gi|37509034|dbj|BA000037.2|	247770	A	G	58	27	1	63	30	R	255	A
gi|37509034|dbj|BA000037.2|	247773	G	T	31	22	1	63	58	K	194	G
gi|37509034|dbj|BA000037.2|	247974	G	A	203	91	1	63	62	R	245	G
gi|37509034|dbj|BA000037.2|	248004	A	T	255	140	1	63	62	W	255	A
gi|37509034|dbj|BA000037.2|	248139	C	T	196	137	1	63	62	Y	255	C
gi|37509034|dbj|BA000037.2|	248307	C	A	14	17	1	63	34	R	119	G
gi|37509034|dbj|BA000037.2|	248388	G	A	51	8	1	63	32	N	116	N
gi|37509034|dbj|BA000037.2|	248394	A	G	38	14	1	63	32	R	226	A
gi|37509034|dbj|BA000037.2|	248502	G	A	255	89	1	63	62	R	255	G
gi|37509034|dbj|BA000037.2|	248532	A	G	37	24	1	48	62	R	209	A
[truncated: 41,241 more rows]
