# Supplementary material for: SOLiD sequencing of four Vibrio vulnificus genomes enables comparative genomic analysis and identification of candidate clade-specific virulence genes
Source: BMC Genomics. 2010 Sep 24;11:512. doi: 10.1186/1471-2164-11-512 (PMC3091676; doi:10.1186/1471-2164-11-512)
Supplement: Additional file 8 — Table S6A: SNP analysis of V. vulnificus 99-738 DP-B5 compared with the CMCP6 reference genome. MAQ was used to identify SNPs from the SOLiD sequencing reads from 99-738 DP-B5 compared with the CMCP6 reference genome, as described in the Methods. Column headings are as for Additional File 6, Table S5A. [file 1471-2164-11-512-S8.XLSX]

## Sheet: A_Table_6A
Additional Table 6A. SNPs of 99-738 DP-B5 vs. CMCP6.
Chromosome Accession	Pos.	Ref.	Con.	Con. QS	Read depth	Avg. hits	HMQ	MCQ	2nd	LLR	3rd
gi|91983532|gb|AE016795.2|	2636	A	C	54	24	0	51	62	M	255	A
gi|91983532|gb|AE016795.2|	15280	A	C	57	25	1	47	62	M	255	A
gi|91983532|gb|AE016795.2|	15313	G	A	38	14	1	63	50	R	255	G
gi|91983532|gb|AE016795.2|	15358	G	A	190	67	1	63	62	R	255	G
gi|91983532|gb|AE016795.2|	15385	A	G	149	53	1	63	62	R	255	A
gi|91983532|gb|AE016795.2|	15475	T	C	235	69	1	63	62	N	255	N
gi|91983532|gb|AE016795.2|	15774	C	T	129	46	1	63	62	Y	255	C
gi|91983532|gb|AE016795.2|	15796	C	T	29	5	1	45	32	Y	59	C
gi|91983532|gb|AE016795.2|	15801	C	T	30	12	1	53	50	Y	68	C
gi|91983532|gb|AE016795.2|	15837	C	T	111	40	1	63	62	Y	255	C
gi|91983532|gb|AE016795.2|	15927	C	T	109	48	1	49	62	Y	255	C
gi|91983532|gb|AE016795.2|	15969	C	T	29	9	0	42	54	Y	57	C
gi|91983532|gb|AE016795.2|	16002	T	C	65	25	1	63	62	M	255	A
gi|91983532|gb|AE016795.2|	16059	A	C	151	81	1	63	62	M	255	A
gi|91983532|gb|AE016795.2|	16116	T	A	143	66	1	63	62	W	255	T
gi|91983532|gb|AE016795.2|	16189	G	C	60	26	1	63	62	S	255	G
gi|91983532|gb|AE016795.2|	16329	T	C	47	51	1	63	62	Y	214	T
gi|91983532|gb|AE016795.2|	16371	T	C	177	140	1	63	62	Y	255	T
gi|91983532|gb|AE016795.2|	16428	C	A	54	9	1	63	30	N	124	N
gi|91983532|gb|AE016795.2|	16524	T	C	127	105	1	63	62	Y	255	T
gi|91983532|gb|AE016795.2|	16554	C	G	30	6	1	63	22	S	73	C
gi|91983532|gb|AE016795.2|	16635	G	A	184	52	1	63	62	N	255	N
gi|91983532|gb|AE016795.2|	16668	G	A	255	89	1	63	62	R	255	G
gi|91983532|gb|AE016795.2|	16704	G	A	147	57	1	63	62	R	255	G
gi|91983532|gb|AE016795.2|	16740	C	T	137	122	1	63	62	Y	255	C
gi|91983532|gb|AE016795.2|	16797	T	A	138	117	1	63	62	W	255	T
gi|91983532|gb|AE016795.2|	16865	A	G	35	36	1	57	62	R	254	A
gi|91983532|gb|AE016795.2|	16878	A	G	44	72	1	63	62	R	255	A
gi|91983532|gb|AE016795.2|	16919	C	T	58	59	1	63	54	Y	159	C
gi|91983532|gb|AE016795.2|	16920	A	G	54	59	1	63	58	R	154	A
gi|91983532|gb|AE016795.2|	16951	A	C	29	9	1	63	22	M	88	A
gi|91983532|gb|AE016795.2|	16999	A	T	33	16	1	63	40	W	129	A
gi|91983532|gb|AE016795.2|	17053	G	A	41	19	1	63	62	R	255	G
gi|91983532|gb|AE016795.2|	17086	C	T	73	42	1	63	62	Y	255	C
gi|91983532|gb|AE016795.2|	17122	T	G	255	77	1	63	62	N	255	N
gi|91983532|gb|AE016795.2|	17169	G	A	49	27	1	63	56	R	255	G
gi|91983532|gb|AE016795.2|	17203	G	C	154	69	1	63	62	S	255	G
gi|91983532|gb|AE016795.2|	17260	A	C	150	41	1	63	62	N	255	N
gi|91983532|gb|AE016795.2|	17297	T	A	124	43	1	63	62	R	255	G
gi|91983532|gb|AE016795.2|	17341	C	T	48	7	0	49	48	N	133	N
gi|91983532|gb|AE016795.2|	17365	G	A	188	82	1	63	62	R	255	G
gi|91983532|gb|AE016795.2|	17470	C	T	80	44	1	63	62	Y	255	C
gi|91983532|gb|AE016795.2|	17482	A	G	37	23	0	51	62	R	229	A
gi|91983532|gb|AE016795.2|	17571	G	A	87	56	1	63	62	R	255	G
gi|91983532|gb|AE016795.2|	17643	A	T	255	105	1	63	62	W	255	A
gi|91983532|gb|AE016795.2|	17698	T	G	105	26	1	63	62	N	255	N
gi|91983532|gb|AE016795.2|	17749	G	T	96	23	1	63	62	N	254	N
gi|91983532|gb|AE016795.2|	17785	T	G	141	55	1	63	62	K	255	T
gi|91983532|gb|AE016795.2|	17835	C	T	129	34	1	63	62	N	255	N
gi|91983532|gb|AE016795.2|	17844	G	A	43	28	1	49	62	R	255	G
gi|91983532|gb|AE016795.2|	17892	A	G	178	68	1	63	62	R	255	A
gi|91983532|gb|AE016795.2|	17932	T	G	165	86	1	63	62	K	255	T
gi|91983532|gb|AE016795.2|	18036	C	T	54	9	0	48	54	N	214	N
gi|91983532|gb|AE016795.2|	18134	A	G	39	20	1	63	34	R	228	A
gi|91983532|gb|AE016795.2|	18182	T	C	93	22	1	63	62	N	255	N
gi|91983532|gb|AE016795.2|	18204	G	A	60	11	1	51	60	N	232	N
gi|91983532|gb|AE016795.2|	18235	T	G	37	17	1	63	44	K	218	T
gi|91983532|gb|AE016795.2|	18314	C	T	111	40	1	63	62	Y	255	C
gi|91983532|gb|AE016795.2|	18326	A	G	72	15	0	49	62	N	255	N
gi|91983532|gb|AE016795.2|	18356	A	C	32	14	1	63	44	M	204	A
gi|91983532|gb|AE016795.2|	18369	G	A	69	29	1	63	62	R	255	G
gi|91983532|gb|AE016795.2|	18428	G	A	41	23	1	63	38	R	255	G
gi|91983532|gb|AE016795.2|	18498	C	A	56	66	1	63	62	M	255	C
gi|91983532|gb|AE016795.2|	18608	G	A	37	19	1	63	62	R	201	G
gi|91983532|gb|AE016795.2|	18614	A	C	11	8	1	49	34	S	41	G
gi|91983532|gb|AE016795.2|	18638	A	G	132	35	1	63	62	N	255	N
gi|91983532|gb|AE016795.2|	18668	C	T	136	58	1	63	62	Y	255	C
gi|91983532|gb|AE016795.2|	18737	A	G	163	128	1	63	62	R	255	A
gi|91983532|gb|AE016795.2|	18860	C	T	70	30	1	63	62	Y	255	C
gi|91983532|gb|AE016795.2|	18921	G	C	29	5	0	42	32	S	70	G
gi|91983532|gb|AE016795.2|	18926	C	T	63	27	1	63	60	Y	255	C
gi|91983532|gb|AE016795.2|	18968	T	C	29	9	1	63	28	Y	159	T
gi|91983532|gb|AE016795.2|	18971	A	T	29	12	1	63	28	W	74	A
gi|91983532|gb|AE016795.2|	19016	A	G	81	65	1	63	62	R	255	A
gi|91983532|gb|AE016795.2|	19090	A	G	51	8	1	63	54	N	158	N
gi|91983532|gb|AE016795.2|	19121	A	C	84	74	1	60	62	M	255	A
gi|91983532|gb|AE016795.2|	19148	C	T	229	91	1	63	62	Y	255	C
gi|91983532|gb|AE016795.2|	19186	G	C	118	60	1	63	62	Y	255	T
gi|91983532|gb|AE016795.2|	19322	G	A	33	15	0	46	60	R	90	G
gi|91983532|gb|AE016795.2|	19343	C	A	211	61	1	63	62	N	255	N
gi|91983532|gb|AE016795.2|	19481	A	C	135	43	1	63	62	S	255	G
gi|91983532|gb|AE016795.2|	19493	G	A	69	37	1	63	62	R	255	G
gi|91983532|gb|AE016795.2|	19537	T	C	142	55	1	63	62	S	255	G
gi|91983532|gb|AE016795.2|	19598	C	A	203	86	1	63	62	M	255	C
gi|91983532|gb|AE016795.2|	19799	A	G	190	54	1	63	62	N	255	N
gi|91983532|gb|AE016795.2|	19856	A	G	162	76	1	51	62	R	255	A
gi|91983532|gb|AE016795.2|	19882	G	A	84	63	0	50	62	R	255	G
gi|91983532|gb|AE016795.2|	19908	G	A	39	32	0	51	62	R	255	G
gi|91983532|gb|AE016795.2|	19922	G	A	62	34	1	63	62	R	255	G
gi|91983532|gb|AE016795.2|	19960	G	A	17	121	1	63	26	R	255	G
gi|91983532|gb|AE016795.2|	19993	G	C	26	8	1	49	30	S	83	G
gi|91983532|gb|AE016795.2|	20042	T	C	108	52	0	51	62	Y	255	T
gi|91983532|gb|AE016795.2|	20069	C	T	66	36	1	63	62	Y	247	C
gi|91983532|gb|AE016795.2|	20255	G	A	55	99	1	63	62	R	255	G
gi|91983532|gb|AE016795.2|	21095	A	G	36	16	1	63	62	R	201	A
gi|91983532|gb|AE016795.2|	21101	T	C	30	6	0	44	38	Y	79	T
gi|91983532|gb|AE016795.2|	21122	T	A	41	64	1	63	62	W	255	T
gi|91983532|gb|AE016795.2|	21205	G	A	127	40	1	63	62	R	255	G
gi|91983532|gb|AE016795.2|	21218	A	G	32	7	0	49	48	R	154	A
gi|91983532|gb|AE016795.2|	21245	A	G	52	15	1	50	26	K	176	T
gi|91983532|gb|AE016795.2|	21320	A	C	255	113	1	63	62	N	255	N
gi|91983532|gb|AE016795.2|	21344	G	A	49	61	1	63	62	R	255	G
gi|91983532|gb|AE016795.2|	21386	A	C	32	26	1	49	62	M	148	A
gi|91983532|gb|AE016795.2|	21395	G	T	31	12	1	48	60	K	153	G
gi|91983532|gb|AE016795.2|	21439	A	G	36	24	0	47	62	R	91	A
gi|91983532|gb|AE016795.2|	21466	A	G	121	61	0	49	62	R	255	A
gi|91983532|gb|AE016795.2|	21505	G	A	138	94	1	63	62	R	255	G
gi|91983532|gb|AE016795.2|	21550	G	A	255	135	1	63	62	R	255	G
gi|91983532|gb|AE016795.2|	21613	G	A	238	83	1	63	62	R	255	G
gi|91983532|gb|AE016795.2|	21634	A	C	68	25	0	50	62	M	255	A
gi|91983532|gb|AE016795.2|	21654	G	T	182	90	1	63	62	K	255	G
gi|91983532|gb|AE016795.2|	21697	T	C	226	66	1	63	62	N	255	N
gi|91983532|gb|AE016795.2|	21730	C	T	33	10	1	63	26	Y	121	C
gi|91983532|gb|AE016795.2|	21787	C	T	86	58	1	63	62	Y	255	C
gi|91983532|gb|AE016795.2|	21847	A	G	150	67	1	63	62	R	255	A
gi|91983532|gb|AE016795.2|	21898	C	T	146	72	1	63	62	Y	255	C
gi|91983532|gb|AE016795.2|	21955	A	G	255	141	1	63	62	R	255	A
gi|91983532|gb|AE016795.2|	22021	A	G	255	138	1	63	62	R	255	A
gi|91983532|gb|AE016795.2|	22075	A	G	247	135	1	63	62	R	255	A
gi|91983532|gb|AE016795.2|	22126	G	A	81	18	1	63	62	N	255	N
gi|91983532|gb|AE016795.2|	22132	G	A	42	5	0	45	44	N	77	N
gi|91983532|gb|AE016795.2|	22174	A	G	152	92	1	63	62	R	255	A
gi|91983532|gb|AE016795.2|	22218	A	G	52	33	1	63	62	R	255	A
gi|91983532|gb|AE016795.2|	22246	G	A	57	25	0	49	62	R	255	G
gi|91983532|gb|AE016795.2|	22267	G	T	255	79	1	63	62	N	255	N
gi|91983532|gb|AE016795.2|	22297	A	G	91	54	1	63	62	R	255	A
gi|91983532|gb|AE016795.2|	22333	G	A	255	135	1	63	62	R	255	G
gi|91983532|gb|AE016795.2|	22381	A	T	87	36	1	51	62	W	255	A
gi|91983532|gb|AE016795.2|	22393	T	G	42	5	0	42	42	N	72	N
gi|91983532|gb|AE016795.2|	22474	A	G	76	57	1	63	62	R	255	A
gi|91983532|gb|AE016795.2|	22549	A	G	145	89	1	63	62	R	255	A
gi|91983532|gb|AE016795.2|	22567	T	C	26	21	1	51	62	Y	114	T
gi|91983532|gb|AE016795.2|	22588	T	C	117	46	1	63	62	S	203	G
gi|91983532|gb|AE016795.2|	22690	T	A	151	75	1	63	62	W	255	T
gi|91983532|gb|AE016795.2|	22756	A	G	83	76	1	63	62	R	255	A
gi|91983532|gb|AE016795.2|	22837	T	C	42	5	1	63	24	N	94	N
gi|91983532|gb|AE016795.2|	22867	A	G	103	37	1	63	62	R	255	A
gi|91983532|gb|AE016795.2|	22936	A	T	95	50	1	63	62	W	255	A
gi|91983532|gb|AE016795.2|	22960	A	G	55	50	1	63	62	R	245	A
gi|91983532|gb|AE016795.2|	23032	G	A	104	42	1	63	62	R	255	G
gi|91983532|gb|AE016795.2|	23082	C	T	126	54	1	63	62	Y	255	C
gi|91983532|gb|AE016795.2|	23284	C	T	46	31	1	63	32	Y	255	C
gi|91983532|gb|AE016795.2|	23308	C	T	201	90	1	63	62	Y	255	C
gi|91983532|gb|AE016795.2|	23392	T	G	92	75	1	63	62	K	255	T
gi|91983532|gb|AE016795.2|	23573	A	C	132	47	1	63	62	M	255	A
gi|91983532|gb|AE016795.2|	23633	G	A	184	70	1	63	62	R	255	G
gi|91983532|gb|AE016795.2|	23711	G	A	29	7	0	45	28	M	78	C
gi|91983532|gb|AE016795.2|	23807	C	T	179	62	1	51	62	W	255	A
gi|91983532|gb|AE016795.2|	23873	T	C	174	49	1	63	62	N	253	N
gi|91983532|gb|AE016795.2|	23900	T	A	103	61	1	63	62	W	255	T
gi|91983532|gb|AE016795.2|	24026	T	G	103	37	1	63	62	R	185	A
gi|91983532|gb|AE016795.2|	24041	G	T	81	45	1	63	62	K	255	G
gi|91983532|gb|AE016795.2|	24200	C	T	107	66	1	63	62	Y	255	C
gi|91983532|gb|AE016795.2|	24233	A	C	171	48	1	52	62	N	255	N
gi|91983532|gb|AE016795.2|	24266	A	G	28	6	1	63	26	R	81	A
gi|91983532|gb|AE016795.2|	24272	A	G	32	12	1	63	26	R	166	A
gi|91983532|gb|AE016795.2|	24365	A	G	118	55	1	63	62	R	255	A
gi|91983532|gb|AE016795.2|	24584	T	C	222	114	1	63	62	Y	255	T
gi|91983532|gb|AE016795.2|	24620	C	T	111	57	1	63	62	Y	255	C
gi|91983532|gb|AE016795.2|	24650	G	A	161	53	1	63	62	M	255	C
gi|91983532|gb|AE016795.2|	24909	G	A	169	119	1	63	62	R	255	G
gi|91983532|gb|AE016795.2|	24990	T	C	60	11	1	63	54	N	194	N
gi|91983532|gb|AE016795.2|	25005	T	A	150	41	1	63	62	N	227	N
gi|91983532|gb|AE016795.2|	25053	A	T	186	105	1	63	62	W	255	A
gi|91983532|gb|AE016795.2|	25110	A	G	255	159	1	63	62	R	255	A
gi|91983532|gb|AE016795.2|	25146	T	C	255	99	1	63	62	Y	255	T
gi|91983532|gb|AE016795.2|	25272	C	T	255	149	1	63	62	W	248	A
gi|91983532|gb|AE016795.2|	25383	C	T	174	97	1	63	62	Y	255	C
gi|91983532|gb|AE016795.2|	25751	A	T	255	144	1	63	62	W	255	A
gi|91983532|gb|AE016795.2|	25836	C	T	68	65	1	63	62	Y	255	C
gi|91983532|gb|AE016795.2|	25881	T	A	132	35	1	63	62	N	255	N
gi|91983532|gb|AE016795.2|	25902	G	A	87	36	1	63	62	R	255	G
gi|91983532|gb|AE016795.2|	25962	A	G	152	59	1	63	62	R	255	A
gi|91983532|gb|AE016795.2|	26058	G	A	241	100	1	63	62	R	255	G
gi|91983532|gb|AE016795.2|	26118	A	G	98	40	1	63	62	R	255	A
gi|91983532|gb|AE016795.2|	26178	T	C	37	28	1	63	62	Y	191	T
gi|91983532|gb|AE016795.2|	26283	T	G	255	98	1	63	62	R	255	A
gi|91983532|gb|AE016795.2|	26352	A	G	30	30	1	63	62	R	255	A
gi|91983532|gb|AE016795.2|	26358	A	T	24	27	1	63	30	W	60	A
gi|91983532|gb|AE016795.2|	26442	A	G	64	31	1	63	62	R	255	A
gi|91983532|gb|AE016795.2|	26460	C	T	48	34	1	63	62	Y	255	C
gi|91983532|gb|AE016795.2|	26622	T	G	162	45	1	63	62	N	255	N
gi|91983532|gb|AE016795.2|	26671	G	A	29	30	1	63	48	R	225	G
gi|91983532|gb|AE016795.2|	26961	C	G	25	33	1	50	62	S	235	C
gi|91983532|gb|AE016795.2|	27165	C	T	184	70	1	63	62	Y	255	C
gi|91983532|gb|AE016795.2|	27184	A	G	93	50	1	63	62	R	255	A
gi|91983532|gb|AE016795.2|	27365	C	A	138	37	1	63	62	N	208	N
gi|91983532|gb|AE016795.2|	27390	G	A	214	75	1	54	62	R	255	G
gi|91983532|gb|AE016795.2|	27448	T	G	49	25	1	63	62	K	255	T
gi|91983532|gb|AE016795.2|	27520	T	C	255	150	1	63	62	Y	255	T
gi|91983532|gb|AE016795.2|	27583	G	A	27	38	1	63	60	R	244	G
gi|91983532|gb|AE016795.2|	27622	G	A	103	37	1	63	62	R	255	G
gi|91983532|gb|AE016795.2|	27697	A	T	139	55	1	63	62	Y	255	C
gi|91983532|gb|AE016795.2|	27736	C	T	176	81	1	63	62	Y	255	C
gi|91983532|gb|AE016795.2|	27760	C	T	216	74	1	63	62	W	255	A
gi|91983532|gb|AE016795.2|	27820	G	A	30	34	1	57	62	R	228	G
gi|91983532|gb|AE016795.2|	27898	C	T	29	8	1	44	40	Y	90	C
gi|91983532|gb|AE016795.2|	27904	C	A	43	16	0	49	38	M	185	C
gi|91983532|gb|AE016795.2|	27937	C	T	114	113	1	63	62	Y	255	C
gi|91983532|gb|AE016795.2|	27976	A	T	255	129	1	63	62	W	255	A
gi|91983532|gb|AE016795.2|	28003	T	G	33	15	0	49	62	K	197	T
gi|91983532|gb|AE016795.2|	28015	C	T	168	47	1	63	62	N	255	N
gi|91983532|gb|AE016795.2|	28075	T	C	73	31	1	53	62	Y	255	T
gi|91983532|gb|AE016795.2|	28084	T	G	55	29	1	63	62	K	255	T
gi|91983532|gb|AE016795.2|	28147	A	T	80	29	1	63	62	W	255	A
gi|91983532|gb|AE016795.2|	28162	C	T	31	11	1	49	36	Y	86	C
gi|91983532|gb|AE016795.2|	28283	C	T	114	69	1	63	62	Y	255	C
gi|91983532|gb|AE016795.2|	28318	T	G	37	11	1	63	44	K	218	T
gi|91983532|gb|AE016795.2|	28358	C	T	255	94	1	63	62	Y	255	C
gi|91983532|gb|AE016795.2|	28429	A	G	255	127	1	63	62	R	255	A
gi|91983532|gb|AE016795.2|	28495	G	A	224	111	1	63	62	R	255	G
gi|91983532|gb|AE016795.2|	28534	C	T	170	75	1	63	62	Y	255	C
gi|91983532|gb|AE016795.2|	28567	T	C	97	49	1	63	62	Y	255	T
gi|91983532|gb|AE016795.2|	28621	C	T	241	71	0	52	62	N	255	N
gi|91983532|gb|AE016795.2|	28708	G	T	40	15	1	45	48	K	122	G
gi|91983532|gb|AE016795.2|	28717	A	G	48	7	0	50	42	N	132	N
gi|91983532|gb|AE016795.2|	28744	T	G	161	62	0	51	62	K	255	T
gi|91983532|gb|AE016795.2|	28903	T	C	220	64	1	63	62	N	255	N
gi|91983532|gb|AE016795.2|	28921	C	T	118	51	0	52	62	Y	255	C
gi|91983532|gb|AE016795.2|	28966	G	T	49	31	1	63	62	K	255	G
gi|91983532|gb|AE016795.2|	29005	A	G	255	122	1	63	62	R	255	A
gi|91983532|gb|AE016795.2|	29041	A	G	28	12	1	63	44	R	69	A
gi|91983532|gb|AE016795.2|	29104	G	A	40	15	0	48	62	R	134	G
gi|91983532|gb|AE016795.2|	29125	T	C	111	28	0	48	62	N	255	N
gi|91983532|gb|AE016795.2|	29186	A	C	255	132	1	63	62	M	255	A
gi|91983532|gb|AE016795.2|	29241	T	C	38	28	1	63	62	Y	232	T
gi|91983532|gb|AE016795.2|	29245	G	A	77	36	1	63	62	R	252	G
gi|91983532|gb|AE016795.2|	29337	T	C	80	55	1	63	62	Y	255	T
gi|91983532|gb|AE016795.2|	29366	T	C	54	9	1	63	32	N	152	N
gi|91983532|gb|AE016795.2|	29495	A	G	52	32	1	63	62	R	255	A
gi|91983532|gb|AE016795.2|	29600	A	G	217	76	1	63	62	R	255	A
gi|91983532|gb|AE016795.2|	29636	A	G	59	52	1	63	62	R	255	A
gi|91983532|gb|AE016795.2|	29658	T	C	48	7	0	44	44	N	153	N
gi|91983532|gb|AE016795.2|	29693	A	G	38	20	0	48	62	R	215	A
gi|91983532|gb|AE016795.2|	29717	A	G	49	23	0	51	40	R	236	A
gi|91983532|gb|AE016795.2|	29768	T	C	184	79	1	63	62	Y	255	T
gi|91983532|gb|AE016795.2|	29792	A	T	123	32	0	52	62	N	255	N
gi|91983532|gb|AE016795.2|	29816	T	C	35	12	0	48	62	Y	228	T
gi|91983532|gb|AE016795.2|	29831	A	G	81	18	1	63	62	N	196	N
gi|91983532|gb|AE016795.2|	29915	G	C	51	8	0	44	50	N	145	N
gi|91983532|gb|AE016795.2|	30026	A	T	232	97	1	63	62	W	255	A
gi|91983532|gb|AE016795.2|	30083	T	C	36	16	1	63	62	Y	196	T
gi|91983532|gb|AE016795.2|	30185	C	T	63	22	1	63	52	Y	255	C
gi|91983532|gb|AE016795.2|	30299	G	A	34	11	1	63	26	R	148	G
gi|91983532|gb|AE016795.2|	30374	T	A	90	21	1	45	60	N	169	N
gi|91983532|gb|AE016795.2|	30467	A	G	120	31	1	63	62	N	195	N
gi|91983532|gb|AE016795.2|	30527	G	C	255	158	1	63	62	S	255	G
gi|91983532|gb|AE016795.2|	30624	G	A	60	11	0	46	42	N	116	N
gi|91983532|gb|AE016795.2|	30742	A	G	34	41	1	63	44	R	158	A
gi|91983532|gb|AE016795.2|	30743	A	T	44	32	1	63	34	W	157	A
gi|91983532|gb|AE016795.2|	30757	C	T	40	30	1	53	62	Y	255	C
gi|91983532|gb|AE016795.2|	30841	C	T	28	7	0	48	42	Y	72	C
gi|91983532|gb|AE016795.2|	30851	G	T	31	12	0	49	62	K	137	G
gi|91983532|gb|AE016795.2|	30948	T	G	28	6	0	46	42	K	40	T
gi|91983532|gb|AE016795.2|	30964	G	A	66	13	0	49	62	N	172	N
gi|91983532|gb|AE016795.2|	31015	A	C	43	25	1	63	62	M	255	A
gi|91983532|gb|AE016795.2|	31054	A	G	255	92	1	61	62	R	255	A
gi|91983532|gb|AE016795.2|	31083	G	T	111	28	1	51	62	N	255	N
gi|91983532|gb|AE016795.2|	31135	G	C	194	91	1	63	62	S	255	G
gi|91983532|gb|AE016795.2|	31246	A	T	120	31	1	63	62	N	255	N
gi|91983532|gb|AE016795.2|	31252	T	C	56	31	1	63	62	Y	255	T
gi|91983532|gb|AE016795.2|	31291	A	G	214	75	1	63	62	R	255	A
gi|91983532|gb|AE016795.2|	31306	A	G	130	69	1	63	62	R	255	A
gi|91983532|gb|AE016795.2|	31351	C	G	62	58	1	63	62	S	255	C
gi|91983532|gb|AE016795.2|	31391	A	G	146	73	1	63	62	R	255	A
gi|91983532|gb|AE016795.2|	31471	C	A	84	19	1	63	36	N	230	N
gi|91983532|gb|AE016795.2|	31525	G	A	84	27	1	63	56	M	255	C
gi|91983532|gb|AE016795.2|	31615	G	A	36	16	1	63	26	R	200	G
gi|91983532|gb|AE016795.2|	31650	C	T	137	93	1	63	62	Y	255	C
gi|91983532|gb|AE016795.2|	31735	G	A	109	44	1	63	62	R	255	G
gi|91983532|gb|AE016795.2|	31774	T	C	30	14	1	48	44	Y	123	T
gi|91983532|gb|AE016795.2|	31832	T	G	37	26	1	60	62	K	241	T
gi|91983532|gb|AE016795.2|	31885	T	C	74	66	1	60	62	Y	255	T
gi|91983532|gb|AE016795.2|	31918	A	C	97	35	1	63	62	M	255	A
gi|91983532|gb|AE016795.2|	31936	T	A	84	19	0	50	62	N	255	N
gi|91983532|gb|AE016795.2|	31960	T	C	69	14	0	52	62	N	255	N
gi|91983532|gb|AE016795.2|	31980	C	T	57	21	0	52	62	Y	255	C
gi|91983532|gb|AE016795.2|	32002	G	A	46	35	0	51	62	R	255	G
gi|91983532|gb|AE016795.2|	32044	G	A	63	12	1	63	26	N	235	N
gi|91983532|gb|AE016795.2|	32145	C	T	255	142	1	63	62	Y	255	C
gi|91983532|gb|AE016795.2|	32182	T	G	36	10	1	63	28	K	136	T
gi|91983532|gb|AE016795.2|	32318	C	T	120	43	1	63	62	Y	239	C
gi|91983532|gb|AE016795.2|	32356	G	A	54	23	0	49	62	M	230	C
gi|91983532|gb|AE016795.2|	32468	A	G	32	25	1	63	62	R	255	A
gi|91983532|gb|AE016795.2|	32476	G	A	60	22	1	63	62	R	255	G
gi|91983532|gb|AE016795.2|	32536	T	C	241	84	1	63	62	Y	255	T
gi|91983532|gb|AE016795.2|	32614	A	C	83	48	1	63	62	M	255	A
gi|91983532|gb|AE016795.2|	32644	G	C	48	7	0	49	48	N	187	N
gi|91983532|gb|AE016795.2|	32668	T	C	37	22	1	50	62	Y	249	T
gi|91983532|gb|AE016795.2|	32728	G	A	77	28	1	63	62	R	255	G
gi|91983532|gb|AE016795.2|	32824	C	G	68	103	1	63	62	S	255	C
gi|91983532|gb|AE016795.2|	32877	C	T	120	52	1	63	62	Y	234	C
gi|91983532|gb|AE016795.2|	32943	G	A	136	43	0	52	62	R	235	G
gi|91983532|gb|AE016795.2|	32985	A	G	87	36	0	50	62	R	233	A
gi|91983532|gb|AE016795.2|	33024	T	C	34	15	1	63	50	M	95	A
gi|91983532|gb|AE016795.2|	33027	A	G	51	8	1	60	34	N	106	N
gi|91983532|gb|AE016795.2|	33060	T	C	45	32	0	50	62	Y	255	T
gi|91983532|gb|AE016795.2|	33096	C	T	42	5	0	49	36	N	42	N
gi|91983532|gb|AE016795.2|	33105	G	A	31	7	0	49	48	R	94	G
gi|91983532|gb|AE016795.2|	33129	G	A	54	9	0	50	50	N	205	N
gi|91983532|gb|AE016795.2|	33147	G	A	117	30	1	63	62	N	255	N
gi|91983532|gb|AE016795.2|	33180	G	A	190	54	1	63	62	N	255	N
gi|91983532|gb|AE016795.2|	33285	C	T	117	30	1	63	62	N	255	N
gi|91983532|gb|AE016795.2|	33345	T	C	135	53	1	63	62	Y	255	T
gi|91983532|gb|AE016795.2|	33393	T	C	33	10	1	63	50	Y	210	T
gi|91983532|gb|AE016795.2|	33486	A	T	31	13	1	63	28	W	109	A
gi|91983532|gb|AE016795.2|	33554	A	G	137	54	1	63	62	R	255	A
gi|91983532|gb|AE016795.2|	33723	G	A	26	9	1	48	30	M	128	C
gi|91983532|gb|AE016795.2|	33732	G	T	29	16	1	48	62	K	70	G
gi|91983532|gb|AE016795.2|	33756	A	G	30	12	1	49	62	R	131	A
gi|91983532|gb|AE016795.2|	33762	C	A	29	5	0	49	42	M	47	C
gi|91983532|gb|AE016795.2|	33852	G	A	255	154	1	63	62	R	255	G
gi|91983532|gb|AE016795.2|	33885	T	A	250	116	1	63	62	W	255	T
gi|91983532|gb|AE016795.2|	33924	C	T	141	55	1	63	62	Y	255	C
gi|91983532|gb|AE016795.2|	33936	A	G	30	15	0	46	50	R	68	A
gi|91983532|gb|AE016795.2|	33957	C	A	182	64	1	63	62	M	255	C
gi|91983532|gb|AE016795.2|	34035	A	G	95	80	1	63	62	R	255	A
gi|91983532|gb|AE016795.2|	34083	A	G	89	37	1	63	62	R	255	A
gi|91983532|gb|AE016795.2|	34188	A	G	23	28	1	57	62	R	186	A
gi|91983532|gb|AE016795.2|	34194	T	G	54	20	1	63	62	K	171	T
gi|91983532|gb|AE016795.2|	34242	A	G	255	110	1	63	62	R	178	A
gi|91983532|gb|AE016795.2|	34267	T	G	137	62	1	63	62	K	255	T
gi|91983532|gb|AE016795.2|	34299	A	G	187	71	1	63	62	R	255	A
gi|91983532|gb|AE016795.2|	34320	A	G	38	67	1	52	62	R	255	A
gi|91983532|gb|AE016795.2|	34362	C	T	79	39	1	63	62	Y	227	C
gi|91983532|gb|AE016795.2|	34398	C	T	155	55	1	63	62	Y	255	C
gi|91983532|gb|AE016795.2|	34428	A	G	41	16	1	60	38	R	242	A
gi|91983532|gb|AE016795.2|	34485	A	C	255	112	1	63	62	M	255	A
gi|91983532|gb|AE016795.2|	34575	A	G	184	65	1	63	62	R	255	A
gi|91983532|gb|AE016795.2|	34599	G	A	31	9	1	63	38	R	98	G
gi|91983532|gb|AE016795.2|	34677	T	C	64	109	1	63	62	Y	255	T
gi|91983532|gb|AE016795.2|	34716	C	T	129	55	1	63	62	Y	255	C
gi|91983532|gb|AE016795.2|	34749	T	G	80	29	1	63	62	K	192	T
gi|91983532|gb|AE016795.2|	34933	G	T	57	10	0	46	56	N	171	N
gi|91983532|gb|AE016795.2|	35141	G	A	115	40	1	63	62	M	255	C
gi|91983532|gb|AE016795.2|	35147	T	C	47	28	1	63	62	Y	193	T
gi|91983532|gb|AE016795.2|	35183	G	A	32	11	1	50	36	R	163	G
gi|91983532|gb|AE016795.2|	35189	C	T	37	38	1	63	62	Y	255	C
gi|91983532|gb|AE016795.2|	35231	G	A	51	26	1	63	62	R	255	G
gi|91983532|gb|AE016795.2|	35264	A	G	82	28	1	49	62	R	255	A
gi|91983532|gb|AE016795.2|	35279	T	C	78	49	1	63	62	Y	255	T
gi|91983532|gb|AE016795.2|	35350	G	A	126	33	1	63	62	N	255	N
gi|91983532|gb|AE016795.2|	35429	C	G	35	14	1	63	38	S	238	C
gi|91983532|gb|AE016795.2|	35463	G	T	28	7	1	63	30	K	74	G
gi|91983532|gb|AE016795.2|	35465	T	A	30	8	1	63	28	W	67	T
gi|91983532|gb|AE016795.2|	35524	A	G	54	9	1	63	38	N	215	N
gi|91983532|gb|AE016795.2|	35531	C	T	38	13	0	49	28	W	133	A
gi|91983532|gb|AE016795.2|	35597	C	A	35	14	1	51	62	M	230	C
gi|91983532|gb|AE016795.2|	35606	A	G	36	21	1	63	56	R	210	A
gi|91983532|gb|AE016795.2|	35690	A	C	50	28	1	63	62	Y	206	T
gi|91983532|gb|AE016795.2|	35750	G	A	255	98	1	63	62	R	255	G
gi|91983532|gb|AE016795.2|	35774	A	G	230	100	1	63	62	R	255	A
gi|91983532|gb|AE016795.2|	35846	G	A	216	71	1	63	62	R	255	G
gi|91983532|gb|AE016795.2|	35870	C	T	198	100	1	63	62	Y	255	C
gi|91983532|gb|AE016795.2|	35918	C	T	255	154	1	63	62	Y	255	C
gi|91983532|gb|AE016795.2|	36235	A	C	89	41	1	63	62	M	255	A
gi|91983532|gb|AE016795.2|	36393	G	A	159	75	1	63	62	R	255	G
gi|91983532|gb|AE016795.2|	36497	G	A	51	19	1	54	62	R	223	G
gi|91983532|gb|AE016795.2|	36748	T	C	56	34	0	49	62	Y	255	T
gi|91983532|gb|AE016795.2|	36769	T	A	194	88	1	63	62	W	255	T
gi|91983532|gb|AE016795.2|	36817	G	A	117	42	1	63	62	R	255	G
gi|91983532|gb|AE016795.2|	36825	G	A	32	12	0	50	54	R	173	G
gi|91983532|gb|AE016795.2|	36901	A	G	75	16	0	52	62	N	203	N
gi|91983532|gb|AE016795.2|	36925	C	T	30	8	1	63	30	Y	77	C
gi|91983532|gb|AE016795.2|	36928	C	A	30	12	1	63	30	M	131	C
gi|91983532|gb|AE016795.2|	36985	G	C	176	62	1	63	62	S	255	G
gi|91983532|gb|AE016795.2|	37063	T	C	255	115	1	63	62	Y	255	T
gi|91983532|gb|AE016795.2|	37093	G	A	89	43	1	52	62	R	255	G
gi|91983532|gb|AE016795.2|	37111	A	G	36	13	0	48	62	R	254	A
gi|91983532|gb|AE016795.2|	37131	A	G	116	55	1	63	62	R	255	A
gi|91983532|gb|AE016795.2|	37171	G	A	162	45	1	63	62	N	189	N
gi|91983532|gb|AE016795.2|	37222	A	C	26	6	1	63	22	M	48	A
gi|91983532|gb|AE016795.2|	37225	A	G	22	17	1	63	26	R	255	A
gi|91983532|gb|AE016795.2|	37315	T	C	40	15	1	63	32	Y	204	T
gi|91983532|gb|AE016795.2|	37317	G	C	32	21	1	63	40	S	156	G
gi|91983532|gb|AE016795.2|	37354	A	G	117	97	1	63	62	R	255	A
gi|91983532|gb|AE016795.2|	37459	A	G	82	82	1	63	62	R	255	A
gi|91983532|gb|AE016795.2|	37507	C	T	56	28	1	63	62	Y	255	C
gi|91983532|gb|AE016795.2|	37558	G	A	111	40	1	63	62	R	255	G
gi|91983532|gb|AE016795.2|	37728	A	G	39	34	1	63	62	R	255	A
gi|91983532|gb|AE016795.2|	37791	G	A	28	26	1	63	62	R	169	G
gi|91983532|gb|AE016795.2|	37806	G	A	66	72	1	63	62	R	255	G
gi|91983532|gb|AE016795.2|	37839	G	A	255	141	1	63	62	R	255	G
gi|91983532|gb|AE016795.2|	37887	C	G	73	47	1	63	62	S	255	C
gi|91983532|gb|AE016795.2|	37902	G	C	29	16	1	63	62	S	59	G
gi|91983532|gb|AE016795.2|	37965	A	T	45	6	1	44	38	N	115	N
gi|91983532|gb|AE016795.2|	38004	G	A	208	60	1	63	62	N	255	N
gi|91983532|gb|AE016795.2|	38058	G	C	201	74	1	63	62	M	255	A
gi|91983532|gb|AE016795.2|	38082	G	C	34	21	1	51	44	S	47	G
gi|91983532|gb|AE016795.2|	38166	G	A	236	88	1	63	62	R	255	G
gi|91983532|gb|AE016795.2|	38222	A	G	63	12	1	63	54	N	240	N
gi|91983532|gb|AE016795.2|	38286	T	C	117	30	1	63	62	N	245	N
gi|91983532|gb|AE016795.2|	38307	G	A	31	12	0	45	62	R	149	G
gi|91983532|gb|AE016795.2|	38334	G	A	185	92	1	63	62	R	255	G
gi|91983532|gb|AE016795.2|	38385	T	C	34	24	1	63	62	Y	255	T
gi|91983532|gb|AE016795.2|	38439	C	T	35	12	1	51	56	Y	155	C
gi|91983532|gb|AE016795.2|	38462	C	T	68	59	1	63	62	Y	255	C
gi|91983532|gb|AE016795.2|	38561	T	C	47	47	1	63	62	Y	240	T
gi|91983532|gb|AE016795.2|	38576	A	G	28	15	0	46	44	R	79	A
gi|91983532|gb|AE016795.2|	38582	G	A	32	12	0	46	62	R	100	G
gi|91983532|gb|AE016795.2|	38633	C	T	166	64	1	63	62	Y	255	C
gi|91983532|gb|AE016795.2|	38663	T	A	106	51	1	63	62	W	255	T
gi|91983532|gb|AE016795.2|	38693	A	G	54	9	1	47	42	N	145	N
gi|91983532|gb|AE016795.2|	38759	A	T	255	123	1	63	62	W	255	A
gi|91983532|gb|AE016795.2|	38861	A	G	69	61	1	63	62	R	255	A
gi|91983532|gb|AE016795.2|	38888	A	G	21	19	1	63	58	R	174	A
gi|91983532|gb|AE016795.2|	38948	T	G	173	83	1	63	62	K	255	T
gi|91983532|gb|AE016795.2|	39068	T	C	27	35	1	63	62	Y	191	T
gi|91983532|gb|AE016795.2|	39380	T	C	97	58	1	63	62	Y	255	T
gi|91983532|gb|AE016795.2|	39470	G	T	255	114	1	63	62	K	255	G
gi|91983532|gb|AE016795.2|	39581	C	A	101	45	1	63	62	M	255	C
gi|91983532|gb|AE016795.2|	39647	T	A	113	72	1	63	62	W	255	T
gi|91983532|gb|AE016795.2|	39674	G	A	129	75	1	63	62	W	246	T
gi|91983532|gb|AE016795.2|	39746	G	A	39	18	1	63	56	R	255	G
gi|91983532|gb|AE016795.2|	39752	A	G	70	20	1	63	56	S	255	C
gi|91983532|gb|AE016795.2|	39791	C	T	32	16	1	63	28	Y	83	C
gi|91983532|gb|AE016795.2|	39794	T	C	29	5	1	63	32	Y	63	T
gi|91983532|gb|AE016795.2|	39821	G	A	102	25	0	52	62	N	255	N
gi|91983532|gb|AE016795.2|	39836	C	T	31	7	0	48	48	Y	59	C
gi|91983532|gb|AE016795.2|	39860	G	A	129	46	1	63	62	R	255	G
gi|91983532|gb|AE016795.2|	39932	A	G	108	27	1	63	56	N	255	N
gi|91983532|gb|AE016795.2|	40013	A	G	188	108	1	63	62	R	255	A
gi|91983532|gb|AE016795.2|	40049	A	G	108	27	1	63	42	N	255	N
gi|91983532|gb|AE016795.2|	40124	A	G	38	51	1	63	62	R	206	A
gi|91983532|gb|AE016795.2|	40166	A	G	152	54	1	51	62	R	255	A
gi|91983532|gb|AE016795.2|	40337	A	T	158	61	1	63	62	W	255	A
gi|91983532|gb|AE016795.2|	40382	A	C	255	157	1	63	62	M	255	A
gi|91983532|gb|AE016795.2|	40529	A	C	96	23	1	63	62	N	255	N
gi|91983532|gb|AE016795.2|	40547	T	A	118	42	1	63	62	W	255	T
gi|91983532|gb|AE016795.2|	40580	A	T	152	108	1	63	62	W	255	A
gi|91983532|gb|AE016795.2|	40613	T	C	227	109	1	63	62	Y	255	T
gi|91983532|gb|AE016795.2|	40652	T	C	241	84	1	63	62	Y	255	T
gi|91983532|gb|AE016795.2|	40679	T	A	232	68	1	63	62	N	255	N
gi|91983532|gb|AE016795.2|	40712	T	A	127	62	1	63	62	W	255	T
gi|91983532|gb|AE016795.2|	40846	G	A	34	16	1	63	44	R	184	G
gi|91983532|gb|AE016795.2|	40854	T	C	65	28	1	63	62	Y	255	T
gi|91983532|gb|AE016795.2|	40993	T	G	30	9	1	54	50	K	181	T
gi|91983532|gb|AE016795.2|	41050	A	G	107	48	0	51	62	R	255	A
gi|91983532|gb|AE016795.2|	41092	C	G	60	11	0	48	60	N	173	N
gi|91983532|gb|AE016795.2|	41112	C	T	126	45	0	52	62	Y	255	C
gi|91983532|gb|AE016795.2|	41134	T	C	50	30	0	48	38	M	49	A
gi|91983532|gb|AE016795.2|	41135	T	G	39	29	0	48	50	K	54	T
gi|91983532|gb|AE016795.2|	41173	G	A	33	12	0	48	62	R	111	G
gi|91983532|gb|AE016795.2|	41197	T	G	61	33	0	47	62	K	171	T
gi|91983532|gb|AE016795.2|	41218	G	T	32	9	0	47	22	K	84	G
gi|91983532|gb|AE016795.2|	41259	T	G	99	56	1	63	62	K	255	T
gi|91983532|gb|AE016795.2|	41308	G	A	232	100	1	63	62	W	172	T
gi|91983532|gb|AE016795.2|	41581	T	C	42	5	1	43	38	N	75	N
gi|91983532|gb|AE016795.2|	41599	C	T	51	17	1	63	38	Y	255	C
gi|91983532|gb|AE016795.2|	41665	G	A	32	12	1	63	62	R	157	G
gi|91983532|gb|AE016795.2|	41668	A	G	87	20	1	63	32	N	255	N
gi|91983532|gb|AE016795.2|	41719	A	G	127	53	1	63	62	K	255	T
gi|91983532|gb|AE016795.2|	41737	C	T	72	15	1	63	48	N	255	N
gi|91983532|gb|AE016795.2|	41770	T	C	55	24	1	46	58	Y	157	T
gi|91983532|gb|AE016795.2|	41800	C	T	28	6	0	44	36	Y	48	C
gi|91983532|gb|AE016795.2|	41821	T	C	41	15	0	51	62	Y	192	T
gi|91983532|gb|AE016795.2|	41836	G	C	59	24	0	47	62	Y	255	T
gi|91983532|gb|AE016795.2|	41860	A	G	29	10	0	45	44	R	50	A
gi|91983532|gb|AE016795.2|	41898	G	A	102	25	1	63	62	N	255	N
gi|91983532|gb|AE016795.2|	41998	A	G	69	33	1	48	62	R	255	A
gi|91983532|gb|AE016795.2|	42046	A	G	116	45	1	63	62	S	255	C
gi|91983532|gb|AE016795.2|	42082	C	T	82	30	1	63	54	Y	255	C
gi|91983532|gb|AE016795.2|	42121	A	G	155	56	1	63	62	K	255	T
gi|91983532|gb|AE016795.2|	42193	A	C	59	87	1	63	62	M	255	A
gi|91983532|gb|AE016795.2|	42262	T	A	36	18	1	47	62	W	187	T
gi|91983532|gb|AE016795.2|	42313	G	A	72	36	1	63	56	R	255	G
gi|91983532|gb|AE016795.2|	42324	T	A	95	43	1	63	62	W	255	T
gi|91983532|gb|AE016795.2|	42360	A	G	195	133	1	63	62	R	255	A
gi|91983532|gb|AE016795.2|	42431	G	A	227	95	1	63	62	R	255	G
gi|91983532|gb|AE016795.2|	42636	C	T	39	15	1	63	22	Y	245	C
gi|91983532|gb|AE016795.2|	42675	G	A	55	18	0	50	36	R	224	G
gi|91983532|gb|AE016795.2|	42726	G	A	41	24	0	47	62	R	158	G
gi|91983532|gb|AE016795.2|	42780	A	G	88	54	1	63	62	R	255	A
gi|91983532|gb|AE016795.2|	42792	G	A	90	33	1	63	62	R	255	G
gi|91983532|gb|AE016795.2|	42837	C	T	32	8	1	45	42	Y	51	C
gi|91983532|gb|AE016795.2|	42870	C	T	158	61	1	63	62	Y	255	C
gi|91983532|gb|AE016795.2|	42939	A	G	111	28	1	63	62	N	255	N
gi|91983532|gb|AE016795.2|	42948	T	C	38	14	0	51	62	Y	232	T
gi|91983532|gb|AE016795.2|	42975	G	T	232	68	0	51	62	N	255	N
gi|91983532|gb|AE016795.2|	42996	G	A	184	60	1	63	62	R	255	G
gi|91983532|gb|AE016795.2|	43174	C	T	54	20	1	63	62	Y	255	C
gi|91983532|gb|AE016795.2|	43347	G	A	90	21	0	51	62	N	255	N
gi|91983532|gb|AE016795.2|	43445	G	A	60	22	0	50	62	R	233	G
gi|91983532|gb|AE016795.2|	43500	G	C	65	28	1	49	62	S	255	G
gi|91983532|gb|AE016795.2|	43571	C	T	109	55	1	54	62	Y	255	C
gi|91983532|gb|AE016795.2|	43605	T	C	41	16	0	50	52	M	153	A
gi|91983532|gb|AE016795.2|	43632	G	C	46	40	1	49	62	S	255	G
gi|91983532|gb|AE016795.2|	43649	T	C	28	13	1	50	42	Y	155	T
gi|91983532|gb|AE016795.2|	43695	A	G	149	58	1	63	62	R	255	A
gi|91983532|gb|AE016795.2|	43734	C	T	44	35	1	63	62	Y	255	C
gi|91983532|gb|AE016795.2|	43800	C	T	105	71	1	63	62	Y	255	C
gi|91983532|gb|AE016795.2|	43836	T	C	40	59	1	63	62	Y	255	T
gi|91983532|gb|AE016795.2|	43848	C	T	32	27	1	49	62	Y	255	C
gi|91983532|gb|AE016795.2|	43872	G	A	30	6	0	45	38	R	69	G
gi|91983532|gb|AE016795.2|	43893	T	C	32	8	1	63	44	Y	176	T
gi|91983532|gb|AE016795.2|	43953	G	A	69	14	0	50	62	N	202	N
gi|91983532|gb|AE016795.2|	43971	A	G	31	9	0	49	54	R	164	A
gi|91983532|gb|AE016795.2|	44073	C	T	255	78	1	63	62	N	255	N
gi|91983532|gb|AE016795.2|	44196	G	A	126	44	1	63	62	M	255	C
gi|91983532|gb|AE016795.2|	44271	G	A	116	45	0	52	62	R	255	G
gi|91983532|gb|AE016795.2|	44316	C	T	29	9	0	51	38	Y	127	C
gi|91983532|gb|AE016795.2|	44349	G	T	75	16	1	63	46	N	255	N
gi|91983532|gb|AE016795.2|	44382	G	A	134	61	1	63	62	R	255	G
gi|91983532|gb|AE016795.2|	44421	A	G	43	125	1	63	62	R	255	A
gi|91983532|gb|AE016795.2|	44577	G	A	83	28	1	50	62	R	255	G
gi|91983532|gb|AE016795.2|	44639	A	C	28	29	1	63	62	M	255	A
gi|91983532|gb|AE016795.2|	44691	T	C	57	10	0	51	56	N	176	N
gi|91983532|gb|AE016795.2|	44716	T	C	41	42	1	63	62	Y	255	T
gi|91983532|gb|AE016795.2|	44758	T	G	135	62	1	63	62	K	255	T
gi|91983532|gb|AE016795.2|	44775	G	A	51	29	1	50	62	R	255	G
gi|91983532|gb|AE016795.2|	44805	A	T	200	85	1	63	62	W	255	A
gi|91983532|gb|AE016795.2|	44933	A	C	35	18	1	63	38	M	198	A
gi|91983532|gb|AE016795.2|	44951	A	C	105	50	1	63	62	M	255	A
gi|91983532|gb|AE016795.2|	45011	C	T	222	102	1	63	62	Y	255	C
gi|91983532|gb|AE016795.2|	45071	T	C	55	53	1	63	62	Y	255	T
gi|91983532|gb|AE016795.2|	45101	T	A	8	48	1	50	22	W	119	T
gi|91983532|gb|AE016795.2|	45188	A	G	114	41	1	63	62	R	255	A
gi|91983532|gb|AE016795.2|	45206	T	G	32	11	1	45	26	K	152	T
gi|91983532|gb|AE016795.2|	45263	A	G	34	15	1	63	32	R	177	A
gi|91983532|gb|AE016795.2|	45266	G	T	33	17	1	63	34	K	166	G
gi|91983532|gb|AE016795.2|	45305	A	G	53	70	1	51	62	R	255	A
gi|91983532|gb|AE016795.2|	45353	C	T	17	23	1	47	38	Y	109	C
gi|91983532|gb|AE016795.2|	45371	A	G	66	44	1	50	62	R	255	A
gi|91983532|gb|AE016795.2|	45398	G	A	72	15	0	50	62	N	248	N
gi|91983532|gb|AE016795.2|	45410	T	C	135	48	1	63	62	Y	255	T
gi|91983532|gb|AE016795.2|	45446	G	A	136	70	1	63	62	R	255	G
gi|91983532|gb|AE016795.2|	45476	A	C	96	23	1	54	62	N	238	N
gi|91983532|gb|AE016795.2|	45515	C	T	34	21	1	53	62	Y	213	C
gi|91983532|gb|AE016795.2|	45533	A	G	144	39	1	63	62	N	255	N
gi|91983532|gb|AE016795.2|	45578	G	A	255	90	1	63	62	N	255	N
gi|91983532|gb|AE016795.2|	45692	G	T	36	23	1	63	24	K	207	G
gi|91983532|gb|AE016795.2|	45737	G	A	87	20	1	49	62	N	255	N
gi|91983532|gb|AE016795.2|	45772	G	A	51	8	1	63	38	N	82	N
gi|91983532|gb|AE016795.2|	45774	A	T	42	5	1	63	38	N	45	N
gi|91983532|gb|AE016795.2|	45801	A	G	35	18	1	53	62	R	210	A
gi|91983532|gb|AE016795.2|	45881	T	C	114	62	1	63	62	Y	255	T
gi|91983532|gb|AE016795.2|	45896	G	A	44	20	0	50	62	R	255	G
gi|91983532|gb|AE016795.2|	45944	A	G	220	92	1	63	62	R	255	A
gi|91983532|gb|AE016795.2|	45987	C	T	3	18	1	63	62	Y	142	C
gi|91983532|gb|AE016795.2|	45992	T	C	35	14	1	63	62	Y	225	T
gi|91983532|gb|AE016795.2|	46051	C	A	55	25	1	47	62	M	209	C
gi|91983532|gb|AE016795.2|	46114	C	T	38	18	1	63	62	Y	240	C
gi|91983532|gb|AE016795.2|	46217	T	G	84	19	1	63	36	N	255	N
gi|91983532|gb|AE016795.2|	46235	C	G	171	48	1	63	62	N	255	N
gi|91983532|gb|AE016795.2|	46271	A	G	150	58	1	63	62	R	255	A
gi|91983532|gb|AE016795.2|	46289	G	A	90	21	1	63	62	N	255	N
gi|91983532|gb|AE016795.2|	46325	T	A	20	7	1	51	20	M	67	C
gi|91983532|gb|AE016795.2|	46331	C	A	90	21	1	63	38	N	255	N
gi|91983532|gb|AE016795.2|	46466	T	C	141	75	1	63	62	Y	143	T
gi|91983532|gb|AE016795.2|	46657	A	G	42	22	1	63	62	R	245	A
gi|91983532|gb|AE016795.2|	46661	G	A	29	12	1	57	48	R	37	G
gi|91983532|gb|AE016795.2|	46762	A	T	84	19	0	50	56	N	206	N
gi|91983532|gb|AE016795.2|	46868	A	C	75	16	0	50	62	N	255	N
gi|91983532|gb|AE016795.2|	46927	A	T	32	11	0	51	60	W	134	A
gi|91983532|gb|AE016795.2|	46951	C	A	255	108	1	63	62	M	255	C
gi|91983532|gb|AE016795.2|	46985	G	A	228	123	1	63	62	R	255	G
gi|91983532|gb|AE016795.2|	47030	G	A	140	55	1	63	62	R	255	G
gi|91983532|gb|AE016795.2|	47075	A	T	63	52	1	63	62	W	255	A
gi|91983532|gb|AE016795.2|	47132	C	T	84	35	0	52	62	Y	255	C
gi|91983532|gb|AE016795.2|	47153	A	G	31	9	0	46	38	R	130	A
gi|91983532|gb|AE016795.2|	47165	G	A	101	52	1	51	62	R	255	G
gi|91983532|gb|AE016795.2|	47228	G	C	91	45	1	63	60	S	255	G
gi|91983532|gb|AE016795.2|	47365	G	A	118	99	1	63	62	R	255	G
gi|91983532|gb|AE016795.2|	47438	C	T	111	56	1	63	62	Y	255	C
gi|91983532|gb|AE016795.2|	47692	A	G	118	55	1	63	62	R	255	A
gi|91983532|gb|AE016795.2|	47714	G	A	211	101	1	63	62	R	255	G
gi|91983532|gb|AE016795.2|	47769	A	G	146	120	1	63	62	R	255	A
gi|91983532|gb|AE016795.2|	47844	T	C	128	79	1	63	62	Y	255	T
gi|91983532|gb|AE016795.2|	47872	A	C	45	43	1	63	62	M	255	A
gi|91983532|gb|AE016795.2|	47918	G	C	237	103	1	63	62	S	255	G
gi|91983532|gb|AE016795.2|	47975	C	T	39	29	1	63	62	Y	255	C
gi|91983532|gb|AE016795.2|	48026	A	G	62	37	1	51	62	R	255	A
gi|91983532|gb|AE016795.2|	48065	A	G	196	104	1	63	62	R	255	A
gi|91983532|gb|AE016795.2|	48087	G	C	109	48	0	51	62	S	234	G
gi|91983532|gb|AE016795.2|	48113	A	G	212	90	1	63	62	R	255	A
gi|91983532|gb|AE016795.2|	48152	T	C	71	26	1	49	42	Y	255	T
gi|91983532|gb|AE016795.2|	48195	T	C	32	10	1	63	34	Y	61	T
gi|91983532|gb|AE016795.2|	48197	T	G	35	17	1	63	32	K	162	T
gi|91983532|gb|AE016795.2|	48239	G	A	246	86	1	63	62	R	255	G
gi|91983532|gb|AE016795.2|	48260	A	G	255	107	1	63	62	N	255	N
gi|91983532|gb|AE016795.2|	48308	G	A	212	106	1	63	62	R	255	G
gi|91983532|gb|AE016795.2|	48341	A	G	68	45	1	63	62	R	255	A
gi|91983532|gb|AE016795.2|	48353	G	T	29	5	0	43	38	K	54	G
gi|91983532|gb|AE016795.2|	48374	T	C	38	14	0	49	62	Y	199	T
gi|91983532|gb|AE016795.2|	48407	A	C	53	59	1	63	62	M	255	A
gi|91983532|gb|AE016795.2|	48455	G	A	66	13	1	63	36	N	255	N
gi|91983532|gb|AE016795.2|	48485	C	A	129	34	0	52	62	N	255	N
gi|91983532|gb|AE016795.2|	48500	C	A	29	7	0	45	48	M	39	C
gi|91983532|gb|AE016795.2|	48516	A	G	102	25	1	55	62	N	255	N
gi|91983532|gb|AE016795.2|	48545	A	G	28	7	1	55	36	R	64	A
gi|91983532|gb|AE016795.2|	48574	A	G	58	29	1	49	62	R	255	A
gi|91983532|gb|AE016795.2|	48635	T	C	32	23	1	63	62	Y	255	T
gi|91983532|gb|AE016795.2|	48674	A	G	104	46	1	63	62	R	255	A
gi|91983532|gb|AE016795.2|	48695	T	A	40	10	0	50	44	W	141	T
gi|91983532|gb|AE016795.2|	48701	T	G	60	22	1	63	60	K	225	T
gi|91983532|gb|AE016795.2|	48749	A	G	119	75	1	63	62	R	255	A
gi|91983532|gb|AE016795.2|	48785	G	A	178	99	1	63	62	R	255	G
gi|91983532|gb|AE016795.2|	48812	G	A	255	112	1	63	62	R	255	G
gi|91983532|gb|AE016795.2|	48869	T	C	32	11	1	47	38	Y	153	T
gi|91983532|gb|AE016795.2|	48887	G	A	92	42	1	63	62	R	255	G
gi|91983532|gb|AE016795.2|	48947	C	T	54	9	1	63	30	N	211	N
gi|91983532|gb|AE016795.2|	48967	G	A	202	71	1	63	62	R	255	G
gi|91983532|gb|AE016795.2|	49144	T	G	56	55	1	63	62	K	255	T
gi|91983532|gb|AE016795.2|	49166	G	A	81	37	1	63	62	R	255	G
gi|91983532|gb|AE016795.2|	49211	C	T	61	37	1	63	62	Y	255	C
gi|91983532|gb|AE016795.2|	49244	G	A	32	13	1	63	26	R	141	G
gi|91983532|gb|AE016795.2|	49280	T	C	255	114	1	63	62	Y	255	T
gi|91983532|gb|AE016795.2|	49358	T	A	140	55	1	63	62	W	255	T
gi|91983532|gb|AE016795.2|	49371	T	A	153	68	1	63	62	W	255	T
gi|91983532|gb|AE016795.2|	49464	A	G	142	85	1	54	62	R	157	A
gi|91983532|gb|AE016795.2|	49508	C	A	69	14	1	63	38	N	153	N
gi|91983532|gb|AE016795.2|	49673	T	C	51	23	1	63	40	Y	255	T
gi|91983532|gb|AE016795.2|	49810	G	A	132	80	1	63	62	R	255	G
gi|91983532|gb|AE016795.2|	49832	C	A	111	40	1	63	62	M	255	C
gi|91983532|gb|AE016795.2|	49926	G	T	189	81	1	63	62	K	255	G
gi|91983532|gb|AE016795.2|	49976	A	C	24	14	1	63	24	M	57	A
gi|91983532|gb|AE016795.2|	49979	T	A	33	16	1	63	24	W	115	T
gi|91983532|gb|AE016795.2|	50013	G	A	32	15	1	60	50	R	170	G
gi|91983532|gb|AE016795.2|	50128	T	C	42	5	0	48	32	N	88	N
gi|91983532|gb|AE016795.2|	50171	C	T	54	9	1	63	28	N	99	N
gi|91983532|gb|AE016795.2|	50195	T	C	96	89	1	63	62	Y	255	T
gi|91983532|gb|AE016795.2|	50318	A	G	255	120	1	63	62	R	255	A
gi|91983532|gb|AE016795.2|	50395	T	C	104	156	1	63	62	Y	104	T
gi|91983532|gb|AE016795.2|	50396	A	G	137	147	1	63	62	R	73	A
gi|91983532|gb|AE016795.2|	50474	C	G	48	7	1	48	26	N	137	N
gi|91983532|gb|AE016795.2|	50501	T	G	105	26	0	47	62	N	255	N
gi|91983532|gb|AE016795.2|	50528	G	A	36	20	0	47	62	R	234	G
gi|91983532|gb|AE016795.2|	50567	A	C	81	18	0	46	62	N	192	N
gi|91983532|gb|AE016795.2|	50639	T	A	48	7	0	47	48	N	125	N
gi|91983532|gb|AE016795.2|	50702	A	G	182	74	1	63	62	R	255	A
gi|91983532|gb|AE016795.2|	50735	G	A	106	38	1	63	62	R	255	G
gi|91983532|gb|AE016795.2|	50777	A	G	62	31	1	51	62	S	243	C
gi|91983532|gb|AE016795.2|	50843	A	T	66	13	1	63	48	N	240	N
gi|91983532|gb|AE016795.2|	50891	T	C	36	28	1	63	62	Y	201	T
gi|91983532|gb|AE016795.2|	50957	C	T	61	40	1	63	62	Y	255	C
gi|91983532|gb|AE016795.2|	50981	C	T	10	39	1	63	62	Y	255	C
gi|91983532|gb|AE016795.2|	51032	A	G	32	15	1	63	54	R	72	A
gi|91983532|gb|AE016795.2|	51059	A	G	39	23	1	63	22	R	255	A
gi|91983532|gb|AE016795.2|	51101	G	T	27	12	0	46	50	K	54	G
gi|91983532|gb|AE016795.2|	51128	C	T	155	81	0	51	62	Y	255	C
gi|91983532|gb|AE016795.2|	51155	G	C	59	33	0	48	62	S	255	G
gi|91983532|gb|AE016795.2|	51209	T	A	33	13	0	49	60	W	203	T
gi|91983532|gb|AE016795.2|	51236	C	T	77	54	1	51	62	Y	255	C
gi|91983532|gb|AE016795.2|	51263	G	A	93	35	0	47	62	M	255	C
gi|91983532|gb|AE016795.2|	51299	G	A	217	76	1	63	62	R	255	G
gi|91983532|gb|AE016795.2|	51569	T	C	85	32	1	63	62	Y	255	T
gi|91983532|gb|AE016795.2|	51590	G	C	42	28	1	51	62	S	255	G
gi|91983532|gb|AE016795.2|	51665	G	A	140	59	1	63	62	R	255	G
gi|91983532|gb|AE016795.2|	51785	A	T	57	10	0	50	56	N	215	N
gi|91983532|gb|AE016795.2|	51795	C	T	34	10	1	63	44	Y	77	C
gi|91983532|gb|AE016795.2|	51799	A	C	32	12	1	63	60	M	158	A
gi|91983532|gb|AE016795.2|	51848	T	C	129	63	1	63	62	Y	255	T
gi|91983532|gb|AE016795.2|	52040	G	A	29	7	1	63	28	R	104	G
gi|91983532|gb|AE016795.2|	52091	C	T	33	29	1	51	46	W	243	A
gi|91983532|gb|AE016795.2|	52145	G	T	37	20	1	63	56	K	253	G
gi|91983532|gb|AE016795.2|	52175	A	C	35	14	0	50	62	M	221	A
gi|91983532|gb|AE016795.2|	52202	G	A	93	22	1	63	62	N	255	N
gi|91983532|gb|AE016795.2|	52292	T	G	57	40	1	63	62	K	255	T
gi|91983532|gb|AE016795.2|	52325	G	T	27	13	1	63	38	K	169	G
gi|91983532|gb|AE016795.2|	52358	A	T	201	76	1	63	62	W	255	A
gi|91983532|gb|AE016795.2|	52571	G	A	86	39	1	63	62	W	255	T
gi|91983532|gb|AE016795.2|	52651	C	T	235	82	1	63	62	Y	255	C
gi|91983532|gb|AE016795.2|	52727	G	T	135	78	1	63	62	K	255	G
gi|91983532|gb|AE016795.2|	52858	A	G	76	37	1	57	62	R	255	A
gi|91983532|gb|AE016795.2|	52911	T	C	33	12	1	49	48	Y	136	T
gi|91983532|gb|AE016795.2|	53045	G	A	67	127	1	63	62	R	255	G
gi|91983532|gb|AE016795.2|	53046	C	T	104	125	1	63	62	Y	255	C
gi|91983532|gb|AE016795.2|	53085	T	C	157	60	1	63	62	S	255	G
gi|91983532|gb|AE016795.2|	53103	T	C	32	14	0	46	62	Y	182	T
gi|91983532|gb|AE016795.2|	53122	A	C	105	51	1	63	62	M	255	A
gi|91983532|gb|AE016795.2|	53160	C	T	143	51	0	49	62	Y	255	C
gi|91983532|gb|AE016795.2|	53214	C	T	66	35	1	63	62	Y	255	C
gi|91983532|gb|AE016795.2|	53223	A	T	53	30	1	63	62	W	255	A
gi|91983532|gb|AE016795.2|	53390	T	A	59	60	1	63	62	W	255	T
gi|91983532|gb|AE016795.2|	53427	C	T	201	108	1	63	62	Y	255	C
gi|91983532|gb|AE016795.2|	53526	G	C	87	20	1	63	42	N	255	N
gi|91983532|gb|AE016795.2|	53735	C	A	152	72	1	63	62	M	255	C
gi|91983532|gb|AE016795.2|	53765	T	C	78	66	1	63	62	Y	255	T
gi|91983532|gb|AE016795.2|	53793	C	T	123	32	0	52	62	N	255	N
gi|91983532|gb|AE016795.2|	53868	C	T	84	19	1	63	62	N	255	N
gi|91983532|gb|AE016795.2|	53900	G	A	235	69	1	63	62	N	255	N
gi|91983532|gb|AE016795.2|	53918	C	T	66	62	1	63	62	Y	255	C
gi|91983532|gb|AE016795.2|	53954	T	C	38	25	1	49	56	Y	223	T
gi|91983532|gb|AE016795.2|	54053	T	C	159	94	1	63	62	Y	255	T
gi|91983532|gb|AE016795.2|	54191	A	T	53	27	1	63	62	W	255	A
gi|91983532|gb|AE016795.2|	54287	G	A	38	25	1	47	62	R	234	G
gi|91983532|gb|AE016795.2|	54669	A	T	255	134	1	63	62	W	255	A
gi|91983532|gb|AE016795.2|	54862	T	G	248	92	1	63	62	K	255	T
gi|91983532|gb|AE016795.2|	54970	C	T	255	82	1	63	62	N	255	N
gi|91983532|gb|AE016795.2|	54994	A	C	255	114	1	63	62	M	255	A
gi|91983532|gb|AE016795.2|	55283	A	G	175	67	1	63	62	R	255	A
gi|91983532|gb|AE016795.2|	55297	A	G	47	44	1	63	62	R	255	A
gi|91983532|gb|AE016795.2|	55423	A	G	255	117	1	63	62	N	242	N
gi|91983532|gb|AE016795.2|	55535	T	C	168	114	1	63	62	Y	255	T
gi|91983532|gb|AE016795.2|	55567	G	T	23	52	1	51	62	K	227	G
gi|91983532|gb|AE016795.2|	55603	G	A	188	81	1	63	62	R	255	G
gi|91983532|gb|AE016795.2|	55683	T	C	99	48	1	63	62	Y	255	T
gi|91983532|gb|AE016795.2|	55703	T	C	112	45	0	50	62	Y	255	T
gi|91983532|gb|AE016795.2|	55730	G	A	167	77	1	63	62	R	255	G
gi|91983532|gb|AE016795.2|	55766	C	A	99	52	1	63	62	M	255	C
gi|91983532|gb|AE016795.2|	55863	C	T	32	11	1	63	56	Y	166	C
gi|91983532|gb|AE016795.2|	55868	T	C	20	17	1	63	48	Y	204	T
gi|91983532|gb|AE016795.2|	55920	A	G	40	29	1	63	50	R	255	A
gi|91983532|gb|AE016795.2|	56047	C	T	54	9	0	48	44	N	133	N
gi|91983532|gb|AE016795.2|	56111	C	T	50	30	1	63	44	W	255	A
gi|91983532|gb|AE016795.2|	56127	T	C	27	5	0	47	36	Y	38	T
gi|91983532|gb|AE016795.2|	56148	T	C	191	111	1	63	62	Y	255	T
gi|91983532|gb|AE016795.2|	56201	T	C	211	113	1	63	62	Y	255	T
gi|91983532|gb|AE016795.2|	56258	T	C	97	90	1	63	62	Y	255	T
gi|91983532|gb|AE016795.2|	56294	A	G	9	142	1	63	62	R	255	A
gi|91983532|gb|AE016795.2|	56321	C	A	30	6	0	49	28	M	48	C
gi|91983532|gb|AE016795.2|	56324	C	T	29	5	0	49	30	Y	51	C
gi|91983532|gb|AE016795.2|	56354	G	A	30	17	1	55	62	R	94	G
gi|91983532|gb|AE016795.2|	56381	G	T	65	24	0	52	62	K	255	G
gi|91983532|gb|AE016795.2|	56483	T	C	255	97	1	63	62	M	255	A
gi|91983532|gb|AE016795.2|	56518	A	G	32	17	1	50	32	R	209	A
gi|91983532|gb|AE016795.2|	56612	A	G	40	15	1	63	62	R	224	A
gi|91983532|gb|AE016795.2|	56618	C	T	57	21	1	63	62	Y	255	C
gi|91983532|gb|AE016795.2|	56663	A	G	118	95	1	63	62	R	255	A
gi|91983532|gb|AE016795.2|	56699	G	A	196	69	1	63	62	R	255	G
gi|91983532|gb|AE016795.2|	56720	A	T	168	47	0	50	62	N	255	N
gi|91983532|gb|AE016795.2|	56747	T	C	255	79	1	63	62	N	255	N
gi|91983532|gb|AE016795.2|	56837	A	G	255	110	1	63	62	R	255	A
gi|91983532|gb|AE016795.2|	56894	G	C	88	33	1	50	62	M	255	A
gi|91983532|gb|AE016795.2|	56906	A	G	57	10	0	48	54	N	188	N
gi|91983532|gb|AE016795.2|	56978	G	A	255	80	1	63	62	N	255	N
gi|91983532|gb|AE016795.2|	57110	T	C	225	89	1	63	62	Y	255	T
gi|91983532|gb|AE016795.2|	57194	A	C	87	36	1	63	62	M	255	A
gi|91983532|gb|AE016795.2|	57212	T	A	44	48	1	63	62	W	102	T
gi|91983532|gb|AE016795.2|	57251	A	G	129	51	1	63	62	R	255	A
gi|91983532|gb|AE016795.2|	57307	C	A	229	67	0	51	62	N	255	N
gi|91983532|gb|AE016795.2|	57335	T	C	47	21	0	48	62	Y	255	T
gi|91983532|gb|AE016795.2|	57347	A	G	58	32	1	63	62	R	255	A
gi|91983532|gb|AE016795.2|	57390	A	G	30	12	1	63	62	R	135	A
gi|91983532|gb|AE016795.2|	57397	G	A	41	22	1	63	62	R	255	G
gi|91983532|gb|AE016795.2|	57473	A	G	37	41	1	63	62	R	255	A
gi|91983532|gb|AE016795.2|	57480	G	C	123	32	1	63	62	N	255	N
gi|91983532|gb|AE016795.2|	57522	A	G	206	144	1	63	62	R	255	A
gi|91983532|gb|AE016795.2|	57561	A	G	248	90	1	63	62	S	255	C
gi|91983532|gb|AE016795.2|	57579	C	A	63	23	1	51	62	M	255	C
gi|91983532|gb|AE016795.2|	57612	G	A	83	32	1	63	62	W	255	T
gi|91983532|gb|AE016795.2|	57672	G	C	37	36	1	63	62	S	255	G
gi|91983532|gb|AE016795.2|	57732	C	A	46	17	0	49	62	M	209	C
gi|91983532|gb|AE016795.2|	57750	A	C	4	12	1	45	44	S	53	G
gi|91983532|gb|AE016795.2|	57836	G	C	54	31	1	63	62	S	255	G
gi|91983532|gb|AE016795.2|	57842	A	G	40	26	1	63	62	R	255	A
gi|91983532|gb|AE016795.2|	57879	C	T	57	48	1	63	62	Y	245	C
gi|91983532|gb|AE016795.2|	57915	C	T	106	38	1	63	62	Y	255	C
gi|91983532|gb|AE016795.2|	57972	C	T	21	7	1	63	50	Y	94	C
gi|91983532|gb|AE016795.2|	57976	G	A	78	17	1	63	50	N	248	N
gi|91983532|gb|AE016795.2|	58011	T	C	75	40	1	63	62	S	255	G
gi|91983532|gb|AE016795.2|	58065	T	C	33	10	1	47	28	Y	119	T
gi|91983532|gb|AE016795.2|	58110	G	A	36	19	1	63	44	R	194	G
gi|91983532|gb|AE016795.2|	58164	G	A	88	107	1	63	62	R	255	G
gi|91983532|gb|AE016795.2|	58209	G	A	40	39	1	63	54	R	66	G
gi|91983532|gb|AE016795.2|	58246	G	C	4	16	1	63	36	S	242	G
gi|91983532|gb|AE016795.2|	58293	A	G	238	118	1	63	62	S	237	C
gi|91983532|gb|AE016795.2|	58347	A	G	33	7	1	63	32	K	51	T
gi|91983532|gb|AE016795.2|	58392	C	T	192	101	1	63	62	Y	255	C
gi|91983532|gb|AE016795.2|	58443	A	G	115	67	1	63	62	R	255	A
gi|91983532|gb|AE016795.2|	58704	A	G	84	56	1	63	62	R	255	A
gi|91983532|gb|AE016795.2|	58737	T	A	144	69	1	63	62	W	255	T
gi|91983532|gb|AE016795.2|	58863	A	G	120	31	1	63	62	N	255	N
gi|91983532|gb|AE016795.2|	58896	C	T	40	18	1	63	32	Y	249	C
gi|91983532|gb|AE016795.2|	58899	C	G	32	14	1	63	40	S	40	C
gi|91983532|gb|AE016795.2|	59206	C	T	38	22	1	63	46	Y	246	C
gi|91983532|gb|AE016795.2|	59251	G	A	57	26	1	63	54	R	169	G
gi|91983532|gb|AE016795.2|	59269	T	A	75	16	0	50	58	N	255	N
gi|91983532|gb|AE016795.2|	59290	A	G	72	34	1	63	62	R	255	A
gi|91983532|gb|AE016795.2|	59335	A	C	42	34	1	49	62	M	255	A
gi|91983532|gb|AE016795.2|	59377	T	C	37	28	1	63	26	Y	198	T
gi|91983532|gb|AE016795.2|	59392	G	T	40	33	1	63	24	K	229	G
gi|91983532|gb|AE016795.2|	59467	A	T	93	22	0	50	62	N	255	N
gi|91983532|gb|AE016795.2|	59494	T	C	102	25	0	51	62	N	255	N
gi|91983532|gb|AE016795.2|	59560	A	G	38	21	1	63	52	R	166	A
gi|91983532|gb|AE016795.2|	59632	G	T	161	53	1	63	62	W	255	A
gi|91983532|gb|AE016795.2|	59692	A	C	255	117	1	63	62	S	255	G
gi|91983532|gb|AE016795.2|	59731	G	A	89	41	1	63	62	R	184	G
gi|91983532|gb|AE016795.2|	59743	G	T	54	9	0	51	56	N	201	N
gi|91983532|gb|AE016795.2|	59767	A	G	179	73	1	63	62	R	255	A
gi|91983532|gb|AE016795.2|	59893	A	G	130	74	1	63	62	R	255	A
gi|91983532|gb|AE016795.2|	59930	T	C	33	28	1	63	22	Y	165	T
gi|91983532|gb|AE016795.2|	59931	T	C	22	25	1	63	26	Y	126	T
gi|91983532|gb|AE016795.2|	59965	A	G	29	13	1	63	44	R	59	A
gi|91983532|gb|AE016795.2|	59971	A	G	41	33	1	63	62	R	255	A
gi|91983532|gb|AE016795.2|	60013	C	T	185	75	1	63	62	Y	255	C
gi|91983532|gb|AE016795.2|	60043	C	T	157	66	1	63	62	Y	255	C
gi|91983532|gb|AE016795.2|	60157	A	G	24	13	1	63	40	R	189	A
gi|91983532|gb|AE016795.2|	60172	C	T	135	36	1	57	62	N	255	N
gi|91983532|gb|AE016795.2|	60208	T	C	27	33	1	63	54	Y	134	T
gi|91983532|gb|AE016795.2|	60241	C	T	78	44	1	63	62	Y	255	C
gi|91983532|gb|AE016795.2|	60271	C	T	60	22	1	51	60	Y	255	C
gi|91983532|gb|AE016795.2|	60310	T	C	50	24	1	63	62	Y	238	T
gi|91983532|gb|AE016795.2|	60346	C	T	166	73	1	63	62	Y	255	C
gi|91983532|gb|AE016795.2|	60403	C	T	64	32	1	63	36	Y	237	C
gi|91983532|gb|AE016795.2|	60439	G	A	143	77	1	51	62	R	255	G
gi|91983532|gb|AE016795.2|	60499	C	T	35	20	1	63	38	Y	224	C
gi|91983532|gb|AE016795.2|	60502	A	G	48	7	1	63	34	N	116	N
gi|91983532|gb|AE016795.2|	60574	A	G	34	20	1	51	60	R	139	A
gi|91983532|gb|AE016795.2|	60601	G	A	103	43	1	63	62	R	255	G
gi|91983532|gb|AE016795.2|	60651	A	G	145	61	1	63	62	R	255	A
gi|91983532|gb|AE016795.2|	60675	G	T	32	11	1	49	28	Y	83	C
gi|91983532|gb|AE016795.2|	60708	T	C	46	53	1	63	62	Y	255	T
gi|91983532|gb|AE016795.2|	60753	T	A	32	9	1	57	54	W	170	T
gi|91983532|gb|AE016795.2|	60804	A	C	34	15	1	63	36	M	172	A
gi|91983532|gb|AE016795.2|	60867	A	G	49	19	1	63	62	K	199	T
gi|91983532|gb|AE016795.2|	60873	C	T	35	12	1	63	48	Y	217	C
gi|91983532|gb|AE016795.2|	60903	T	C	29	5	1	41	38	Y	46	T
gi|91983532|gb|AE016795.2|	60909	A	G	32	9	1	60	48	R	96	A
gi|91983532|gb|AE016795.2|	60942	T	A	57	10	1	63	50	N	159	N
gi|91983532|gb|AE016795.2|	60951	C	T	96	34	1	63	62	Y	255	C
gi|91983532|gb|AE016795.2|	60985	A	G	93	84	1	63	62	R	255	A
gi|91983532|gb|AE016795.2|	61056	A	G	111	40	1	63	62	R	255	A
gi|91983532|gb|AE016795.2|	61074	C	T	55	28	1	57	62	Y	255	C
gi|91983532|gb|AE016795.2|	61103	T	G	96	175	1	63	62	K	255	T
gi|91983532|gb|AE016795.2|	61136	G	A	109	44	1	63	62	R	255	G
gi|91983532|gb|AE016795.2|	61184	T	C	73	31	1	63	62	Y	255	T
gi|91983532|gb|AE016795.2|	61251	T	C	35	14	0	48	54	Y	133	T
gi|91983532|gb|AE016795.2|	61265	G	A	76	32	1	63	62	R	255	G
gi|91983532|gb|AE016795.2|	61312	C	A	74	37	0	49	62	M	238	C
gi|91983532|gb|AE016795.2|	61360	A	G	32	11	0	49	38	R	108	A
gi|91983532|gb|AE016795.2|	61367	T	C	36	27	1	63	62	Y	67	T
gi|91983532|gb|AE016795.2|	61526	A	G	29	81	1	63	62	R	255	A
gi|91983532|gb|AE016795.2|	61544	A	G	32	24	1	50	62	R	170	A
gi|91983532|gb|AE016795.2|	61562	A	G	57	10	0	50	56	N	223	N
gi|91983532|gb|AE016795.2|	61657	C	T	68	25	1	63	62	Y	255	C
gi|91983532|gb|AE016795.2|	61779	G	T	66	32	0	48	46	K	255	G
gi|91983532|gb|AE016795.2|	61818	G	C	180	65	1	63	62	S	255	G
gi|91983532|gb|AE016795.2|	61839	T	C	57	25	1	63	62	Y	255	T
gi|91983532|gb|AE016795.2|	61878	G	A	64	31	1	52	62	R	250	G
gi|91983532|gb|AE016795.2|	61996	C	A	47	28	1	51	62	M	255	C
gi|91983532|gb|AE016795.2|	62028	G	A	74	27	1	63	62	R	255	G
gi|91983532|gb|AE016795.2|	62040	C	T	62	27	0	50	62	Y	255	C
gi|91983532|gb|AE016795.2|	62112	G	A	255	114	1	63	62	R	255	G
gi|91983532|gb|AE016795.2|	62185	T	C	51	19	1	63	56	Y	255	T
gi|91983532|gb|AE016795.2|	62196	G	C	20	8	1	63	32	M	45	A
gi|91983532|gb|AE016795.2|	62273	G	A	164	53	1	63	62	R	255	G
gi|91983532|gb|AE016795.2|	62352	A	G	114	68	1	51	62	R	255	A
gi|91983532|gb|AE016795.2|	62481	G	T	151	93	1	63	62	K	255	G
gi|91983532|gb|AE016795.2|	62538	A	G	255	100	1	63	62	R	255	A
gi|91983532|gb|AE016795.2|	62586	T	A	42	5	0	41	42	N	94	N
gi|91983532|gb|AE016795.2|	62670	T	C	29	5	0	47	42	Y	54	T
gi|91983532|gb|AE016795.2|	62691	T	A	73	45	1	63	62	W	255	T
gi|91983532|gb|AE016795.2|	62769	T	C	65	49	1	63	62	Y	255	T
gi|91983532|gb|AE016795.2|	62787	T	G	117	42	1	63	62	K	255	T
gi|91983532|gb|AE016795.2|	62832	C	T	172	84	1	53	62	Y	255	C
gi|91983532|gb|AE016795.2|	62865	G	C	35	15	1	63	38	S	184	G
gi|91983532|gb|AE016795.2|	62901	A	G	137	91	1	63	62	R	255	A
gi|91983532|gb|AE016795.2|	62958	G	T	171	48	1	63	62	N	255	N
gi|91983532|gb|AE016795.2|	62996	T	C	20	23	0	48	62	S	109	G
gi|91983532|gb|AE016795.2|	63004	G	T	40	52	1	63	62	K	255	G
gi|91983532|gb|AE016795.2|	63159	C	A	255	143	1	63	62	R	237	G
gi|91983532|gb|AE016795.2|	63184	A	G	255	139	1	63	62	R	255	A
gi|91983532|gb|AE016795.2|	63238	C	T	49	22	1	63	62	Y	255	C
gi|91983532|gb|AE016795.2|	63243	T	C	65	24	1	63	62	Y	255	T
gi|91983532|gb|AE016795.2|	63361	G	A	35	9	1	50	42	M	150	C
gi|91983532|gb|AE016795.2|	63423	A	C	202	58	1	63	62	N	255	N
gi|91983532|gb|AE016795.2|	63465	A	T	39	21	1	63	58	W	152	A
gi|91983532|gb|AE016795.2|	63503	T	C	51	8	1	48	42	N	140	N
gi|91983532|gb|AE016795.2|	63612	A	G	171	74	1	63	62	R	255	A
gi|91983532|gb|AE016795.2|	63705	A	G	62	127	1	63	62	R	255	A
gi|91983532|gb|AE016795.2|	63753	C	T	205	82	0	52	62	Y	255	C
gi|91983532|gb|AE016795.2|	63780	T	G	255	153	1	63	62	K	255	T
gi|91983532|gb|AE016795.2|	63821	G	A	255	123	1	63	62	R	255	G
gi|91983532|gb|AE016795.2|	63942	T	C	232	76	1	63	62	Y	255	T
gi|91983532|gb|AE016795.2|	63960	G	A	102	25	0	48	62	N	231	N
gi|91983532|gb|AE016795.2|	63984	T	C	42	5	0	47	42	N	130	N
gi|91983532|gb|AE016795.2|	64046	G	A	81	74	1	53	62	R	255	G
gi|91983532|gb|AE016795.2|	64069	T	C	26	35	0	49	22	Y	230	T
gi|91983532|gb|AE016795.2|	64070	G	A	22	33	0	49	26	R	234	G
gi|91983532|gb|AE016795.2|	64094	C	T	43	16	0	46	62	Y	166	C
gi|91983532|gb|AE016795.2|	64130	G	A	36	10	1	49	60	R	103	G
gi|91983532|gb|AE016795.2|	64169	G	A	82	48	1	63	62	R	255	G
gi|91983532|gb|AE016795.2|	64217	A	G	57	45	1	63	62	R	255	A
gi|91983532|gb|AE016795.2|	64343	A	G	34	18	1	51	62	R	246	A
gi|91983532|gb|AE016795.2|	64349	A	G	31	7	0	48	48	R	71	A
gi|91983532|gb|AE016795.2|	64463	T	C	175	67	1	63	62	Y	255	T
gi|91983532|gb|AE016795.2|	64481	C	T	31	9	0	47	38	Y	161	C
gi|91983532|gb|AE016795.2|	64499	T	C	102	25	1	51	62	N	255	N
gi|91983532|gb|AE016795.2|	64529	A	T	52	57	1	63	62	W	247	A
gi|91983532|gb|AE016795.2|	64682	A	C	38	45	1	63	62	M	255	A
gi|91983532|gb|AE016795.2|	64688	A	T	31	12	0	49	22	W	87	A
gi|91983532|gb|AE016795.2|	64726	T	C	80	30	1	63	62	Y	255	T
gi|91983532|gb|AE016795.2|	64760	T	G	158	61	1	63	62	K	255	T
gi|91983532|gb|AE016795.2|	64802	T	G	87	36	1	63	54	K	255	T
gi|91983532|gb|AE016795.2|	64853	C	G	46	21	1	63	58	S	255	C
gi|91983532|gb|AE016795.2|	64949	C	A	177	86	1	63	62	M	255	C
gi|91983532|gb|AE016795.2|	64991	A	G	255	96	1	63	62	S	255	C
gi|91983532|gb|AE016795.2|	65081	A	G	63	34	1	63	62	R	170	A
gi|91983532|gb|AE016795.2|	65108	T	C	44	15	1	63	26	Y	163	T
gi|91983532|gb|AE016795.2|	65148	C	T	90	51	1	63	62	Y	255	C
gi|91983532|gb|AE016795.2|	65159	C	T	42	5	0	42	42	N	87	N
gi|91983532|gb|AE016795.2|	65211	T	C	79	29	0	49	62	Y	255	T
gi|91983532|gb|AE016795.2|	65237	C	A	140	66	0	53	62	M	255	C
gi|91983532|gb|AE016795.2|	65303	C	A	129	55	1	63	62	W	255	T
gi|91983532|gb|AE016795.2|	65345	A	G	45	38	1	63	62	S	193	C
gi|91983532|gb|AE016795.2|	65369	C	T	127	62	1	63	62	Y	255	C
gi|91983532|gb|AE016795.2|	65402	T	G	52	23	1	63	62	K	255	T
gi|91983532|gb|AE016795.2|	65465	T	C	32	17	1	63	54	Y	113	T
gi|91983532|gb|AE016795.2|	65498	A	G	255	103	1	63	62	R	255	A
gi|91983532|gb|AE016795.2|	65810	C	T	164	68	1	63	62	Y	255	C
gi|91983532|gb|AE016795.2|	65982	A	G	77	75	1	63	62	R	255	A
gi|91983532|gb|AE016795.2|	66030	A	G	190	86	1	63	62	R	255	A
gi|91983532|gb|AE016795.2|	66153	T	C	33	13	1	63	26	Y	141	T
gi|91983532|gb|AE016795.2|	66183	A	T	109	44	1	63	62	W	227	A
gi|91983532|gb|AE016795.2|	66216	A	G	122	90	1	63	62	R	255	A
gi|91983532|gb|AE016795.2|	66302	C	T	108	62	1	63	62	Y	167	C
gi|91983532|gb|AE016795.2|	66446	T	C	255	123	1	63	62	Y	255	T
gi|91983532|gb|AE016795.2|	66506	C	T	253	86	1	63	62	K	255	G
gi|91983532|gb|AE016795.2|	66551	G	A	60	22	1	63	62	R	255	G
gi|91983532|gb|AE016795.2|	66560	A	G	97	35	1	63	62	R	255	A
gi|91983532|gb|AE016795.2|	66704	T	C	115	54	1	63	62	Y	255	T
gi|91983532|gb|AE016795.2|	66788	C	G	101	39	1	63	62	S	255	C
gi|91983532|gb|AE016795.2|	66821	A	T	45	6	0	40	44	N	55	N
gi|91983532|gb|AE016795.2|	66830	G	A	135	36	1	63	62	N	255	N
gi|91983532|gb|AE016795.2|	66866	A	C	211	61	1	63	62	N	255	N
gi|91983532|gb|AE016795.2|	66887	G	A	215	78	1	63	62	R	255	G
gi|91983532|gb|AE016795.2|	66932	T	C	146	106	1	63	62	Y	255	T
gi|91983532|gb|AE016795.2|	67003	T	C	255	159	1	63	62	Y	242	T
gi|91983532|gb|AE016795.2|	67123	A	C	76	70	1	63	62	M	255	A
gi|91983532|gb|AE016795.2|	67201	C	G	39	33	1	63	62	S	255	C
gi|91983532|gb|AE016795.2|	67261	A	C	223	65	1	63	62	N	255	N
gi|91983532|gb|AE016795.2|	67306	A	G	235	98	1	63	62	R	255	A
gi|91983532|gb|AE016795.2|	67342	G	A	78	31	1	63	56	R	255	G
gi|91983532|gb|AE016795.2|	67390	T	G	196	101	1	63	62	K	255	T
gi|91983532|gb|AE016795.2|	67423	C	G	36	23	1	63	62	S	182	C
gi|91983532|gb|AE016795.2|	67567	C	T	104	42	1	63	62	Y	255	C
gi|91983532|gb|AE016795.2|	67627	G	A	227	100	1	63	62	R	255	G
gi|91983532|gb|AE016795.2|	67666	C	A	138	63	1	63	62	M	255	C
gi|91983532|gb|AE016795.2|	67708	G	A	181	69	0	52	62	R	255	G
gi|91983532|gb|AE016795.2|	67783	A	G	27	28	1	48	62	R	130	A
gi|91983532|gb|AE016795.2|	67798	A	G	27	12	1	48	36	R	122	A
gi|91983532|gb|AE016795.2|	67816	G	A	144	39	1	60	62	N	255	N
gi|91983532|gb|AE016795.2|	67850	C	T	255	104	1	63	62	Y	255	C
gi|91983532|gb|AE016795.2|	67906	T	C	109	65	1	63	62	Y	255	T
gi|91983532|gb|AE016795.2|	67930	G	A	175	76	1	63	62	R	255	G
gi|91983532|gb|AE016795.2|	67972	C	T	117	92	1	63	62	Y	255	C
gi|91983532|gb|AE016795.2|	68014	A	T	65	24	1	63	62	W	255	A
gi|91983532|gb|AE016795.2|	68020	G	A	54	20	1	63	62	R	236	G
gi|91983532|gb|AE016795.2|	68062	G	A	85	31	1	63	62	R	255	G
gi|91983532|gb|AE016795.2|	68095	T	C	255	113	1	63	62	Y	255	T
gi|91983532|gb|AE016795.2|	68152	T	C	43	29	1	52	62	Y	255	T
gi|91983532|gb|AE016795.2|	68170	C	T	32	12	1	47	48	Y	177	C
gi|91983532|gb|AE016795.2|	110881	G	A	55	19	1	47	62	R	167	G
gi|91983532|gb|AE016795.2|	110943	T	C	38	12	1	47	28	Y	142	T
gi|91983532|gb|AE016795.2|	111003	T	G	45	38	1	63	62	K	255	T
gi|91983532|gb|AE016795.2|	111084	G	A	211	61	1	63	62	N	255	N
gi|91983532|gb|AE016795.2|	111111	C	G	35	8	1	46	44	K	70	T
gi|91983532|gb|AE016795.2|	111164	C	T	53	21	1	63	62	W	226	A
gi|91983532|gb|AE016795.2|	111287	G	A	190	54	1	63	62	N	255	N
gi|91983532|gb|AE016795.2|	111347	A	G	37	21	1	63	62	R	241	A
gi|91983532|gb|AE016795.2|	111360	C	T	109	52	1	63	62	Y	255	C
gi|91983532|gb|AE016795.2|	111441	A	G	78	17	1	63	44	N	255	N
gi|91983532|gb|AE016795.2|	111468	T	C	57	21	1	52	62	Y	255	T
gi|91983532|gb|AE016795.2|	111486	G	T	143	51	1	63	62	K	255	G
gi|91983532|gb|AE016795.2|	111522	A	G	65	24	1	52	62	R	249	A
gi|91983532|gb|AE016795.2|	111542	A	G	45	6	1	41	36	N	57	N
gi|91983532|gb|AE016795.2|	111579	A	G	255	96	1	63	62	R	255	A
gi|91983532|gb|AE016795.2|	111675	A	C	69	14	1	63	48	N	255	N
gi|91983532|gb|AE016795.2|	111714	T	C	105	26	0	49	62	N	255	N
gi|91983532|gb|AE016795.2|	111735	C	G	72	15	0	51	62	N	255	N
gi|91983532|gb|AE016795.2|	111755	A	G	190	67	1	63	62	R	255	A
gi|91983532|gb|AE016795.2|	111795	G	A	237	98	1	63	62	R	255	G
gi|91983532|gb|AE016795.2|	111828	G	A	35	15	1	63	54	R	233	G
gi|91983532|gb|AE016795.2|	111867	G	T	126	92	1	63	62	K	255	G
gi|91983532|gb|AE016795.2|	111948	T	A	49	24	1	63	34	W	255	T
gi|91983532|gb|AE016795.2|	111969	A	G	143	73	1	63	62	R	255	A
gi|91983532|gb|AE016795.2|	112011	G	A	99	24	1	63	54	N	255	N
gi|91983532|gb|AE016795.2|	112035	G	A	59	24	1	63	44	W	255	T
gi|91983532|gb|AE016795.2|	112070	T	A	26	13	1	63	32	W	114	T
gi|91983532|gb|AE016795.2|	112071	G	A	32	8	1	63	26	W	96	T
gi|91983532|gb|AE016795.2|	112092	A	G	147	77	1	63	62	R	255	A
gi|91983532|gb|AE016795.2|	112125	A	G	50	24	1	63	60	R	255	A
gi|91983532|gb|AE016795.2|	112135	C	T	31	10	1	63	36	Y	201	C
gi|91983532|gb|AE016795.2|	112303	C	T	161	67	1	63	62	Y	255	C
gi|91983532|gb|AE016795.2|	112325	T	G	13	34	1	63	62	K	104	T
gi|91983532|gb|AE016795.2|	112399	C	T	73	99	1	63	62	Y	255	C
gi|91983532|gb|AE016795.2|	112444	T	C	78	34	1	63	62	Y	255	T
gi|91983532|gb|AE016795.2|	112480	T	C	90	21	0	51	62	N	246	N
gi|91983532|gb|AE016795.2|	112531	A	G	42	19	1	63	28	R	173	A
gi|91983532|gb|AE016795.2|	112564	A	G	90	37	1	63	62	R	255	A
gi|91983532|gb|AE016795.2|	112612	C	T	165	46	1	63	62	N	255	N
gi|91983532|gb|AE016795.2|	112714	C	A	57	21	1	63	62	M	216	C
gi|91983532|gb|AE016795.2|	112738	G	A	114	41	1	63	62	R	255	G
gi|91983532|gb|AE016795.2|	112888	G	T	210	76	1	63	62	W	255	A
gi|91983532|gb|AE016795.2|	112939	A	G	230	96	1	63	62	R	255	A
gi|91983532|gb|AE016795.2|	112972	G	A	255	118	1	63	62	R	255	G
gi|91983532|gb|AE016795.2|	113053	A	G	78	42	1	63	62	S	255	C
gi|91983532|gb|AE016795.2|	113142	C	A	74	56	1	63	62	M	255	C
gi|91983532|gb|AE016795.2|	113168	A	G	42	19	0	50	62	R	193	A
gi|91983532|gb|AE016795.2|	113394	A	C	31	23	1	63	54	M	149	A
gi|91983532|gb|AE016795.2|	113398	T	G	26	9	0	47	32	K	48	T
gi|91983532|gb|AE016795.2|	113422	T	C	34	21	1	45	62	Y	154	T
gi|91983532|gb|AE016795.2|	113583	G	A	176	62	1	63	62	R	255	G
gi|91983532|gb|AE016795.2|	113668	G	A	82	30	1	63	62	R	255	G
gi|91983532|gb|AE016795.2|	113710	T	G	255	140	1	63	62	K	255	T
gi|91983532|gb|AE016795.2|	113759	G	A	97	57	1	63	62	R	255	G
gi|91983532|gb|AE016795.2|	113849	G	A	101	41	1	63	62	R	255	G
gi|91983532|gb|AE016795.2|	113986	G	A	48	7	1	45	48	N	91	N
gi|91983532|gb|AE016795.2|	114064	C	A	63	12	1	63	54	N	161	N
gi|91983532|gb|AE016795.2|	114217	T	A	60	22	1	63	62	W	255	T
gi|91983532|gb|AE016795.2|	114258	C	T	117	42	1	63	62	K	183	G
gi|91983532|gb|AE016795.2|	114358	T	C	58	32	1	63	62	Y	255	T
gi|91983532|gb|AE016795.2|	114379	T	C	130	64	1	63	62	Y	255	T
gi|91983532|gb|AE016795.2|	114447	A	G	255	90	1	63	62	N	255	N
gi|91983532|gb|AE016795.2|	114469	T	C	37	23	0	50	62	Y	255	T
gi|91983532|gb|AE016795.2|	114484	A	T	140	68	1	63	62	W	255	A
gi|91983532|gb|AE016795.2|	114529	C	T	36	33	1	63	62	Y	217	C
gi|91983532|gb|AE016795.2|	114538	T	C	29	22	1	51	62	Y	214	T
gi|91983532|gb|AE016795.2|	114586	A	C	91	49	0	50	62	M	255	A
gi|91983532|gb|AE016795.2|	114640	A	G	34	11	1	63	30	R	211	A
gi|91983532|gb|AE016795.2|	114676	C	A	86	50	1	63	62	M	255	C
gi|91983532|gb|AE016795.2|	114736	C	T	206	120	1	63	62	Y	255	C
gi|91983532|gb|AE016795.2|	114964	C	T	167	59	0	51	62	Y	255	C
gi|91983532|gb|AE016795.2|	114997	T	C	103	37	1	63	62	Y	255	T
gi|91983532|gb|AE016795.2|	115030	C	A	255	129	1	63	62	M	255	C
gi|91983532|gb|AE016795.2|	115069	G	A	162	67	1	63	62	R	255	G
gi|91983532|gb|AE016795.2|	115093	A	G	67	23	1	44	62	S	157	C
gi|91983532|gb|AE016795.2|	115276	T	C	61	30	1	63	62	Y	255	T
gi|91983532|gb|AE016795.2|	115294	T	G	66	32	1	51	62	K	255	T
gi|91983532|gb|AE016795.2|	115348	C	T	255	118	1	63	62	Y	255	C
gi|91983532|gb|AE016795.2|	115390	C	T	123	65	1	63	62	Y	255	C
gi|91983532|gb|AE016795.2|	115529	C	T	32	23	1	63	30	Y	170	C
gi|91983532|gb|AE016795.2|	115530	G	C	30	20	1	63	32	Y	171	T
gi|91983532|gb|AE016795.2|	115580	G	A	79	37	1	63	62	R	255	G
gi|91983532|gb|AE016795.2|	115728	C	A	135	48	1	63	62	M	255	C
gi|91983532|gb|AE016795.2|	115788	G	A	125	61	1	51	62	R	255	G
gi|91983532|gb|AE016795.2|	115815	G	A	36	13	0	46	60	R	162	G
gi|91983532|gb|AE016795.2|	115827	C	A	31	7	1	41	30	M	99	C
gi|91983532|gb|AE016795.2|	115830	A	G	30	8	1	41	30	R	64	A
gi|91983532|gb|AE016795.2|	115866	C	T	30	8	1	45	38	Y	43	C
gi|91983532|gb|AE016795.2|	115905	A	G	45	6	0	51	44	N	126	N
gi|91983532|gb|AE016795.2|	115932	C	T	208	60	0	52	62	N	255	N
gi|91983532|gb|AE016795.2|	116049	A	G	31	15	1	51	38	R	132	A
gi|91983532|gb|AE016795.2|	116094	A	G	63	23	1	63	60	R	255	A
gi|91983532|gb|AE016795.2|	116133	A	T	43	23	1	63	62	W	245	A
gi|91983532|gb|AE016795.2|	116169	A	G	107	99	1	63	62	R	255	A
gi|91983532|gb|AE016795.2|	116199	T	C	30	6	1	63	42	Y	135	T
gi|91983532|gb|AE016795.2|	116295	G	C	34	19	1	63	38	S	170	G
gi|91983532|gb|AE016795.2|	116313	A	C	109	44	1	63	62	M	255	A
gi|91983532|gb|AE016795.2|	116348	A	G	222	121	1	63	62	R	255	A
gi|91983532|gb|AE016795.2|	116406	A	G	35	20	1	63	46	R	128	A
gi|91983532|gb|AE016795.2|	116457	T	G	40	28	1	63	60	K	251	T
gi|91983532|gb|AE016795.2|	116466	T	C	33	15	1	63	58	Y	36	T
gi|91983532|gb|AE016795.2|	116511	C	T	121	77	1	63	62	Y	255	C
gi|91983532|gb|AE016795.2|	116673	A	G	75	16	0	50	62	N	255	N
gi|91983532|gb|AE016795.2|	116802	T	C	78	17	1	63	62	N	180	N
gi|91983532|gb|AE016795.2|	116811	G	A	106	38	1	63	62	R	255	G
gi|91983532|gb|AE016795.2|	116856	T	C	35	25	1	52	62	Y	242	T
gi|91983532|gb|AE016795.2|	116874	A	G	29	10	1	63	26	K	141	T
gi|91983532|gb|AE016795.2|	116934	T	C	63	41	1	63	62	Y	249	T
gi|91983532|gb|AE016795.2|	117000	C	A	208	73	1	63	62	M	255	C
gi|91983532|gb|AE016795.2|	117048	A	G	255	83	1	63	62	N	255	N
gi|91983532|gb|AE016795.2|	117078	A	G	195	74	1	63	62	R	255	A
gi|91983532|gb|AE016795.2|	117135	A	G	51	49	1	63	62	S	248	C
gi|91983532|gb|AE016795.2|	117168	A	T	26	15	1	63	56	W	52	A
gi|91983532|gb|AE016795.2|	117264	G	A	101	45	0	52	62	R	181	G
gi|91983532|gb|AE016795.2|	117333	C	T	99	24	1	63	62	N	255	N
gi|91983532|gb|AE016795.2|	117366	C	T	75	16	1	63	42	N	243	N
gi|91983532|gb|AE016795.2|	117385	G	T	35	12	1	63	32	K	240	G
gi|91983532|gb|AE016795.2|	117420	G	C	155	90	1	63	62	S	255	G
gi|91983532|gb|AE016795.2|	117456	T	C	162	88	1	63	62	Y	255	T
gi|91983532|gb|AE016795.2|	117486	T	C	161	67	1	63	62	Y	255	T
gi|91983532|gb|AE016795.2|	117546	G	A	225	103	1	63	62	R	255	G
gi|91983532|gb|AE016795.2|	117594	A	G	123	74	1	63	62	R	255	A
gi|91983532|gb|AE016795.2|	117667	C	T	63	48	1	63	62	Y	255	C
gi|91983532|gb|AE016795.2|	117902	C	T	69	14	1	63	62	N	255	N
gi|91983532|gb|AE016795.2|	117914	G	A	27	6	0	51	38	R	85	G
gi|91983532|gb|AE016795.2|	118259	C	T	35	12	1	63	44	Y	142	C
gi|91983532|gb|AE016795.2|	118409	A	T	52	23	1	50	62	W	255	A
gi|91983532|gb|AE016795.2|	118442	C	T	2	26	1	63	56	W	96	A
gi|91983532|gb|AE016795.2|	118457	T	C	37	19	1	48	54	Y	165	T
gi|91983532|gb|AE016795.2|	118579	A	G	131	56	1	63	62	R	255	A
gi|91983532|gb|AE016795.2|	118616	C	A	32	18	1	49	36	M	133	C
gi|91983532|gb|AE016795.2|	118634	C	T	38	14	0	47	60	Y	164	C
gi|91983532|gb|AE016795.2|	118667	T	C	96	63	1	63	62	S	181	G
gi|91983532|gb|AE016795.2|	118701	T	C	157	79	1	63	62	Y	255	T
gi|91983532|gb|AE016795.2|	118863	C	T	57	31	1	49	62	Y	255	C
gi|91983532|gb|AE016795.2|	118875	A	T	42	5	0	45	36	N	64	N
gi|91983532|gb|AE016795.2|	119072	A	G	85	63	1	63	62	R	255	A
gi|91983532|gb|AE016795.2|	119171	A	G	255	91	1	63	62	N	255	N
gi|91983532|gb|AE016795.2|	119219	C	A	39	18	1	63	20	M	255	C
gi|91983532|gb|AE016795.2|	119273	G	A	84	35	1	63	62	R	255	G
gi|91983532|gb|AE016795.2|	119285	C	T	115	47	1	63	62	W	255	A
gi|91983532|gb|AE016795.2|	119324	T	C	51	26	1	63	34	Y	255	T
gi|91983532|gb|AE016795.2|	119390	T	C	49	22	1	49	62	Y	255	T
gi|91983532|gb|AE016795.2|	119417	A	C	40	27	1	63	62	M	114	A
gi|91983532|gb|AE016795.2|	119450	T	C	58	23	1	63	60	Y	255	T
gi|91983532|gb|AE016795.2|	119495	A	G	93	22	1	63	62	N	255	N
gi|91983532|gb|AE016795.2|	119558	A	T	35	14	1	63	26	W	255	A
gi|91983532|gb|AE016795.2|	119582	C	A	158	56	1	63	62	M	255	C
gi|91983532|gb|AE016795.2|	119669	G	A	162	86	1	63	62	R	255	G
gi|91983532|gb|AE016795.2|	119782	G	T	165	68	1	63	62	K	255	G
gi|91983532|gb|AE016795.2|	119818	A	G	32	11	1	63	26	R	162	A
gi|91983532|gb|AE016795.2|	120027	C	T	28	11	1	48	54	Y	49	C
gi|91983532|gb|AE016795.2|	120075	G	A	121	76	1	63	62	R	255	G
gi|91983532|gb|AE016795.2|	120120	G	A	31	10	1	49	42	R	71	G
gi|91983532|gb|AE016795.2|	120147	C	T	32	8	1	63	44	Y	134	C
gi|91983532|gb|AE016795.2|	120333	A	T	143	72	1	63	62	W	255	A
gi|91983532|gb|AE016795.2|	120408	A	G	82	30	1	63	62	R	255	A
gi|91983532|gb|AE016795.2|	120441	A	G	123	32	1	63	62	N	173	N
gi|91983532|gb|AE016795.2|	120480	C	T	44	20	1	54	62	Y	255	C
gi|91983532|gb|AE016795.2|	120489	C	T	36	28	1	53	62	Y	255	C
gi|91983532|gb|AE016795.2|	120534	A	G	30	10	1	57	20	R	152	A
gi|91983532|gb|AE016795.2|	120564	A	G	46	39	1	63	62	R	255	A
gi|91983532|gb|AE016795.2|	120594	C	T	169	85	1	63	62	Y	255	C
gi|91983532|gb|AE016795.2|	120619	T	G	77	28	0	49	62	K	213	T
gi|91983532|gb|AE016795.2|	120656	A	G	31	7	0	45	48	R	61	A
gi|91983532|gb|AE016795.2|	120726	G	A	110	83	1	63	62	R	255	G
gi|91983532|gb|AE016795.2|	120768	G	T	255	140	1	63	62	K	255	G
gi|91983532|gb|AE016795.2|	120801	A	C	57	51	1	53	62	M	255	A
gi|91983532|gb|AE016795.2|	120813	G	A	60	11	0	45	60	N	158	N
gi|91983532|gb|AE016795.2|	120927	C	T	32	8	0	46	50	Y	161	C
gi|91983532|gb|AE016795.2|	120957	C	A	30	10	0	48	38	M	125	C
gi|91983532|gb|AE016795.2|	120963	T	C	41	27	1	63	62	Y	218	T
gi|91983532|gb|AE016795.2|	121047	G	A	255	119	1	63	62	W	255	T
gi|91983532|gb|AE016795.2|	121074	G	T	116	49	0	51	62	K	255	G
gi|91983532|gb|AE016795.2|	121350	T	C	44	36	1	63	20	Y	255	T
gi|91983532|gb|AE016795.2|	121449	C	T	28	6	0	43	28	Y	59	C
gi|91983532|gb|AE016795.2|	121956	T	C	76	39	1	63	62	Y	255	T
gi|91983532|gb|AE016795.2|	122007	A	G	36	34	1	63	62	R	255	A
gi|91983532|gb|AE016795.2|	122064	T	A	44	20	0	49	62	W	229	T
gi|91983532|gb|AE016795.2|	122154	G	A	87	60	1	63	62	R	255	G
gi|91983532|gb|AE016795.2|	122205	A	G	114	41	1	63	62	R	255	A
gi|91983532|gb|AE016795.2|	122214	T	C	49	18	1	49	62	Y	252	T
gi|91983532|gb|AE016795.2|	122298	A	G	49	18	1	63	54	R	255	A
gi|91983532|gb|AE016795.2|	122316	A	G	126	33	1	63	62	N	255	N
gi|91983532|gb|AE016795.2|	122358	G	A	49	97	1	63	62	R	255	G
gi|91983532|gb|AE016795.2|	122388	T	C	79	50	1	51	62	Y	255	T
gi|91983532|gb|AE016795.2|	122649	T	C	30	6	1	44	20	Y	91	T
gi|91983532|gb|AE016795.2|	122748	G	A	23	37	1	53	56	R	255	G
gi|91983532|gb|AE016795.2|	122796	C	T	40	45	1	51	62	Y	254	C
gi|91983532|gb|AE016795.2|	122820	C	T	69	48	0	51	62	Y	255	C
gi|91983532|gb|AE016795.2|	122877	C	A	123	44	1	63	62	M	255	C
gi|91983532|gb|AE016795.2|	123428	G	A	226	85	1	63	62	R	255	G
gi|91983532|gb|AE016795.2|	123493	A	G	30	39	1	63	62	R	255	A
gi|91983532|gb|AE016795.2|	123535	C	T	153	85	1	63	62	Y	255	C
gi|91983532|gb|AE016795.2|	123589	A	G	41	22	1	63	50	R	255	A
gi|91983532|gb|AE016795.2|	123592	G	T	51	19	1	63	40	Y	157	C
gi|91983532|gb|AE016795.2|	123790	C	T	108	39	1	63	62	Y	180	C
gi|91983532|gb|AE016795.2|	123875	A	G	77	28	0	51	62	R	191	A
gi|91983532|gb|AE016795.2|	123918	A	T	96	93	1	63	62	W	255	A
gi|91983532|gb|AE016795.2|	123948	A	G	187	81	1	63	62	R	255	A
gi|91983532|gb|AE016795.2|	123978	A	G	204	72	1	63	62	R	255	A
gi|91983532|gb|AE016795.2|	124014	G	A	104	42	1	63	62	R	255	G
gi|91983532|gb|AE016795.2|	124047	T	A	68	25	1	52	62	W	255	T
gi|91983532|gb|AE016795.2|	124056	A	G	87	36	1	63	62	R	255	A
gi|91983532|gb|AE016795.2|	124122	T	C	129	55	1	63	62	Y	255	T
gi|91983532|gb|AE016795.2|	124199	C	T	69	14	0	50	62	N	192	N
gi|91983532|gb|AE016795.2|	124206	G	T	32	23	1	63	62	K	255	G
gi|91983532|gb|AE016795.2|	124371	C	T	65	58	1	51	62	Y	255	C
gi|91983532|gb|AE016795.2|	124434	G	A	75	42	1	63	62	R	255	G
gi|91983532|gb|AE016795.2|	124523	G	A	255	101	1	52	62	R	255	G
gi|91983532|gb|AE016795.2|	124574	A	G	58	43	1	63	62	R	255	A
gi|91983532|gb|AE016795.2|	124583	T	A	67	36	1	63	62	W	255	T
gi|91983532|gb|AE016795.2|	124661	G	A	54	9	1	63	32	N	213	N
gi|91983532|gb|AE016795.2|	124754	C	A	235	88	1	63	62	W	255	T
gi|91983532|gb|AE016795.2|	124815	T	G	42	39	1	63	62	K	255	T
gi|91983532|gb|AE016795.2|	124838	G	A	31	14	1	63	56	R	105	G
gi|91983532|gb|AE016795.2|	124887	T	C	81	18	1	63	56	N	255	N
gi|91983532|gb|AE016795.2|	124911	C	A	69	33	0	50	62	M	255	C
gi|91983532|gb|AE016795.2|	124938	G	A	158	82	0	52	62	R	255	G
gi|91983532|gb|AE016795.2|	124959	T	C	236	110	1	63	62	Y	255	T
gi|91983532|gb|AE016795.2|	125040	G	A	230	125	1	63	62	R	255	G
gi|91983532|gb|AE016795.2|	125100	G	A	3	13	1	63	60	R	129	G
gi|91983532|gb|AE016795.2|	125111	C	G	37	27	1	63	62	S	255	C
gi|91983532|gb|AE016795.2|	125139	G	A	255	95	1	51	62	R	255	G
gi|91983532|gb|AE016795.2|	125163	G	A	60	22	0	50	62	R	255	G
gi|91983532|gb|AE016795.2|	125362	G	T	43	33	1	60	62	K	255	G
gi|91983532|gb|AE016795.2|	125400	T	G	33	10	1	63	26	K	125	T
gi|91983532|gb|AE016795.2|	125403	G	C	27	6	1	60	32	S	33	G
gi|91983532|gb|AE016795.2|	125424	T	C	35	27	1	48	56	Y	154	T
gi|91983532|gb|AE016795.2|	125595	G	A	214	75	1	63	62	R	255	G
gi|91983532|gb|AE016795.2|	125619	T	C	159	44	1	63	62	N	255	N
gi|91983532|gb|AE016795.2|	125655	A	C	43	68	1	51	62	M	255	A
gi|91983532|gb|AE016795.2|	125703	G	A	124	44	1	63	62	R	208	G
gi|91983532|gb|AE016795.2|	125751	G	T	93	22	1	63	50	N	255	N
gi|91983532|gb|AE016795.2|	125784	A	G	208	60	1	63	62	N	255	N
gi|91983532|gb|AE016795.2|	125979	G	A	72	21	0	50	48	M	255	C
gi|91983532|gb|AE016795.2|	126036	A	G	155	60	1	63	62	R	255	A
gi|91983532|gb|AE016795.2|	126063	C	T	45	6	0	49	42	N	105	N
gi|91983532|gb|AE016795.2|	126081	C	T	31	9	0	49	38	Y	109	C
gi|91983532|gb|AE016795.2|	126162	G	A	185	75	1	63	62	R	255	G
gi|91983532|gb|AE016795.2|	126184	C	A	37	20	0	49	62	M	255	C
gi|91983532|gb|AE016795.2|	126213	A	G	184	65	1	50	62	R	93	A
gi|91983532|gb|AE016795.2|	126246	C	A	181	74	1	63	62	M	255	C
gi|91983532|gb|AE016795.2|	126300	C	T	33	25	1	63	62	Y	213	C
gi|91983532|gb|AE016795.2|	126306	T	A	36	16	1	63	62	W	248	T
gi|91983532|gb|AE016795.2|	126360	C	T	123	53	1	51	62	Y	255	C
gi|91983532|gb|AE016795.2|	126411	G	A	120	43	1	50	62	R	255	G
gi|91983532|gb|AE016795.2|	126450	G	A	247	82	1	63	62	W	255	T
gi|91983532|gb|AE016795.2|	126485	G	A	54	20	1	63	54	R	255	G
gi|91983532|gb|AE016795.2|	126534	T	C	37	22	1	63	62	Y	166	T
gi|91983532|gb|AE016795.2|	126539	A	C	29	10	1	47	32	M	47	A
gi|91983532|gb|AE016795.2|	126567	A	G	36	17	1	45	62	R	121	A
gi|91983532|gb|AE016795.2|	126618	C	T	54	31	1	63	58	Y	255	C
gi|91983532|gb|AE016795.2|	126627	T	C	52	42	1	63	62	Y	255	T
gi|91983532|gb|AE016795.2|	126744	T	C	45	36	1	51	62	Y	255	T
gi|91983532|gb|AE016795.2|	126822	G	A	57	10	0	50	46	N	148	N
gi|91983532|gb|AE016795.2|	126867	C	T	33	12	1	63	48	Y	149	C
gi|91983532|gb|AE016795.2|	126915	A	G	163	94	1	63	62	R	255	A
gi|91983532|gb|AE016795.2|	126960	T	A	226	128	1	63	62	W	255	T
gi|91983532|gb|AE016795.2|	127002	A	G	41	54	1	63	62	R	255	A
gi|91983532|gb|AE016795.2|	127059	C	A	29	7	0	48	40	R	87	G
gi|91983532|gb|AE016795.2|	127101	G	A	30	16	1	46	62	R	106	G
gi|91983532|gb|AE016795.2|	127182	G	C	33	10	1	63	24	S	100	G
gi|91983532|gb|AE016795.2|	127230	G	A	34	13	1	51	54	R	255	G
gi|91983532|gb|AE016795.2|	127290	A	G	32	17	0	48	62	R	255	A
gi|91983532|gb|AE016795.2|	127317	A	G	217	76	1	63	62	R	255	A
gi|91983532|gb|AE016795.2|	127392	G	C	109	38	1	63	62	M	255	A
gi|91983532|gb|AE016795.2|	127413	A	G	36	20	1	63	62	R	145	A
gi|91983532|gb|AE016795.2|	127507	G	C	89	28	1	51	62	Y	255	T
gi|91983532|gb|AE016795.2|	127582	G	A	63	23	1	63	62	R	255	G
gi|91983532|gb|AE016795.2|	127686	G	T	98	108	1	63	62	K	255	G
gi|91983532|gb|AE016795.2|	127789	T	C	119	56	0	52	62	Y	157	T
gi|91983532|gb|AE016795.2|	128025	T	C	204	105	1	63	62	Y	255	T
gi|91983532|gb|AE016795.2|	128085	A	G	135	65	1	63	62	R	255	A
gi|91983532|gb|AE016795.2|	128112	T	C	211	61	0	52	62	N	255	N
gi|91983532|gb|AE016795.2|	128199	T	C	45	27	1	51	62	Y	237	T
gi|91983532|gb|AE016795.2|	128274	G	T	35	12	1	51	38	K	211	G
gi|91983532|gb|AE016795.2|	128319	C	T	255	93	1	63	62	K	255	G
gi|91983532|gb|AE016795.2|	128352	A	G	166	64	1	63	62	R	255	A
gi|91983532|gb|AE016795.2|	128409	C	A	63	12	1	60	50	N	197	N
gi|91983532|gb|AE016795.2|	128449	C	A	143	83	1	63	62	M	255	C
gi|91983532|gb|AE016795.2|	128472	T	C	132	35	0	52	62	N	255	N
gi|91983532|gb|AE016795.2|	128490	T	C	109	44	1	50	62	Y	255	T
gi|91983532|gb|AE016795.2|	128520	C	G	66	13	1	53	32	N	184	N
gi|91983532|gb|AE016795.2|	128535	A	G	77	28	1	63	62	R	255	A
gi|91983532|gb|AE016795.2|	128583	C	T	42	5	0	47	32	N	98	N
gi|91983532|gb|AE016795.2|	128634	G	A	241	84	1	63	62	R	255	G
gi|91983532|gb|AE016795.2|	128667	A	G	26	18	1	63	62	R	98	A
gi|91983532|gb|AE016795.2|	128679	A	C	129	46	1	63	62	M	255	A
gi|91983532|gb|AE016795.2|	128712	T	C	27	46	1	63	62	Y	157	T
gi|91983532|gb|AE016795.2|	128830	T	C	44	20	1	63	54	Y	237	T
gi|91983532|gb|AE016795.2|	128902	C	T	110	71	1	63	62	Y	255	C
gi|91983532|gb|AE016795.2|	128958	A	G	115	46	1	63	62	R	255	A
gi|91983532|gb|AE016795.2|	128992	A	C	255	161	1	63	62	M	255	A
gi|91983532|gb|AE016795.2|	129031	C	T	173	71	1	63	62	Y	255	C
gi|91983532|gb|AE016795.2|	129046	G	A	26	7	0	47	38	R	30	G
gi|91983532|gb|AE016795.2|	129052	T	C	23	6	0	45	20	M	59	A
gi|91983532|gb|AE016795.2|	129079	T	C	85	39	0	50	62	Y	255	T
gi|91983532|gb|AE016795.2|	129097	T	A	41	58	1	63	62	W	255	T
gi|91983532|gb|AE016795.2|	129174	C	T	20	10	1	45	22	Y	38	C
gi|91983532|gb|AE016795.2|	129182	T	G	32	15	1	60	46	K	107	T
gi|91983532|gb|AE016795.2|	129265	A	C	83	71	1	63	62	S	255	G
gi|91983532|gb|AE016795.2|	129289	T	C	35	23	1	63	34	Y	96	T
gi|91983532|gb|AE016795.2|	129291	G	T	35	25	1	63	34	K	111	G
gi|91983532|gb|AE016795.2|	129334	T	C	135	45	1	63	62	M	255	A
gi|91983532|gb|AE016795.2|	129400	C	A	255	111	1	63	62	M	255	C
gi|91983532|gb|AE016795.2|	129596	A	G	49	22	1	47	62	R	167	A
gi|91983532|gb|AE016795.2|	129895	T	C	92	38	1	63	62	Y	255	T
gi|91983532|gb|AE016795.2|	130006	C	T	217	76	1	63	62	Y	255	C
gi|91983532|gb|AE016795.2|	130030	G	A	43	16	1	63	50	R	203	G
gi|91983532|gb|AE016795.2|	130093	C	T	77	36	1	63	62	Y	255	C
gi|91983532|gb|AE016795.2|	130141	G	T	68	29	1	63	62	K	255	G
gi|91983532|gb|AE016795.2|	130177	G	A	116	51	1	63	62	R	255	G
gi|91983532|gb|AE016795.2|	130196	G	A	22	12	0	49	62	R	121	G
gi|91983532|gb|AE016795.2|	130216	C	T	46	17	0	51	62	Y	255	C
gi|91983532|gb|AE016795.2|	130273	A	G	49	18	1	63	62	R	255	A
gi|91983532|gb|AE016795.2|	130330	G	A	6	13	1	42	34	M	64	C
gi|91983532|gb|AE016795.2|	130369	T	C	60	22	1	51	62	Y	179	T
gi|91983532|gb|AE016795.2|	130384	T	C	48	7	0	43	48	N	83	N
gi|91983532|gb|AE016795.2|	130403	T	A	33	15	0	46	62	W	131	T
gi|91983532|gb|AE016795.2|	130429	C	T	255	133	1	63	62	Y	255	C
gi|91983532|gb|AE016795.2|	130462	C	A	86	71	1	63	62	M	255	C
gi|91983532|gb|AE016795.2|	130474	T	A	178	50	1	63	62	N	255	N
gi|91983532|gb|AE016795.2|	130525	A	G	63	12	0	50	60	N	209	N
gi|91983532|gb|AE016795.2|	130639	C	T	213	94	1	63	62	Y	255	C
gi|91983532|gb|AE016795.2|	130735	T	A	28	8	1	63	26	W	40	T
gi|91983532|gb|AE016795.2|	130807	T	C	36	13	1	63	36	Y	189	T
gi|91983532|gb|AE016795.2|	130861	A	G	245	112	1	63	62	K	255	T
gi|91983532|gb|AE016795.2|	130897	C	T	141	57	1	63	62	K	255	G
gi|91983532|gb|AE016795.2|	130942	A	G	39	62	1	51	62	R	255	A
gi|91983532|gb|AE016795.2|	130972	A	G	31	11	1	63	56	R	175	A
gi|91983532|gb|AE016795.2|	131002	A	G	166	64	1	63	62	R	255	A
gi|91983532|gb|AE016795.2|	131074	A	T	103	37	0	50	62	W	255	A
gi|91983532|gb|AE016795.2|	131107	C	T	117	42	1	63	62	Y	255	C
gi|91983532|gb|AE016795.2|	131146	A	G	72	15	0	50	62	N	241	N
gi|91983532|gb|AE016795.2|	131194	G	A	152	54	1	51	62	R	255	G
gi|91983532|gb|AE016795.2|	131227	C	A	68	46	1	63	62	M	255	C
gi|91983532|gb|AE016795.2|	131257	A	G	107	45	1	63	62	R	249	A
gi|91983532|gb|AE016795.2|	131281	C	T	106	38	0	50	62	Y	255	C
gi|91983532|gb|AE016795.2|	131335	T	C	28	7	0	45	44	Y	111	T
gi|91983532|gb|AE016795.2|	131374	A	G	96	23	1	63	54	N	255	N
gi|91983532|gb|AE016795.2|	131470	G	A	60	26	1	63	62	R	235	G
gi|91983532|gb|AE016795.2|	131527	T	C	63	12	1	55	60	N	237	N
gi|91983532|gb|AE016795.2|	131569	A	G	86	26	1	63	62	R	255	A
gi|91983532|gb|AE016795.2|	131605	G	A	61	72	1	53	62	R	255	G
gi|91983532|gb|AE016795.2|	131632	T	G	90	21	0	48	62	N	204	N
gi|91983532|gb|AE016795.2|	131647	A	G	107	55	1	63	62	R	255	A
gi|91983532|gb|AE016795.2|	131701	A	G	45	39	1	63	62	R	255	A
gi|91983532|gb|AE016795.2|	132089	T	A	38	30	1	63	58	W	162	T
gi|91983532|gb|AE016795.2|	132145	T	C	109	44	1	63	62	Y	255	T
gi|91983532|gb|AE016795.2|	132218	A	G	203	119	1	63	62	R	255	A
gi|91983532|gb|AE016795.2|	132242	A	G	12	15	1	51	62	R	196	A
gi|91983532|gb|AE016795.2|	132254	T	C	75	68	1	63	62	Y	255	T
gi|91983532|gb|AE016795.2|	132301	T	G	39	25	1	63	48	K	130	T
gi|91983532|gb|AE016795.2|	132343	A	G	146	52	1	63	62	R	255	A
gi|91983532|gb|AE016795.2|	132383	C	G	104	42	1	63	62	S	255	C
gi|91983532|gb|AE016795.2|	132391	A	G	57	25	1	63	62	R	255	A
gi|91983532|gb|AE016795.2|	132445	A	T	132	61	1	63	62	W	255	A
gi|91983532|gb|AE016795.2|	132484	T	A	54	9	1	63	38	N	154	N
gi|91983532|gb|AE016795.2|	132547	G	T	147	75	1	63	62	K	225	G
gi|91983532|gb|AE016795.2|	132613	A	G	255	121	1	63	62	R	255	A
gi|91983532|gb|AE016795.2|	132670	C	T	255	97	1	63	62	Y	255	C
gi|91983532|gb|AE016795.2|	132712	A	G	224	106	1	63	62	R	255	A
gi|91983532|gb|AE016795.2|	132784	T	C	49	18	1	63	30	Y	229	T
gi|91983532|gb|AE016795.2|	132841	G	C	66	13	0	49	62	N	193	N
gi|91983532|gb|AE016795.2|	132868	G	A	126	33	0	51	62	N	255	N
gi|91983532|gb|AE016795.2|	132895	T	C	60	11	0	50	36	N	214	N
gi|91983532|gb|AE016795.2|	132958	G	A	217	63	1	63	62	N	255	N
gi|91983532|gb|AE016795.2|	132979	A	G	218	82	1	63	62	R	255	A
gi|91983532|gb|AE016795.2|	133018	A	T	61	33	1	63	44	W	255	A
gi|91983532|gb|AE016795.2|	133054	G	A	133	57	1	63	62	R	255	G
gi|91983532|gb|AE016795.2|	133123	C	A	25	41	1	63	62	M	255	C
gi|91983532|gb|AE016795.2|	133183	A	G	99	92	1	63	62	R	255	A
gi|91983532|gb|AE016795.2|	133216	T	A	30	13	1	63	28	W	74	T
gi|91983532|gb|AE016795.2|	133254	A	G	143	60	1	51	62	R	255	A
gi|91983532|gb|AE016795.2|	133306	A	T	69	14	1	63	62	N	206	N
gi|91983532|gb|AE016795.2|	133315	G	A	66	13	1	63	44	N	188	N
gi|91983532|gb|AE016795.2|	133360	G	A	33	12	1	47	48	R	173	G
gi|91983532|gb|AE016795.2|	133390	C	T	43	29	1	63	62	Y	255	C
gi|91983532|gb|AE016795.2|	133489	G	A	126	45	1	51	62	R	255	G
gi|91983532|gb|AE016795.2|	133519	A	G	51	8	0	48	50	N	152	N
gi|91983532|gb|AE016795.2|	133540	T	G	255	131	1	63	62	K	255	T
gi|91983532|gb|AE016795.2|	133645	A	G	101	48	1	63	62	S	255	C
gi|91983532|gb|AE016795.2|	133675	G	C	255	136	1	63	62	S	255	G
gi|91983532|gb|AE016795.2|	133732	G	A	64	31	1	63	62	R	255	G
gi|91983532|gb|AE016795.2|	133738	C	T	27	7	0	44	24	Y	32	C
gi|91983532|gb|AE016795.2|	133747	G	A	51	26	1	63	62	R	255	G
gi|91983532|gb|AE016795.2|	133780	G	A	184	52	1	63	62	N	221	N
gi|91983532|gb|AE016795.2|	133807	T	C	190	54	1	63	62	N	255	N
gi|91983532|gb|AE016795.2|	133882	C	A	30	6	0	46	32	M	55	C
gi|91983532|gb|AE016795.2|	133891	A	T	108	39	1	63	62	W	255	A
gi|91983532|gb|AE016795.2|	133924	G	A	244	72	1	63	62	N	255	N
gi|91983532|gb|AE016795.2|	133975	C	T	49	36	1	63	62	Y	255	C
gi|91983532|gb|AE016795.2|	134026	A	G	164	63	1	63	62	R	255	A
gi|91983532|gb|AE016795.2|	134077	A	G	71	73	1	63	62	R	255	A
gi|91983532|gb|AE016795.2|	134134	A	G	60	26	1	63	60	R	255	A
gi|91983532|gb|AE016795.2|	134194	A	G	199	57	1	63	62	N	255	N
gi|91983532|gb|AE016795.2|	134230	C	T	45	6	0	45	44	N	93	N
gi|91983532|gb|AE016795.2|	134251	G	A	31	9	0	45	48	R	72	G
gi|91983532|gb|AE016795.2|	134272	G	A	30	6	1	63	36	R	69	G
gi|91983532|gb|AE016795.2|	134275	C	G	36	17	1	63	30	S	172	C
gi|91983532|gb|AE016795.2|	134320	A	G	80	72	1	63	62	K	255	T
gi|91983532|gb|AE016795.2|	134353	A	G	225	120	1	63	62	R	255	A
gi|91983532|gb|AE016795.2|	134386	A	G	36	13	1	63	56	R	231	A
gi|91983532|gb|AE016795.2|	134524	A	G	38	45	1	63	62	R	255	A
gi|91983532|gb|AE016795.2|	134628	T	C	80	29	1	63	62	Y	255	T
gi|91983532|gb|AE016795.2|	134694	G	A	255	122	1	63	62	R	255	G
gi|91983532|gb|AE016795.2|	134740	A	G	67	24	1	63	58	R	202	A
gi|91983532|gb|AE016795.2|	134746	C	A	35	12	1	63	62	M	212	C
gi|91983532|gb|AE016795.2|	134822	A	G	68	41	1	63	62	R	255	A
gi|91983532|gb|AE016795.2|	134903	A	T	71	51	1	63	62	W	255	A
gi|91983532|gb|AE016795.2|	134953	T	C	72	15	1	63	44	N	255	N
gi|91983532|gb|AE016795.2|	135145	G	T	63	12	0	47	42	N	177	N
gi|91983532|gb|AE016795.2|	135247	G	A	60	22	1	63	62	R	247	G
gi|91983532|gb|AE016795.2|	135557	C	G	126	33	1	63	62	N	255	N
gi|91983532|gb|AE016795.2|	135609	A	G	50	26	1	63	62	R	255	A
gi|91983532|gb|AE016795.2|	135639	G	A	30	6	1	63	20	R	82	G
gi|91983532|gb|AE016795.2|	135651	A	G	42	5	0	51	42	N	103	N
gi|91983532|gb|AE016795.2|	135678	G	A	30	6	0	47	44	R	94	G
gi|91983532|gb|AE016795.2|	135693	A	G	39	18	0	51	62	R	233	A
gi|91983532|gb|AE016795.2|	135726	T	A	84	19	1	63	62	N	204	N
gi|91983532|gb|AE016795.2|	135732	C	G	60	26	1	63	62	S	255	C
gi|91983532|gb|AE016795.2|	135779	G	T	46	15	1	63	48	Y	255	C
gi|91983532|gb|AE016795.2|	135999	T	C	25	14	1	63	34	M	95	A
gi|91983532|gb|AE016795.2|	136068	A	G	255	96	1	63	62	N	255	N
gi|91983532|gb|AE016795.2|	136109	T	C	33	16	1	63	28	Y	167	T
gi|91983532|gb|AE016795.2|	136185	A	G	72	36	1	63	62	R	255	A
gi|91983532|gb|AE016795.2|	136218	G	A	157	61	1	63	62	R	255	G
gi|91983532|gb|AE016795.2|	136290	T	C	36	20	1	51	54	Y	189	T
gi|91983532|gb|AE016795.2|	136401	A	G	63	27	0	51	62	R	255	A
gi|91983532|gb|AE016795.2|	136421	G	A	134	57	1	63	62	R	255	G
gi|91983532|gb|AE016795.2|	136454	G	A	146	52	1	63	62	R	255	G
gi|91983532|gb|AE016795.2|	136497	T	C	47	33	1	63	62	Y	255	T
gi|91983532|gb|AE016795.2|	136527	T	C	246	97	1	63	62	Y	255	T
gi|91983532|gb|AE016795.2|	136602	A	G	217	95	1	63	62	R	255	A
gi|91983532|gb|AE016795.2|	136647	C	T	205	110	1	63	62	Y	255	C
gi|91983532|gb|AE016795.2|	136704	G	A	194	92	1	63	62	R	255	G
gi|91983532|gb|AE016795.2|	136764	T	C	46	17	1	63	62	Y	244	T
gi|91983532|gb|AE016795.2|	136795	T	C	139	139	1	63	62	Y	255	T
gi|91983532|gb|AE016795.2|	136838	G	A	149	58	1	63	62	R	255	G
gi|91983532|gb|AE016795.2|	136859	G	A	149	58	1	63	62	R	255	G
gi|91983532|gb|AE016795.2|	136899	T	G	255	105	1	63	62	K	255	T
gi|91983532|gb|AE016795.2|	136959	A	G	163	82	1	63	62	R	255	A
gi|91983532|gb|AE016795.2|	136986	A	G	28	7	0	44	38	R	41	A
gi|91983532|gb|AE016795.2|	137013	C	T	35	12	0	50	62	Y	186	C
gi|91983532|gb|AE016795.2|	137036	T	C	59	25	1	63	62	Y	255	T
gi|91983532|gb|AE016795.2|	137132	G	A	68	29	1	63	62	R	238	G
gi|91983532|gb|AE016795.2|	137178	T	C	73	31	1	63	62	Y	255	T
gi|91983532|gb|AE016795.2|	137214	A	G	38	10	0	47	40	K	93	T
gi|91983532|gb|AE016795.2|	137232	A	G	46	17	0	50	62	R	255	A
gi|91983532|gb|AE016795.2|	137283	A	G	62	27	0	50	62	R	205	A
gi|91983532|gb|AE016795.2|	137310	G	A	54	20	0	49	62	R	255	G
gi|91983532|gb|AE016795.2|	137324	C	T	45	6	1	45	28	N	57	N
gi|91983532|gb|AE016795.2|	137327	A	G	28	9	1	57	44	R	66	A
gi|91983532|gb|AE016795.2|	137463	A	G	255	94	1	63	62	S	255	C
gi|91983532|gb|AE016795.2|	137517	G	A	74	58	1	63	62	R	255	G
gi|91983532|gb|AE016795.2|	137652	A	G	62	21	1	47	62	R	165	A
gi|91983532|gb|AE016795.2|	137673	T	G	147	62	1	63	62	K	255	T
gi|91983532|gb|AE016795.2|	137736	T	C	134	57	1	63	62	Y	255	T
gi|91983532|gb|AE016795.2|	137778	T	A	31	16	1	63	62	W	211	T
gi|91983532|gb|AE016795.2|	137786	G	A	39	9	0	50	38	R	135	G
gi|91983532|gb|AE016795.2|	137814	G	T	60	11	0	52	56	N	205	N
gi|91983532|gb|AE016795.2|	137955	A	G	65	29	1	63	62	R	255	A
gi|91983532|gb|AE016795.2|	137970	G	A	31	26	1	51	62	R	200	G
gi|91983532|gb|AE016795.2|	138063	A	G	122	69	1	63	62	R	255	A
gi|91983532|gb|AE016795.2|	138086	A	G	72	31	1	63	62	K	207	T
gi|91983532|gb|AE016795.2|	138132	C	G	247	73	1	63	62	N	255	N
gi|91983532|gb|AE016795.2|	138157	G	T	81	62	1	63	62	K	255	G
gi|91983532|gb|AE016795.2|	138189	C	T	151	77	1	63	62	Y	255	C
gi|91983532|gb|AE016795.2|	138294	G	A	123	51	1	63	62	W	255	T
gi|91983532|gb|AE016795.2|	138330	C	G	249	102	1	63	62	S	255	C
gi|91983532|gb|AE016795.2|	138381	G	A	146	66	1	52	62	R	255	G
gi|91983532|gb|AE016795.2|	138426	G	A	65	24	0	50	62	R	255	G
gi|91983532|gb|AE016795.2|	138449	G	T	137	71	1	63	62	K	255	G
gi|91983532|gb|AE016795.2|	138486	G	A	112	38	1	63	62	W	255	T
gi|91983532|gb|AE016795.2|	138513	G	A	71	54	1	63	62	R	255	G
gi|91983532|gb|AE016795.2|	138579	G	A	152	54	1	63	62	R	255	G
gi|91983532|gb|AE016795.2|	138618	G	A	32	20	1	63	20	R	255	G
gi|91983532|gb|AE016795.2|	138711	C	T	38	22	1	63	62	Y	210	C
gi|91983532|gb|AE016795.2|	138727	T	A	165	46	1	63	62	N	255	N
gi|91983532|gb|AE016795.2|	138765	G	A	255	109	1	63	62	R	255	G
gi|91983532|gb|AE016795.2|	138843	G	A	187	66	1	63	62	R	255	G
gi|91983532|gb|AE016795.2|	139064	G	T	34	33	1	63	62	K	198	G
gi|91983532|gb|AE016795.2|	139098	T	C	31	10	1	57	50	Y	143	T
gi|91983532|gb|AE016795.2|	139125	A	T	29	5	0	46	38	W	71	A
gi|91983532|gb|AE016795.2|	139138	A	C	61	56	1	63	56	M	172	A
gi|91983532|gb|AE016795.2|	139139	T	G	57	62	1	63	60	K	159	T
gi|91983532|gb|AE016795.2|	139182	G	T	63	27	1	63	62	K	255	G
gi|91983532|gb|AE016795.2|	139206	G	A	32	8	1	63	32	R	106	G
gi|91983532|gb|AE016795.2|	139241	G	A	75	43	1	63	62	R	255	G
gi|91983532|gb|AE016795.2|	139275	A	G	255	114	1	63	62	R	255	A
gi|91983532|gb|AE016795.2|	139350	A	G	255	112	1	63	62	R	255	A
gi|91983532|gb|AE016795.2|	139386	C	T	59	45	1	63	62	Y	255	C
gi|91983532|gb|AE016795.2|	139415	G	T	164	75	1	63	62	K	255	G
gi|91983532|gb|AE016795.2|	139498	T	C	24	68	1	63	62	Y	255	T
gi|91983532|gb|AE016795.2|	139553	T	G	36	16	1	63	60	K	205	T
gi|91983532|gb|AE016795.2|	139568	T	G	30	6	1	45	42	K	64	T
gi|91983532|gb|AE016795.2|	139719	A	G	63	27	1	63	44	R	255	A
gi|91983532|gb|AE016795.2|	139749	T	A	255	98	1	63	62	W	255	T
gi|91983532|gb|AE016795.2|	140043	A	G	162	110	1	63	62	R	255	A
gi|91983532|gb|AE016795.2|	140129	G	C	120	82	1	63	62	S	255	G
gi|91983532|gb|AE016795.2|	140207	C	T	85	31	1	63	62	Y	255	C
gi|91983532|gb|AE016795.2|	140216	T	C	33	31	1	63	62	Y	255	T
gi|91983532|gb|AE016795.2|	140312	C	T	36	13	1	63	60	Y	212	C
gi|91983532|gb|AE016795.2|	140315	G	A	69	14	1	63	36	N	236	N
gi|91983532|gb|AE016795.2|	140399	C	G	207	78	1	63	62	S	255	C
gi|91983532|gb|AE016795.2|	140426	A	C	32	13	0	44	52	M	155	A
gi|91983532|gb|AE016795.2|	140443	C	A	93	38	1	63	62	M	255	C
gi|91983532|gb|AE016795.2|	140510	G	A	29	8	1	63	50	R	105	G
gi|91983532|gb|AE016795.2|	140513	A	C	69	14	1	63	28	N	210	N
gi|91983532|gb|AE016795.2|	140630	A	G	36	20	1	48	42	S	236	C
gi|91983532|gb|AE016795.2|	140645	G	T	37	28	1	63	62	K	169	G
gi|91983532|gb|AE016795.2|	140703	G	A	59	33	1	49	62	R	255	G
gi|91983532|gb|AE016795.2|	140756	G	A	137	58	1	63	62	R	255	G
gi|91983532|gb|AE016795.2|	140819	C	T	131	80	1	63	62	Y	255	C
gi|91983532|gb|AE016795.2|	140838	G	C	248	99	1	63	62	M	255	A
gi|91983532|gb|AE016795.2|	140902	T	C	68	25	1	63	60	Y	255	T
gi|91983532|gb|AE016795.2|	140931	C	G	42	24	1	63	62	S	40	C
gi|91983532|gb|AE016795.2|	140970	T	C	36	29	1	63	62	Y	139	T
gi|91983532|gb|AE016795.2|	141012	A	G	48	7	0	46	38	N	74	N
gi|91983532|gb|AE016795.2|	141015	G	A	38	20	1	63	48	R	241	G
gi|91983532|gb|AE016795.2|	141108	G	A	76	32	1	51	62	W	255	T
gi|91983532|gb|AE016795.2|	141192	T	C	53	94	1	55	62	Y	255	T
gi|91983532|gb|AE016795.2|	141213	C	T	235	82	1	55	62	Y	255	C
gi|91983532|gb|AE016795.2|	141243	C	T	93	38	1	59	62	Y	255	C
gi|91983532|gb|AE016795.2|	141258	G	C	97	35	1	60	62	S	255	G
gi|91983532|gb|AE016795.2|	141312	A	T	30	11	1	63	26	W	114	A
gi|91983532|gb|AE016795.2|	141315	G	A	26	6	1	63	30	M	47	C
gi|91983532|gb|AE016795.2|	141342	G	A	59	23	1	63	62	W	255	T
gi|91983532|gb|AE016795.2|	141382	C	T	36	22	1	63	62	Y	240	C
gi|91983532|gb|AE016795.2|	141423	A	G	48	7	1	63	48	N	148	N
gi|91983532|gb|AE016795.2|	141453	C	G	82	30	1	50	62	S	255	C
gi|91983532|gb|AE016795.2|	141468	C	T	36	18	1	47	62	Y	155	C
gi|91983532|gb|AE016795.2|	141516	T	C	33	19	1	60	52	Y	165	T
gi|91983532|gb|AE016795.2|	141525	T	G	112	53	1	63	62	K	255	T
gi|91983532|gb|AE016795.2|	141558	G	A	255	173	1	63	62	M	255	C
gi|91983532|gb|AE016795.2|	141588	G	A	28	13	1	63	30	R	92	G
gi|91983532|gb|AE016795.2|	141591	A	G	31	15	1	63	28	R	105	A
gi|91983532|gb|AE016795.2|	141648	G	A	132	47	1	63	62	R	255	G
gi|91983532|gb|AE016795.2|	141682	C	T	66	13	1	63	62	N	191	N
gi|91983532|gb|AE016795.2|	141761	G	A	35	12	0	50	60	R	205	G
gi|91983532|gb|AE016795.2|	141779	T	G	32	8	0	49	50	K	136	T
gi|91983532|gb|AE016795.2|	141797	G	A	253	75	1	63	62	N	255	N
gi|91983532|gb|AE016795.2|	141830	C	T	33	28	1	63	62	Y	255	C
gi|91983532|gb|AE016795.2|	141842	A	C	31	7	1	63	38	M	88	A
gi|91983532|gb|AE016795.2|	141845	C	T	40	24	1	63	30	Y	255	C
gi|91983532|gb|AE016795.2|	141923	G	A	63	12	1	63	20	N	249	N
gi|91983532|gb|AE016795.2|	141989	T	C	135	53	1	63	62	Y	255	T
gi|91983532|gb|AE016795.2|	142040	T	C	207	126	1	63	62	Y	255	T
gi|91983532|gb|AE016795.2|	142070	T	A	39	18	1	63	62	W	225	T
gi|91983532|gb|AE016795.2|	142076	A	G	112	45	1	63	62	R	255	A
gi|91983532|gb|AE016795.2|	142142	C	G	30	8	1	54	38	S	61	C
gi|91983532|gb|AE016795.2|	142154	T	A	55	24	1	63	62	W	255	T
gi|91983532|gb|AE016795.2|	142238	G	A	224	84	1	63	62	R	255	G
gi|91983532|gb|AE016795.2|	142253	C	A	152	80	1	63	62	M	255	C
gi|91983532|gb|AE016795.2|	142304	A	G	198	80	1	63	62	R	255	A
gi|91983532|gb|AE016795.2|	142556	T	C	73	31	1	52	62	Y	255	T
gi|91983532|gb|AE016795.2|	142574	C	T	90	21	1	51	62	N	255	N
gi|91983532|gb|AE016795.2|	142639	T	A	255	134	1	63	62	W	255	T
gi|91983532|gb|AE016795.2|	142723	A	G	74	70	1	63	62	R	255	A
gi|91983532|gb|AE016795.2|	142738	G	A	166	64	0	51	62	R	255	G
gi|91983532|gb|AE016795.2|	142765	A	C	78	17	0	49	62	N	242	N
gi|91983532|gb|AE016795.2|	143023	T	C	199	57	1	63	62	N	255	N
gi|91983532|gb|AE016795.2|	143155	T	C	147	40	1	63	62	N	255	N
gi|91983532|gb|AE016795.2|	143167	A	G	30	6	1	49	42	R	75	A
gi|91983532|gb|AE016795.2|	143170	A	G	57	10	1	63	30	N	127	N
gi|91983532|gb|AE016795.2|	143213	T	C	252	88	1	63	62	Y	255	T
gi|91983532|gb|AE016795.2|	143248	C	A	109	56	1	63	62	M	255	C
gi|91983532|gb|AE016795.2|	143290	T	A	80	57	1	63	62	W	255	T
gi|91983532|gb|AE016795.2|	143332	A	G	149	58	1	63	62	R	255	A
gi|91983532|gb|AE016795.2|	143362	T	A	211	61	1	51	62	N	255	N
gi|91983532|gb|AE016795.2|	143401	A	C	220	102	1	63	62	M	255	A
gi|91983532|gb|AE016795.2|	143425	A	G	166	84	1	63	62	R	255	A
gi|91983532|gb|AE016795.2|	143467	G	A	37	30	1	63	34	R	255	G
gi|91983532|gb|AE016795.2|	143536	T	A	54	20	1	63	62	W	255	T
gi|91983532|gb|AE016795.2|	143569	T	C	132	69	1	51	62	Y	255	T
gi|91983532|gb|AE016795.2|	143608	A	G	26	87	1	63	62	R	255	A
gi|91983532|gb|AE016795.2|	143659	C	A	129	51	1	63	62	M	255	C
gi|91983532|gb|AE016795.2|	143680	A	G	78	38	1	63	62	R	255	A
gi|91983532|gb|AE016795.2|	144068	A	G	255	176	1	63	62	R	255	A
gi|91983532|gb|AE016795.2|	144185	A	T	28	5	0	48	42	W	55	A
gi|91983532|gb|AE016795.2|	144233	G	A	178	50	1	63	62	N	134	N
gi|91983532|gb|AE016795.2|	144284	G	A	255	113	1	63	62	R	255	G
gi|91983532|gb|AE016795.2|	144326	G	A	255	121	1	63	62	R	255	G
gi|91983532|gb|AE016795.2|	144356	A	G	30	49	1	63	62	R	226	A
gi|91983532|gb|AE016795.2|	144431	A	G	55	62	1	63	62	R	255	A
gi|91983532|gb|AE016795.2|	144488	G	A	255	114	1	63	62	R	255	G
gi|91983532|gb|AE016795.2|	144566	A	G	98	40	1	63	62	R	255	A
gi|91983532|gb|AE016795.2|	144854	G	A	18	8	0	51	44	W	43	T
gi|91983532|gb|AE016795.2|	144875	T	A	57	25	0	50	62	W	255	T
gi|91983532|gb|AE016795.2|	144901	C	G	57	10	0	44	40	N	48	N
gi|91983532|gb|AE016795.2|	144911	C	T	54	20	1	63	62	Y	255	C
gi|91983532|gb|AE016795.2|	144941	A	T	46	24	1	63	62	W	255	A
gi|91983532|gb|AE016795.2|	145013	C	T	31	10	0	48	56	Y	82	C
gi|91983532|gb|AE016795.2|	145076	T	C	255	158	1	63	62	Y	255	T
gi|91983532|gb|AE016795.2|	145139	T	C	39	92	1	63	62	Y	255	T
gi|91983532|gb|AE016795.2|	145287	G	A	237	98	1	63	62	R	255	G
gi|91983532|gb|AE016795.2|	145308	C	T	84	56	1	53	62	Y	255	C
gi|91983532|gb|AE016795.2|	145356	A	T	242	104	1	63	62	W	255	A
gi|91983532|gb|AE016795.2|	145398	C	T	26	10	1	46	32	Y	37	C
gi|91983532|gb|AE016795.2|	145401	T	C	33	10	1	63	26	Y	190	T
gi|91983532|gb|AE016795.2|	145479	G	A	135	167	1	63	62	R	255	G
gi|91983532|gb|AE016795.2|	145554	G	A	30	6	1	63	36	R	117	G
gi|91983532|gb|AE016795.2|	145623	G	T	49	22	1	63	62	K	255	G
gi|91983532|gb|AE016795.2|	145632	G	A	64	18	1	63	56	R	191	G
gi|91983532|gb|AE016795.2|	145677	G	A	255	135	1	63	62	W	255	T
gi|91983532|gb|AE016795.2|	145815	G	A	255	77	1	63	62	N	255	N
gi|91983532|gb|AE016795.2|	145827	G	A	45	6	1	57	42	N	62	N
gi|91983532|gb|AE016795.2|	145848	A	G	189	77	1	63	62	R	255	A
gi|91983532|gb|AE016795.2|	145911	T	C	155	110	1	63	62	Y	255	T
gi|91983532|gb|AE016795.2|	145974	T	C	61	79	1	63	62	Y	255	T
gi|91983532|gb|AE016795.2|	146019	A	G	230	137	1	63	62	R	255	A
gi|91983532|gb|AE016795.2|	146112	C	A	207	78	1	63	62	M	255	C
gi|91983532|gb|AE016795.2|	146160	G	A	255	123	1	63	62	R	255	G
gi|91983532|gb|AE016795.2|	146214	T	C	132	47	1	63	62	Y	255	T
gi|91983532|gb|AE016795.2|	146244	C	A	255	91	1	63	62	M	255	C
gi|91983532|gb|AE016795.2|	146292	G	A	71	46	1	63	62	R	255	G
gi|91983532|gb|AE016795.2|	146389	C	T	61	21	1	63	62	Y	255	C
gi|91983532|gb|AE016795.2|	146454	A	G	39	16	1	45	60	R	177	A
gi|91983532|gb|AE016795.2|	146487	G	A	236	147	1	63	62	R	255	G
gi|91983532|gb|AE016795.2|	146529	A	G	74	53	1	63	62	R	255	A
gi|91983532|gb|AE016795.2|	146658	G	A	90	29	1	57	62	W	255	T
gi|91983532|gb|AE016795.2|	146688	G	A	63	27	1	55	62	R	255	G
gi|91983532|gb|AE016795.2|	146697	C	T	34	15	1	63	48	Y	140	C
gi|91983532|gb|AE016795.2|	146727	C	A	36	13	1	63	62	M	255	C
gi|91983532|gb|AE016795.2|	146757	G	A	146	94	1	63	62	R	255	G
gi|91983532|gb|AE016795.2|	146811	C	T	55	53	1	63	62	Y	255	C
gi|91983532|gb|AE016795.2|	146823	G	A	36	22	1	51	62	R	244	G
gi|91983532|gb|AE016795.2|	146850	A	T	32	9	0	48	54	W	195	A
gi|91983532|gb|AE016795.2|	146901	T	C	146	108	1	63	62	Y	255	T
gi|91983532|gb|AE016795.2|	146985	G	A	125	65	1	63	62	R	255	G
gi|91983532|gb|AE016795.2|	147060	A	G	104	42	1	63	62	R	255	A
gi|91983532|gb|AE016795.2|	147120	T	C	255	95	1	63	62	Y	255	T
gi|91983532|gb|AE016795.2|	147171	T	C	66	13	0	49	62	N	251	N
gi|91983532|gb|AE016795.2|	147225	A	C	135	53	1	63	62	M	255	A
gi|91983532|gb|AE016795.2|	147270	G	A	87	20	1	63	50	N	255	N
gi|91983532|gb|AE016795.2|	147300	T	C	129	34	0	51	62	N	255	N
gi|91983532|gb|AE016795.2|	147324	T	C	187	71	1	63	62	Y	255	T
gi|91983532|gb|AE016795.2|	147456	T	A	196	56	1	63	62	N	255	N
gi|91983532|gb|AE016795.2|	147573	C	A	57	95	1	63	62	M	255	C
gi|91983532|gb|AE016795.2|	148135	A	G	196	69	1	63	62	R	255	A
gi|91983532|gb|AE016795.2|	148169	A	G	255	90	1	63	62	K	255	T
gi|91983532|gb|AE016795.2|	148298	A	G	57	41	1	63	62	R	255	A
gi|91983532|gb|AE016795.2|	148340	T	C	27	18	1	63	34	Y	64	T
gi|91983532|gb|AE016795.2|	148430	C	T	74	27	1	63	62	Y	255	C
gi|91983532|gb|AE016795.2|	148439	G	A	30	13	1	63	62	R	154	G
gi|91983532|gb|AE016795.2|	148571	C	T	2	11	1	63	22	Y	41	C
gi|91983532|gb|AE016795.2|	148603	A	G	63	23	1	63	62	R	255	A
gi|91983532|gb|AE016795.2|	148619	G	A	135	36	1	63	62	N	255	N
gi|91983532|gb|AE016795.2|	148664	T	A	57	21	1	63	62	W	255	T
gi|91983532|gb|AE016795.2|	148685	A	G	107	43	1	63	62	R	255	A
gi|91983532|gb|AE016795.2|	148715	T	C	49	18	1	53	62	Y	255	T
gi|91983532|gb|AE016795.2|	148721	C	G	47	21	1	63	62	S	255	C
gi|91983532|gb|AE016795.2|	148853	T	C	72	15	1	63	56	N	152	N
gi|91983532|gb|AE016795.2|	149046	C	T	140	68	1	63	62	Y	255	C
gi|91983532|gb|AE016795.2|	149178	A	G	166	122	1	63	62	R	255	A
gi|91983532|gb|AE016795.2|	149259	A	T	255	108	1	63	62	W	255	A
gi|91983532|gb|AE016795.2|	149337	A	G	32	17	1	63	38	R	144	A
gi|91983532|gb|AE016795.2|	149457	A	C	84	78	1	63	62	M	255	A
gi|91983532|gb|AE016795.2|	149544	T	C	218	124	1	63	62	Y	255	T
gi|91983532|gb|AE016795.2|	149598	C	T	66	32	1	63	62	Y	255	C
gi|91983532|gb|AE016795.2|	149628	T	C	226	115	1	63	62	Y	255	T
gi|91983532|gb|AE016795.2|	149670	G	A	45	42	1	63	62	R	255	G
gi|91983532|gb|AE016795.2|	149676	A	G	36	28	1	63	62	R	220	A
gi|91983532|gb|AE016795.2|	149712	G	A	35	22	1	63	62	R	255	G
gi|91983532|gb|AE016795.2|	149718	A	G	61	36	1	63	62	R	255	A
gi|91983532|gb|AE016795.2|	149922	G	A	101	41	1	63	62	R	255	G
gi|91983532|gb|AE016795.2|	150039	T	C	25	36	1	63	46	Y	255	T
gi|91983532|gb|AE016795.2|	150122	G	A	27	89	1	63	32	R	255	G
gi|91983532|gb|AE016795.2|	150194	A	G	158	77	1	63	62	R	255	A
gi|91983532|gb|AE016795.2|	150231	C	A	70	30	1	57	62	M	255	C
gi|91983532|gb|AE016795.2|	150318	A	G	24	22	1	63	62	R	151	A
gi|91983532|gb|AE016795.2|	150378	A	G	59	68	1	63	62	R	255	A
gi|91983532|gb|AE016795.2|	150408	T	A	52	46	1	51	62	W	255	T
gi|91983532|gb|AE016795.2|	150447	C	T	101	41	1	63	62	Y	255	C
gi|91983532|gb|AE016795.2|	150456	T	G	79	37	1	63	62	K	255	T
gi|91983532|gb|AE016795.2|	150570	A	G	84	35	0	48	62	R	255	A
gi|91983532|gb|AE016795.2|	150690	A	C	141	60	1	63	62	M	255	A
gi|91983532|gb|AE016795.2|	150702	A	G	36	38	1	63	62	R	118	A
gi|91983532|gb|AE016795.2|	150750	T	A	255	171	1	63	62	W	255	T
gi|91983532|gb|AE016795.2|	150843	A	G	137	80	1	63	62	R	255	A
gi|91983532|gb|AE016795.2|	150921	C	T	161	54	1	51	62	K	255	G
gi|91983532|gb|AE016795.2|	150945	G	A	226	90	1	63	62	R	255	G
gi|91983532|gb|AE016795.2|	151700	A	G	55	28	1	63	56	R	255	A
gi|91983532|gb|AE016795.2|	151708	C	T	68	23	0	48	62	W	255	A
gi|91983532|gb|AE016795.2|	151836	T	C	60	26	1	53	62	Y	223	T
gi|91983532|gb|AE016795.2|	152001	C	T	150	106	1	63	62	Y	255	C
gi|91983532|gb|AE016795.2|	152163	T	C	42	70	1	63	62	Y	255	T
gi|91983532|gb|AE016795.2|	152187	C	T	42	5	0	42	38	N	56	N
gi|91983532|gb|AE016795.2|	152301	G	A	85	46	1	63	62	R	255	G
gi|91983532|gb|AE016795.2|	152349	A	G	164	121	1	63	62	R	255	A
gi|91983532|gb|AE016795.2|	152388	A	G	181	69	1	63	62	R	255	A
gi|91983532|gb|AE016795.2|	152418	A	G	32	8	1	46	50	R	96	A
gi|91983532|gb|AE016795.2|	152448	A	G	73	31	1	63	62	R	230	A
gi|91983532|gb|AE016795.2|	152569	T	C	146	52	1	63	62	Y	255	T
gi|91983532|gb|AE016795.2|	152706	C	T	36	32	1	63	62	Y	255	C
gi|91983532|gb|AE016795.2|	152787	T	C	138	44	1	63	62	Y	255	T
gi|91983532|gb|AE016795.2|	152814	A	C	241	71	1	63	62	N	255	N
gi|91983532|gb|AE016795.2|	152883	T	C	255	132	1	63	62	Y	255	T
gi|91983532|gb|AE016795.2|	152934	A	T	255	95	1	63	62	W	255	A
gi|91983532|gb|AE016795.2|	152958	C	T	205	82	0	51	62	Y	255	C
gi|91983532|gb|AE016795.2|	152985	C	T	42	5	0	45	32	N	88	N
gi|91983532|gb|AE016795.2|	153006	C	T	98	44	1	63	62	Y	255	C
gi|91983532|gb|AE016795.2|	153182	A	T	181	51	1	63	62	N	255	N
gi|91983532|gb|AE016795.2|	153196	T	C	53	38	1	63	62	Y	255	T
gi|91983532|gb|AE016795.2|	153247	G	A	255	148	1	63	62	R	255	G
gi|91983532|gb|AE016795.2|	153275	T	A	56	97	1	63	62	W	255	T
gi|91983532|gb|AE016795.2|	153380	A	G	128	51	1	63	62	K	255	T
gi|91983532|gb|AE016795.2|	153409	C	G	31	9	1	46	34	S	136	C
gi|91983532|gb|AE016795.2|	153566	C	T	99	24	1	63	62	N	255	N
gi|91983532|gb|AE016795.2|	153593	G	A	99	24	0	52	62	N	255	N
gi|91983532|gb|AE016795.2|	153617	A	G	88	34	1	63	62	R	255	A
gi|91983532|gb|AE016795.2|	153647	G	T	224	84	1	63	62	K	255	G
gi|91983532|gb|AE016795.2|	153716	C	T	46	17	1	63	62	Y	230	C
gi|91983532|gb|AE016795.2|	153755	A	T	178	50	1	63	62	N	255	N
gi|91983532|gb|AE016795.2|	153803	A	G	49	38	1	63	62	R	255	A
gi|91983532|gb|AE016795.2|	153862	G	A	172	93	1	63	62	R	255	G
gi|91983532|gb|AE016795.2|	153901	A	C	255	89	1	63	62	M	255	A
gi|91983532|gb|AE016795.2|	153927	G	A	255	107	1	63	62	R	255	G
gi|91983532|gb|AE016795.2|	153976	T	A	31	17	1	63	58	W	186	T
gi|91983532|gb|AE016795.2|	153980	C	T	102	25	1	63	62	N	255	N
gi|91983532|gb|AE016795.2|	154091	T	C	88	39	1	63	62	S	255	G
gi|91983532|gb|AE016795.2|	154127	T	C	90	21	1	63	56	N	255	N
gi|91983532|gb|AE016795.2|	154176	T	C	64	46	1	63	62	Y	255	T
gi|91983532|gb|AE016795.2|	154241	G	C	30	6	0	46	32	S	71	G
gi|91983532|gb|AE016795.2|	154247	T	C	102	25	1	63	62	N	255	N
gi|91983532|gb|AE016795.2|	154283	A	G	39	18	1	63	26	R	255	A
gi|91983532|gb|AE016795.2|	154304	T	C	39	16	1	60	60	Y	245	T
gi|91983532|gb|AE016795.2|	154341	C	A	33	6	1	46	20	M	97	C
gi|91983532|gb|AE016795.2|	154395	A	T	144	56	1	63	62	W	255	A
gi|91983532|gb|AE016795.2|	154478	T	C	90	21	1	63	62	N	255	N
gi|91983532|gb|AE016795.2|	154513	T	A	35	15	1	63	56	W	180	T
gi|91983532|gb|AE016795.2|	154551	G	T	60	11	0	52	42	N	198	N
gi|91983532|gb|AE016795.2|	154590	G	C	72	60	1	63	62	S	255	G
gi|91983532|gb|AE016795.2|	154626	A	G	255	173	1	63	62	R	214	A
gi|91983532|gb|AE016795.2|	154700	C	T	27	5	0	44	26	Y	48	C
gi|91983532|gb|AE016795.2|	154769	A	G	94	61	1	63	62	R	255	A
gi|91983532|gb|AE016795.2|	154898	A	T	91	65	1	51	62	W	255	A
gi|91983532|gb|AE016795.2|	154960	A	G	96	39	1	63	62	R	255	A
gi|91983532|gb|AE016795.2|	154973	A	G	114	29	1	63	62	N	255	N
gi|91983532|gb|AE016795.2|	155018	G	A	255	119	1	63	62	W	255	T
gi|91983532|gb|AE016795.2|	155051	G	C	255	114	1	63	62	Y	255	T
gi|91983532|gb|AE016795.2|	155081	G	T	229	67	1	63	62	N	255	N
gi|91983532|gb|AE016795.2|	155105	A	G	136	90	1	63	62	R	255	A
gi|91983532|gb|AE016795.2|	155147	T	A	200	104	1	63	62	W	255	T
gi|91983532|gb|AE016795.2|	155168	G	A	43	16	0	48	62	R	255	G
gi|91983532|gb|AE016795.2|	155504	G	A	104	60	1	51	62	R	255	G
gi|91983532|gb|AE016795.2|	155633	G	A	146	85	1	63	62	R	255	G
gi|91983532|gb|AE016795.2|	155669	T	C	152	83	1	63	62	Y	239	T
gi|91983532|gb|AE016795.2|	155729	G	C	93	50	1	63	62	S	255	G
gi|91983532|gb|AE016795.2|	155767	G	T	96	23	0	51	62	N	255	N
gi|91983532|gb|AE016795.2|	155784	A	G	75	16	0	51	62	N	255	N
gi|91983532|gb|AE016795.2|	155831	C	A	27	6	0	47	32	M	32	C
gi|91983532|gb|AE016795.2|	155837	A	T	42	30	1	63	62	W	255	A
gi|91983532|gb|AE016795.2|	155870	G	A	103	37	1	63	62	R	190	G
gi|91983532|gb|AE016795.2|	155885	C	T	48	7	0	45	54	N	101	N
gi|91983532|gb|AE016795.2|	155900	A	C	51	47	1	63	62	M	255	A
gi|91983532|gb|AE016795.2|	155984	A	C	199	70	1	53	62	M	255	A
gi|91983532|gb|AE016795.2|	156008	C	T	150	41	0	51	62	N	255	N
gi|91983532|gb|AE016795.2|	156032	A	G	67	20	0	50	36	S	211	C
gi|91983532|gb|AE016795.2|	156056	A	C	122	47	1	60	62	M	255	A
gi|91983532|gb|AE016795.2|	156161	C	T	32	8	0	45	50	Y	127	C
gi|91983532|gb|AE016795.2|	156227	C	T	255	154	1	63	62	Y	255	C
gi|91983532|gb|AE016795.2|	156260	A	G	255	124	1	63	62	R	255	A
gi|91983532|gb|AE016795.2|	156323	T	C	45	6	1	45	38	N	109	N
gi|91983532|gb|AE016795.2|	156695	A	G	137	62	0	50	62	R	255	A
gi|91983532|gb|AE016795.2|	156809	G	A	129	46	0	52	62	R	255	G
gi|91983532|gb|AE016795.2|	156827	A	G	112	57	1	63	62	R	255	A
gi|91983532|gb|AE016795.2|	156863	T	C	205	113	1	63	62	Y	255	T
gi|91983532|gb|AE016795.2|	156992	C	T	68	80	1	63	62	Y	255	C
gi|91983532|gb|AE016795.2|	157066	A	G	39	64	1	63	62	R	255	A
gi|91983532|gb|AE016795.2|	157076	G	T	32	8	1	51	44	K	104	G
gi|91983532|gb|AE016795.2|	157151	A	G	29	7	1	60	38	R	58	A
gi|91983532|gb|AE016795.2|	157154	C	T	57	18	1	63	28	W	211	A
gi|91983532|gb|AE016795.2|	157229	A	G	227	85	1	63	62	R	255	A
gi|91983532|gb|AE016795.2|	157262	A	T	209	109	1	63	62	W	255	A
gi|91983532|gb|AE016795.2|	157304	A	C	133	76	1	63	62	M	255	A
gi|91983532|gb|AE016795.2|	157427	G	A	108	27	1	63	62	N	255	N
gi|91983532|gb|AE016795.2|	157433	A	G	68	29	1	63	54	R	255	A
gi|91983532|gb|AE016795.2|	157487	C	T	43	31	1	63	62	Y	255	C
gi|91983532|gb|AE016795.2|	157547	A	G	97	64	1	63	62	R	255	A
gi|91983532|gb|AE016795.2|	157637	C	A	255	100	1	63	62	M	255	C
gi|91983532|gb|AE016795.2|	157676	C	T	122	75	1	63	62	Y	255	C
gi|91983532|gb|AE016795.2|	157706	C	G	38	52	1	63	62	S	152	C
gi|91983532|gb|AE016795.2|	157754	G	A	105	58	1	52	62	R	255	G
gi|91983532|gb|AE016795.2|	157780	G	A	188	90	1	51	62	R	255	G
gi|91983532|gb|AE016795.2|	157822	A	G	34	13	1	63	30	R	155	A
gi|91983532|gb|AE016795.2|	157823	C	A	30	19	1	63	34	M	146	C
gi|91983532|gb|AE016795.2|	157877	A	T	251	102	1	63	62	K	255	G
gi|91983532|gb|AE016795.2|	157934	A	G	39	24	0	49	62	R	255	A
gi|91983532|gb|AE016795.2|	158019	A	G	74	27	1	63	62	R	255	A
gi|91983532|gb|AE016795.2|	158061	C	T	161	57	1	63	62	Y	255	C
gi|91983532|gb|AE016795.2|	158175	T	G	73	31	1	51	52	K	255	T
gi|91983532|gb|AE016795.2|	158421	C	T	57	10	0	50	34	N	153	N
gi|91983532|gb|AE016795.2|	158460	A	G	53	30	1	63	62	R	255	A
gi|91983532|gb|AE016795.2|	158487	G	A	45	6	0	48	48	N	109	N
gi|91983532|gb|AE016795.2|	158496	T	G	126	33	1	63	62	N	255	N
gi|91983532|gb|AE016795.2|	158532	T	A	255	95	1	63	62	W	255	T
gi|91983532|gb|AE016795.2|	158592	C	T	93	22	1	63	50	N	255	N
gi|91983532|gb|AE016795.2|	158610	A	G	29	7	0	48	30	R	36	A
gi|91983532|gb|AE016795.2|	158619	G	A	73	31	1	53	62	R	201	G
gi|91983532|gb|AE016795.2|	158676	A	C	91	46	1	63	62	M	235	A
gi|91983532|gb|AE016795.2|	158730	T	C	109	44	0	51	62	Y	255	T
gi|91983532|gb|AE016795.2|	158799	C	T	66	13	0	49	62	N	185	N
gi|91983532|gb|AE016795.2|	159076	C	A	45	6	0	47	42	N	93	N
gi|91983532|gb|AE016795.2|	159103	A	G	95	51	1	63	62	R	255	A
gi|91983532|gb|AE016795.2|	159139	A	G	43	38	1	63	62	R	255	A
gi|91983532|gb|AE016795.2|	159154	C	T	150	41	1	63	62	N	255	N
gi|91983532|gb|AE016795.2|	159187	A	G	143	146	1	63	62	R	255	A
gi|91983532|gb|AE016795.2|	159235	A	T	255	131	1	63	62	W	255	A
gi|91983532|gb|AE016795.2|	159277	A	C	90	46	1	63	62	Y	255	T
gi|91983532|gb|AE016795.2|	159310	T	A	29	5	1	63	20	W	83	T
gi|91983532|gb|AE016795.2|	159328	C	A	144	56	1	63	62	M	255	C
gi|91983532|gb|AE016795.2|	159409	C	A	255	146	1	63	62	M	255	C
gi|91983532|gb|AE016795.2|	159490	G	A	68	31	1	54	62	R	212	G
gi|91983532|gb|AE016795.2|	159565	G	A	98	44	1	63	62	R	255	G
gi|91983532|gb|AE016795.2|	159625	T	C	102	25	1	63	48	N	255	N
gi|91983532|gb|AE016795.2|	159643	G	A	42	5	0	47	36	N	54	N
gi|91983532|gb|AE016795.2|	159655	C	T	88	44	1	63	62	Y	255	C
gi|91983532|gb|AE016795.2|	159700	T	A	255	163	1	63	62	W	255	T
gi|91983532|gb|AE016795.2|	159739	A	G	71	49	1	63	62	R	255	A
gi|91983532|gb|AE016795.2|	159748	A	G	31	14	0	49	62	R	61	A
gi|91983532|gb|AE016795.2|	159760	G	A	84	19	1	59	62	N	255	N
gi|91983532|gb|AE016795.2|	159788	G	T	25	6	1	51	54	K	55	G
gi|91983532|gb|AE016795.2|	159829	G	A	192	90	1	63	62	R	255	G
gi|91983532|gb|AE016795.2|	159871	A	T	54	9	1	63	48	N	141	N
gi|91983532|gb|AE016795.2|	159904	C	A	73	41	1	63	62	M	255	C
gi|91983532|gb|AE016795.2|	160027	A	G	24	95	1	63	62	R	255	A
gi|91983532|gb|AE016795.2|	160081	T	C	48	7	0	42	44	N	110	N
gi|91983532|gb|AE016795.2|	160099	G	A	82	30	1	63	62	R	255	G
gi|91983532|gb|AE016795.2|	160132	C	T	29	41	1	63	62	Y	253	C
gi|91983532|gb|AE016795.2|	160177	C	T	154	92	1	63	62	Y	255	C
gi|91983532|gb|AE016795.2|	160225	T	A	66	38	1	63	26	W	255	T
gi|91983532|gb|AE016795.2|	160261	A	G	189	72	1	63	62	R	255	A
gi|91983532|gb|AE016795.2|	160333	G	A	255	76	1	63	62	N	255	N
gi|91983532|gb|AE016795.2|	160363	A	G	255	148	1	63	62	R	255	A
gi|91983532|gb|AE016795.2|	160474	C	T	108	27	1	63	62	N	255	N
gi|91983532|gb|AE016795.2|	160480	T	C	32	13	1	63	60	Y	133	T
gi|91983532|gb|AE016795.2|	160534	T	C	51	39	1	63	62	Y	255	T
gi|91983532|gb|AE016795.2|	160591	A	G	112	61	1	63	62	R	255	A
gi|91983532|gb|AE016795.2|	160615	G	T	38	14	0	49	56	K	218	G
gi|91983532|gb|AE016795.2|	160636	T	C	41	31	1	63	62	Y	184	T
gi|91983532|gb|AE016795.2|	160876	C	T	68	25	1	51	62	Y	211	C
gi|91983532|gb|AE016795.2|	160891	C	G	51	8	0	48	50	N	177	N
gi|91983532|gb|AE016795.2|	160966	C	T	61	21	1	57	62	K	239	G
gi|91983532|gb|AE016795.2|	160975	A	G	57	34	1	63	62	R	255	A
gi|91983532|gb|AE016795.2|	161049	C	T	128	59	1	63	62	Y	255	C
gi|91983532|gb|AE016795.2|	161068	T	G	226	66	1	63	62	N	255	N
gi|91983532|gb|AE016795.2|	161134	C	A	50	30	1	50	62	M	255	C
gi|91983532|gb|AE016795.2|	161265	A	G	52	119	1	63	62	R	255	A
gi|91983532|gb|AE016795.2|	161302	T	C	74	89	1	63	62	Y	255	T
gi|91983532|gb|AE016795.2|	161549	G	A	135	123	1	63	62	R	255	G
gi|91983532|gb|AE016795.2|	161591	A	C	163	119	1	63	62	M	255	A
gi|91983532|gb|AE016795.2|	161635	C	A	207	114	1	63	62	M	255	C
gi|91983532|gb|AE016795.2|	161691	A	C	31	9	1	41	54	M	133	A
gi|91983532|gb|AE016795.2|	161717	C	A	51	8	0	46	48	N	108	N
gi|91983532|gb|AE016795.2|	161750	C	T	42	44	1	63	62	Y	220	C
gi|91983532|gb|AE016795.2|	161843	C	G	255	101	1	63	62	S	255	C
gi|91983532|gb|AE016795.2|	161869	A	T	63	54	0	48	62	W	255	A
gi|91983532|gb|AE016795.2|	161894	A	C	77	40	0	51	62	M	255	A
gi|91983532|gb|AE016795.2|	161915	T	A	65	23	0	50	62	R	212	G
gi|91983532|gb|AE016795.2|	161936	A	G	143	68	1	63	62	R	255	A
gi|91983532|gb|AE016795.2|	161969	C	A	126	54	1	63	62	M	255	C
gi|91983532|gb|AE016795.2|	161987	T	G	28	33	1	63	62	K	255	T
gi|91983532|gb|AE016795.2|	162019	C	T	80	38	1	63	62	Y	255	C
gi|91983532|gb|AE016795.2|	162050	A	G	161	57	1	63	62	R	255	A
gi|91983532|gb|AE016795.2|	162161	G	A	43	16	1	63	56	R	255	G
gi|91983532|gb|AE016795.2|	162206	T	C	58	29	1	57	62	Y	255	T
gi|91983532|gb|AE016795.2|	162320	T	G	62	79	1	63	62	K	255	T
gi|91983532|gb|AE016795.2|	162555	T	C	120	42	0	50	62	M	255	A
gi|91983532|gb|AE016795.2|	162748	A	G	60	26	1	63	62	R	255	A
gi|91983532|gb|AE016795.2|	162913	C	A	84	53	1	63	62	M	255	C
gi|91983532|gb|AE016795.2|	162955	C	T	64	29	1	63	36	Y	255	C
gi|91983532|gb|AE016795.2|	162988	A	G	244	105	1	63	62	R	255	A
gi|91983532|gb|AE016795.2|	163016	C	A	246	97	1	63	62	M	255	C
gi|91983532|gb|AE016795.2|	163066	C	T	51	19	1	63	50	Y	241	C
gi|91983532|gb|AE016795.2|	163096	G	A	93	22	0	52	62	N	255	N
gi|91983532|gb|AE016795.2|	163117	T	A	149	53	1	53	62	W	255	T
gi|91983532|gb|AE016795.2|	163180	G	A	76	32	1	63	62	R	255	G
gi|91983532|gb|AE016795.2|	163234	A	C	107	98	1	63	62	M	255	A
gi|91983532|gb|AE016795.2|	163276	T	C	159	115	1	63	62	Y	255	T
gi|91983532|gb|AE016795.2|	163369	C	T	75	66	1	63	62	Y	255	C
gi|91983532|gb|AE016795.2|	163429	A	G	158	56	1	63	62	R	255	A
gi|91983532|gb|AE016795.2|	163450	G	A	77	27	1	63	62	W	255	T
gi|91983532|gb|AE016795.2|	163480	G	C	138	49	1	50	62	S	255	G
gi|91983532|gb|AE016795.2|	163519	G	A	143	51	1	63	62	R	255	G
gi|91983532|gb|AE016795.2|	163564	G	A	120	52	1	63	62	R	255	G
gi|91983532|gb|AE016795.2|	163615	A	G	106	38	1	63	62	R	255	A
gi|91983532|gb|AE016795.2|	163671	T	A	255	93	1	63	62	M	255	C
gi|91983532|gb|AE016795.2|	164106	G	A	255	142	1	63	62	R	255	G
gi|91983532|gb|AE016795.2|	164274	G	A	132	47	1	63	62	R	255	G
gi|91983532|gb|AE016795.2|	164457	A	G	76	32	1	51	62	R	255	A
gi|91983532|gb|AE016795.2|	164469	T	C	87	36	1	63	62	Y	201	T
gi|91983532|gb|AE016795.2|	164589	T	C	209	79	1	63	62	Y	255	T
gi|91983532|gb|AE016795.2|	164628	G	C	115	48	1	63	62	Y	255	T
gi|91983532|gb|AE016795.2|	164652	T	C	60	22	1	63	60	Y	255	T
gi|91983532|gb|AE016795.2|	164706	G	A	103	37	1	63	62	R	255	G
gi|91983532|gb|AE016795.2|	164712	T	C	49	25	1	63	62	Y	255	T
gi|91983532|gb|AE016795.2|	164781	A	G	255	114	1	63	62	R	255	A
gi|91983532|gb|AE016795.2|	164832	G	A	123	32	1	63	62	N	255	N
gi|91983532|gb|AE016795.2|	164871	A	G	119	71	1	63	62	R	255	A
gi|91983532|gb|AE016795.2|	164922	A	G	71	26	1	63	62	R	255	A
gi|91983532|gb|AE016795.2|	164940	A	C	46	17	0	52	62	M	255	A
gi|91983532|gb|AE016795.2|	164964	C	T	54	44	1	63	62	Y	255	C
gi|91983532|gb|AE016795.2|	164999	C	G	106	38	1	51	62	S	255	C
gi|91983532|gb|AE016795.2|	165009	A	C	31	12	0	50	62	M	158	A
gi|91983532|gb|AE016795.2|	165036	A	C	78	17	0	52	62	N	255	N
gi|91983532|gb|AE016795.2|	165141	A	G	255	131	1	63	62	R	255	A
gi|91983532|gb|AE016795.2|	165204	C	A	198	75	0	51	62	M	255	C
gi|91983532|gb|AE016795.2|	165228	G	A	255	111	1	63	62	R	255	G
gi|91983532|gb|AE016795.2|	165279	T	C	43	16	1	63	28	Y	255	T
gi|91983532|gb|AE016795.2|	165315	C	T	108	27	0	52	62	N	196	N
gi|91983532|gb|AE016795.2|	165366	A	G	63	23	1	63	62	R	255	A
gi|91983532|gb|AE016795.2|	165477	T	A	192	141	1	63	62	W	255	T
gi|91983532|gb|AE016795.2|	165531	C	A	120	31	1	50	62	N	255	N
gi|91983532|gb|AE016795.2|	165543	T	C	38	14	1	47	62	Y	142	T
gi|91983532|gb|AE016795.2|	165611	T	A	39	18	1	60	56	W	127	T
gi|91983532|gb|AE016795.2|	165668	T	C	28	16	0	49	60	Y	231	T
gi|91983532|gb|AE016795.2|	165689	T	C	97	100	1	63	62	Y	255	T
gi|91983532|gb|AE016795.2|	165941	A	G	255	144	1	63	62	R	255	A
gi|91983532|gb|AE016795.2|	166138	G	A	35	12	1	50	48	R	165	G
gi|91983532|gb|AE016795.2|	166165	C	T	35	12	1	52	62	Y	217	C
gi|91983532|gb|AE016795.2|	166188	G	A	38	14	1	50	52	R	211	G
gi|91983532|gb|AE016795.2|	166219	A	G	61	39	1	63	62	R	255	A
gi|91983532|gb|AE016795.2|	166305	T	G	96	57	1	63	62	K	255	T
gi|91983532|gb|AE016795.2|	166367	C	A	190	86	1	63	62	M	255	C
gi|91983532|gb|AE016795.2|	166469	G	A	255	127	1	63	62	R	255	G
gi|91983532|gb|AE016795.2|	166499	A	G	170	110	1	63	62	R	255	A
gi|91983532|gb|AE016795.2|	166529	G	A	37	22	1	63	62	R	255	G
gi|91983532|gb|AE016795.2|	166541	A	G	30	11	1	47	44	R	93	A
gi|91983532|gb|AE016795.2|	166571	G	A	174	76	1	63	62	R	255	G
gi|91983532|gb|AE016795.2|	166602	C	G	108	27	1	63	62	N	255	N
gi|91983532|gb|AE016795.2|	166643	A	G	99	91	1	63	62	R	255	A
gi|91983532|gb|AE016795.2|	166757	G	A	255	179	1	63	62	R	255	G
gi|91983532|gb|AE016795.2|	166817	C	T	255	159	1	63	62	Y	255	C
gi|91983532|gb|AE016795.2|	166889	C	T	214	141	1	63	62	Y	174	C
gi|91983532|gb|AE016795.2|	166922	T	G	241	145	1	63	62	K	255	T
gi|91983532|gb|AE016795.2|	166988	C	A	255	154	1	63	62	M	255	C
gi|91983532|gb|AE016795.2|	167120	A	T	255	113	1	63	62	W	255	A
gi|91983532|gb|AE016795.2|	167168	G	A	66	119	1	63	62	R	255	G
gi|91983532|gb|AE016795.2|	167242	C	A	255	147	1	63	62	M	255	C
gi|91983532|gb|AE016795.2|	167285	G	A	255	203	1	63	62	R	238	G
gi|91983532|gb|AE016795.2|	167387	C	A	255	208	1	63	62	M	172	C
gi|91983532|gb|AE016795.2|	167561	G	A	193	68	1	63	62	R	255	G
gi|91983532|gb|AE016795.2|	167585	A	G	78	17	0	51	62	N	245	N
gi|91983532|gb|AE016795.2|	167612	G	A	73	31	1	52	62	R	255	G
gi|91983532|gb|AE016795.2|	167624	T	C	36	39	1	63	62	Y	187	T
gi|91983532|gb|AE016795.2|	167702	G	A	168	69	1	57	62	R	255	G
gi|91983532|gb|AE016795.2|	167717	T	A	138	49	1	63	62	W	255	T
gi|91983532|gb|AE016795.2|	167774	T	C	89	35	1	63	62	Y	255	T
gi|91983532|gb|AE016795.2|	167783	G	A	44	20	1	63	60	R	255	G
gi|91983532|gb|AE016795.2|	167843	A	T	44	20	1	63	40	W	255	A
gi|91983532|gb|AE016795.2|	167913	T	C	38	23	1	63	62	Y	132	T
gi|91983532|gb|AE016795.2|	167986	C	G	33	10	1	51	48	S	169	C
gi|91983532|gb|AE016795.2|	168116	G	A	28	5	1	47	26	R	36	G
gi|91983532|gb|AE016795.2|	168266	C	T	78	51	1	63	62	Y	255	C
gi|91983532|gb|AE016795.2|	168324	A	T	36	16	1	48	62	W	253	A
gi|91983532|gb|AE016795.2|	168372	T	C	94	46	1	63	62	Y	255	T
gi|91983532|gb|AE016795.2|	168426	G	A	27	13	1	63	60	R	70	G
gi|91983532|gb|AE016795.2|	168457	C	A	25	16	1	53	24	M	186	C
gi|91983532|gb|AE016795.2|	168458	A	C	25	14	1	53	24	M	191	A
gi|91983532|gb|AE016795.2|	169122	C	T	77	28	1	50	62	Y	191	C
gi|91983532|gb|AE016795.2|	169167	T	A	255	146	1	63	62	W	255	T
gi|91983532|gb|AE016795.2|	169203	A	T	41	48	1	63	62	W	225	A
gi|91983532|gb|AE016795.2|	169248	A	T	247	86	1	63	62	K	255	G
gi|91983532|gb|AE016795.2|	169269	A	G	28	9	1	44	54	R	57	A
gi|91983532|gb|AE016795.2|	169281	A	G	182	64	1	63	62	R	255	A
gi|91983532|gb|AE016795.2|	169315	C	G	33	9	1	63	30	S	151	C
gi|91983532|gb|AE016795.2|	169317	G	A	31	12	1	60	32	R	97	G
gi|91983532|gb|AE016795.2|	169350	T	C	162	45	1	63	62	N	255	N
gi|91983532|gb|AE016795.2|	169446	G	C	67	31	1	63	62	S	255	G
gi|91983532|gb|AE016795.2|	169532	T	C	220	64	1	63	62	N	255	N
gi|91983532|gb|AE016795.2|	169550	A	G	69	14	0	48	62	N	255	N
gi|91983532|gb|AE016795.2|	169571	C	A	47	45	1	63	62	M	255	C
gi|91983532|gb|AE016795.2|	169676	G	A	117	63	1	63	62	R	255	G
gi|91983532|gb|AE016795.2|	169709	C	T	61	37	1	63	62	Y	255	C
gi|91983532|gb|AE016795.2|	169736	A	G	22	34	1	63	22	R	214	A
gi|91983532|gb|AE016795.2|	169778	T	C	60	83	1	63	62	Y	255	T
gi|91983532|gb|AE016795.2|	169811	T	C	67	29	1	63	22	M	255	A
gi|91983532|gb|AE016795.2|	169830	C	T	28	41	1	63	30	Y	142	C
gi|91983532|gb|AE016795.2|	169865	T	C	205	72	1	63	62	Y	255	T
gi|91983532|gb|AE016795.2|	169889	T	G	57	10	0	49	56	N	160	N
gi|91983532|gb|AE016795.2|	169970	T	C	56	19	1	63	30	S	100	G
gi|91983532|gb|AE016795.2|	169973	C	T	31	9	1	51	54	Y	81	C
gi|91983532|gb|AE016795.2|	169988	C	T	78	63	1	63	62	Y	255	C
gi|91983532|gb|AE016795.2|	170063	C	T	42	36	1	63	62	Y	234	C
gi|91983532|gb|AE016795.2|	170081	C	T	60	11	0	49	62	N	166	N
gi|91983532|gb|AE016795.2|	170102	A	G	156	43	1	50	62	N	255	N
gi|91983532|gb|AE016795.2|	170204	T	A	64	31	1	63	62	W	255	T
gi|91983532|gb|AE016795.2|	170243	T	C	171	48	1	63	62	N	255	N
gi|91983532|gb|AE016795.2|	170255	C	T	100	36	1	63	62	Y	255	C
gi|91983532|gb|AE016795.2|	170285	C	T	26	23	1	63	62	Y	255	C
gi|91983532|gb|AE016795.2|	170306	T	A	55	24	0	49	62	W	255	T
gi|91983532|gb|AE016795.2|	170333	T	C	40	25	1	63	62	S	156	G
gi|91983532|gb|AE016795.2|	170372	A	T	255	94	1	63	62	K	255	G
gi|91983532|gb|AE016795.2|	170465	T	C	255	108	1	63	62	Y	255	T
gi|91983532|gb|AE016795.2|	170510	A	G	95	39	1	63	62	R	255	A
gi|91983532|gb|AE016795.2|	170582	C	T	129	91	1	63	62	Y	255	C
gi|91983532|gb|AE016795.2|	170648	A	G	98	76	1	63	62	R	255	A
gi|91983532|gb|AE016795.2|	170690	T	C	32	17	1	63	62	Y	146	T
gi|91983532|gb|AE016795.2|	170696	C	T	31	28	1	63	32	Y	255	C
gi|91983532|gb|AE016795.2|	170881	C	T	65	53	1	63	62	Y	255	C
gi|91983532|gb|AE016795.2|	170914	A	G	40	24	1	50	62	R	240	A
gi|91983532|gb|AE016795.2|	170974	A	G	201	98	1	63	62	R	255	A
gi|91983532|gb|AE016795.2|	171020	T	C	229	67	1	63	62	N	255	N
gi|91983532|gb|AE016795.2|	171046	T	A	52	30	0	49	62	W	255	T
gi|91983532|gb|AE016795.2|	171076	G	A	33	10	1	49	54	R	132	G
gi|91983532|gb|AE016795.2|	171115	A	G	73	31	1	63	62	R	255	A
gi|91983532|gb|AE016795.2|	171148	T	C	58	78	1	63	62	Y	255	T
gi|91983532|gb|AE016795.2|	171208	G	A	116	60	1	63	62	R	255	G
gi|91983532|gb|AE016795.2|	171247	G	A	255	91	1	63	62	W	255	T
gi|91983532|gb|AE016795.2|	171331	T	C	46	55	1	63	62	Y	255	T
gi|91983532|gb|AE016795.2|	171340	G	A	96	43	1	63	62	R	255	G
gi|91983532|gb|AE016795.2|	171394	C	T	111	56	1	63	62	Y	255	C
gi|91983532|gb|AE016795.2|	171487	T	C	23	19	1	63	38	Y	74	T
gi|91983532|gb|AE016795.2|	171490	A	G	38	25	1	63	22	R	35	A
gi|91983532|gb|AE016795.2|	171640	G	A	35	16	1	63	60	R	255	G
gi|91983532|gb|AE016795.2|	171670	T	C	55	40	1	63	62	Y	255	T
gi|91983532|gb|AE016795.2|	171730	G	A	32	8	0	48	24	R	128	G
gi|91983532|gb|AE016795.2|	171775	T	C	86	47	1	63	62	Y	255	T
gi|91983532|gb|AE016795.2|	171820	T	C	80	29	1	63	62	Y	255	T
gi|91983532|gb|AE016795.2|	171913	A	G	90	30	1	49	62	S	255	C
gi|91983532|gb|AE016795.2|	171991	C	T	166	72	1	63	62	W	255	A
gi|91983532|gb|AE016795.2|	172009	G	A	40	25	0	49	62	R	255	G
gi|91983532|gb|AE016795.2|	172027	T	G	39	60	1	49	62	K	255	T
gi|91983532|gb|AE016795.2|	172078	C	T	74	27	1	50	62	Y	255	C
gi|91983532|gb|AE016795.2|	172162	A	C	158	69	1	63	62	M	253	A
gi|91983532|gb|AE016795.2|	172198	T	C	255	117	1	63	62	Y	255	T
gi|91983532|gb|AE016795.2|	172309	T	C	136	86	1	63	62	Y	255	T
gi|91983532|gb|AE016795.2|	172345	A	C	35	21	1	63	36	M	88	A
gi|91983532|gb|AE016795.2|	172369	C	T	31	7	0	45	30	Y	82	C
gi|91983532|gb|AE016795.2|	172380	A	G	28	7	0	45	48	R	31	A
gi|91983532|gb|AE016795.2|	172473	C	T	18	7	0	51	24	Y	44	C
gi|91983532|gb|AE016795.2|	172523	C	T	54	9	0	48	54	N	169	N
gi|91983532|gb|AE016795.2|	172732	C	A	164	58	1	51	62	M	255	C
gi|91983532|gb|AE016795.2|	172750	T	C	36	14	1	46	62	Y	147	T
gi|91983532|gb|AE016795.2|	172804	A	G	105	26	0	48	54	N	139	N
gi|91983532|gb|AE016795.2|	172846	T	A	32	14	1	63	36	W	177	T
gi|91983532|gb|AE016795.2|	172894	C	A	214	62	1	54	62	N	255	N
gi|91983532|gb|AE016795.2|	172921	T	C	29	5	1	45	38	Y	63	T
gi|91983532|gb|AE016795.2|	172957	T	A	72	15	0	48	62	N	242	N
gi|91983532|gb|AE016795.2|	172984	T	C	89	58	1	63	62	Y	255	T
gi|91983532|gb|AE016795.2|	173047	T	C	251	113	1	63	62	Y	255	T
gi|91983532|gb|AE016795.2|	173101	T	G	242	90	1	63	62	K	255	T
gi|91983532|gb|AE016795.2|	173125	C	A	91	49	0	51	62	M	255	C
gi|91983532|gb|AE016795.2|	173146	A	G	255	115	1	63	62	R	255	A
gi|91983532|gb|AE016795.2|	173182	A	G	186	89	1	63	62	R	255	A
gi|91983532|gb|AE016795.2|	173209	C	T	123	32	0	49	62	N	255	N
gi|91983532|gb|AE016795.2|	173281	G	A	214	75	1	63	62	R	255	G
gi|91983532|gb|AE016795.2|	173329	G	A	255	158	1	63	62	R	255	G
gi|91983532|gb|AE016795.2|	173386	A	C	27	55	1	63	62	M	255	A
gi|91983532|gb|AE016795.2|	173467	G	C	177	89	1	63	62	S	255	G
gi|91983532|gb|AE016795.2|	173521	G	A	214	130	1	63	62	R	255	G
gi|91983532|gb|AE016795.2|	173593	C	A	186	80	1	63	62	M	255	C
gi|91983532|gb|AE016795.2|	173674	G	A	194	101	1	63	62	R	255	G
[truncated: 71,928 more rows]
