# Supplementary material for: SOLiD sequencing of four Vibrio vulnificus genomes enables comparative genomic analysis and identification of candidate clade-specific virulence genes
Source: BMC Genomics. 2010 Sep 24;11:512. doi: 10.1186/1471-2164-11-512 (PMC3091676; doi:10.1186/1471-2164-11-512)
Supplement: Additional file 9 — Table S6B: SNP analysis of V. vulnificus 99-738 DP-B5 compared with the YJ016 reference genome. MAQ was used to identify SNPs from the SOLiD sequencing reads from 99-738 DP-B5 compared with the YJ016 reference genome, as described in the Methods. Column headings are as for Additional File 6, Table S5A. [file 1471-2164-11-512-S9.XLSX]

## Sheet: A_Table_6B
Additional Table 6B. SNPs of 99-738 DP-B5 vs. YJ016.
Chromosome Accession	Pos.	Ref.	Con.	Con. QS	Read depth	Avg. hits	HMQ	MCQ	2nd	LLR	3rd
gi|37201904|dbj|AP005352.1|	895	T	C	110	93	1	63	62	Y	241	T
gi|37201904|dbj|AP005352.1|	1079	T	G	213	120	1	63	62	K	255	T
gi|37201904|dbj|AP005352.1|	1108	T	C	150	60	1	47	62	Y	94	T
gi|37201904|dbj|AP005352.1|	1301	C	T	26	12	0	43	34	Y	61	C
gi|37201904|dbj|AP005352.1|	1331	G	A	72	50	1	63	62	R	255	G
gi|37201904|dbj|AP005352.1|	1372	G	A	83	26	0	46	62	M	202	C
gi|37201904|dbj|AP005352.1|	1401	A	G	235	103	1	63	62	R	255	A
gi|37201904|dbj|AP005352.1|	1435	C	T	214	138	1	63	62	K	227	G
gi|37201904|dbj|AP005352.1|	1453	A	C	49	18	0	45	62	M	135	A
gi|37201904|dbj|AP005352.1|	1510	A	G	184	52	0	45	62	N	255	N
gi|37201904|dbj|AP005352.1|	1525	A	G	29	9	0	41	48	R	52	A
gi|37201904|dbj|AP005352.1|	1532	T	C	208	73	1	63	62	Y	160	T
gi|37201904|dbj|AP005352.1|	1573	G	C	15	16	1	59	48	M	80	A
gi|37201904|dbj|AP005352.1|	1590	A	C	255	208	1	63	62	M	105	A
gi|37201904|dbj|AP005352.1|	1725	C	G	84	34	1	63	62	R	253	A
gi|37201904|dbj|AP005352.1|	1728	G	A	68	29	1	63	62	R	255	G
gi|37201904|dbj|AP005352.1|	1773	C	T	255	113	1	63	62	Y	255	C
gi|37201904|dbj|AP005352.1|	1788	T	C	216	124	1	63	62	Y	255	T
gi|37201904|dbj|AP005352.1|	1880	A	G	235	82	1	63	62	R	204	A
gi|37201904|dbj|AP005352.1|	1979	C	A	144	39	0	48	62	N	255	N
gi|37201904|dbj|AP005352.1|	2051	C	T	33	12	1	43	44	Y	119	C
gi|37201904|dbj|AP005352.1|	2056	A	G	149	82	1	63	62	R	255	A
gi|37201904|dbj|AP005352.1|	2201	T	C	255	255	1	63	62	Y	241	T
gi|37201904|dbj|AP005352.1|	2227	C	T	255	255	1	48	62	Y	82	C
gi|37201904|dbj|AP005352.1|	2291	T	C	192	155	1	46	62	Y	255	T
gi|37201904|dbj|AP005352.1|	2318	T	A	49	49	1	49	62	W	255	T
gi|37201904|dbj|AP005352.1|	2342	T	G	211	115	1	63	62	K	240	T
gi|37201904|dbj|AP005352.1|	2381	T	C	255	255	1	63	62	Y	255	T
gi|37201904|dbj|AP005352.1|	2513	C	T	255	199	1	63	62	Y	119	C
gi|37201904|dbj|AP005352.1|	2579	T	C	8	41	1	63	28	Y	112	T
gi|37201904|dbj|AP005352.1|	2630	C	G	230	108	1	63	62	S	218	C
gi|37201904|dbj|AP005352.1|	2645	C	G	255	145	1	63	62	S	229	C
gi|37201904|dbj|AP005352.1|	2720	T	C	35	19	0	47	60	Y	98	T
gi|37201904|dbj|AP005352.1|	2756	C	T	156	102	1	63	62	Y	255	C
gi|37201904|dbj|AP005352.1|	2815	T	C	255	255	1	63	62	M	112	A
gi|37201904|dbj|AP005352.1|	2935	T	C	255	255	1	63	62	Y	236	T
gi|37201904|dbj|AP005352.1|	2962	T	C	255	255	1	63	62	Y	106	T
gi|37201904|dbj|AP005352.1|	3055	T	C	255	255	1	63	62	Y	214	T
gi|37201904|dbj|AP005352.1|	3091	T	C	255	242	1	63	62	Y	145	T
gi|37201904|dbj|AP005352.1|	3123	G	A	249	87	1	63	62	R	255	G
gi|37201904|dbj|AP005352.1|	3139	G	A	90	37	1	63	28	R	194	G
gi|37201904|dbj|AP005352.1|	3175	C	A	255	109	1	46	62	M	105	C
gi|37201904|dbj|AP005352.1|	3193	T	C	255	168	1	63	62	Y	232	T
gi|37201904|dbj|AP005352.1|	3304	C	T	255	255	1	63	62	Y	206	C
gi|37201904|dbj|AP005352.1|	3440	A	G	93	22	0	45	62	N	150	N
gi|37201904|dbj|AP005352.1|	3458	A	C	48	71	0	43	62	M	232	A
gi|37201904|dbj|AP005352.1|	3506	G	A	255	222	1	63	62	R	248	G
gi|37201904|dbj|AP005352.1|	3554	G	A	89	52	1	63	62	R	255	G
gi|37201904|dbj|AP005352.1|	3560	T	A	65	39	1	63	62	W	255	T
gi|37201904|dbj|AP005352.1|	3593	C	A	31	84	1	63	62	M	255	C
gi|37201904|dbj|AP005352.1|	3599	G	A	34	46	1	63	62	R	193	G
gi|37201904|dbj|AP005352.1|	3611	T	A	55	116	1	63	62	W	255	T
gi|37201904|dbj|AP005352.1|	3644	T	C	182	64	1	46	62	Y	255	T
gi|37201904|dbj|AP005352.1|	3668	G	A	72	55	1	62	62	R	255	G
gi|37201904|dbj|AP005352.1|	3722	T	A	59	16	1	53	30	W	170	T
gi|37201904|dbj|AP005352.1|	3755	A	G	117	30	1	63	62	N	255	N
gi|37201904|dbj|AP005352.1|	3785	A	G	255	164	1	63	62	R	179	A
gi|37201904|dbj|AP005352.1|	3803	G	C	255	161	1	63	62	M	122	A
gi|37201904|dbj|AP005352.1|	3839	T	C	255	255	1	63	62	Y	152	T
gi|37201904|dbj|AP005352.1|	3863	T	C	255	98	0	48	62	Y	250	T
gi|37201904|dbj|AP005352.1|	3884	C	A	127	81	0	46	62	M	255	C
gi|37201904|dbj|AP005352.1|	3908	A	C	72	29	0	43	62	M	139	A
gi|37201904|dbj|AP005352.1|	3950	T	C	82	30	0	45	62	Y	141	T
gi|37201904|dbj|AP005352.1|	3995	G	A	244	72	1	63	62	N	255	N
gi|37201904|dbj|AP005352.1|	4055	A	C	18	10	0	40	36	Y	57	T
gi|37201904|dbj|AP005352.1|	4061	T	C	32	16	0	40	62	Y	146	T
gi|37201904|dbj|AP005352.1|	4089	G	A	159	99	1	63	62	R	232	G
gi|37201904|dbj|AP005352.1|	4090	C	A	224	116	1	63	62	R	210	G
gi|37201904|dbj|AP005352.1|	4139	C	T	255	241	1	63	62	Y	59	C
gi|37201904|dbj|AP005352.1|	4270	G	A	26	8	0	43	38	R	32	G
gi|37201904|dbj|AP005352.1|	4281	G	A	255	164	1	63	62	R	255	G
gi|37201904|dbj|AP005352.1|	4350	T	G	255	103	1	63	62	K	255	T
gi|37201904|dbj|AP005352.1|	4356	A	G	31	21	0	46	62	R	81	A
gi|37201904|dbj|AP005352.1|	4374	T	C	255	181	1	63	62	Y	117	T
gi|37201904|dbj|AP005352.1|	4404	C	T	255	195	1	63	62	Y	129	C
gi|37201904|dbj|AP005352.1|	4425	A	G	149	53	0	47	62	R	255	A
gi|37201904|dbj|AP005352.1|	4512	A	T	92	38	1	63	28	W	255	A
gi|37201904|dbj|AP005352.1|	4548	G	A	41	175	1	63	62	R	255	G
gi|37201904|dbj|AP005352.1|	4569	G	A	255	255	1	63	62	R	255	G
gi|37201904|dbj|AP005352.1|	4605	A	G	157	191	1	63	62	R	255	A
gi|37201904|dbj|AP005352.1|	4629	G	A	75	16	0	44	62	N	164	N
gi|37201904|dbj|AP005352.1|	4640	G	A	255	144	1	63	62	R	255	G
gi|37201904|dbj|AP005352.1|	4744	A	G	255	255	1	63	62	R	142	A
gi|37201904|dbj|AP005352.1|	4797	C	T	218	255	1	63	62	Y	255	C
gi|37201904|dbj|AP005352.1|	4908	A	G	118	122	1	63	62	R	255	A
gi|37201904|dbj|AP005352.1|	4920	C	T	57	10	1	50	34	N	127	N
gi|37201904|dbj|AP005352.1|	4923	T	G	35	39	1	50	56	K	216	T
gi|37201904|dbj|AP005352.1|	4956	T	C	255	255	1	63	62	Y	255	T
gi|37201904|dbj|AP005352.1|	5031	C	T	58	29	1	63	62	Y	167	C
gi|37201904|dbj|AP005352.1|	5076	G	T	119	76	1	63	54	K	201	G
gi|37201904|dbj|AP005352.1|	5077	G	A	55	89	1	63	62	R	235	G
gi|37201904|dbj|AP005352.1|	5232	C	T	255	197	1	63	62	Y	124	C
gi|37201904|dbj|AP005352.1|	5253	C	T	24	17	0	41	54	Y	79	C
gi|37201904|dbj|AP005352.1|	5259	C	T	83	81	1	63	62	Y	255	C
gi|37201904|dbj|AP005352.1|	5298	A	C	85	120	1	63	36	M	95	A
gi|37201904|dbj|AP005352.1|	5403	A	G	42	50	1	63	36	R	220	A
gi|37201904|dbj|AP005352.1|	5457	T	C	255	255	1	63	62	Y	255	T
gi|37201904|dbj|AP005352.1|	5535	C	T	189	89	1	47	62	Y	255	C
gi|37201904|dbj|AP005352.1|	5564	C	A	129	64	1	43	62	M	255	C
gi|37201904|dbj|AP005352.1|	5577	G	T	255	203	1	63	62	Y	194	C
gi|37201904|dbj|AP005352.1|	5784	G	T	255	255	1	63	62	K	255	G
gi|37201904|dbj|AP005352.1|	5857	G	A	255	255	1	63	62	R	255	G
gi|37201904|dbj|AP005352.1|	5879	T	C	201	76	0	47	62	Y	255	T
gi|37201904|dbj|AP005352.1|	5897	G	A	255	232	1	63	62	M	183	C
gi|37201904|dbj|AP005352.1|	5942	T	G	255	149	1	63	62	R	173	A
gi|37201904|dbj|AP005352.1|	5960	C	T	255	144	1	63	62	Y	208	C
gi|37201904|dbj|AP005352.1|	6311	T	C	255	255	1	63	62	Y	255	T
gi|37201904|dbj|AP005352.1|	6353	T	C	255	255	1	63	62	Y	255	T
gi|37201904|dbj|AP005352.1|	6401	A	C	169	117	1	63	62	M	255	A
gi|37201904|dbj|AP005352.1|	6446	T	C	44	111	1	63	62	Y	105	T
gi|37201904|dbj|AP005352.1|	6572	G	C	60	22	1	63	36	S	249	G
gi|37201904|dbj|AP005352.1|	6584	A	T	32	25	1	43	56	W	76	A
gi|37201904|dbj|AP005352.1|	6617	T	C	233	232	1	63	62	Y	255	T
gi|37201904|dbj|AP005352.1|	6686	G	A	107	77	1	46	62	R	255	G
gi|37201904|dbj|AP005352.1|	6698	T	C	32	14	0	43	62	Y	125	T
gi|37201904|dbj|AP005352.1|	6740	C	T	255	183	1	48	62	Y	249	C
gi|37201904|dbj|AP005352.1|	6803	A	C	255	255	1	63	62	M	102	A
gi|37201904|dbj|AP005352.1|	6833	G	A	255	255	1	63	62	R	182	G
gi|37201904|dbj|AP005352.1|	6884	C	T	255	239	1	63	62	Y	191	C
gi|37201904|dbj|AP005352.1|	6914	A	G	60	78	1	63	62	R	255	A
gi|37201904|dbj|AP005352.1|	6944	C	T	255	255	1	63	62	Y	255	C
gi|37201904|dbj|AP005352.1|	7031	T	C	217	121	1	63	62	Y	201	T
gi|37201904|dbj|AP005352.1|	7040	G	C	64	118	1	63	62	S	157	G
gi|37201904|dbj|AP005352.1|	7079	G	A	255	236	1	63	62	G	171	R
gi|37201904|dbj|AP005352.1|	7109	A	G	96	42	0	46	62	R	187	A
gi|37201904|dbj|AP005352.1|	7157	G	A	236	165	1	63	62	R	255	G
gi|37201904|dbj|AP005352.1|	7190	T	C	46	45	1	46	62	Y	210	T
gi|37201904|dbj|AP005352.1|	7217	G	A	93	22	0	41	62	N	174	N
gi|37201904|dbj|AP005352.1|	7247	A	C	29	12	1	63	34	M	69	A
gi|37201904|dbj|AP005352.1|	7250	A	G	35	31	1	63	28	R	123	A
gi|37201904|dbj|AP005352.1|	7304	C	A	60	26	0	47	62	M	171	C
gi|37201904|dbj|AP005352.1|	7329	T	C	239	89	1	63	62	Y	251	T
gi|37201904|dbj|AP005352.1|	7370	T	C	106	51	1	63	52	Y	255	T
gi|37201904|dbj|AP005352.1|	7412	A	G	122	72	0	48	62	R	229	A
gi|37201904|dbj|AP005352.1|	7484	G	A	72	58	1	63	50	R	255	G
gi|37201904|dbj|AP005352.1|	7574	G	A	255	203	1	63	62	R	173	G
gi|37201904|dbj|AP005352.1|	7654	G	A	255	233	1	63	62	R	109	G
gi|37201904|dbj|AP005352.1|	7679	T	C	255	226	1	63	62	Y	151	T
gi|37201904|dbj|AP005352.1|	7730	A	C	255	210	1	63	62	M	183	A
gi|37201904|dbj|AP005352.1|	7760	C	A	255	155	1	63	62	M	138	C
gi|37201904|dbj|AP005352.1|	7778	G	A	109	92	1	63	62	R	255	G
gi|37201904|dbj|AP005352.1|	7856	T	C	219	149	1	48	62	Y	255	T
gi|37201904|dbj|AP005352.1|	7877	G	C	17	91	1	41	62	S	224	G
gi|37201904|dbj|AP005352.1|	7907	T	C	160	155	1	63	62	Y	255	T
gi|37201904|dbj|AP005352.1|	7955	G	C	147	90	1	56	62	S	249	G
gi|37201904|dbj|AP005352.1|	7970	A	G	222	106	1	63	62	R	255	A
gi|37201904|dbj|AP005352.1|	8039	G	A	255	255	1	63	62	R	255	G
gi|37201904|dbj|AP005352.1|	8082	T	C	192	82	1	63	62	Y	255	T
gi|37201904|dbj|AP005352.1|	8126	A	G	255	193	0	47	62	R	105	A
gi|37201904|dbj|AP005352.1|	8150	G	A	255	255	1	63	62	R	216	G
gi|37201904|dbj|AP005352.1|	8237	A	T	255	242	1	63	62	W	196	A
gi|37201904|dbj|AP005352.1|	8252	T	C	32	8	0	40	56	Y	102	T
gi|37201904|dbj|AP005352.1|	8258	A	G	101	84	1	63	62	R	255	A
gi|37201904|dbj|AP005352.1|	8345	C	A	148	66	1	63	62	M	255	C
gi|37201904|dbj|AP005352.1|	8354	C	T	36	20	1	42	26	Y	170	C
gi|37201904|dbj|AP005352.1|	8363	T	C	153	79	1	63	62	S	96	G
gi|37201904|dbj|AP005352.1|	8396	C	T	255	116	0	45	62	Y	233	C
gi|37201904|dbj|AP005352.1|	8444	A	G	129	46	0	48	62	R	124	A
gi|37201904|dbj|AP005352.1|	8546	T	A	255	147	1	63	62	W	255	T
gi|37201904|dbj|AP005352.1|	8597	C	T	31	20	0	41	62	Y	40	C
gi|37201904|dbj|AP005352.1|	8609	A	T	55	58	1	63	60	W	167	A
gi|37201904|dbj|AP005352.1|	8721	C	T	129	209	1	63	62	Y	255	C
gi|37201904|dbj|AP005352.1|	8762	G	A	255	219	1	63	62	R	73	G
gi|37201904|dbj|AP005352.1|	8805	G	A	255	255	1	63	62	R	255	G
gi|37201904|dbj|AP005352.1|	8925	T	C	6	131	1	63	38	Y	255	T
gi|37201904|dbj|AP005352.1|	8940	T	C	45	52	1	63	28	Y	161	T
gi|37201904|dbj|AP005352.1|	8991	G	T	98	77	1	63	62	K	255	G
gi|37201904|dbj|AP005352.1|	9009	A	T	44	52	1	63	62	W	157	A
gi|37201904|dbj|AP005352.1|	9042	A	G	255	204	1	63	62	R	159	A
gi|37201904|dbj|AP005352.1|	9069	T	C	140	127	1	47	62	Y	255	T
gi|37201904|dbj|AP005352.1|	9132	C	T	36	39	0	45	56	Y	85	C
gi|37201904|dbj|AP005352.1|	9138	T	C	97	123	1	63	62	Y	255	T
gi|37201904|dbj|AP005352.1|	9195	T	C	255	255	1	63	62	Y	255	T
gi|37201904|dbj|AP005352.1|	9234	C	G	255	255	1	63	62	S	153	C
gi|37201904|dbj|AP005352.1|	9252	T	G	255	173	1	63	62	K	175	T
gi|37201904|dbj|AP005352.1|	9285	T	G	255	255	1	59	62	C	42	S
gi|37201904|dbj|AP005352.1|	9354	A	G	107	66	1	63	30	R	255	A
gi|37201904|dbj|AP005352.1|	9449	A	C	92	61	1	63	62	M	255	A
gi|37201904|dbj|AP005352.1|	9509	T	C	47	63	1	62	62	Y	255	T
gi|37201904|dbj|AP005352.1|	9557	C	A	49	52	1	63	28	M	244	C
gi|37201904|dbj|AP005352.1|	9572	C	T	255	198	1	63	62	Y	168	C
gi|37201904|dbj|AP005352.1|	9635	C	T	45	32	1	63	30	Y	255	C
gi|37201904|dbj|AP005352.1|	9638	A	G	30	10	1	63	28	R	55	A
gi|37201904|dbj|AP005352.1|	9663	C	A	255	255	1	63	62	M	214	C
gi|37201904|dbj|AP005352.1|	9761	G	A	255	156	1	63	62	R	164	G
gi|37201904|dbj|AP005352.1|	9818	C	T	255	129	1	63	62	W	255	A
gi|37201904|dbj|AP005352.1|	9863	T	C	255	255	1	59	62	Y	255	T
gi|37201904|dbj|AP005352.1|	9917	A	T	255	167	1	63	62	W	133	A
gi|37201904|dbj|AP005352.1|	9932	C	T	255	255	1	63	62	Y	244	C
gi|37201904|dbj|AP005352.1|	10007	G	T	255	255	1	63	62	K	255	G
gi|37201904|dbj|AP005352.1|	10034	T	C	39	37	1	45	62	Y	175	T
gi|37201904|dbj|AP005352.1|	10064	G	A	255	255	1	63	62	R	207	G
gi|37201904|dbj|AP005352.1|	10118	T	C	132	255	1	63	62	S	255	G
gi|37201904|dbj|AP005352.1|	10163	C	A	255	255	1	63	62	M	199	C
gi|37201904|dbj|AP005352.1|	10238	G	A	255	255	1	63	62	R	255	G
gi|37201904|dbj|AP005352.1|	10283	T	G	255	255	1	63	62	K	255	T
gi|37201904|dbj|AP005352.1|	10344	T	C	33	15	1	63	34	Y	91	T
gi|37201904|dbj|AP005352.1|	10345	C	A	35	12	1	63	22	M	142	C
gi|37201904|dbj|AP005352.1|	10393	G	A	190	67	0	47	62	R	193	G
gi|37201904|dbj|AP005352.1|	10421	T	C	57	21	0	47	62	Y	228	T
gi|37201904|dbj|AP005352.1|	10490	G	A	45	6	0	42	28	N	84	N
gi|37201904|dbj|AP005352.1|	10496	T	C	39	54	1	63	62	Y	55	T
gi|37201904|dbj|AP005352.1|	10532	T	A	255	255	1	63	62	W	255	T
gi|37201904|dbj|AP005352.1|	10638	T	G	40	15	0	41	62	K	138	T
gi|37201904|dbj|AP005352.1|	10656	G	C	255	148	1	48	62	S	255	G
gi|37201904|dbj|AP005352.1|	10683	C	G	255	214	1	63	62	S	251	C
gi|37201904|dbj|AP005352.1|	10767	A	C	81	18	0	41	62	N	63	N
gi|37201904|dbj|AP005352.1|	10857	A	G	252	99	0	48	62	R	255	A
gi|37201904|dbj|AP005352.1|	10881	A	G	32	11	0	41	50	R	159	A
gi|37201904|dbj|AP005352.1|	10929	A	G	153	80	0	45	62	R	234	A
gi|37201904|dbj|AP005352.1|	10956	A	G	51	19	0	46	62	R	228	A
gi|37201904|dbj|AP005352.1|	11062	A	C	56	37	1	63	62	S	239	G
gi|37201904|dbj|AP005352.1|	11100	A	G	75	74	1	63	62	A	49	R
gi|37201904|dbj|AP005352.1|	11173	G	A	255	101	1	63	62	R	255	G
gi|37201904|dbj|AP005352.1|	11205	C	T	255	255	1	63	62	Y	169	C
gi|37201904|dbj|AP005352.1|	11235	A	C	71	76	1	63	62	M	196	A
gi|37201904|dbj|AP005352.1|	11265	C	T	108	120	1	63	62	Y	255	C
gi|37201904|dbj|AP005352.1|	11315	A	G	100	141	1	63	62	R	255	A
gi|37201904|dbj|AP005352.1|	11325	T	C	114	65	1	45	62	Y	255	T
gi|37201904|dbj|AP005352.1|	11403	T	C	255	255	1	63	62	Y	215	T
gi|37201904|dbj|AP005352.1|	11460	C	T	40	90	1	63	62	Y	255	C
gi|37201904|dbj|AP005352.1|	11484	G	A	54	9	0	43	54	N	172	N
gi|37201904|dbj|AP005352.1|	11541	A	G	110	114	1	56	62	R	255	A
gi|37201904|dbj|AP005352.1|	11559	T	C	40	28	1	43	62	Y	103	T
gi|37201904|dbj|AP005352.1|	11595	A	T	153	82	1	63	62	W	255	A
gi|37201904|dbj|AP005352.1|	11634	C	T	39	21	1	63	24	Y	157	C
gi|37201904|dbj|AP005352.1|	11676	T	A	30	6	0	41	44	W	88	T
gi|37201904|dbj|AP005352.1|	11847	C	T	172	98	1	63	62	Y	255	C
gi|37201904|dbj|AP005352.1|	11907	G	A	33	19	0	44	22	R	61	G
gi|37201904|dbj|AP005352.1|	11920	T	C	227	107	0	48	62	Y	255	T
gi|37201904|dbj|AP005352.1|	11946	C	T	255	255	1	63	62	Y	125	C
gi|37201904|dbj|AP005352.1|	11994	A	G	179	178	1	63	62	R	255	A
gi|37201904|dbj|AP005352.1|	12003	C	T	35	129	1	63	62	W	227	A
gi|37201904|dbj|AP005352.1|	12060	G	A	92	92	1	63	62	R	255	G
gi|37201904|dbj|AP005352.1|	12072	A	G	72	15	0	46	62	N	211	N
gi|37201904|dbj|AP005352.1|	12198	G	A	48	7	0	42	48	N	148	N
gi|37201904|dbj|AP005352.1|	12279	C	T	255	255	1	63	62	Y	255	C
gi|37201904|dbj|AP005352.1|	12330	A	C	255	170	1	63	62	M	198	A
gi|37201904|dbj|AP005352.1|	12384	A	G	236	255	1	63	62	R	255	A
gi|37201904|dbj|AP005352.1|	12462	T	C	104	46	1	63	26	Y	255	T
gi|37201904|dbj|AP005352.1|	12465	C	T	27	12	1	59	52	Y	140	C
gi|37201904|dbj|AP005352.1|	12495	C	T	41	61	1	63	62	Y	255	C
gi|37201904|dbj|AP005352.1|	12501	T	C	79	109	1	63	62	Y	255	T
gi|37201904|dbj|AP005352.1|	12543	G	T	240	134	1	63	62	K	255	G
gi|37201904|dbj|AP005352.1|	12582	C	T	40	24	1	41	62	Y	121	C
gi|37201904|dbj|AP005352.1|	12657	T	C	139	63	1	63	62	Y	255	T
gi|37201904|dbj|AP005352.1|	12729	C	T	223	65	0	46	62	N	255	N
gi|37201904|dbj|AP005352.1|	12783	A	G	84	35	1	63	20	R	133	A
gi|37201904|dbj|AP005352.1|	12819	C	T	51	39	1	43	62	Y	201	C
gi|37201904|dbj|AP005352.1|	12834	T	A	30	8	0	41	50	W	74	T
gi|37201904|dbj|AP005352.1|	12843	C	T	32	14	0	42	50	Y	41	C
gi|37201904|dbj|AP005352.1|	12867	A	G	33	20	0	42	62	R	194	A
gi|37201904|dbj|AP005352.1|	12964	A	C	205	124	1	47	62	M	255	A
gi|37201904|dbj|AP005352.1|	12993	C	T	95	170	1	51	62	C	136	Y
gi|37201904|dbj|AP005352.1|	12994	A	G	67	163	1	51	62	A	148	R
gi|37201904|dbj|AP005352.1|	13005	A	T	101	134	1	63	62	W	255	A
gi|37201904|dbj|AP005352.1|	13094	A	T	100	36	0	46	62	W	255	A
gi|37201904|dbj|AP005352.1|	13113	T	C	106	114	1	47	58	Y	167	T
gi|37201904|dbj|AP005352.1|	13114	G	A	59	115	1	47	62	R	164	G
gi|37201904|dbj|AP005352.1|	13142	G	A	63	12	1	42	56	N	158	N
gi|37201904|dbj|AP005352.1|	13177	A	G	159	54	0	45	62	S	81	C
gi|37201904|dbj|AP005352.1|	13204	G	A	255	130	0	46	62	R	206	G
gi|37201904|dbj|AP005352.1|	13234	G	A	32	8	0	42	26	R	95	G
gi|37201904|dbj|AP005352.1|	13240	G	A	112	94	1	63	62	R	255	G
gi|37201904|dbj|AP005352.1|	13273	C	T	255	255	1	63	62	Y	255	C
gi|37201904|dbj|AP005352.1|	13312	C	T	255	161	1	63	62	Y	158	C
gi|37201904|dbj|AP005352.1|	13330	G	A	73	31	0	44	62	R	254	G
gi|37201904|dbj|AP005352.1|	13378	G	A	20	53	1	59	62	R	208	G
gi|37201904|dbj|AP005352.1|	13421	C	T	255	255	1	63	62	Y	255	C
gi|37201904|dbj|AP005352.1|	13498	G	C	255	116	1	63	62	S	255	G
gi|37201904|dbj|AP005352.1|	13546	A	C	143	72	1	63	62	M	255	A
gi|37201904|dbj|AP005352.1|	13576	C	T	31	19	1	47	62	Y	78	C
gi|37201904|dbj|AP005352.1|	13609	T	C	255	228	1	47	62	Y	73	T
gi|37201904|dbj|AP005352.1|	13639	A	C	68	25	1	63	62	M	255	A
gi|37201904|dbj|AP005352.1|	13666	T	C	233	102	0	47	62	Y	255	T
gi|37201904|dbj|AP005352.1|	13690	T	C	255	211	1	63	62	Y	180	T
gi|37201904|dbj|AP005352.1|	13738	G	A	255	255	1	63	62	R	251	G
gi|37201904|dbj|AP005352.1|	13768	A	G	38	26	1	56	58	R	191	A
gi|37201904|dbj|AP005352.1|	13771	C	T	58	56	1	63	38	Y	255	C
gi|37201904|dbj|AP005352.1|	13852	C	G	121	171	1	63	62	S	255	C
gi|37201904|dbj|AP005352.1|	13946	G	C	255	205	1	63	62	S	68	G
gi|37201904|dbj|AP005352.1|	14001	T	C	255	255	1	63	62	Y	84	T
gi|37201904|dbj|AP005352.1|	14037	G	A	214	62	1	63	62	N	255	N
gi|37201904|dbj|AP005352.1|	14061	G	A	29	10	1	40	38	M	41	C
gi|37201904|dbj|AP005352.1|	14064	A	T	79	33	1	63	28	W	255	A
gi|37201904|dbj|AP005352.1|	14124	C	T	96	23	1	62	26	N	231	N
gi|37201904|dbj|AP005352.1|	14172	T	A	34	16	0	41	62	W	143	T
gi|37201904|dbj|AP005352.1|	14202	C	T	255	123	1	47	62	Y	194	C
gi|37201904|dbj|AP005352.1|	14226	C	T	39	31	1	47	62	Y	233	C
gi|37201904|dbj|AP005352.1|	14235	T	C	186	176	1	63	62	Y	255	T
gi|37201904|dbj|AP005352.1|	14314	A	G	255	255	1	63	62	R	255	A
gi|37201904|dbj|AP005352.1|	14441	G	T	255	149	1	46	62	K	221	G
gi|37201904|dbj|AP005352.1|	14468	C	T	255	229	1	47	62	Y	45	C
gi|37201904|dbj|AP005352.1|	14489	G	T	182	64	0	46	62	K	255	G
gi|37201904|dbj|AP005352.1|	14510	C	A	165	145	1	63	62	M	255	C
gi|37201904|dbj|AP005352.1|	14564	A	C	42	31	1	63	26	M	205	A
gi|37201904|dbj|AP005352.1|	14567	C	T	27	17	1	43	42	Y	93	C
gi|37201904|dbj|AP005352.1|	14588	T	G	255	213	1	63	62	K	153	T
gi|37201904|dbj|AP005352.1|	14732	A	C	255	255	1	63	62	M	157	A
gi|37201904|dbj|AP005352.1|	14771	A	G	255	161	1	63	62	R	255	A
gi|37201904|dbj|AP005352.1|	14840	A	C	77	58	1	63	62	M	175	A
gi|37201904|dbj|AP005352.1|	14924	C	A	71	71	1	63	54	M	255	C
gi|37201904|dbj|AP005352.1|	14927	T	C	54	9	1	59	36	N	107	N
gi|37201904|dbj|AP005352.1|	14969	A	G	255	189	1	63	62	S	146	C
gi|37201904|dbj|AP005352.1|	15072	C	T	255	255	1	63	62	Y	205	C
gi|37201904|dbj|AP005352.1|	15199	A	G	200	69	1	63	62	K	255	T
gi|37201904|dbj|AP005352.1|	15203	A	C	63	12	1	63	36	N	138	N
gi|37201904|dbj|AP005352.1|	15233	G	A	255	255	1	63	62	R	255	G
gi|37201904|dbj|AP005352.1|	15290	G	A	255	229	1	63	62	R	158	G
gi|37201904|dbj|AP005352.1|	15320	C	T	45	38	0	44	62	Y	240	C
gi|37201904|dbj|AP005352.1|	15347	A	G	93	22	0	44	62	N	255	N
gi|37201904|dbj|AP005352.1|	15359	G	A	94	62	1	45	62	R	255	G
gi|37201904|dbj|AP005352.1|	15401	G	A	255	231	1	63	62	R	255	G
gi|37201904|dbj|AP005352.1|	15435	T	G	255	255	1	63	62	R	237	A
gi|37201904|dbj|AP005352.1|	15483	T	C	255	255	1	63	62	Y	255	T
gi|37201904|dbj|AP005352.1|	15504	T	C	255	255	1	63	62	Y	125	T
gi|37201904|dbj|AP005352.1|	15536	T	A	255	255	1	63	62	W	255	T
gi|37201904|dbj|AP005352.1|	15578	A	C	32	16	1	41	42	M	134	A
gi|37201904|dbj|AP005352.1|	15581	C	A	42	13	1	41	32	W	85	T
gi|37201904|dbj|AP005352.1|	15605	G	A	255	83	0	47	62	N	255	N
gi|37201904|dbj|AP005352.1|	15620	T	C	30	10	0	41	60	Y	48	T
gi|37201904|dbj|AP005352.1|	15626	G	A	41	37	1	42	62	R	214	G
gi|37201904|dbj|AP005352.1|	15686	T	A	255	108	1	63	62	R	255	G
gi|37201904|dbj|AP005352.1|	15714	C	T	32	9	0	41	50	Y	106	C
gi|37201904|dbj|AP005352.1|	15725	T	A	170	90	1	63	62	W	255	T
gi|37201904|dbj|AP005352.1|	15768	T	C	43	37	0	42	62	Y	179	T
gi|37201904|dbj|AP005352.1|	15791	T	C	90	69	0	45	62	Y	255	T
gi|37201904|dbj|AP005352.1|	15809	C	T	255	201	1	63	62	Y	124	C
gi|37201904|dbj|AP005352.1|	15852	T	C	255	255	1	63	62	Y	255	T
gi|37201904|dbj|AP005352.1|	15917	T	C	38	17	1	44	42	Y	115	T
gi|37201904|dbj|AP005352.1|	15924	T	C	98	67	1	63	62	Y	255	T
gi|37201904|dbj|AP005352.1|	15965	C	T	255	136	1	63	62	W	255	A
gi|37201904|dbj|AP005352.1|	15980	G	A	255	131	1	63	62	R	255	G
gi|37201904|dbj|AP005352.1|	16019	G	T	255	194	1	63	62	K	240	G
gi|37201904|dbj|AP005352.1|	16145	G	A	255	161	1	63	62	R	255	G
gi|37201904|dbj|AP005352.1|	16181	T	C	29	10	0	41	34	S	55	G
gi|37201904|dbj|AP005352.1|	16190	G	C	43	16	0	43	48	S	94	G
gi|37201904|dbj|AP005352.1|	16214	T	C	136	58	0	48	62	Y	255	T
gi|37201904|dbj|AP005352.1|	16229	G	C	255	171	1	63	62	S	199	G
gi|37201904|dbj|AP005352.1|	16265	C	T	67	70	1	63	62	Y	255	C
gi|37201904|dbj|AP005352.1|	16271	C	T	170	92	1	63	62	Y	255	C
gi|37201904|dbj|AP005352.1|	16340	T	C	28	21	0	42	62	Y	74	T
gi|37201904|dbj|AP005352.1|	16362	T	C	255	210	0	47	62	Y	143	T
gi|37201904|dbj|AP005352.1|	16385	A	T	36	16	0	45	54	W	243	A
gi|37201904|dbj|AP005352.1|	16394	G	A	27	7	0	45	36	R	54	G
gi|37201904|dbj|AP005352.1|	16451	T	C	255	142	1	47	62	Y	53	T
gi|37201904|dbj|AP005352.1|	16481	T	C	250	86	1	63	62	M	255	A
gi|37201904|dbj|AP005352.1|	16535	T	C	255	140	1	63	62	Y	255	T
gi|37201904|dbj|AP005352.1|	16560	T	C	164	68	1	47	62	Y	255	T
gi|37201904|dbj|AP005352.1|	16640	A	G	255	191	0	47	62	R	129	A
gi|37201904|dbj|AP005352.1|	16913	G	A	164	58	1	47	62	R	255	G
gi|37201904|dbj|AP005352.1|	16937	A	C	93	32	1	46	62	S	255	G
gi|37201904|dbj|AP005352.1|	16949	A	T	178	87	1	63	62	W	255	A
gi|37201904|dbj|AP005352.1|	16979	C	T	140	55	1	47	62	Y	255	C
gi|37201904|dbj|AP005352.1|	16997	G	A	32	59	1	63	34	R	137	G
gi|37201904|dbj|AP005352.1|	17066	C	T	255	255	1	63	62	Y	255	C
gi|37201904|dbj|AP005352.1|	17084	T	C	36	22	0	43	52	Y	84	T
gi|37201904|dbj|AP005352.1|	17105	A	C	104	42	1	63	24	M	255	A
gi|37201904|dbj|AP005352.1|	17195	C	G	135	48	1	63	32	S	255	C
gi|37201904|dbj|AP005352.1|	17198	T	C	33	10	1	63	44	Y	98	T
gi|37201904|dbj|AP005352.1|	17294	T	C	129	255	1	45	62	Y	255	T
gi|37201904|dbj|AP005352.1|	17339	T	C	195	86	1	63	62	Y	255	T
gi|37201904|dbj|AP005352.1|	17384	C	G	29	12	0	41	28	S	66	C
gi|37201904|dbj|AP005352.1|	17399	C	T	220	77	0	47	62	Y	255	C
gi|37201904|dbj|AP005352.1|	17450	A	G	81	223	1	49	62	R	74	A
gi|37201904|dbj|AP005352.1|	17451	A	G	208	226	1	49	62	R	53	A
gi|37201904|dbj|AP005352.1|	17687	C	T	43	31	1	45	62	Y	218	C
gi|37201904|dbj|AP005352.1|	17693	A	G	38	14	0	41	62	R	136	A
gi|37201904|dbj|AP005352.1|	17726	G	A	180	111	1	63	62	R	255	G
gi|37201904|dbj|AP005352.1|	17777	G	T	255	136	1	63	62	N	216	N
gi|37201904|dbj|AP005352.1|	17786	T	C	30	9	0	42	30	Y	118	T
gi|37201904|dbj|AP005352.1|	17789	C	T	30	8	0	42	30	Y	70	C
gi|37201904|dbj|AP005352.1|	17819	C	A	255	106	1	59	62	R	226	G
gi|37201904|dbj|AP005352.1|	17831	G	A	255	157	1	63	62	R	240	G
gi|37201904|dbj|AP005352.1|	17875	T	C	255	223	1	63	62	Y	255	T
gi|37201904|dbj|AP005352.1|	17918	A	T	255	158	1	63	62	W	237	A
gi|37201904|dbj|AP005352.1|	17999	G	A	98	40	1	63	48	R	255	G
gi|37201904|dbj|AP005352.1|	18068	C	G	255	150	1	63	62	S	255	C
gi|37201904|dbj|AP005352.1|	18204	C	T	15	48	1	63	26	K	183	G
gi|37201904|dbj|AP005352.1|	18248	T	G	255	255	1	63	62	K	61	T
gi|37201904|dbj|AP005352.1|	18263	A	C	91	44	1	44	62	S	217	G
gi|37201904|dbj|AP005352.1|	18377	G	A	69	14	1	63	30	N	192	N
gi|37201904|dbj|AP005352.1|	18409	C	A	255	129	1	63	62	N	255	N
gi|37201904|dbj|AP005352.1|	18470	C	T	255	135	1	63	62	Y	237	C
gi|37201904|dbj|AP005352.1|	18479	C	T	31	30	0	43	62	Y	80	C
gi|37201904|dbj|AP005352.1|	18497	A	C	255	210	1	63	62	S	36	G
gi|37201904|dbj|AP005352.1|	18546	A	G	96	103	1	45	62	R	162	A
gi|37201904|dbj|AP005352.1|	18630	G	A	29	7	1	56	20	R	68	G
gi|37201904|dbj|AP005352.1|	18707	C	A	255	255	1	63	62	M	255	C
gi|37201904|dbj|AP005352.1|	19075	T	C	17	10	1	63	32	Y	46	T
gi|37201904|dbj|AP005352.1|	19190	G	A	161	99	1	49	62	R	75	G
gi|37201904|dbj|AP005352.1|	19219	T	A	255	255	1	53	62	W	255	T
gi|37201904|dbj|AP005352.1|	19260	T	C	167	59	1	63	62	Y	255	T
gi|37201904|dbj|AP005352.1|	19299	A	G	84	19	0	45	62	N	161	N
gi|37201904|dbj|AP005352.1|	19408	T	G	176	62	1	63	62	K	255	T
gi|37201904|dbj|AP005352.1|	19561	T	C	255	183	1	63	62	Y	191	T
gi|37201904|dbj|AP005352.1|	19582	G	C	59	41	1	45	62	S	157	G
gi|37201904|dbj|AP005352.1|	19588	G	C	40	107	1	63	62	S	204	G
gi|37201904|dbj|AP005352.1|	19642	A	G	255	255	1	63	62	R	130	A
gi|37201904|dbj|AP005352.1|	19666	C	T	132	52	0	46	62	Y	149	C
gi|37201904|dbj|AP005352.1|	19726	C	T	42	5	1	40	32	N	82	N
gi|37201904|dbj|AP005352.1|	19732	T	C	49	73	1	63	62	Y	255	T
gi|37201904|dbj|AP005352.1|	19765	G	A	255	255	1	63	62	R	53	G
gi|37201904|dbj|AP005352.1|	19786	C	T	255	160	1	47	62	Y	220	C
gi|37201904|dbj|AP005352.1|	19813	C	T	81	111	1	63	62	Y	208	C
gi|37201904|dbj|AP005352.1|	19855	A	T	100	119	1	63	62	W	255	A
gi|37201904|dbj|AP005352.1|	19930	C	G	174	49	0	46	62	N	255	N
gi|37201904|dbj|AP005352.1|	19960	T	C	36	38	1	63	62	Y	120	T
gi|37201904|dbj|AP005352.1|	20015	G	A	35	13	1	42	24	R	68	G
gi|37201904|dbj|AP005352.1|	20245	T	C	255	219	1	63	62	Y	179	T
gi|37201904|dbj|AP005352.1|	20293	T	C	213	145	1	63	62	Y	255	T
gi|37201904|dbj|AP005352.1|	20302	T	C	33	13	1	62	28	Y	169	T
gi|37201904|dbj|AP005352.1|	20305	G	T	28	7	1	62	30	K	64	G
gi|37201904|dbj|AP005352.1|	20512	C	G	29	8	1	63	32	S	74	C
gi|37201904|dbj|AP005352.1|	20515	C	T	32	9	1	63	28	Y	138	C
gi|37201904|dbj|AP005352.1|	20674	T	C	75	16	0	43	62	N	138	N
gi|37201904|dbj|AP005352.1|	20722	G	C	33	17	1	49	62	S	175	G
gi|37201904|dbj|AP005352.1|	20800	T	C	119	94	1	63	62	Y	255	T
gi|37201904|dbj|AP005352.1|	20911	A	G	255	134	1	63	62	R	255	A
gi|37201904|dbj|AP005352.1|	20920	A	C	100	49	1	63	62	M	255	A
gi|37201904|dbj|AP005352.1|	20950	C	T	255	227	1	63	62	Y	101	C
gi|37201904|dbj|AP005352.1|	20977	G	A	39	45	0	42	62	R	75	G
gi|37201904|dbj|AP005352.1|	21010	A	G	98	103	1	63	62	R	255	A
gi|37201904|dbj|AP005352.1|	21052	A	G	231	96	1	63	62	R	210	A
gi|37201904|dbj|AP005352.1|	21175	C	T	255	176	1	63	62	Y	179	C
gi|37201904|dbj|AP005352.1|	21193	G	A	255	218	1	63	62	R	189	G
gi|37201904|dbj|AP005352.1|	21249	C	T	129	127	1	63	62	Y	255	C
gi|37201904|dbj|AP005352.1|	21304	T	A	255	255	1	63	62	W	255	T
gi|37201904|dbj|AP005352.1|	21341	T	C	255	255	1	63	62	Y	255	T
gi|37201904|dbj|AP005352.1|	21373	A	G	27	255	1	63	62	R	255	A
gi|37201904|dbj|AP005352.1|	21400	C	T	168	90	1	51	62	Y	255	C
gi|37201904|dbj|AP005352.1|	21410	G	C	181	82	1	63	62	S	250	G
gi|37201904|dbj|AP005352.1|	21463	G	A	255	255	1	63	62	R	255	G
gi|37201904|dbj|AP005352.1|	21505	G	A	37	52	1	45	62	R	255	G
gi|37201904|dbj|AP005352.1|	21641	T	C	53	22	1	63	36	M	145	A
gi|37201904|dbj|AP005352.1|	21642	A	C	37	26	1	63	46	M	170	A
gi|37201904|dbj|AP005352.1|	21752	G	A	48	23	1	63	42	R	225	G
gi|37201904|dbj|AP005352.1|	21755	T	C	42	34	1	63	48	Y	239	T
gi|37201904|dbj|AP005352.1|	21851	C	T	255	181	1	63	62	Y	202	C
gi|37201904|dbj|AP005352.1|	21886	C	T	127	126	1	63	62	Y	189	C
gi|37201904|dbj|AP005352.1|	21893	A	G	40	61	0	45	62	R	97	A
gi|37201904|dbj|AP005352.1|	21974	T	C	29	7	0	47	44	Y	89	T
gi|37201904|dbj|AP005352.1|	22004	T	C	68	25	0	45	62	Y	206	T
gi|37201904|dbj|AP005352.1|	22049	C	T	55	24	0	41	62	Y	212	C
gi|37201904|dbj|AP005352.1|	22076	T	G	37	27	1	43	62	K	108	T
gi|37201904|dbj|AP005352.1|	22085	T	C	54	9	1	41	32	N	118	N
gi|37201904|dbj|AP005352.1|	22117	T	C	31	7	1	44	32	Y	81	T
gi|37201904|dbj|AP005352.1|	22122	A	G	49	41	1	63	62	R	255	A
gi|37201904|dbj|AP005352.1|	22160	A	G	72	53	1	59	62	R	255	A
gi|37201904|dbj|AP005352.1|	22238	G	A	34	13	0	41	56	R	95	G
gi|37201904|dbj|AP005352.1|	22265	G	T	246	102	0	48	62	K	123	G
gi|37201904|dbj|AP005352.1|	22322	T	A	255	135	1	53	62	W	251	T
gi|37201904|dbj|AP005352.1|	22340	T	C	255	136	0	47	62	Y	187	T
gi|37201904|dbj|AP005352.1|	22367	C	T	68	50	0	46	62	Y	255	C
gi|37201904|dbj|AP005352.1|	22730	C	G	9	35	1	59	50	S	159	C
gi|37201904|dbj|AP005352.1|	22848	G	A	138	49	0	46	62	R	255	G
gi|37201904|dbj|AP005352.1|	22874	C	G	255	255	1	63	62	S	107	C
gi|37201904|dbj|AP005352.1|	22922	C	T	255	254	1	63	62	Y	255	C
gi|37201904|dbj|AP005352.1|	22937	G	A	255	137	1	47	62	R	201	G
gi|37201904|dbj|AP005352.1|	22964	A	G	187	66	0	46	62	R	255	A
gi|37201904|dbj|AP005352.1|	22991	C	T	128	63	1	46	62	Y	255	C
gi|37201904|dbj|AP005352.1|	23015	T	C	48	7	0	41	44	N	95	N
gi|37201904|dbj|AP005352.1|	23023	G	A	27	7	0	41	48	R	43	G
gi|37201904|dbj|AP005352.1|	23048	G	A	255	255	1	63	62	R	255	G
gi|37201904|dbj|AP005352.1|	23096	A	G	255	108	1	63	62	S	255	C
gi|37201904|dbj|AP005352.1|	23125	C	T	180	142	1	63	62	Y	255	C
gi|37201904|dbj|AP005352.1|	23168	T	C	255	197	1	63	62	S	118	G
gi|37201904|dbj|AP005352.1|	23183	A	C	26	32	0	43	62	M	84	A
gi|37201904|dbj|AP005352.1|	23195	G	T	255	168	1	63	62	K	192	G
gi|37201904|dbj|AP005352.1|	23243	G	T	57	36	1	63	20	Y	135	C
gi|37201904|dbj|AP005352.1|	23261	C	A	255	191	0	47	62	M	132	C
gi|37201904|dbj|AP005352.1|	23318	G	A	122	119	1	63	62	W	196	T
gi|37201904|dbj|AP005352.1|	23374	G	A	255	164	1	63	62	R	255	G
gi|37201904|dbj|AP005352.1|	23387	A	G	41	12	1	40	62	R	139	A
gi|37201904|dbj|AP005352.1|	23406	C	T	255	255	1	63	62	K	56	G
gi|37201904|dbj|AP005352.1|	23450	T	C	255	255	1	63	62	Y	255	T
gi|37201904|dbj|AP005352.1|	23489	T	C	37	62	1	63	62	Y	255	T
gi|37201904|dbj|AP005352.1|	23493	G	A	26	13	1	56	40	R	133	G
gi|37201904|dbj|AP005352.1|	23534	G	A	255	93	1	63	62	R	255	G
gi|37201904|dbj|AP005352.1|	23546	T	C	137	92	1	63	62	Y	255	T
gi|37201904|dbj|AP005352.1|	23583	G	A	40	47	1	63	20	R	181	G
gi|37201904|dbj|AP005352.1|	23586	A	G	21	20	1	63	40	A	30	R
gi|37201904|dbj|AP005352.1|	23666	C	T	255	246	1	63	62	Y	98	C
gi|37201904|dbj|AP005352.1|	23687	G	C	255	200	1	63	62	S	144	G
gi|37201904|dbj|AP005352.1|	23717	T	C	255	221	1	63	62	Y	85	T
gi|37201904|dbj|AP005352.1|	23735	A	T	31	13	1	63	30	W	139	A
gi|37201904|dbj|AP005352.1|	23738	G	T	30	14	1	63	30	K	115	G
gi|37201904|dbj|AP005352.1|	23804	T	C	54	115	1	63	62	Y	124	T
gi|37201904|dbj|AP005352.1|	23841	G	A	255	255	1	63	62	R	255	G
gi|37201904|dbj|AP005352.1|	23861	A	G	33	10	0	45	50	R	163	A
gi|37201904|dbj|AP005352.1|	24074	A	C	105	78	1	63	62	M	255	A
gi|37201904|dbj|AP005352.1|	24125	T	A	255	131	1	63	62	W	255	T
gi|37201904|dbj|AP005352.1|	24137	T	C	45	32	1	42	62	Y	136	T
gi|37201904|dbj|AP005352.1|	24224	A	T	178	154	1	63	62	W	255	A
gi|37201904|dbj|AP005352.1|	24267	T	C	255	255	1	63	62	Y	182	T
gi|37201904|dbj|AP005352.1|	24329	T	C	255	201	1	63	62	Y	255	T
gi|37201904|dbj|AP005352.1|	24359	T	C	255	255	1	63	62	Y	255	T
gi|37201904|dbj|AP005352.1|	24395	A	T	232	128	1	63	62	W	255	A
gi|37201904|dbj|AP005352.1|	24416	C	G	30	12	1	59	36	S	87	C
gi|37201904|dbj|AP005352.1|	24419	T	C	36	16	1	59	30	Y	144	T
gi|37201904|dbj|AP005352.1|	24518	T	C	255	155	1	63	62	Y	255	T
gi|37201904|dbj|AP005352.1|	24596	G	A	193	106	1	63	62	R	255	G
gi|37201904|dbj|AP005352.1|	24638	A	G	255	255	1	63	62	R	155	A
gi|37201904|dbj|AP005352.1|	24669	G	A	54	31	1	63	62	R	255	G
gi|37201904|dbj|AP005352.1|	24804	G	T	50	58	0	47	62	K	160	G
gi|37201904|dbj|AP005352.1|	24833	G	A	95	30	0	42	62	M	177	C
gi|37201904|dbj|AP005352.1|	24845	A	G	37	23	1	63	42	R	150	A
gi|37201904|dbj|AP005352.1|	24848	G	A	59	53	1	63	36	R	255	G
gi|37201904|dbj|AP005352.1|	24881	G	A	226	88	1	63	62	R	255	G
gi|37201904|dbj|AP005352.1|	24968	A	G	255	255	1	63	62	R	133	A
gi|37201904|dbj|AP005352.1|	25016	C	G	255	255	1	63	62	S	255	C
gi|37201904|dbj|AP005352.1|	25199	C	T	33	10	1	50	20	W	84	A
gi|37201904|dbj|AP005352.1|	25202	T	C	154	60	1	63	32	Y	255	T
gi|37201904|dbj|AP005352.1|	25248	C	A	126	58	1	63	62	M	255	C
gi|37201904|dbj|AP005352.1|	25254	T	C	14	60	1	63	54	Y	85	T
gi|37201904|dbj|AP005352.1|	25286	G	A	255	165	1	63	62	R	186	G
gi|37201904|dbj|AP005352.1|	25331	T	C	45	31	1	43	62	Y	50	T
gi|37201904|dbj|AP005352.1|	25346	A	G	111	122	1	47	62	R	255	A
gi|37201904|dbj|AP005352.1|	25373	C	T	74	27	0	48	62	Y	255	C
gi|37201904|dbj|AP005352.1|	25383	A	C	105	40	1	63	36	Y	168	T
gi|37201904|dbj|AP005352.1|	25384	G	A	36	51	1	63	62	R	236	G
gi|37201904|dbj|AP005352.1|	25421	T	G	255	255	1	63	62	S	148	C
gi|37201904|dbj|AP005352.1|	25461	G	A	255	241	1	63	62	R	146	G
gi|37201904|dbj|AP005352.1|	25487	G	T	255	255	1	63	62	K	210	G
gi|37201904|dbj|AP005352.1|	25521	C	T	255	255	1	63	62	Y	182	C
gi|37201904|dbj|AP005352.1|	25554	A	C	30	13	1	63	32	M	71	A
gi|37201904|dbj|AP005352.1|	25556	A	T	66	25	1	63	30	K	254	G
gi|37201904|dbj|AP005352.1|	25649	C	A	173	61	0	47	62	M	62	C
gi|37201904|dbj|AP005352.1|	25674	A	G	138	54	0	43	62	R	89	A
gi|37201904|dbj|AP005352.1|	25688	C	T	118	47	0	47	62	Y	255	C
gi|37201904|dbj|AP005352.1|	25814	G	A	255	220	1	63	62	R	196	G
gi|37201904|dbj|AP005352.1|	25844	T	C	255	255	1	63	62	Y	255	T
gi|37201904|dbj|AP005352.1|	25886	A	G	255	255	1	63	62	R	255	A
gi|37201904|dbj|AP005352.1|	25949	G	T	255	255	1	63	62	K	255	G
gi|37201904|dbj|AP005352.1|	25982	T	G	255	255	1	63	62	K	255	T
gi|37201904|dbj|AP005352.1|	26006	G	A	220	73	1	63	62	M	255	C
gi|37201904|dbj|AP005352.1|	26090	T	C	255	255	1	63	62	Y	255	T
gi|37201904|dbj|AP005352.1|	26150	T	C	255	212	1	63	62	Y	189	T
gi|37201904|dbj|AP005352.1|	26303	G	A	255	247	1	63	62	R	218	G
gi|37201904|dbj|AP005352.1|	26369	A	G	54	46	1	63	42	R	255	A
gi|37201904|dbj|AP005352.1|	26372	C	T	43	50	1	63	54	Y	255	C
gi|37201904|dbj|AP005352.1|	26495	C	T	255	156	1	63	62	Y	255	C
gi|37201904|dbj|AP005352.1|	26540	G	A	255	255	1	63	62	R	255	G
gi|37201904|dbj|AP005352.1|	26570	A	G	148	57	0	47	62	K	252	T
gi|37201904|dbj|AP005352.1|	26585	A	G	255	177	1	63	62	R	255	A
gi|37201904|dbj|AP005352.1|	26632	A	G	145	61	0	47	62	R	222	A
gi|37201904|dbj|AP005352.1|	26643	A	C	92	84	1	63	62	M	202	A
gi|37201904|dbj|AP005352.1|	26687	G	A	255	134	1	63	62	R	255	G
gi|37201904|dbj|AP005352.1|	26696	C	T	30	18	0	41	62	Y	116	C
gi|37201904|dbj|AP005352.1|	26722	G	A	108	39	0	46	62	R	250	G
gi|37201904|dbj|AP005352.1|	26732	T	C	36	17	0	42	62	Y	188	T
gi|37201904|dbj|AP005352.1|	26756	G	A	143	60	0	43	62	R	255	G
gi|37201904|dbj|AP005352.1|	26774	A	G	247	174	1	63	62	R	255	A
gi|37201904|dbj|AP005352.1|	26822	T	C	255	255	1	63	62	Y	255	T
gi|37201904|dbj|AP005352.1|	26858	A	C	255	127	1	63	62	M	255	A
gi|37201904|dbj|AP005352.1|	26888	T	C	246	97	1	48	62	Y	255	T
gi|37201904|dbj|AP005352.1|	26915	G	A	36	22	0	41	26	R	144	G
gi|37201904|dbj|AP005352.1|	26918	G	A	26	22	0	41	36	R	110	G
gi|37201904|dbj|AP005352.1|	26948	T	C	255	206	1	63	62	Y	248	T
gi|37201904|dbj|AP005352.1|	27023	A	C	133	57	1	63	62	M	154	A
gi|37201904|dbj|AP005352.1|	27080	C	T	255	255	1	63	62	Y	255	C
gi|37201904|dbj|AP005352.1|	27167	A	G	250	121	1	63	62	R	255	A
gi|37201904|dbj|AP005352.1|	27180	A	C	32	11	1	43	62	M	92	A
gi|37201904|dbj|AP005352.1|	27185	T	C	89	52	1	63	62	Y	255	T
gi|37201904|dbj|AP005352.1|	27228	G	T	241	255	1	63	62	K	255	G
gi|37201904|dbj|AP005352.1|	27284	A	C	213	82	1	63	62	Y	255	T
gi|37201904|dbj|AP005352.1|	27317	T	C	128	44	1	63	62	S	205	G
gi|37201904|dbj|AP005352.1|	27375	C	A	255	255	1	63	62	M	218	C
gi|37201904|dbj|AP005352.1|	27708	A	G	144	39	0	47	62	N	255	N
gi|37201904|dbj|AP005352.1|	28165	T	A	32	8	1	50	28	W	67	T
gi|37201904|dbj|AP005352.1|	28303	A	G	27	23	0	43	62	R	53	A
gi|37201904|dbj|AP005352.1|	28324	G	T	19	24	0	46	20	K	75	G
gi|37201904|dbj|AP005352.1|	28434	G	A	114	54	1	50	62	R	236	G
gi|37201904|dbj|AP005352.1|	28505	C	A	255	185	1	63	62	M	37	C
gi|37201904|dbj|AP005352.1|	28529	G	A	255	157	1	46	62	R	200	G
gi|37201904|dbj|AP005352.1|	28559	A	C	32	16	1	56	60	M	131	A
gi|37201904|dbj|AP005352.1|	28562	C	T	109	39	1	63	32	W	255	A
gi|37201904|dbj|AP005352.1|	28598	C	A	255	136	1	63	62	M	255	C
gi|37201904|dbj|AP005352.1|	28625	C	T	39	43	1	62	62	Y	255	C
gi|37201904|dbj|AP005352.1|	28808	T	G	151	82	1	63	62	K	255	T
gi|37201904|dbj|AP005352.1|	28840	G	T	62	48	1	53	62	K	255	G
gi|37201904|dbj|AP005352.1|	28875	C	T	196	79	1	63	62	Y	169	C
gi|37201904|dbj|AP005352.1|	28922	T	C	100	98	1	47	62	Y	192	T
gi|37201904|dbj|AP005352.1|	29063	G	T	255	136	1	63	62	W	242	A
gi|37201904|dbj|AP005352.1|	29084	A	G	150	67	1	47	62	R	231	A
gi|37201904|dbj|AP005352.1|	29121	T	A	204	109	1	62	62	R	255	G
gi|37201904|dbj|AP005352.1|	29177	C	A	138	119	1	63	62	M	255	C
gi|37201904|dbj|AP005352.1|	29210	C	T	150	82	1	63	62	Y	255	C
gi|37201904|dbj|AP005352.1|	29219	T	C	63	44	1	63	62	Y	255	T
gi|37201904|dbj|AP005352.1|	29286	A	T	65	28	1	47	50	W	182	A
gi|37201904|dbj|AP005352.1|	29315	G	T	39	21	1	47	36	K	226	G
gi|37201904|dbj|AP005352.1|	29372	G	A	117	66	1	48	62	R	255	G
gi|37201904|dbj|AP005352.1|	29399	G	A	32	16	1	47	62	R	110	G
gi|37201904|dbj|AP005352.1|	29405	C	T	32	12	1	47	42	Y	77	C
gi|37201904|dbj|AP005352.1|	29474	G	A	255	156	1	63	62	N	154	N
gi|37201904|dbj|AP005352.1|	29624	G	A	236	78	1	63	62	R	237	G
gi|37201904|dbj|AP005352.1|	29654	G	T	129	34	1	63	62	N	255	N
gi|37201904|dbj|AP005352.1|	29738	G	T	255	255	1	63	62	K	112	G
gi|37201904|dbj|AP005352.1|	29764	T	C	252	99	0	47	62	Y	170	T
gi|37201904|dbj|AP005352.1|	29786	T	C	243	185	1	46	62	Y	255	T
gi|37201904|dbj|AP005352.1|	29849	T	C	78	24	1	63	32	S	175	G
gi|37201904|dbj|AP005352.1|	29851	C	A	32	18	1	63	62	M	118	C
gi|37201904|dbj|AP005352.1|	29878	C	T	255	147	1	47	62	W	173	A
gi|37201904|dbj|AP005352.1|	29899	G	A	255	201	1	63	62	R	255	G
gi|37201904|dbj|AP005352.1|	30003	C	T	68	33	1	48	62	Y	255	C
gi|37201904|dbj|AP005352.1|	30044	T	C	34	11	1	43	60	Y	128	T
gi|37201904|dbj|AP005352.1|	30062	A	G	255	178	1	63	62	R	233	A
gi|37201904|dbj|AP005352.1|	30092	C	T	255	255	1	63	62	Y	255	C
gi|37201904|dbj|AP005352.1|	30161	T	A	255	140	1	63	62	W	255	T
gi|37201904|dbj|AP005352.1|	30206	T	C	255	141	1	56	62	Y	185	T
gi|37201904|dbj|AP005352.1|	30461	A	G	255	255	1.69	63	62	R	255	A
gi|37201904|dbj|AP005352.1|	30931	A	C	21	56	1	63	24	M	180	A
gi|37201904|dbj|AP005352.1|	30934	A	T	25	51	1	63	20	W	205	A
gi|37201904|dbj|AP005352.1|	30999	C	A	255	255	1	63	62	M	255	C
gi|37201904|dbj|AP005352.1|	31011	A	G	255	255	1	63	62	R	255	A
gi|37201904|dbj|AP005352.1|	31063	A	G	255	255	1	63	62	R	255	A
gi|37201904|dbj|AP005352.1|	31132	T	A	255	212	1	47	62	W	170	T
gi|37201904|dbj|AP005352.1|	31150	A	T	45	6	0	41	26	N	108	N
gi|37201904|dbj|AP005352.1|	31165	T	C	254	224	1	63	62	Y	255	T
gi|37201904|dbj|AP005352.1|	31245	A	G	226	94	0	48	62	R	143	A
gi|37201904|dbj|AP005352.1|	31309	G	A	52	138	1	63	62	R	255	G
gi|37201904|dbj|AP005352.1|	31344	A	G	255	255	1	63	62	R	255	A
gi|37201904|dbj|AP005352.1|	31387	G	A	255	104	1	63	62	R	255	G
gi|37201904|dbj|AP005352.1|	31396	T	A	255	255	1	63	62	W	253	T
gi|37201904|dbj|AP005352.1|	31739	G	A	255	177	1	63	62	R	112	G
gi|37201904|dbj|AP005352.1|	31863	T	C	19	21	1	40	52	Y	63	T
gi|37201904|dbj|AP005352.1|	31876	G	A	255	144	1	63	62	M	183	C
gi|37201904|dbj|AP005352.1|	31908	T	C	255	255	1	63	62	Y	110	T
gi|37201904|dbj|AP005352.1|	32011	A	T	85	84	1	63	62	W	255	A
gi|37201904|dbj|AP005352.1|	32042	C	T	255	255	1	63	62	Y	209	C
gi|37201904|dbj|AP005352.1|	32103	A	T	255	255	1	63	62	W	255	A
gi|37201904|dbj|AP005352.1|	32134	G	A	36	19	1	63	28	R	186	G
gi|37201904|dbj|AP005352.1|	32140	G	A	32	9	0	43	42	R	66	G
gi|37201904|dbj|AP005352.1|	32152	T	C	184	52	1	47	62	N	255	N
gi|37201904|dbj|AP005352.1|	32182	A	G	39	27	1	63	50	R	127	A
gi|37201904|dbj|AP005352.1|	32184	T	A	51	53	1	63	38	W	193	T
gi|37201904|dbj|AP005352.1|	32229	G	T	71	56	1	56	62	K	230	G
gi|37201904|dbj|AP005352.1|	32278	C	T	255	92	1	63	62	W	255	A
gi|37201904|dbj|AP005352.1|	32328	G	C	255	247	1	63	62	Y	69	T
gi|37201904|dbj|AP005352.1|	32375	A	T	38	33	1	63	28	W	76	A
gi|37201904|dbj|AP005352.1|	32473	G	A	71	26	1	63	26	R	255	G
gi|37201904|dbj|AP005352.1|	32638	T	C	230	113	1	45	62	Y	170	T
gi|37201904|dbj|AP005352.1|	32682	T	G	39	54	1	63	56	K	224	T
gi|37201904|dbj|AP005352.1|	32817	A	T	27	42	1	63	30	Y	229	C
gi|37201904|dbj|AP005352.1|	32841	A	G	226	90	1	63	62	R	208	A
gi|37201904|dbj|AP005352.1|	32886	C	G	255	255	1	63	62	S	255	C
gi|37201904|dbj|AP005352.1|	32913	A	G	34	24	1	41	62	R	183	A
gi|37201904|dbj|AP005352.1|	33015	A	T	27	11	1	62	22	Y	76	C
gi|37201904|dbj|AP005352.1|	33016	G	A	28	26	1	62	26	R	63	G
gi|37201904|dbj|AP005352.1|	33060	C	T	255	161	1	63	62	Y	234	C
gi|37201904|dbj|AP005352.1|	33078	T	C	129	62	0	46	62	Y	255	T
gi|37201904|dbj|AP005352.1|	33099	G	A	45	100	1	63	62	R	217	G
gi|37201904|dbj|AP005352.1|	33134	A	G	48	13	1	63	24	R	152	A
gi|37201904|dbj|AP005352.1|	33653	T	G	237	116	1	63	62	K	255	T
gi|37201904|dbj|AP005352.1|	33691	T	C	55	39	1	63	52	Y	69	T
gi|37201904|dbj|AP005352.1|	33693	T	C	54	20	1	62	52	Y	106	T
gi|37201904|dbj|AP005352.1|	33813	A	G	255	125	1	63	62	R	251	A
gi|37201904|dbj|AP005352.1|	33852	A	G	68	73	1	63	34	R	255	A
gi|37201904|dbj|AP005352.1|	33855	A	G	34	11	1	63	60	R	126	A
gi|37201904|dbj|AP005352.1|	33883	T	C	103	37	0	48	62	Y	255	T
gi|37201904|dbj|AP005352.1|	33912	T	G	255	161	1	63	62	K	84	T
gi|37201904|dbj|AP005352.1|	34044	C	T	255	143	1	63	62	Y	233	C
gi|37201904|dbj|AP005352.1|	34214	A	G	255	255	1	63	62	R	30	A
gi|37201904|dbj|AP005352.1|	34234	T	C	31	21	0	43	62	Y	165	T
gi|37201904|dbj|AP005352.1|	34241	G	A	72	55	1	63	62	R	163	G
gi|37201904|dbj|AP005352.1|	34305	G	A	114	41	0	45	62	R	255	G
gi|37201904|dbj|AP005352.1|	34324	G	A	255	172	1	63	62	R	150	G
gi|37201904|dbj|AP005352.1|	34400	A	G	255	255	1	63	62	R	178	A
gi|37201904|dbj|AP005352.1|	34501	C	T	255	255	1	63	62	Y	255	C
gi|37201904|dbj|AP005352.1|	34552	T	A	255	255	1	63	62	W	139	T
gi|37201904|dbj|AP005352.1|	34593	A	G	63	129	1	63	62	R	255	A
gi|37201904|dbj|AP005352.1|	34716	T	C	135	36	1	63	32	N	255	N
gi|37201904|dbj|AP005352.1|	34750	T	C	218	101	1	63	62	Y	255	T
gi|37201904|dbj|AP005352.1|	34759	T	A	171	48	1	63	62	N	175	N
gi|37201904|dbj|AP005352.1|	34802	A	G	15	39	0	47	46	R	146	A
gi|37201904|dbj|AP005352.1|	34878	T	C	255	255	1	63	62	Y	239	T
gi|37201904|dbj|AP005352.1|	34910	T	G	255	255	1	63	62	R	255	A
gi|37201904|dbj|AP005352.1|	34971	A	T	99	64	1	63	62	W	255	A
gi|37201904|dbj|AP005352.1|	34976	A	T	63	12	1	49	30	N	163	N
gi|37201904|dbj|AP005352.1|	36513	A	T	51	8	1	63	26	N	148	N
gi|37201904|dbj|AP005352.1|	36544	G	A	65	41	1	63	62	W	129	T
gi|37201904|dbj|AP005352.1|	40780	T	A	26	86	1	63	62	W	255	T
gi|37201904|dbj|AP005352.1|	40785	G	T	29	101	1	63	62	K	255	G
gi|37201904|dbj|AP005352.1|	40842	G	T	32	9	1	47	40	K	75	G
gi|37201904|dbj|AP005352.1|	40870	C	A	255	178	1	63	62	M	255	C
gi|37201904|dbj|AP005352.1|	40903	C	T	108	67	1	63	62	Y	255	C
gi|37201904|dbj|AP005352.1|	40911	A	G	29	5	0	42	30	R	51	A
gi|37201904|dbj|AP005352.1|	40948	G	A	43	58	1	63	30	R	255	G
gi|37201904|dbj|AP005352.1|	40985	G	A	247	115	1	63	62	R	255	G
gi|37201904|dbj|AP005352.1|	41000	G	A	99	24	0	45	62	N	255	N
gi|37201904|dbj|AP005352.1|	41026	G	T	255	100	0	47	62	K	255	G
gi|37201904|dbj|AP005352.1|	41054	C	A	47	28	1	48	62	M	255	C
gi|37201904|dbj|AP005352.1|	41137	G	C	255	168	1	63	62	S	194	G
gi|37201904|dbj|AP005352.1|	41167	T	C	45	77	1	63	62	Y	255	T
gi|37201904|dbj|AP005352.1|	41200	C	T	37	43	1	46	42	Y	255	C
gi|37201904|dbj|AP005352.1|	41270	C	T	37	21	0	40	28	Y	105	C
gi|37201904|dbj|AP005352.1|	44274	C	G	199	96	1	46	62	S	255	C
gi|37201904|dbj|AP005352.1|	44316	A	G	255	255	1	63	62	R	211	A
gi|37201904|dbj|AP005352.1|	44394	G	A	255	255	1	63	62	R	255	G
gi|37201904|dbj|AP005352.1|	44563	G	T	118	123	1	63	62	K	221	G
gi|37201904|dbj|AP005352.1|	44591	A	C	45	6	0	46	42	N	46	N
gi|37201904|dbj|AP005352.1|	44660	T	A	31	7	1	44	20	W	58	T
gi|37201904|dbj|AP005352.1|	44663	T	A	44	21	1	63	30	W	182	T
gi|37201904|dbj|AP005352.1|	44699	C	A	255	234	1	63	62	M	169	C
gi|37201904|dbj|AP005352.1|	44717	T	G	105	26	0	44	62	N	238	N
gi|37201904|dbj|AP005352.1|	44735	C	T	224	142	1	62	62	Y	247	C
gi|37201904|dbj|AP005352.1|	44820	T	A	255	255	1	63	62	W	190	T
gi|37201904|dbj|AP005352.1|	44859	T	A	255	183	1	47	62	W	147	T
gi|37201904|dbj|AP005352.1|	44883	G	A	255	255	0	47	62	G	30	R
gi|37201904|dbj|AP005352.1|	44907	C	T	51	239	1	49	62	Y	255	C
gi|37201904|dbj|AP005352.1|	44928	A	T	255	255	1	59	62	W	185	A
gi|37201904|dbj|AP005352.1|	44997	C	G	255	255	1	63	62	R	255	A
gi|37201904|dbj|AP005352.1|	45027	C	T	255	255	1	63	62	Y	255	C
gi|37201904|dbj|AP005352.1|	45087	A	G	255	255	1	63	62	R	255	A
gi|37201904|dbj|AP005352.1|	45114	A	G	255	255	1	63	62	R	255	A
gi|37201904|dbj|AP005352.1|	45150	A	G	255	255	1	63	62	R	255	A
gi|37201904|dbj|AP005352.1|	45195	A	G	36	13	0	40	56	R	116	A
gi|37201904|dbj|AP005352.1|	45210	T	G	255	255	1	63	62	K	255	T
gi|37201904|dbj|AP005352.1|	45267	T	A	255	232	1	63	62	W	255	T
gi|37201904|dbj|AP005352.1|	45273	T	C	144	255	1	63	62	Y	255	T
gi|37201904|dbj|AP005352.1|	45312	G	A	135	81	1	63	30	R	203	G
gi|37201904|dbj|AP005352.1|	45314	G	A	183	77	1	63	30	R	202	G
gi|37201904|dbj|AP005352.1|	45357	T	G	74	255	1	63	62	K	255	T
gi|37201904|dbj|AP005352.1|	45369	T	C	129	255	1	63	62	Y	255	T
gi|37201904|dbj|AP005352.1|	45671	C	T	255	211	1	63	62	Y	125	C
gi|37201904|dbj|AP005352.1|	46418	T	C	39	29	0	44	62	Y	59	T
gi|37201904|dbj|AP005352.1|	46559	A	G	42	34	1	63	62	R	237	A
gi|37201904|dbj|AP005352.1|	46592	G	A	87	31	1	46	62	M	246	C
gi|37201904|dbj|AP005352.1|	46716	A	G	43	55	1	45	62	R	123	A
gi|37201904|dbj|AP005352.1|	46820	C	A	80	45	1	63	62	M	210	C
gi|37201904|dbj|AP005352.1|	47005	G	T	57	10	0	40	56	N	57	N
gi|37201904|dbj|AP005352.1|	47151	A	T	57	10	0	42	20	N	91	N
gi|37201904|dbj|AP005352.1|	47175	G	C	255	170	1	63	62	S	224	G
gi|37201904|dbj|AP005352.1|	47208	G	A	191	107	1	63	62	R	255	G
gi|37201904|dbj|AP005352.1|	47229	T	C	51	30	0	45	62	Y	255	T
gi|37201904|dbj|AP005352.1|	47454	A	G	80	29	1	63	62	R	255	A
gi|37201904|dbj|AP005352.1|	47514	C	T	255	218	1	51	62	Y	107	C
gi|37201904|dbj|AP005352.1|	47543	G	A	255	255	1	51	62	R	151	G
gi|37201904|dbj|AP005352.1|	47568	A	G	40	43	1	43	62	R	255	A
gi|37201904|dbj|AP005352.1|	47577	A	G	59	101	1	63	62	R	255	A
gi|37201904|dbj|AP005352.1|	47670	A	C	71	44	1	46	62	M	255	A
gi|37201904|dbj|AP005352.1|	47700	G	T	255	184	1	63	62	K	219	G
gi|37201904|dbj|AP005352.1|	47778	T	C	59	31	1	63	34	Y	215	T
gi|37201904|dbj|AP005352.1|	47781	G	A	35	13	1	56	46	W	87	T
gi|37201904|dbj|AP005352.1|	47799	C	T	194	147	1	63	62	Y	255	C
gi|37201904|dbj|AP005352.1|	47829	G	C	37	36	1	63	62	S	255	G
gi|37201904|dbj|AP005352.1|	47834	T	C	30	21	1	42	44	Y	42	T
gi|37201904|dbj|AP005352.1|	47923	T	C	49	23	0	41	62	Y	213	T
gi|37201904|dbj|AP005352.1|	47944	A	G	10	7	0	41	36	R	53	A
gi|37201904|dbj|AP005352.1|	48140	C	T	30	12	0	43	54	Y	45	C
gi|37201904|dbj|AP005352.1|	48145	T	C	80	29	1	63	62	Y	174	T
gi|37201904|dbj|AP005352.1|	48175	C	T	255	149	1	63	62	Y	255	C
gi|37509034|dbj|BA000037.2|	143	T	C	178	117	1	63	62	Y	255	T
gi|37509034|dbj|BA000037.2|	257	T	C	141	38	1	63	62	N	160	N
gi|37509034|dbj|BA000037.2|	276	T	G	48	7	0	44	32	N	89	N
gi|37509034|dbj|BA000037.2|	284	A	G	106	38	1	63	62	R	255	A
gi|37509034|dbj|BA000037.2|	316	A	G	141	64	1	63	62	R	255	A
gi|37509034|dbj|BA000037.2|	333	T	A	57	10	0	45	56	N	135	N
gi|37509034|dbj|BA000037.2|	362	C	T	34	13	0	44	48	Y	135	C
gi|37509034|dbj|BA000037.2|	392	G	A	111	49	1	63	62	R	255	G
gi|37509034|dbj|BA000037.2|	434	G	A	41	30	1	59	22	R	200	G
gi|37509034|dbj|BA000037.2|	437	C	T	23	30	1	59	40	Y	61	C
gi|37509034|dbj|BA000037.2|	450	C	G	75	42	1	44	62	S	145	C
gi|37509034|dbj|BA000037.2|	542	A	G	64	45	1	63	62	R	255	A
gi|37509034|dbj|BA000037.2|	669	T	C	28	5	1	63	36	Y	31	T
gi|37509034|dbj|BA000037.2|	671	T	C	36	22	1	63	28	Y	195	T
gi|37509034|dbj|BA000037.2|	725	A	G	255	202	1	63	62	R	217	A
gi|37509034|dbj|BA000037.2|	761	T	C	11	47	1	63	62	Y	167	T
gi|37509034|dbj|BA000037.2|	856	G	A	236	98	1	63	62	R	255	G
gi|37509034|dbj|BA000037.2|	946	A	G	221	93	1	63	62	R	255	A
gi|37509034|dbj|BA000037.2|	961	A	G	158	56	1	63	62	R	255	A
gi|37509034|dbj|BA000037.2|	1048	A	G	31	10	1	63	50	R	118	A
gi|37509034|dbj|BA000037.2|	1189	C	G	218	92	1	63	62	S	255	C
gi|37509034|dbj|BA000037.2|	1222	T	C	31	13	1	63	28	Y	100	T
gi|37509034|dbj|BA000037.2|	1264	G	A	63	12	1	63	24	N	132	N
gi|37509034|dbj|BA000037.2|	1305	C	T	115	177	1	63	62	Y	255	C
gi|37509034|dbj|BA000037.2|	1357	T	C	168	47	1	63	62	N	129	N
gi|37509034|dbj|BA000037.2|	1369	A	G	32	11	0	42	60	R	105	A
gi|37509034|dbj|BA000037.2|	1387	G	C	27	18	0	43	62	S	86	G
gi|37509034|dbj|BA000037.2|	1456	T	A	228	85	1	63	62	W	255	T
gi|37509034|dbj|BA000037.2|	1531	T	G	33	23	1	63	20	K	255	T
gi|37509034|dbj|BA000037.2|	1564	A	G	31	11	1	63	22	R	157	A
gi|37509034|dbj|BA000037.2|	1597	G	A	60	11	1	63	24	N	130	N
gi|37509034|dbj|BA000037.2|	1642	A	G	43	54	1	63	62	R	255	A
gi|37509034|dbj|BA000037.2|	1651	G	A	26	8	1	41	36	W	45	T
gi|37509034|dbj|BA000037.2|	1669	A	T	35	38	1	42	62	W	138	A
gi|37509034|dbj|BA000037.2|	1735	A	T	164	68	1	63	62	W	255	A
gi|37509034|dbj|BA000037.2|	1828	C	T	33	10	1	63	50	Y	235	C
gi|37509034|dbj|BA000037.2|	1888	G	A	35	12	1	63	28	R	151	G
gi|37509034|dbj|BA000037.2|	1939	A	G	47	42	1	63	62	R	255	A
gi|37509034|dbj|BA000037.2|	1996	T	G	94	34	1	50	62	K	255	T
gi|37509034|dbj|BA000037.2|	2008	G	T	54	9	0	46	60	N	174	N
gi|37509034|dbj|BA000037.2|	2032	A	G	108	27	0	46	62	N	255	N
gi|37509034|dbj|BA000037.2|	2055	G	T	63	12	0	43	62	N	148	N
gi|37509034|dbj|BA000037.2|	2086	A	C	129	34	1	59	62	N	255	N
gi|37509034|dbj|BA000037.2|	2119	C	T	57	32	1	63	62	Y	255	C
gi|37509034|dbj|BA000037.2|	2154	G	T	87	28	1	63	62	W	230	A
gi|37509034|dbj|BA000037.2|	2236	G	T	255	138	1	63	62	N	234	N
gi|37509034|dbj|BA000037.2|	2308	G	T	187	93	1	63	62	K	255	G
gi|37509034|dbj|BA000037.2|	2527	A	G	179	139	1	63	62	R	255	A
gi|37509034|dbj|BA000037.2|	2641	T	A	255	110	1	63	62	W	255	T
gi|37509034|dbj|BA000037.2|	2662	T	C	51	8	0	45	50	N	131	N
gi|37509034|dbj|BA000037.2|	2707	T	C	159	71	1	63	62	Y	255	T
gi|37509034|dbj|BA000037.2|	2779	T	C	90	47	1	59	62	S	255	G
gi|37509034|dbj|BA000037.2|	2863	C	T	255	126	1	63	62	Y	255	C
gi|37509034|dbj|BA000037.2|	2898	A	C	34	231	1	63	62	M	255	A
gi|37509034|dbj|BA000037.2|	2932	C	T	15	10	1	56	28	Y	51	C
gi|37509034|dbj|BA000037.2|	2992	C	T	246	131	0	48	62	Y	255	C
gi|37509034|dbj|BA000037.2|	3019	A	C	33	16	0	45	58	M	152	A
gi|37509034|dbj|BA000037.2|	3046	A	G	86	43	1	63	62	R	255	A
gi|37509034|dbj|BA000037.2|	3094	A	G	29	57	1	63	62	R	255	A
gi|37509034|dbj|BA000037.2|	3127	T	G	106	188	1	63	62	K	255	T
gi|37509034|dbj|BA000037.2|	3157	C	T	8	61	1	42	62	Y	142	C
gi|37509034|dbj|BA000037.2|	3184	T	C	255	100	1	63	62	M	255	A
gi|37509034|dbj|BA000037.2|	3256	A	G	70	51	1	63	62	R	164	A
gi|37509034|dbj|BA000037.2|	3271	G	A	30	8	1	47	36	R	65	G
gi|37509034|dbj|BA000037.2|	3304	G	T	170	60	1	46	62	K	197	G
gi|37509034|dbj|BA000037.2|	3331	A	G	78	33	0	46	62	R	218	A
gi|37509034|dbj|BA000037.2|	3346	T	G	90	86	1	63	62	K	255	T
gi|37509034|dbj|BA000037.2|	3403	G	A	255	152	1	63	62	R	222	G
gi|37509034|dbj|BA000037.2|	3859	G	A	255	142	1	63	62	R	194	G
gi|37509034|dbj|BA000037.2|	4337	A	T	255	179	1	63	62	W	241	A
gi|37509034|dbj|BA000037.2|	4526	G	A	23	13	0	46	26	R	75	G
gi|37509034|dbj|BA000037.2|	4527	C	T	26	16	1	46	22	Y	67	C
gi|37509034|dbj|BA000037.2|	4823	C	T	112	62	0	47	62	Y	255	C
gi|37509034|dbj|BA000037.2|	5003	G	A	255	139	1	63	62	R	255	G
gi|37509034|dbj|BA000037.2|	5069	G	A	255	181	1	63	62	R	225	G
gi|37509034|dbj|BA000037.2|	5096	T	A	31	10	0	43	48	W	113	T
gi|37509034|dbj|BA000037.2|	5141	C	T	35	22	1	63	62	Y	122	C
gi|37509034|dbj|BA000037.2|	5177	A	G	7	35	1	46	52	R	198	A
gi|37509034|dbj|BA000037.2|	5249	C	T	84	19	0	46	62	N	253	N
gi|37509034|dbj|BA000037.2|	5339	T	C	182	127	1	63	62	Y	255	T
gi|37509034|dbj|BA000037.2|	5516	T	C	57	39	1	45	62	Y	190	T
gi|37509034|dbj|BA000037.2|	5528	A	G	139	72	1	63	62	R	255	A
gi|37509034|dbj|BA000037.2|	5570	T	C	255	215	1	63	62	Y	60	T
gi|37509034|dbj|BA000037.2|	5695	T	C	158	66	1	63	62	Y	255	T
gi|37509034|dbj|BA000037.2|	5731	G	T	57	40	1	63	62	K	182	G
gi|37509034|dbj|BA000037.2|	5773	T	C	130	65	1	46	62	S	201	G
gi|37509034|dbj|BA000037.2|	5836	A	G	113	99	1	63	62	R	255	A
gi|37509034|dbj|BA000037.2|	6006	G	A	85	70	1	47	62	R	255	G
gi|37509034|dbj|BA000037.2|	6397	G	A	57	65	1	63	62	R	255	G
gi|37509034|dbj|BA000037.2|	6433	C	T	210	81	1	63	62	Y	255	C
gi|37509034|dbj|BA000037.2|	6559	T	C	72	61	1	63	62	Y	249	T
gi|37509034|dbj|BA000037.2|	6622	A	G	97	34	1	63	62	R	255	A
gi|37509034|dbj|BA000037.2|	6649	G	A	80	84	1	63	62	R	255	G
gi|37509034|dbj|BA000037.2|	6724	T	A	184	70	0	48	62	W	255	T
gi|37509034|dbj|BA000037.2|	6751	A	G	255	170	1	63	62	R	220	A
gi|37509034|dbj|BA000037.2|	6793	G	A	255	234	1	63	62	R	89	G
gi|37509034|dbj|BA000037.2|	6850	A	C	146	165	1	63	62	M	255	A
gi|37509034|dbj|BA000037.2|	6904	T	C	37	31	1	59	34	Y	185	T
gi|37509034|dbj|BA000037.2|	6907	G	A	35	28	1	62	36	R	253	G
gi|37509034|dbj|BA000037.2|	7024	A	G	213	130	1	63	62	R	255	A
gi|37509034|dbj|BA000037.2|	7048	A	G	226	109	1	63	62	R	255	A
gi|37509034|dbj|BA000037.2|	7273	G	A	226	178	1	63	62	R	255	G
gi|37509034|dbj|BA000037.2|	7302	A	G	28	5	1	43	26	R	42	A
gi|37509034|dbj|BA000037.2|	7306	A	G	35	17	1	63	26	R	167	A
gi|37509034|dbj|BA000037.2|	7368	T	C	255	124	1	63	62	M	162	A
gi|37509034|dbj|BA000037.2|	7590	T	G	116	151	1	63	62	K	255	T
gi|37509034|dbj|BA000037.2|	7644	A	G	44	37	1	56	40	R	179	A
gi|37509034|dbj|BA000037.2|	7728	A	G	7	51	1	43	62	R	202	A
gi|37509034|dbj|BA000037.2|	7761	C	T	33	15	1	62	22	Y	119	C
gi|37509034|dbj|BA000037.2|	7776	G	A	75	45	1	63	62	R	255	G
gi|37509034|dbj|BA000037.2|	7971	T	C	46	70	1	63	62	Y	255	T
gi|37509034|dbj|BA000037.2|	8013	C	T	41	49	1	63	62	Y	141	C
gi|37509034|dbj|BA000037.2|	8040	C	T	28	5	0	41	36	Y	63	C
gi|37509034|dbj|BA000037.2|	8061	G	T	202	81	1	63	62	K	255	G
gi|37509034|dbj|BA000037.2|	8124	T	C	221	93	1	63	62	Y	255	T
gi|37509034|dbj|BA000037.2|	8145	T	C	233	101	1	63	62	Y	255	T
gi|37509034|dbj|BA000037.2|	8259	T	C	255	174	1	63	62	Y	176	T
gi|37509034|dbj|BA000037.2|	8361	G	A	60	22	1	47	62	R	204	G
gi|37509034|dbj|BA000037.2|	8406	C	T	161	57	1	56	62	Y	236	C
gi|37509034|dbj|BA000037.2|	8458	C	T	169	200	1	63	62	Y	255	C
gi|37509034|dbj|BA000037.2|	8508	C	T	240	139	1	63	62	Y	255	C
gi|37509034|dbj|BA000037.2|	8551	T	C	218	162	1	63	62	Y	255	T
gi|37509034|dbj|BA000037.2|	8616	G	A	215	124	1	63	62	R	255	G
gi|37509034|dbj|BA000037.2|	8634	A	G	30	8	0	40	44	R	45	A
gi|37509034|dbj|BA000037.2|	8646	C	A	96	23	1	62	62	N	255	N
gi|37509034|dbj|BA000037.2|	8689	T	C	36	13	1	56	30	Y	139	T
gi|37509034|dbj|BA000037.2|	8730	C	T	144	53	1	63	62	Y	255	C
gi|37509034|dbj|BA000037.2|	8973	C	T	224	84	1	63	62	Y	255	C
gi|37509034|dbj|BA000037.2|	9024	C	T	255	177	1	63	62	Y	161	C
gi|37509034|dbj|BA000037.2|	9057	G	T	198	80	1	63	62	K	255	G
gi|37509034|dbj|BA000037.2|	9073	T	C	63	75	1	63	62	Y	255	T
gi|37509034|dbj|BA000037.2|	9135	C	G	255	151	1	63	62	S	251	C
gi|37509034|dbj|BA000037.2|	9165	C	T	108	39	1	47	62	Y	255	C
gi|37509034|dbj|BA000037.2|	9174	G	A	102	25	1	63	62	N	255	N
gi|37509034|dbj|BA000037.2|	9222	G	A	32	13	1	50	26	R	81	G
gi|37509034|dbj|BA000037.2|	9225	C	T	27	7	1	50	32	Y	32	C
gi|37509034|dbj|BA000037.2|	9357	G	A	255	132	1	63	62	R	255	G
gi|37509034|dbj|BA000037.2|	9426	C	T	26	14	1	63	36	Y	54	C
gi|37509034|dbj|BA000037.2|	9456	G	A	44	20	0	46	62	R	219	G
gi|37509034|dbj|BA000037.2|	9477	C	T	151	125	1	63	62	Y	255	C
gi|37509034|dbj|BA000037.2|	9567	G	A	100	85	1	63	62	M	255	C
gi|37509034|dbj|BA000037.2|	9601	C	G	35	14	0	41	62	S	115	C
gi|37509034|dbj|BA000037.2|	9621	G	A	24	13	0	44	50	M	97	C
gi|37509034|dbj|BA000037.2|	9630	T	C	40	22	0	44	62	Y	227	T
gi|37509034|dbj|BA000037.2|	9720	A	T	54	9	1	63	32	N	90	N
gi|37509034|dbj|BA000037.2|	9723	C	T	49	18	1	63	54	Y	124	C
gi|37509034|dbj|BA000037.2|	9762	C	T	90	21	1	63	62	N	212	N
gi|37509034|dbj|BA000037.2|	9849	C	G	57	25	1	63	48	S	255	C
gi|37509034|dbj|BA000037.2|	9873	C	T	129	34	0	46	62	N	255	N
gi|37509034|dbj|BA000037.2|	9900	A	G	146	52	0	46	62	R	236	A
gi|37509034|dbj|BA000037.2|	9924	A	G	255	140	1	63	62	R	255	A
gi|37509034|dbj|BA000037.2|	9978	C	T	255	211	1	63	62	Y	57	C
gi|37509034|dbj|BA000037.2|	10275	G	T	211	61	1	63	62	N	255	N
gi|37509034|dbj|BA000037.2|	10296	T	C	181	107	1	63	62	Y	255	T
gi|37509034|dbj|BA000037.2|	10401	A	G	197	75	1	63	62	K	255	T
gi|37509034|dbj|BA000037.2|	10413	A	G	36	18	1	42	62	R	149	A
gi|37509034|dbj|BA000037.2|	10458	T	C	255	134	1	63	62	Y	225	T
gi|37509034|dbj|BA000037.2|	10605	C	T	215	86	1	63	62	Y	241	C
gi|37509034|dbj|BA000037.2|	10632	C	T	104	103	1	62	62	Y	255	C
gi|37509034|dbj|BA000037.2|	10812	C	T	189	77	0	47	62	Y	255	C
gi|37509034|dbj|BA000037.2|	10836	A	G	255	125	1	63	62	R	193	A
gi|37509034|dbj|BA000037.2|	11074	A	C	255	143	1	63	62	M	255	A
gi|37509034|dbj|BA000037.2|	11214	A	T	255	255	1	63	62	W	196	A
gi|37509034|dbj|BA000037.2|	11385	C	A	100	36	1	63	62	M	255	C
gi|37509034|dbj|BA000037.2|	11394	T	C	29	5	1	63	38	Y	72	T
gi|37509034|dbj|BA000037.2|	11397	C	T	54	9	1	63	28	N	145	N
gi|37509034|dbj|BA000037.2|	11427	T	C	214	96	1	63	62	Y	255	T
gi|37509034|dbj|BA000037.2|	11442	C	T	252	95	1	63	62	K	255	G
gi|37509034|dbj|BA000037.2|	11478	A	T	247	92	1	63	62	W	255	A
gi|37509034|dbj|BA000037.2|	11493	A	G	59	38	0	48	62	R	255	A
gi|37509034|dbj|BA000037.2|	11518	T	C	78	64	1	47	62	Y	255	T
gi|37509034|dbj|BA000037.2|	11643	T	G	38	71	1	63	26	K	214	T
gi|37509034|dbj|BA000037.2|	11644	G	C	27	72	1	63	38	S	201	G
gi|37509034|dbj|BA000037.2|	11709	C	T	57	120	1	63	62	Y	255	C
gi|37509034|dbj|BA000037.2|	11799	C	T	48	7	1	62	26	N	117	N
gi|37509034|dbj|BA000037.2|	11826	C	A	30	9	1	41	50	M	76	C
gi|37509034|dbj|BA000037.2|	11874	T	G	170	60	1	63	62	K	255	T
gi|37509034|dbj|BA000037.2|	11958	C	T	255	178	1	63	62	Y	255	C
gi|37509034|dbj|BA000037.2|	12066	C	T	64	85	1	63	62	Y	255	C
gi|37509034|dbj|BA000037.2|	12087	C	T	21	6	0	46	36	Y	66	C
gi|37509034|dbj|BA000037.2|	12108	G	A	49	34	1	63	26	R	255	G
gi|37509034|dbj|BA000037.2|	12279	T	A	43	16	1	63	42	W	226	T
gi|37509034|dbj|BA000037.2|	12318	G	A	37	29	1	47	62	R	125	G
gi|37509034|dbj|BA000037.2|	12339	T	A	118	72	1	63	62	W	255	T
gi|37509034|dbj|BA000037.2|	12375	A	G	104	83	1	63	62	R	255	A
gi|37509034|dbj|BA000037.2|	12543	C	T	255	110	1	63	62	Y	231	C
gi|37509034|dbj|BA000037.2|	12582	A	G	176	63	1	53	62	R	255	A
gi|37509034|dbj|BA000037.2|	12594	T	C	71	26	0	45	62	Y	175	T
gi|37509034|dbj|BA000037.2|	12624	C	G	242	147	1	63	62	S	255	C
gi|37509034|dbj|BA000037.2|	12702	T	C	237	224	1	63	62	Y	255	T
gi|37509034|dbj|BA000037.2|	12840	C	T	27	19	1	40	40	Y	81	C
gi|37509034|dbj|BA000037.2|	12867	A	G	71	26	0	45	62	R	228	A
gi|37509034|dbj|BA000037.2|	12900	T	C	250	103	1	63	62	Y	255	T
gi|37509034|dbj|BA000037.2|	12951	A	G	199	65	1	63	62	R	255	A
gi|37509034|dbj|BA000037.2|	12963	T	A	144	39	1	63	62	N	213	N
gi|37509034|dbj|BA000037.2|	12999	A	C	33	25	1	63	30	M	177	A
gi|37509034|dbj|BA000037.2|	13002	A	T	60	31	1	63	30	W	255	A
gi|37509034|dbj|BA000037.2|	13071	T	C	255	227	1	63	62	Y	198	T
gi|37509034|dbj|BA000037.2|	13179	G	A	255	253	1	63	62	R	223	G
gi|37509034|dbj|BA000037.2|	13216	C	T	255	223	1	63	62	Y	107	C
gi|37509034|dbj|BA000037.2|	13281	T	C	131	100	1	63	62	Y	255	T
gi|37509034|dbj|BA000037.2|	13296	T	G	214	94	1	63	62	K	255	T
gi|37509034|dbj|BA000037.2|	13485	A	G	210	133	1	63	62	R	255	A
gi|37509034|dbj|BA000037.2|	13542	A	G	236	97	1	63	62	R	255	A
gi|37509034|dbj|BA000037.2|	13705	A	G	38	14	1	63	36	R	255	A
gi|37509034|dbj|BA000037.2|	13738	A	T	255	174	1	63	62	W	255	A
gi|37509034|dbj|BA000037.2|	13798	G	A	255	125	1	63	62	N	255	N
gi|37509034|dbj|BA000037.2|	13860	C	T	111	49	0	45	62	Y	221	C
gi|37509034|dbj|BA000037.2|	13905	C	T	61	89	1	63	62	Y	255	C
gi|37509034|dbj|BA000037.2|	14104	C	T	138	64	1	63	62	Y	255	C
gi|37509034|dbj|BA000037.2|	14170	C	T	255	107	1	63	62	Y	255	C
gi|37509034|dbj|BA000037.2|	14200	T	C	255	135	1	63	62	Y	255	T
gi|37509034|dbj|BA000037.2|	14380	C	T	52	17	1	47	20	Y	255	C
gi|37509034|dbj|BA000037.2|	14439	C	T	68	33	1	63	62	Y	255	C
gi|37509034|dbj|BA000037.2|	14529	A	T	245	91	1	63	62	W	245	A
gi|37509034|dbj|BA000037.2|	14565	T	C	29	12	1	63	52	Y	117	T
gi|37509034|dbj|BA000037.2|	14568	C	T	52	23	1	63	28	Y	181	C
gi|37509034|dbj|BA000037.2|	14622	G	A	64	21	1	63	48	R	195	G
gi|37509034|dbj|BA000037.2|	14649	A	C	255	83	1	53	62	N	255	N
gi|37509034|dbj|BA000037.2|	14787	C	A	111	40	1	63	62	M	255	C
gi|37509034|dbj|BA000037.2|	14804	G	T	126	50	1	63	62	K	255	G
gi|37509034|dbj|BA000037.2|	14841	G	A	255	186	1	63	62	N	214	N
gi|37509034|dbj|BA000037.2|	14874	T	C	186	84	1	63	62	Y	255	T
gi|37509034|dbj|BA000037.2|	14955	C	G	38	44	1	63	62	S	200	C
gi|37509034|dbj|BA000037.2|	15054	T	C	33	8	1	62	48	M	50	A
gi|37509034|dbj|BA000037.2|	15058	C	T	56	27	1	63	62	Y	255	C
gi|37509034|dbj|BA000037.2|	15108	G	A	214	75	1	63	62	R	255	G
gi|37509034|dbj|BA000037.2|	15183	C	T	55	39	1	63	62	Y	255	C
gi|37509034|dbj|BA000037.2|	15225	C	G	36	37	1	63	30	S	156	C
gi|37509034|dbj|BA000037.2|	15255	G	A	36	16	1	53	62	R	223	G
gi|37509034|dbj|BA000037.2|	15377	T	A	111	53	1	63	62	W	255	T
gi|37509034|dbj|BA000037.2|	15411	A	G	224	89	1	63	62	R	255	A
gi|37509034|dbj|BA000037.2|	15429	C	A	108	27	0	48	62	N	255	N
gi|37509034|dbj|BA000037.2|	15492	T	A	255	95	1	63	62	M	255	C
gi|37509034|dbj|BA000037.2|	15534	G	A	104	65	1	63	62	R	255	G
gi|37509034|dbj|BA000037.2|	15560	A	G	92	55	1	63	62	R	255	A
gi|37509034|dbj|BA000037.2|	15606	T	C	126	33	1	63	54	N	255	N
gi|37509034|dbj|BA000037.2|	15702	C	T	30	20	1	63	44	Y	160	C
gi|37509034|dbj|BA000037.2|	15778	A	G	171	48	1	63	62	N	255	N
gi|37509034|dbj|BA000037.2|	15810	T	A	52	23	1	63	28	W	192	T
gi|37509034|dbj|BA000037.2|	15813	A	G	29	11	1	63	42	K	58	T
gi|37509034|dbj|BA000037.2|	15901	A	G	192	94	1	63	62	R	255	A
gi|37509034|dbj|BA000037.2|	15918	G	A	116	40	0	43	62	R	124	G
gi|37509034|dbj|BA000037.2|	15981	G	A	75	42	1	63	62	R	255	G
gi|37509034|dbj|BA000037.2|	16176	G	A	30	6	0	40	30	R	38	G
gi|37509034|dbj|BA000037.2|	16185	G	A	35	10	0	40	54	W	42	T
gi|37509034|dbj|BA000037.2|	16212	G	T	210	89	1	63	62	K	255	G
gi|37509034|dbj|BA000037.2|	16242	C	T	28	13	1	45	48	Y	132	C
gi|37509034|dbj|BA000037.2|	16283	T	G	42	5	0	40	42	N	76	N
gi|37509034|dbj|BA000037.2|	16350	A	G	255	130	1	63	62	R	255	A
gi|37509034|dbj|BA000037.2|	16443	G	T	48	35	1	63	62	K	191	G
gi|37509034|dbj|BA000037.2|	16448	A	G	32	36	1	63	62	R	255	A
gi|37509034|dbj|BA000037.2|	16488	T	C	49	25	1	63	50	Y	255	T
gi|37509034|dbj|BA000037.2|	16562	C	T	175	67	1	63	62	Y	255	C
gi|37509034|dbj|BA000037.2|	16684	C	T	255	82	1	63	62	N	255	N
gi|37509034|dbj|BA000037.2|	16894	T	C	43	28	0	44	62	Y	172	T
gi|37509034|dbj|BA000037.2|	16918	A	G	232	68	0	46	62	N	255	N
gi|37509034|dbj|BA000037.2|	16990	A	G	104	36	1	47	62	S	255	C
gi|37509034|dbj|BA000037.2|	17050	G	A	57	10	0	44	56	N	134	N
gi|37509034|dbj|BA000037.2|	17110	T	C	45	6	0	41	44	N	104	N
gi|37509034|dbj|BA000037.2|	17128	C	G	28	7	0	41	32	S	51	C
gi|37509034|dbj|BA000037.2|	17158	C	T	36	12	0	42	36	Y	75	C
gi|37509034|dbj|BA000037.2|	17179	T	C	226	79	1	63	62	Y	255	T
gi|37509034|dbj|BA000037.2|	17209	G	A	29	5	0	40	32	R	78	G
gi|37509034|dbj|BA000037.2|	17239	T	C	30	12	1	63	28	Y	58	T
gi|37509034|dbj|BA000037.2|	17272	C	A	162	79	1	63	62	M	255	C
gi|37509034|dbj|BA000037.2|	17299	C	T	135	79	1	63	62	Y	255	C
gi|37509034|dbj|BA000037.2|	17338	A	G	210	79	1	63	62	R	255	A
gi|37509034|dbj|BA000037.2|	17350	G	A	45	6	0	44	38	N	94	N
gi|37509034|dbj|BA000037.2|	17401	C	A	178	50	0	47	62	N	108	N
gi|37509034|dbj|BA000037.2|	17542	G	T	33	18	1	63	48	K	143	G
gi|37509034|dbj|BA000037.2|	17545	T	C	49	36	1	63	32	Y	246	T
gi|37509034|dbj|BA000037.2|	17641	C	T	84	43	1	63	62	Y	255	C
gi|37509034|dbj|BA000037.2|	17656	A	T	40	25	1	63	32	W	165	A
gi|37509034|dbj|BA000037.2|	17698	A	G	157	93	1	63	62	R	255	A
gi|37509034|dbj|BA000037.2|	17721	A	G	30	8	1	63	32	R	68	A
gi|37509034|dbj|BA000037.2|	17724	C	T	38	23	1	63	30	Y	255	C
gi|37509034|dbj|BA000037.2|	17818	T	C	58	36	1	59	62	Y	171	T
gi|37509034|dbj|BA000037.2|	17841	A	G	89	33	1	63	62	R	255	A
gi|37509034|dbj|BA000037.2|	17941	C	G	255	146	1	63	62	S	255	C
gi|37509034|dbj|BA000037.2|	18052	A	G	55	22	1	63	62	S	154	C
gi|37509034|dbj|BA000037.2|	18087	A	C	33	10	0	45	56	M	151	A
gi|37509034|dbj|BA000037.2|	18096	A	T	49	22	1	56	62	W	255	A
gi|37509034|dbj|BA000037.2|	18159	C	A	83	57	1	62	62	M	255	C
gi|37509034|dbj|BA000037.2|	18251	A	G	255	255	1	63	62	R	255	A
gi|37509034|dbj|BA000037.2|	18433	T	C	255	182	1	63	62	Y	218	T
gi|37509034|dbj|BA000037.2|	18556	G	A	55	39	1	63	62	R	255	G
gi|37509034|dbj|BA000037.2|	18571	C	T	155	55	1	63	62	Y	213	C
gi|37509034|dbj|BA000037.2|	18618	G	A	129	54	1	46	62	W	132	T
gi|37509034|dbj|BA000037.2|	18648	T	G	29	41	1	62	42	K	169	T
gi|37509034|dbj|BA000037.2|	18649	C	A	42	47	1	63	28	M	153	C
gi|37509034|dbj|BA000037.2|	18738	C	T	255	212	1	63	62	Y	181	C
gi|37509034|dbj|BA000037.2|	18792	T	A	126	33	1	63	62	N	255	N
gi|37509034|dbj|BA000037.2|	18822	A	G	167	77	1	63	62	R	255	A
gi|37509034|dbj|BA000037.2|	18858	T	C	255	201	1	63	62	Y	246	T
gi|37509034|dbj|BA000037.2|	18954	T	G	77	36	1	63	62	K	206	T
gi|37509034|dbj|BA000037.2|	18972	T	C	36	24	1	63	62	Y	212	T
gi|37509034|dbj|BA000037.2|	19080	C	T	138	37	1	63	62	N	255	N
gi|37509034|dbj|BA000037.2|	19086	A	G	29	9	0	42	32	R	62	A
gi|37509034|dbj|BA000037.2|	19152	T	C	255	103	1	63	62	Y	255	T
gi|37509034|dbj|BA000037.2|	19227	T	A	56	42	1	46	62	W	200	T
gi|37509034|dbj|BA000037.2|	19254	A	G	158	56	1	49	62	R	255	A
gi|37509034|dbj|BA000037.2|	19284	G	T	51	8	1	47	28	N	124	N
gi|37509034|dbj|BA000037.2|	19287	T	A	28	6	1	47	38	W	46	T
gi|37509034|dbj|BA000037.2|	19305	A	G	36	13	0	41	62	R	201	A
gi|37509034|dbj|BA000037.2|	19326	C	T	17	11	0	40	40	Y	39	C
gi|37509034|dbj|BA000037.2|	19512	A	C	125	112	1	63	62	M	243	A
gi|37509034|dbj|BA000037.2|	19593	C	G	20	50	1	63	62	S	255	C
gi|37509034|dbj|BA000037.2|	19653	A	G	255	188	1	63	62	R	223	A
gi|37509034|dbj|BA000037.2|	19709	T	C	35	14	1	63	54	Y	119	T
gi|37509034|dbj|BA000037.2|	19710	G	T	63	12	1	63	34	N	108	N
gi|37509034|dbj|BA000037.2|	19794	A	G	31	7	0	44	48	R	115	A
gi|37509034|dbj|BA000037.2|	19842	C	T	140	50	1	63	62	Y	255	C
gi|37509034|dbj|BA000037.2|	19908	T	C	147	40	1	63	62	N	255	N
gi|37509034|dbj|BA000037.2|	19950	G	C	31	32	1	63	56	S	143	G
gi|37509034|dbj|BA000037.2|	19995	T	G	132	72	1	63	62	K	255	T
gi|37509034|dbj|BA000037.2|	20013	A	C	29	7	1	41	44	M	44	A
gi|37509034|dbj|BA000037.2|	20085	T	A	60	22	1	47	62	W	206	T
gi|37509034|dbj|BA000037.2|	20136	C	G	201	148	1	63	62	S	255	C
gi|37509034|dbj|BA000037.2|	20241	A	C	71	26	1	63	62	M	255	A
gi|37509034|dbj|BA000037.2|	20316	T	C	92	119	1	63	62	Y	255	T
gi|37509034|dbj|BA000037.2|	20364	G	A	238	120	1	63	62	R	255	G
gi|37509034|dbj|BA000037.2|	20385	C	T	217	76	0	47	62	Y	255	C
gi|37509034|dbj|BA000037.2|	20460	C	T	30	10	0	42	38	Y	74	C
gi|37509034|dbj|BA000037.2|	20487	T	C	43	37	1	62	62	Y	107	T
gi|37509034|dbj|BA000037.2|	20546	G	T	43	16	1	63	36	K	255	G
gi|37509034|dbj|BA000037.2|	20574	A	T	57	10	0	45	56	N	174	N
gi|37509034|dbj|BA000037.2|	20700	A	G	37	30	1	63	40	R	129	A
gi|37509034|dbj|BA000037.2|	20818	T	C	255	255	1	63	62	Y	255	T
gi|37509034|dbj|BA000037.2|	20860	A	C	43	16	1	63	26	M	211	A
gi|37509034|dbj|BA000037.2|	20863	G	T	54	18	1	63	26	K	235	G
gi|37509034|dbj|BA000037.2|	20929	G	A	57	10	0	45	44	N	233	N
gi|37509034|dbj|BA000037.2|	20967	G	T	46	17	1	50	42	K	195	G
gi|37509034|dbj|BA000037.2|	21004	C	G	176	72	1	63	62	S	255	C
gi|37509034|dbj|BA000037.2|	21040	T	G	255	147	1	63	62	K	255	T
gi|37509034|dbj|BA000037.2|	21085	T	C	64	31	1	63	62	Y	255	T
gi|37509034|dbj|BA000037.2|	21097	A	G	84	35	1	63	30	R	255	A
gi|37509034|dbj|BA000037.2|	21184	A	C	28	15	1	62	30	M	160	A
gi|37509034|dbj|BA000037.2|	21708	A	T	40	39	1	63	28	W	243	A
gi|37509034|dbj|BA000037.2|	21850	T	A	95	43	1	63	62	W	255	T
gi|37509034|dbj|BA000037.2|	21867	G	A	40	46	1	63	62	R	255	G
gi|37509034|dbj|BA000037.2|	21905	A	G	142	58	1	63	62	K	255	T
gi|37509034|dbj|BA000037.2|	22075	A	T	79	33	0	46	62	W	139	A
gi|37509034|dbj|BA000037.2|	22182	G	A	179	82	1	63	62	R	255	G
gi|37509034|dbj|BA000037.2|	22245	A	G	103	54	0	46	62	R	255	A
gi|37509034|dbj|BA000037.2|	22281	T	C	43	34	1	63	62	Y	119	T
gi|37509034|dbj|BA000037.2|	22302	C	T	84	19	0	44	62	N	233	N
gi|37509034|dbj|BA000037.2|	22320	G	T	255	132	1	63	62	K	255	G
gi|37509034|dbj|BA000037.2|	22506	G	T	36	13	1	63	36	K	201	G
gi|37509034|dbj|BA000037.2|	22569	C	T	135	36	0	45	62	N	255	N
gi|37509034|dbj|BA000037.2|	22650	C	A	162	58	1	63	62	W	241	T
gi|37509034|dbj|BA000037.2|	22686	A	T	17	28	1	41	26	W	102	A
gi|37509034|dbj|BA000037.2|	22708	T	C	149	53	1	45	62	Y	255	T
gi|37509034|dbj|BA000037.2|	22737	T	G	49	61	1	47	62	K	255	T
gi|37509034|dbj|BA000037.2|	22750	T	A	33	17	0	41	62	W	114	T
gi|37509034|dbj|BA000037.2|	22769	C	T	126	54	1	63	62	Y	255	C
gi|37509034|dbj|BA000037.2|	22863	T	G	255	197	1	63	62	K	147	T
gi|37509034|dbj|BA000037.2|	22896	G	A	94	34	1	62	62	R	255	G
gi|37509034|dbj|BA000037.2|	23031	C	T	92	38	1	63	62	Y	255	C
gi|37509034|dbj|BA000037.2|	23056	T	G	135	36	0	46	62	N	171	N
gi|37509034|dbj|BA000037.2|	23079	A	G	175	74	1	63	62	R	255	A
gi|37509034|dbj|BA000037.2|	23156	C	T	47	33	1	46	62	Y	173	C
gi|37509034|dbj|BA000037.2|	23194	C	T	106	114	1	63	62	Y	255	C
gi|37509034|dbj|BA000037.2|	23233	G	A	53	38	0	45	62	R	255	G
gi|37509034|dbj|BA000037.2|	23245	T	A	167	56	1	63	62	R	231	G
gi|37509034|dbj|BA000037.2|	23286	G	A	255	130	1	63	62	R	255	G
gi|37509034|dbj|BA000037.2|	23365	C	T	55	125	1	63	62	Y	255	C
gi|37509034|dbj|BA000037.2|	23512	G	A	94	42	1	63	62	R	255	G
gi|37509034|dbj|BA000037.2|	23609	A	G	168	116	1	62	62	R	255	A
gi|37509034|dbj|BA000037.2|	23654	A	G	96	39	1	63	62	R	255	A
gi|37509034|dbj|BA000037.2|	23693	C	T	255	166	1	63	62	Y	253	C
gi|37509034|dbj|BA000037.2|	23844	T	C	40	13	1	63	38	Y	139	T
gi|37509034|dbj|BA000037.2|	23852	G	A	99	24	1	63	38	N	255	N
gi|37509034|dbj|BA000037.2|	23944	C	T	40	27	1	63	52	Y	248	C
gi|37509034|dbj|BA000037.2|	23947	T	C	53	20	1	59	40	S	189	G
gi|37509034|dbj|BA000037.2|	24082	A	G	101	45	1	63	62	R	181	A
gi|37509034|dbj|BA000037.2|	24133	C	T	39	21	0	47	62	Y	255	C
gi|37509034|dbj|BA000037.2|	24159	T	G	48	7	1	63	44	N	76	N
gi|37509034|dbj|BA000037.2|	24163	C	T	43	38	1	63	54	Y	255	C
gi|37509034|dbj|BA000037.2|	24217	G	A	213	128	1	63	62	R	255	G
gi|37509034|dbj|BA000037.2|	24238	C	T	28	7	0	43	44	Y	59	C
gi|37509034|dbj|BA000037.2|	24283	C	T	32	8	0	44	48	W	90	A
gi|37509034|dbj|BA000037.2|	24319	C	T	50	15	0	44	62	Y	206	C
gi|37509034|dbj|BA000037.2|	24343	G	A	255	82	0	47	62	N	254	N
gi|37509034|dbj|BA000037.2|	24373	A	C	81	18	1	63	52	N	162	N
gi|37509034|dbj|BA000037.2|	24409	G	A	111	28	1	63	62	N	159	N
gi|37509034|dbj|BA000037.2|	24439	T	C	28	5	1	42	36	Y	44	T
gi|37509034|dbj|BA000037.2|	24448	C	T	69	37	1	63	62	Y	255	C
gi|37509034|dbj|BA000037.2|	24490	T	C	37	44	1	45	62	Y	84	T
gi|37509034|dbj|BA000037.2|	24607	C	G	124	85	1	63	62	S	255	C
gi|37509034|dbj|BA000037.2|	24665	T	C	94	34	0	46	62	Y	243	T
gi|37509034|dbj|BA000037.2|	24712	G	A	64	20	1	63	26	M	100	C
gi|37509034|dbj|BA000037.2|	24713	C	A	27	29	1	63	62	M	106	C
gi|37509034|dbj|BA000037.2|	24754	C	G	132	56	1	63	62	S	255	C
gi|37509034|dbj|BA000037.2|	24815	C	T	32	20	1	47	30	Y	156	C
gi|37509034|dbj|BA000037.2|	24818	A	G	30	8	1	45	32	R	64	A
gi|37509034|dbj|BA000037.2|	24955	T	G	185	121	1	63	62	K	255	T
gi|37509034|dbj|BA000037.2|	24985	A	G	85	39	1	56	62	K	255	T
gi|37509034|dbj|BA000037.2|	25039	T	C	36	17	1	63	26	Y	196	T
gi|37509034|dbj|BA000037.2|	25111	T	C	65	24	1	44	62	Y	160	T
gi|37509034|dbj|BA000037.2|	25174	T	C	255	132	1	63	62	Y	240	T
gi|37509034|dbj|BA000037.2|	25239	G	A	40	52	1	63	62	R	255	G
gi|37509034|dbj|BA000037.2|	25273	A	G	92	69	1	63	62	R	255	A
gi|37509034|dbj|BA000037.2|	25282	A	G	46	43	1	63	62	R	204	A
gi|37509034|dbj|BA000037.2|	25336	C	T	70	46	1	63	44	Y	255	C
gi|37509034|dbj|BA000037.2|	25494	T	C	68	29	1	47	42	Y	255	T
gi|37509034|dbj|BA000037.2|	25539	A	G	255	160	1	63	62	K	188	T
gi|37509034|dbj|BA000037.2|	25591	G	C	156	43	1	43	62	N	255	N
gi|37509034|dbj|BA000037.2|	25672	G	A	63	12	0	45	60	N	151	N
gi|37509034|dbj|BA000037.2|	25699	G	A	38	21	0	47	62	R	255	G
gi|37509034|dbj|BA000037.2|	25711	G	T	63	37	1	63	62	K	255	G
gi|37509034|dbj|BA000037.2|	25819	G	A	210	110	1	63	62	R	255	G
gi|37509034|dbj|BA000037.2|	25846	A	T	255	152	1	63	62	W	179	A
gi|37509034|dbj|BA000037.2|	25954	G	C	30	17	1	43	36	S	58	G
gi|37509034|dbj|BA000037.2|	25955	C	T	36	16	1	41	30	Y	88	C
gi|37509034|dbj|BA000037.2|	26057	T	C	76	40	1	46	62	Y	231	T
gi|37509034|dbj|BA000037.2|	26105	G	T	87	20	0	45	62	N	255	N
gi|37509034|dbj|BA000037.2|	26126	A	G	42	5	0	42	42	N	65	N
gi|37509034|dbj|BA000037.2|	26138	A	G	59	40	1	63	62	R	219	A
gi|37509034|dbj|BA000037.2|	26278	T	C	255	195	1	63	62	Y	255	T
gi|37509034|dbj|BA000037.2|	26360	A	C	229	163	1	63	62	M	255	A
gi|37509034|dbj|BA000037.2|	26393	A	G	30	11	1	44	48	R	96	A
gi|37509034|dbj|BA000037.2|	26423	G	C	69	33	1	63	62	S	255	G
gi|37509034|dbj|BA000037.2|	26456	C	T	192	78	1	63	62	Y	255	C
gi|37509034|dbj|BA000037.2|	26492	G	C	126	58	1	63	62	S	255	G
gi|37509034|dbj|BA000037.2|	26528	T	C	73	35	1	63	56	Y	255	T
gi|37509034|dbj|BA000037.2|	26546	T	C	44	20	1	45	62	Y	255	T
gi|37509034|dbj|BA000037.2|	26575	G	A	255	87	1	55	62	N	255	N
gi|37509034|dbj|BA000037.2|	26600	C	T	48	35	1	44	62	Y	255	C
gi|37509034|dbj|BA000037.2|	26618	G	A	176	67	1	63	62	R	255	G
gi|37509034|dbj|BA000037.2|	26651	C	T	29	50	1	63	62	W	255	A
gi|37509034|dbj|BA000037.2|	26657	T	C	22	15	0	42	44	Y	36	T
gi|37509034|dbj|BA000037.2|	26681	T	C	64	46	1	63	62	Y	255	T
gi|37509034|dbj|BA000037.2|	26789	C	T	31	22	1	63	60	Y	197	C
gi|37509034|dbj|BA000037.2|	26792	A	G	60	11	1	62	30	N	182	N
gi|37509034|dbj|BA000037.2|	26825	G	A	41	36	1	63	62	R	255	G
gi|37509034|dbj|BA000037.2|	27017	A	T	167	64	1	63	62	W	255	A
gi|37509034|dbj|BA000037.2|	27065	G	A	75	28	1	63	62	R	255	G
gi|37509034|dbj|BA000037.2|	27246	C	T	40	15	0	44	62	Y	103	C
gi|37509034|dbj|BA000037.2|	27272	T	C	218	87	0	47	62	Y	255	T
gi|37509034|dbj|BA000037.2|	27304	G	A	60	26	1	63	56	R	255	G
gi|37509034|dbj|BA000037.2|	27362	A	T	255	172	1	63	62	W	255	A
gi|37509034|dbj|BA000037.2|	27431	A	G	62	70	1	63	62	R	249	A
gi|37509034|dbj|BA000037.2|	27461	G	A	233	188	1	63	62	R	255	G
gi|37509034|dbj|BA000037.2|	27503	G	A	255	141	1	63	62	R	255	G
gi|37509034|dbj|BA000037.2|	27521	A	G	104	42	1	63	62	R	204	A
gi|37509034|dbj|BA000037.2|	27591	A	G	111	95	1	63	62	R	255	A
gi|37509034|dbj|BA000037.2|	27611	G	A	94	34	1	46	62	R	224	G
gi|37509034|dbj|BA000037.2|	27665	G	T	162	65	1	46	62	Y	255	C
gi|37509034|dbj|BA000037.2|	27740	G	C	61	34	1	44	62	S	255	G
gi|37509034|dbj|BA000037.2|	27752	T	C	69	14	0	43	62	N	197	N
gi|37509034|dbj|BA000037.2|	27779	G	A	255	120	1	63	62	R	175	G
gi|37509034|dbj|BA000037.2|	27818	G	T	255	113	1	63	62	K	255	G
gi|37509034|dbj|BA000037.2|	27835	A	G	75	104	1	63	62	R	255	A
gi|37509034|dbj|BA000037.2|	27875	A	C	213	134	1	63	62	M	255	A
gi|37509034|dbj|BA000037.2|	27902	C	T	211	74	0	47	62	Y	243	C
gi|37509034|dbj|BA000037.2|	27938	A	G	81	74	1	63	62	R	255	A
gi|37509034|dbj|BA000037.2|	28037	A	G	255	197	1	63	62	R	255	A
gi|37509034|dbj|BA000037.2|	28097	A	G	255	129	1	63	62	R	249	A
gi|37509034|dbj|BA000037.2|	28124	C	T	85	31	1	46	62	Y	255	C
gi|37509034|dbj|BA000037.2|	28136	G	A	41	44	1	63	62	R	255	G
gi|37509034|dbj|BA000037.2|	28184	G	A	129	55	1	63	62	R	255	G
gi|37509034|dbj|BA000037.2|	28226	C	T	42	5	0	41	42	N	63	N
gi|37509034|dbj|BA000037.2|	28274	A	G	51	74	1	49	62	R	248	A
gi|37509034|dbj|BA000037.2|	28304	C	T	38	24	1	63	62	Y	255	C
gi|37509034|dbj|BA000037.2|	28310	C	T	106	38	1	63	62	Y	255	C
gi|37509034|dbj|BA000037.2|	28365	C	T	245	100	1	63	62	Y	255	C
gi|37509034|dbj|BA000037.2|	28457	T	A	85	28	1	45	62	M	255	C
gi|37509034|dbj|BA000037.2|	28469	T	G	155	65	1	63	62	K	255	T
gi|37509034|dbj|BA000037.2|	28502	A	C	78	40	1	63	62	M	255	A
gi|37509034|dbj|BA000037.2|	28511	G	T	29	5	1	41	32	K	61	G
gi|37509034|dbj|BA000037.2|	28514	C	T	35	12	1	63	28	Y	132	C
gi|37509034|dbj|BA000037.2|	28547	A	G	176	110	1	63	62	R	255	A
gi|37509034|dbj|BA000037.2|	28580	C	A	50	16	0	46	58	M	177	C
gi|37509034|dbj|BA000037.2|	28592	A	G	39	48	1	45	62	R	251	A
gi|37509034|dbj|BA000037.2|	28628	A	T	82	34	1	63	44	W	255	A
gi|37509034|dbj|BA000037.2|	28655	T	C	109	68	1	63	62	Y	255	T
gi|37509034|dbj|BA000037.2|	28697	T	C	158	56	1	63	62	Y	255	T
gi|37509034|dbj|BA000037.2|	28705	G	A	84	35	1	63	62	R	255	G
gi|37509034|dbj|BA000037.2|	28763	G	C	42	44	1	63	62	S	251	G
gi|37509034|dbj|BA000037.2|	28784	G	T	147	40	1	63	62	N	220	N
gi|37509034|dbj|BA000037.2|	28841	A	T	140	59	1	63	62	W	255	A
gi|37509034|dbj|BA000037.2|	28934	G	A	89	48	1	63	62	R	243	G
gi|37509034|dbj|BA000037.2|	28955	G	A	101	34	1	63	26	M	255	C
gi|37509034|dbj|BA000037.2|	28991	A	G	255	187	1	63	62	R	223	A
gi|37509034|dbj|BA000037.2|	29054	C	A	237	108	1	63	62	M	255	C
gi|37509034|dbj|BA000037.2|	29123	A	G	97	81	1	63	62	R	255	A
gi|37509034|dbj|BA000037.2|	29301	T	G	27	12	1	63	32	K	65	T
gi|37509034|dbj|BA000037.2|	29303	T	C	32	9	1	59	26	Y	96	T
gi|37509034|dbj|BA000037.2|	29424	A	C	87	36	1	63	62	M	255	A
gi|37509034|dbj|BA000037.2|	29441	G	A	88	41	1	63	62	R	255	G
gi|37509034|dbj|BA000037.2|	29503	A	T	255	148	1	63	62	W	193	A
gi|37509034|dbj|BA000037.2|	29553	A	G	33	70	1	46	32	R	255	A
gi|37509034|dbj|BA000037.2|	29633	T	C	60	11	0	46	60	N	194	N
gi|37509034|dbj|BA000037.2|	29657	G	A	6	5	1	63	28	R	50	G
gi|37509034|dbj|BA000037.2|	29693	T	C	60	11	1	53	56	N	168	N
gi|37509034|dbj|BA000037.2|	29699	T	G	30	8	1	63	54	K	113	T
gi|37509034|dbj|BA000037.2|	29729	G	A	33	25	1	46	62	R	195	G
gi|37509034|dbj|BA000037.2|	29801	T	A	255	159	1	63	62	W	238	T
gi|37509034|dbj|BA000037.2|	29855	C	G	49	58	1	63	62	S	255	C
gi|37509034|dbj|BA000037.2|	29891	T	G	135	113	1	63	62	K	255	T
gi|37509034|dbj|BA000037.2|	29924	A	G	123	101	1	59	62	R	255	A
gi|37509034|dbj|BA000037.2|	29942	T	C	28	7	0	41	44	Y	40	T
gi|37509034|dbj|BA000037.2|	29999	G	A	88	73	1	63	62	R	255	G
gi|37509034|dbj|BA000037.2|	30116	T	G	60	11	1	63	56	N	184	N
gi|37509034|dbj|BA000037.2|	30230	T	G	71	41	1	63	62	K	255	T
gi|37509034|dbj|BA000037.2|	30235	T	C	53	27	1	63	62	Y	255	T
gi|37509034|dbj|BA000037.2|	30266	A	G	216	93	1	63	62	K	255	T
gi|37509034|dbj|BA000037.2|	30464	T	C	157	98	1	63	62	Y	255	T
gi|37509034|dbj|BA000037.2|	30482	C	T	40	15	0	40	62	Y	105	C
gi|37509034|dbj|BA000037.2|	30509	G	A	33	10	0	42	54	R	78	G
gi|37509034|dbj|BA000037.2|	30554	C	T	107	47	0	48	62	Y	255	C
gi|37509034|dbj|BA000037.2|	30581	G	A	255	93	0	47	62	R	255	G
gi|37509034|dbj|BA000037.2|	30602	A	G	235	69	0	47	62	N	255	N
gi|37509034|dbj|BA000037.2|	30629	T	G	136	45	0	45	62	S	203	C
gi|37509034|dbj|BA000037.2|	30653	T	C	126	50	0	47	62	Y	255	T
gi|37509034|dbj|BA000037.2|	30674	G	A	95	85	1	63	62	R	255	G
gi|37509034|dbj|BA000037.2|	30713	G	A	69	55	1	63	62	R	255	G
gi|37509034|dbj|BA000037.2|	30743	G	T	120	43	1	63	62	K	255	G
gi|37509034|dbj|BA000037.2|	30779	A	T	230	125	1	63	62	W	255	A
gi|37509034|dbj|BA000037.2|	30791	T	C	64	56	1	63	62	Y	255	T
gi|37509034|dbj|BA000037.2|	30827	T	C	52	25	1	63	62	M	255	A
gi|37509034|dbj|BA000037.2|	30866	C	G	68	33	0	46	62	S	172	C
gi|37509034|dbj|BA000037.2|	30894	C	T	206	78	1	63	62	Y	255	C
gi|37509034|dbj|BA000037.2|	31010	A	G	53	30	1	63	36	R	196	A
gi|37509034|dbj|BA000037.2|	31013	T	C	36	23	1	63	52	Y	192	T
gi|37509034|dbj|BA000037.2|	31028	G	A	215	148	1	63	62	R	255	G
gi|37509034|dbj|BA000037.2|	31064	C	T	239	89	1	63	62	Y	255	C
gi|37509034|dbj|BA000037.2|	31079	C	T	30	10	0	43	48	Y	31	C
gi|37509034|dbj|BA000037.2|	31091	C	A	128	55	1	63	62	M	255	C
gi|37509034|dbj|BA000037.2|	31124	A	G	255	140	1	63	62	R	255	A
gi|37509034|dbj|BA000037.2|	31232	A	G	27	5	1	63	32	R	38	A
gi|37509034|dbj|BA000037.2|	31277	A	C	74	27	0	45	62	M	255	A
gi|37509034|dbj|BA000037.2|	31340	C	T	35	12	1	63	32	Y	209	C
gi|37509034|dbj|BA000037.2|	31421	C	T	99	69	1	56	62	Y	166	C
gi|37509034|dbj|BA000037.2|	31454	C	T	255	222	1	63	62	Y	255	C
gi|37509034|dbj|BA000037.2|	31493	A	G	255	205	1	63	62	R	101	A
gi|37509034|dbj|BA000037.2|	31520	C	T	238	83	0	48	62	Y	255	C
gi|37509034|dbj|BA000037.2|	31628	A	G	72	15	1	63	36	N	218	N
gi|37509034|dbj|BA000037.2|	31730	T	C	26	22	1	63	30	Y	203	T
gi|37509034|dbj|BA000037.2|	31733	G	T	31	22	1	63	26	K	182	G
gi|37509034|dbj|BA000037.2|	31790	T	C	43	23	1	59	22	S	177	G
gi|37509034|dbj|BA000037.2|	31802	C	T	29	7	1	56	20	Y	47	C
gi|37509034|dbj|BA000037.2|	31916	C	T	168	47	0	47	62	N	255	N
gi|37509034|dbj|BA000037.2|	32012	T	C	32	34	1	63	62	S	230	G
gi|37509034|dbj|BA000037.2|	32120	C	T	85	31	1	63	62	Y	255	C
gi|37509034|dbj|BA000037.2|	32177	C	T	211	74	1	55	62	Y	255	C
gi|37509034|dbj|BA000037.2|	32355	A	G	27	19	1	63	50	R	37	A
gi|37509034|dbj|BA000037.2|	38001	A	T	42	79	1.06	63	62	W	255	A
gi|37509034|dbj|BA000037.2|	38312	T	C	48	7	0	43	48	N	138	N
gi|37509034|dbj|BA000037.2|	38339	T	C	71	34	0	47	62	Y	180	T
gi|37509034|dbj|BA000037.2|	38395	G	A	159	79	1	48	62	R	255	G
gi|37509034|dbj|BA000037.2|	38426	G	A	162	62	1	63	62	R	255	G
gi|37509034|dbj|BA000037.2|	38495	A	G	162	83	1	63	62	R	255	A
gi|37509034|dbj|BA000037.2|	38552	C	A	30	11	0	47	56	M	108	C
gi|37509034|dbj|BA000037.2|	38657	T	G	181	51	1	63	62	N	255	N
gi|37509034|dbj|BA000037.2|	38672	T	C	64	45	1	63	62	Y	255	T
gi|37509034|dbj|BA000037.2|	38714	G	T	148	66	1	63	62	K	255	G
gi|37509034|dbj|BA000037.2|	38723	T	C	78	44	1	53	62	Y	255	T
gi|37509034|dbj|BA000037.2|	38759	A	T	85	58	1	63	62	W	255	A
gi|37509034|dbj|BA000037.2|	38807	G	A	30	17	1	59	32	R	126	G
gi|37509034|dbj|BA000037.2|	38810	A	G	33	14	1	63	30	R	144	A
gi|37509034|dbj|BA000037.2|	38849	C	T	36	25	1	63	54	Y	201	C
gi|37509034|dbj|BA000037.2|	38879	A	G	255	106	1	63	62	R	255	A
gi|37509034|dbj|BA000037.2|	38917	A	G	182	125	1	63	62	R	255	A
gi|37509034|dbj|BA000037.2|	38963	T	C	71	30	0	44	62	Y	255	T
gi|37509034|dbj|BA000037.2|	38999	T	A	105	57	1	63	62	W	255	T
gi|37509034|dbj|BA000037.2|	39044	T	C	82	30	1	63	62	Y	255	T
gi|37509034|dbj|BA000037.2|	39119	T	C	182	88	1	63	62	Y	255	T
gi|37509034|dbj|BA000037.2|	39140	A	G	30	6	0	43	42	R	60	A
gi|37509034|dbj|BA000037.2|	39145	G	A	35	12	1	63	60	R	211	G
gi|37509034|dbj|BA000037.2|	39242	T	C	121	113	1	63	62	Y	255	T
gi|37509034|dbj|BA000037.2|	39279	G	A	158	72	1	63	62	M	255	C
gi|37509034|dbj|BA000037.2|	39409	C	T	51	23	1	63	42	Y	255	C
gi|37509034|dbj|BA000037.2|	39412	T	A	43	16	1	63	50	W	206	T
gi|37509034|dbj|BA000037.2|	39454	C	T	255	199	1	63	62	Y	203	C
gi|37509034|dbj|BA000037.2|	39484	A	C	255	110	1	63	62	M	232	A
gi|37509034|dbj|BA000037.2|	39508	A	G	30	6	0	43	36	R	74	A
gi|37509034|dbj|BA000037.2|	39517	C	T	47	59	1	63	62	Y	199	C
gi|37509034|dbj|BA000037.2|	39553	T	G	199	70	1	63	62	K	255	T
gi|37509034|dbj|BA000037.2|	39583	T	C	255	203	1	63	62	Y	204	T
gi|37509034|dbj|BA000037.2|	39625	A	G	255	172	1	63	62	R	138	A
gi|37509034|dbj|BA000037.2|	39652	T	G	85	33	1	46	62	K	255	T
gi|37509034|dbj|BA000037.2|	39691	T	A	36	18	1	47	42	W	219	T
gi|37509034|dbj|BA000037.2|	39748	A	G	1	10	1	62	48	R	59	A
gi|37509034|dbj|BA000037.2|	39778	C	T	255	132	1	63	62	Y	255	C
gi|37509034|dbj|BA000037.2|	39808	T	C	247	116	1	63	62	Y	255	T
gi|37509034|dbj|BA000037.2|	39838	T	C	96	43	1	63	62	Y	255	T
gi|37509034|dbj|BA000037.2|	39865	G	A	114	29	1	63	50	N	255	N
gi|37509034|dbj|BA000037.2|	39904	T	C	255	115	1	63	62	Y	255	T
gi|37509034|dbj|BA000037.2|	39925	T	A	255	113	1	63	62	W	255	T
gi|37509034|dbj|BA000037.2|	40000	T	G	255	206	1	63	62	K	148	T
gi|37509034|dbj|BA000037.2|	40039	T	C	255	207	1	63	62	Y	152	T
gi|37509034|dbj|BA000037.2|	40063	G	A	124	113	1	63	62	R	255	G
gi|37509034|dbj|BA000037.2|	40093	C	T	104	78	1	63	62	Y	255	C
gi|37509034|dbj|BA000037.2|	40120	A	T	211	61	1	63	62	N	255	N
gi|37509034|dbj|BA000037.2|	40162	A	G	75	46	1	62	62	R	255	A
gi|37509034|dbj|BA000037.2|	40183	A	G	29	8	0	41	36	R	30	A
gi|37509034|dbj|BA000037.2|	40222	C	T	106	38	1	63	62	Y	255	C
gi|37509034|dbj|BA000037.2|	40264	C	T	201	112	1	63	62	Y	255	C
gi|37509034|dbj|BA000037.2|	40282	G	A	32	9	0	43	56	R	128	G
gi|37509034|dbj|BA000037.2|	40300	C	T	93	22	0	45	62	N	255	N
gi|37509034|dbj|BA000037.2|	40321	G	A	177	93	1	63	62	R	255	G
gi|37509034|dbj|BA000037.2|	40369	C	T	255	138	1	62	62	Y	255	C
gi|37509034|dbj|BA000037.2|	40396	A	T	135	48	0	48	62	W	255	A
gi|37509034|dbj|BA000037.2|	40441	C	T	34	15	0	42	62	Y	147	C
gi|37509034|dbj|BA000037.2|	40453	T	C	149	112	1	63	62	Y	255	T
gi|37509034|dbj|BA000037.2|	40498	T	C	64	38	1	63	26	Y	255	T
gi|37509034|dbj|BA000037.2|	40564	T	C	255	131	1	48	62	Y	255	T
gi|37509034|dbj|BA000037.2|	40591	A	C	23	22	1	43	60	M	120	A
gi|37509034|dbj|BA000037.2|	40627	A	C	255	199	1	63	62	M	255	A
gi|37509034|dbj|BA000037.2|	40663	T	C	255	180	1	63	62	Y	148	T
gi|37509034|dbj|BA000037.2|	40687	A	G	35	29	1	45	62	R	158	A
gi|37509034|dbj|BA000037.2|	40705	G	A	63	43	1	63	58	R	200	G
gi|37509034|dbj|BA000037.2|	40774	T	C	199	103	1	63	62	Y	255	T
gi|37509034|dbj|BA000037.2|	40854	G	A	226	95	1	63	62	R	255	G
gi|37509034|dbj|BA000037.2|	41007	G	T	194	87	1	63	62	K	255	G
gi|37509034|dbj|BA000037.2|	41039	A	G	35	17	1	63	62	R	190	A
gi|37509034|dbj|BA000037.2|	41042	G	T	114	29	1	63	34	N	238	N
gi|37509034|dbj|BA000037.2|	41132	G	T	154	81	1	63	62	K	226	G
gi|37509034|dbj|BA000037.2|	41159	C	T	233	110	0	47	62	Y	213	C
gi|37509034|dbj|BA000037.2|	41207	T	C	255	90	1	63	62	S	255	G
gi|37509034|dbj|BA000037.2|	41252	G	A	255	135	1	63	62	R	255	G
gi|37509034|dbj|BA000037.2|	41286	T	C	127	84	1	63	62	Y	255	T
gi|37509034|dbj|BA000037.2|	41329	T	C	126	45	1	63	62	Y	223	T
gi|37509034|dbj|BA000037.2|	41463	A	G	37	17	1	63	32	R	255	A
gi|37509034|dbj|BA000037.2|	41466	C	T	32	8	1	59	36	Y	146	C
gi|37509034|dbj|BA000037.2|	41526	G	C	255	119	1	63	62	S	255	G
gi|37509034|dbj|BA000037.2|	41556	G	T	34	11	1	63	26	K	235	G
gi|37509034|dbj|BA000037.2|	41589	G	T	97	35	1	63	28	K	255	G
gi|37509034|dbj|BA000037.2|	41592	G	A	29	33	1	63	62	R	199	G
gi|37509034|dbj|BA000037.2|	41637	A	T	135	53	1	63	62	W	255	A
gi|37509034|dbj|BA000037.2|	41720	A	G	170	103	1	63	62	R	255	A
gi|37509034|dbj|BA000037.2|	41754	G	A	77	28	1	63	62	R	255	G
gi|37509034|dbj|BA000037.2|	41760	C	T	29	8	0	42	44	Y	70	C
gi|37509034|dbj|BA000037.2|	41805	G	A	215	81	1	63	62	R	255	G
gi|37509034|dbj|BA000037.2|	41843	A	G	255	89	1	63	62	N	255	N
gi|37509034|dbj|BA000037.2|	41853	G	A	29	11	0	40	62	R	45	G
gi|37509034|dbj|BA000037.2|	41862	T	A	192	90	1	63	62	W	255	T
gi|37509034|dbj|BA000037.2|	41934	C	T	255	186	1	63	62	Y	255	C
gi|37509034|dbj|BA000037.2|	42024	T	C	87	61	1	63	62	Y	255	T
gi|37509034|dbj|BA000037.2|	42030	C	T	81	47	1	63	62	Y	255	C
gi|37509034|dbj|BA000037.2|	42069	G	A	255	131	1	63	62	R	255	G
gi|37509034|dbj|BA000037.2|	42165	G	A	32	9	1	47	28	R	118	G
gi|37509034|dbj|BA000037.2|	42210	C	T	94	97	1	63	62	Y	255	C
gi|37509034|dbj|BA000037.2|	42291	A	C	68	42	1	63	20	M	255	A
gi|37509034|dbj|BA000037.2|	42360	A	G	30	12	1	44	26	R	81	A
gi|37509034|dbj|BA000037.2|	42450	C	T	70	52	1	63	62	Y	255	C
gi|37509034|dbj|BA000037.2|	42501	C	T	99	63	1	63	62	Y	255	C
gi|37509034|dbj|BA000037.2|	42534	G	A	255	174	1	63	62	R	255	G
gi|37509034|dbj|BA000037.2|	42600	G	A	35	12	1	63	20	R	176	G
gi|37509034|dbj|BA000037.2|	42621	C	A	177	93	1	63	62	M	255	C
gi|37509034|dbj|BA000037.2|	42657	C	T	255	96	1	63	62	Y	255	C
gi|37509034|dbj|BA000037.2|	42675	C	T	80	53	0	48	62	Y	255	C
gi|37509034|dbj|BA000037.2|	42699	A	C	41	16	0	44	62	M	179	A
gi|37509034|dbj|BA000037.2|	42708	T	C	32	18	1	42	62	Y	169	T
gi|37509034|dbj|BA000037.2|	42792	G	A	255	88	1	63	62	W	255	T
gi|37509034|dbj|BA000037.2|	42813	A	G	56	21	0	45	62	S	127	C
gi|37509034|dbj|BA000037.2|	42884	G	A	255	98	1	63	62	R	255	G
gi|37509034|dbj|BA000037.2|	42996	G	A	102	37	1	63	62	W	255	T
gi|37509034|dbj|BA000037.2|	42999	T	C	62	34	1	63	62	Y	255	T
gi|37509034|dbj|BA000037.2|	43032	T	C	255	169	1	63	62	S	159	G
gi|37509034|dbj|BA000037.2|	43065	C	T	113	135	1	63	62	W	255	A
gi|37509034|dbj|BA000037.2|	43089	C	T	146	66	1	46	62	Y	255	C
gi|37509034|dbj|BA000037.2|	43107	G	A	230	86	1	63	62	R	255	G
gi|37509034|dbj|BA000037.2|	43137	G	A	108	27	1	63	62	N	255	N
gi|37509034|dbj|BA000037.2|	43197	A	G	74	27	0	44	62	R	255	A
gi|37509034|dbj|BA000037.2|	43264	T	G	1	48	1	63	62	K	121	T
gi|37509034|dbj|BA000037.2|	43311	C	T	51	23	1	63	36	Y	226	C
gi|37509034|dbj|BA000037.2|	43344	T	C	255	126	1	63	62	M	174	A
gi|37509034|dbj|BA000037.2|	43446	C	T	84	19	1	63	62	N	255	N
gi|37509034|dbj|BA000037.2|	43452	A	G	30	17	1	42	54	R	89	A
gi|37509034|dbj|BA000037.2|	43482	G	A	101	71	0	44	62	R	255	G
gi|37509034|dbj|BA000037.2|	43506	A	G	95	85	1	63	62	R	255	A
gi|37509034|dbj|BA000037.2|	43563	G	A	38	71	1	63	62	R	239	G
gi|37509034|dbj|BA000037.2|	43584	T	C	95	43	0	47	62	Y	255	T
gi|37509034|dbj|BA000037.2|	43604	T	G	185	65	0	47	62	S	255	C
gi|37509034|dbj|BA000037.2|	43638	G	A	54	28	1	63	62	M	178	C
gi|37509034|dbj|BA000037.2|	43716	C	T	81	18	0	45	62	N	231	N
gi|37509034|dbj|BA000037.2|	43740	T	C	115	64	0	45	62	S	178	G
gi|37509034|dbj|BA000037.2|	43770	C	T	240	132	1	63	62	Y	255	C
gi|37509034|dbj|BA000037.2|	43800	C	T	255	152	1	63	62	Y	255	C
gi|37509034|dbj|BA000037.2|	43842	G	A	255	203	1	63	62	R	152	G
gi|37509034|dbj|BA000037.2|	43908	A	G	82	35	1	44	62	R	133	A
gi|37509034|dbj|BA000037.2|	43992	C	T	54	9	0	43	54	N	189	N
gi|37509034|dbj|BA000037.2|	44007	G	A	76	29	1	63	62	M	207	C
gi|37509034|dbj|BA000037.2|	44090	G	A	99	58	1	63	62	R	255	G
gi|37509034|dbj|BA000037.2|	44124	C	G	108	39	0	47	62	S	172	C
gi|37509034|dbj|BA000037.2|	44202	C	T	32	12	1	63	44	Y	212	C
gi|37509034|dbj|BA000037.2|	44238	T	G	255	134	1	63	62	K	240	T
gi|37509034|dbj|BA000037.2|	44259	T	C	95	39	1	48	62	Y	213	T
gi|37509034|dbj|BA000037.2|	44283	G	T	54	46	1	63	62	K	255	G
gi|37509034|dbj|BA000037.2|	44430	G	A	255	165	1	63	62	R	206	G
gi|37509034|dbj|BA000037.2|	44636	A	G	45	50	1	63	62	R	255	A
gi|37509034|dbj|BA000037.2|	44645	A	G	61	43	1	63	62	R	255	A
gi|37509034|dbj|BA000037.2|	44699	T	C	255	223	1	63	62	Y	255	T
gi|37509034|dbj|BA000037.2|	44897	C	A	43	35	0	46	62	M	255	C
gi|37509034|dbj|BA000037.2|	44912	A	G	94	73	1	63	62	R	255	A
gi|37509034|dbj|BA000037.2|	44975	G	A	49	70	1	63	62	R	255	G
gi|37509034|dbj|BA000037.2|	45017	T	C	118	152	1	63	62	Y	255	T
gi|37509034|dbj|BA000037.2|	45239	G	C	86	43	1	63	62	S	255	G
gi|37509034|dbj|BA000037.2|	45328	A	G	255	124	1	63	62	R	255	A
gi|37509034|dbj|BA000037.2|	45569	G	A	229	88	1	63	62	M	255	C
gi|37509034|dbj|BA000037.2|	45625	T	G	117	47	1	63	62	K	255	T
gi|37509034|dbj|BA000037.2|	45664	A	G	36	26	1	59	62	R	236	A
gi|37509034|dbj|BA000037.2|	45688	T	C	120	61	1	47	62	Y	255	T
gi|37509034|dbj|BA000037.2|	45889	T	A	255	150	1	63	62	M	180	C
gi|37509034|dbj|BA000037.2|	45961	G	A	255	178	1	63	62	R	239	G
gi|37509034|dbj|BA000037.2|	46033	A	G	205	91	1	63	62	R	255	A
gi|37509034|dbj|BA000037.2|	46048	T	C	132	80	1	63	62	Y	132	T
gi|37509034|dbj|BA000037.2|	46108	T	C	65	24	1	63	62	Y	202	T
gi|37509034|dbj|BA000037.2|	46150	A	G	36	31	1	62	62	R	188	A
gi|37509034|dbj|BA000037.2|	46275	T	C	31	32	1	63	62	Y	182	T
gi|37509034|dbj|BA000037.2|	46469	C	A	76	68	1	63	62	M	255	C
gi|37509034|dbj|BA000037.2|	46478	T	C	50	50	1	63	62	Y	255	T
gi|37509034|dbj|BA000037.2|	46568	G	A	58	47	1	62	62	R	255	G
gi|37509034|dbj|BA000037.2|	46592	G	A	114	41	0	48	62	R	255	G
gi|37509034|dbj|BA000037.2|	46613	G	A	42	5	0	40	42	N	63	N
gi|37509034|dbj|BA000037.2|	46721	A	G	255	154	1	63	62	R	255	A
gi|37509034|dbj|BA000037.2|	46763	G	T	48	48	1	63	62	K	255	G
gi|37509034|dbj|BA000037.2|	46779	T	C	9	11	0	43	56	Y	124	T
gi|37509034|dbj|BA000037.2|	46784	G	A	33	10	0	42	56	R	111	G
gi|37509034|dbj|BA000037.2|	46811	T	C	255	98	1	63	62	Y	255	T
gi|37509034|dbj|BA000037.2|	46862	C	T	119	70	1	63	62	Y	255	C
gi|37509034|dbj|BA000037.2|	46895	G	T	86	36	1	47	62	Y	255	C
gi|37509034|dbj|BA000037.2|	46928	C	G	73	99	1	63	62	S	255	C
gi|37509034|dbj|BA000037.2|	47006	T	C	28	9	0	40	36	Y	42	T
gi|37509034|dbj|BA000037.2|	47018	C	T	123	32	0	49	62	N	255	N
gi|37509034|dbj|BA000037.2|	47042	T	C	255	127	1	63	62	Y	205	T
gi|37509034|dbj|BA000037.2|	47075	G	A	60	22	1	46	62	R	255	G
gi|37509034|dbj|BA000037.2|	47120	T	C	255	86	0	48	62	N	255	N
gi|37509034|dbj|BA000037.2|	47169	C	T	29	5	0	44	42	Y	92	C
gi|37509034|dbj|BA000037.2|	47183	T	C	50	26	0	45	62	Y	148	T
gi|37509034|dbj|BA000037.2|	47222	C	T	104	56	1	63	62	Y	255	C
gi|37509034|dbj|BA000037.2|	47252	T	C	130	56	1	63	62	Y	255	T
gi|37509034|dbj|BA000037.2|	47315	T	A	178	68	1	63	62	W	255	T
gi|37509034|dbj|BA000037.2|	47456	T	C	255	153	1	63	62	Y	255	T
gi|37509034|dbj|BA000037.2|	47495	T	C	211	79	1	63	62	Y	255	T
gi|37509034|dbj|BA000037.2|	47510	T	C	30	6	0	41	32	Y	70	T
gi|37509034|dbj|BA000037.2|	47531	G	A	75	26	1	63	60	W	255	T
gi|37509034|dbj|BA000037.2|	47642	G	C	224	165	1	63	62	S	255	G
gi|37509034|dbj|BA000037.2|	47720	C	T	196	100	1	63	62	Y	255	C
gi|37509034|dbj|BA000037.2|	47750	G	T	108	27	1	59	62	N	255	N
gi|37509034|dbj|BA000037.2|	47780	C	T	215	86	1	63	62	Y	255	C
gi|37509034|dbj|BA000037.2|	47834	C	T	255	126	1	63	62	N	244	N
gi|37509034|dbj|BA000037.2|	47933	T	C	50	76	1	47	62	Y	255	T
gi|37509034|dbj|BA000037.2|	48038	T	C	255	230	1	63	62	Y	160	T
gi|37509034|dbj|BA000037.2|	48102	C	T	255	168	1	63	62	Y	255	C
gi|37509034|dbj|BA000037.2|	48173	T	C	119	66	1	63	62	Y	255	T
gi|37509034|dbj|BA000037.2|	48213	C	T	55	81	1	63	62	C	46	Y
gi|37509034|dbj|BA000037.2|	48287	C	T	81	18	1	63	30	N	255	N
gi|37509034|dbj|BA000037.2|	48377	C	T	104	59	1	53	62	Y	255	C
gi|37509034|dbj|BA000037.2|	48496	C	A	19	19	0	42	62	M	83	C
gi|37509034|dbj|BA000037.2|	48550	G	A	232	92	1	63	62	R	255	G
gi|37509034|dbj|BA000037.2|	48601	G	A	141	45	1	63	62	R	255	G
gi|37509034|dbj|BA000037.2|	48633	T	A	14	23	1	63	32	W	71	T
gi|37509034|dbj|BA000037.2|	50151	G	A	78	77	1	63	62	R	255	G
gi|37509034|dbj|BA000037.2|	50188	C	A	255	193	1	63	62	M	188	C
gi|37509034|dbj|BA000037.2|	50265	C	T	32	23	1	63	32	Y	141	C
gi|37509034|dbj|BA000037.2|	50266	G	T	32	21	1	63	32	Y	128	C
gi|37509034|dbj|BA000037.2|	50285	A	G	217	76	1	63	62	R	255	A
gi|37509034|dbj|BA000037.2|	50324	C	T	91	33	1	49	62	Y	255	C
gi|37509034|dbj|BA000037.2|	50350	G	C	33	16	1	63	46	S	147	G
gi|37509034|dbj|BA000037.2|	50384	T	C	255	159	1	63	62	Y	255	T
gi|37509034|dbj|BA000037.2|	50420	A	G	255	100	1	63	62	R	255	A
gi|37509034|dbj|BA000037.2|	50441	T	C	72	15	0	48	62	N	234	N
gi|37509034|dbj|BA000037.2|	50459	T	C	32	9	1	42	30	Y	81	T
gi|37509034|dbj|BA000037.2|	50560	G	A	56	28	1	43	62	R	223	G
gi|37509034|dbj|BA000037.2|	50714	A	C	219	96	1	63	62	M	255	A
gi|37509034|dbj|BA000037.2|	50837	C	G	255	186	1	63	62	S	255	C
gi|37509034|dbj|BA000037.2|	50927	A	G	76	56	1	63	62	R	253	A
gi|37509034|dbj|BA000037.2|	50940	A	G	144	39	1	63	62	N	255	N
gi|37509034|dbj|BA000037.2|	51101	C	T	185	81	1	63	62	Y	255	C
gi|37509034|dbj|BA000037.2|	51149	C	A	70	71	1	63	62	M	255	C
gi|37509034|dbj|BA000037.2|	51191	C	T	164	58	1	63	62	Y	255	C
gi|37509034|dbj|BA000037.2|	51209	T	G	159	44	1	63	62	N	255	N
gi|37509034|dbj|BA000037.2|	51239	C	T	201	87	1	63	62	W	255	A
gi|37509034|dbj|BA000037.2|	51275	C	T	62	38	1	59	62	Y	246	C
gi|37509034|dbj|BA000037.2|	51314	T	A	85	46	1	63	62	W	255	T
gi|37509034|dbj|BA000037.2|	51443	G	A	255	117	1	63	62	R	255	G
gi|37509034|dbj|BA000037.2|	51480	C	T	38	75	1	63	62	Y	255	C
gi|37509034|dbj|BA000037.2|	51515	C	A	25	11	0	43	40	W	106	T
gi|37509034|dbj|BA000037.2|	51530	C	T	255	162	1	63	62	Y	251	C
gi|37509034|dbj|BA000037.2|	51587	A	G	34	66	1	63	62	R	255	A
gi|37509034|dbj|BA000037.2|	51593	C	T	71	26	0	44	62	Y	235	C
gi|37509034|dbj|BA000037.2|	51617	C	T	217	96	1	47	62	Y	255	C
gi|37509034|dbj|BA000037.2|	51656	G	A	29	10	1	63	32	R	69	G
gi|37509034|dbj|BA000037.2|	51689	T	A	34	11	1	42	28	W	94	T
gi|37509034|dbj|BA000037.2|	51690	C	T	29	10	1	42	34	Y	76	C
gi|37509034|dbj|BA000037.2|	51716	C	T	64	38	1	63	62	Y	255	C
gi|37509034|dbj|BA000037.2|	51785	G	A	40	15	1	63	38	R	191	G
gi|37509034|dbj|BA000037.2|	51788	G	A	38	21	1	63	40	R	255	G
gi|37509034|dbj|BA000037.2|	51932	T	G	255	233	1	63	62	K	241	T
gi|37509034|dbj|BA000037.2|	52073	C	A	255	117	1	63	62	M	255	C
gi|37509034|dbj|BA000037.2|	52094	G	C	45	6	0	43	44	N	104	N
gi|37509034|dbj|BA000037.2|	52118	C	T	108	49	1	63	62	K	249	G
gi|37509034|dbj|BA000037.2|	52178	C	T	87	96	1	63	62	Y	255	C
gi|37509034|dbj|BA000037.2|	52226	C	T	255	168	1	63	62	Y	255	C
gi|37509034|dbj|BA000037.2|	52259	T	C	41	128	1	63	62	Y	255	T
gi|37509034|dbj|BA000037.2|	52292	A	G	29	17	1	50	56	R	79	A
gi|37509034|dbj|BA000037.2|	52328	A	C	255	157	1	63	62	M	222	A
gi|37509034|dbj|BA000037.2|	52460	C	G	36	27	1	63	34	S	204	C
gi|37509034|dbj|BA000037.2|	52463	T	A	34	13	1	63	36	W	99	T
gi|37509034|dbj|BA000037.2|	52482	C	T	162	84	1	63	62	Y	255	C
gi|37509034|dbj|BA000037.2|	52980	G	A	255	166	1	63	62	R	230	G
gi|37509034|dbj|BA000037.2|	53078	C	G	255	114	1	63	62	S	255	C
gi|37509034|dbj|BA000037.2|	53123	C	T	255	189	1	63	62	Y	255	C
gi|37509034|dbj|BA000037.2|	53174	C	T	255	220	1	63	62	Y	184	C
gi|37509034|dbj|BA000037.2|	53231	C	T	244	72	1	63	62	N	255	N
gi|37509034|dbj|BA000037.2|	53273	A	G	63	12	0	47	62	N	145	N
gi|37509034|dbj|BA000037.2|	53288	G	A	99	60	1	63	62	R	255	G
gi|37509034|dbj|BA000037.2|	53336	T	G	42	59	1	63	40	K	255	T
gi|37509034|dbj|BA000037.2|	53337	G	A	40	50	1	63	42	R	255	G
gi|37509034|dbj|BA000037.2|	53381	C	G	67	38	1	63	54	S	255	C
gi|37509034|dbj|BA000037.2|	53459	G	A	76	32	1	48	62	R	235	G
gi|37509034|dbj|BA000037.2|	53492	T	C	27	11	0	41	60	Y	101	T
gi|37509034|dbj|BA000037.2|	53612	C	T	30	6	0	41	44	Y	77	C
gi|37509034|dbj|BA000037.2|	53720	T	C	120	43	1	63	62	Y	255	T
gi|37509034|dbj|BA000037.2|	53753	G	A	255	145	1	63	62	R	255	G
gi|37509034|dbj|BA000037.2|	53804	C	A	255	117	1	63	62	M	238	C
gi|37509034|dbj|BA000037.2|	53831	A	C	24	9	0	43	28	M	43	A
gi|37509034|dbj|BA000037.2|	53834	C	T	29	8	0	43	24	Y	53	C
gi|37509034|dbj|BA000037.2|	53861	C	T	40	15	0	45	62	Y	94	C
gi|37509034|dbj|BA000037.2|	53885	A	G	255	138	1	63	62	R	255	A
gi|37509034|dbj|BA000037.2|	53963	T	C	170	60	1	63	62	Y	255	T
gi|37509034|dbj|BA000037.2|	53978	C	T	87	20	1	63	36	N	235	N
gi|37509034|dbj|BA000037.2|	54032	G	A	65	50	1	63	62	R	255	G
gi|37509034|dbj|BA000037.2|	54071	A	C	248	99	1	63	62	Y	255	T
gi|37509034|dbj|BA000037.2|	54089	C	A	202	81	1	63	62	M	255	C
gi|37509034|dbj|BA000037.2|	54182	T	C	235	186	1	63	62	Y	255	T
gi|37509034|dbj|BA000037.2|	54221	A	C	204	69	1	63	62	S	255	G
gi|37509034|dbj|BA000037.2|	54234	C	G	39	21	1	63	62	S	202	C
gi|37509034|dbj|BA000037.2|	54348	G	A	45	6	1	62	22	N	129	N
gi|37509034|dbj|BA000037.2|	54579	A	T	120	43	1	63	62	W	251	A
gi|37509034|dbj|BA000037.2|	54630	T	C	255	132	1	63	62	S	222	G
gi|37509034|dbj|BA000037.2|	54723	C	T	255	234	1	63	62	Y	138	C
gi|37509034|dbj|BA000037.2|	54768	C	T	250	102	1	63	62	Y	255	C
gi|37509034|dbj|BA000037.2|	54795	C	T	34	15	1	63	28	Y	170	C
gi|37509034|dbj|BA000037.2|	54858	G	A	124	144	1	63	62	R	255	G
gi|37509034|dbj|BA000037.2|	54906	T	C	255	127	1	63	62	Y	255	T
gi|37509034|dbj|BA000037.2|	54928	A	C	75	16	0	44	62	N	149	N
gi|37509034|dbj|BA000037.2|	55038	A	G	255	128	1	63	62	R	255	A
gi|37509034|dbj|BA000037.2|	55065	T	C	149	58	1	44	62	Y	255	T
gi|37509034|dbj|BA000037.2|	55200	A	T	30	14	1	63	30	W	129	A
gi|37509034|dbj|BA000037.2|	55203	G	A	30	13	1	63	30	R	109	G
gi|37509034|dbj|BA000037.2|	55233	C	T	255	125	1	62	62	Y	246	C
gi|37509034|dbj|BA000037.2|	55272	C	T	93	32	1	63	34	K	255	G
gi|37509034|dbj|BA000037.2|	55275	A	G	34	31	1	63	62	R	235	A
gi|37509034|dbj|BA000037.2|	55320	T	C	235	88	1	63	62	Y	255	T
gi|37509034|dbj|BA000037.2|	55373	C	G	71	26	1	46	62	S	255	C
gi|37509034|dbj|BA000037.2|	55400	A	G	34	11	1	45	60	R	143	A
gi|37509034|dbj|BA000037.2|	55485	C	T	80	29	0	47	62	Y	255	C
gi|37509034|dbj|BA000037.2|	55565	G	A	29	11	1	63	36	R	94	G
gi|37509034|dbj|BA000037.2|	55602	G	A	255	121	1	56	62	R	255	G
gi|37509034|dbj|BA000037.2|	55625	T	G	164	58	1	46	62	K	192	T
gi|37509034|dbj|BA000037.2|	55724	C	T	205	59	0	47	62	N	255	N
gi|37509034|dbj|BA000037.2|	55751	C	T	90	61	0	44	62	Y	255	C
gi|37509034|dbj|BA000037.2|	55811	A	G	68	29	1	63	28	R	255	A
gi|37509034|dbj|BA000037.2|	55865	T	C	33	16	1	49	42	Y	118	T
gi|37509034|dbj|BA000037.2|	55934	T	C	25	36	1	63	62	Y	205	T
gi|37509034|dbj|BA000037.2|	55952	A	G	141	71	0	47	62	R	255	A
gi|37509034|dbj|BA000037.2|	56060	C	T	255	182	1	63	62	Y	230	C
gi|37509034|dbj|BA000037.2|	56145	T	C	242	153	1	63	62	Y	255	T
gi|37509034|dbj|BA000037.2|	56399	G	T	169	65	1	63	62	K	74	G
gi|37509034|dbj|BA000037.2|	56421	G	A	97	56	1	63	62	R	255	G
gi|37509034|dbj|BA000037.2|	56457	G	A	255	186	1	63	62	R	255	G
gi|37509034|dbj|BA000037.2|	56497	T	A	147	62	1	63	62	W	255	T
gi|37509034|dbj|BA000037.2|	56513	C	T	5	8	1	45	20	K	67	G
gi|37509034|dbj|BA000037.2|	56544	T	C	114	49	1	63	62	Y	255	T
gi|37509034|dbj|BA000037.2|	56594	G	A	34	11	1	53	32	R	120	G
gi|37509034|dbj|BA000037.2|	56601	T	C	43	31	1	53	62	Y	255	T
gi|37509034|dbj|BA000037.2|	56660	T	G	100	54	1	63	62	R	252	A
gi|37509034|dbj|BA000037.2|	56666	T	C	20	33	1	43	62	S	188	G
gi|37509034|dbj|BA000037.2|	56735	T	C	17	13	1	62	26	Y	142	T
gi|37509034|dbj|BA000037.2|	56831	T	C	121	40	1	63	28	M	255	A
gi|37509034|dbj|BA000037.2|	56834	G	A	29	11	1	63	44	R	80	G
gi|37509034|dbj|BA000037.2|	56909	A	G	43	23	1	63	62	R	242	A
gi|37509034|dbj|BA000037.2|	56924	C	T	28	5	0	43	38	Y	51	C
gi|37509034|dbj|BA000037.2|	56957	A	G	216	81	1	63	62	R	255	A
gi|37509034|dbj|BA000037.2|	57053	A	G	31	15	1	42	30	R	118	A
gi|37509034|dbj|BA000037.2|	57086	T	C	162	45	1	63	62	N	183	N
gi|37509034|dbj|BA000037.2|	57107	G	C	31	7	0	43	32	S	92	G
gi|37509034|dbj|BA000037.2|	57113	T	C	92	42	1	63	62	Y	255	T
gi|37509034|dbj|BA000037.2|	57161	T	C	255	193	1	63	62	Y	161	T
gi|37509034|dbj|BA000037.2|	57225	G	A	167	77	1	63	62	R	255	G
gi|37509034|dbj|BA000037.2|	57272	T	C	65	28	1	48	62	Y	255	T
gi|37509034|dbj|BA000037.2|	57335	A	G	43	49	1	63	62	R	188	A
gi|37509034|dbj|BA000037.2|	57380	C	T	255	161	1	63	62	K	156	G
gi|37509034|dbj|BA000037.2|	57470	C	T	63	12	0	44	44	N	147	N
gi|37509034|dbj|BA000037.2|	59828	G	A	32	17	1	63	26	R	118	G
gi|37509034|dbj|BA000037.2|	59829	A	T	27	24	1	63	32	Y	128	C
gi|37509034|dbj|BA000037.2|	59886	G	C	255	111	1	63	62	S	255	G
gi|37509034|dbj|BA000037.2|	59919	A	C	255	171	1	63	62	M	255	A
gi|37509034|dbj|BA000037.2|	60006	C	T	63	12	1	63	28	N	200	N
gi|37509034|dbj|BA000037.2|	60042	C	T	166	54	1	63	62	Y	255	C
gi|37509034|dbj|BA000037.2|	60113	T	C	37	62	1	49	62	Y	255	T
gi|37509034|dbj|BA000037.2|	60138	A	T	45	30	1	63	30	W	255	A
gi|37509034|dbj|BA000037.2|	60225	G	A	93	22	1	63	62	N	243	N
gi|37509034|dbj|BA000037.2|	60260	C	T	51	19	0	46	62	Y	179	C
gi|37509034|dbj|BA000037.2|	60284	C	A	45	23	0	45	62	M	242	C
gi|37509034|dbj|BA000037.2|	60313	A	G	32	7	1	43	32	R	132	A
gi|37509034|dbj|BA000037.2|	60344	C	T	69	14	0	45	62	N	255	N
gi|37509034|dbj|BA000037.2|	60362	A	G	37	30	1	44	62	R	233	A
gi|37509034|dbj|BA000037.2|	60433	C	A	229	100	1	63	62	M	255	C
gi|37509034|dbj|BA000037.2|	60451	C	A	29	27	1	63	62	M	148	C
gi|37509034|dbj|BA000037.2|	60554	T	C	55	31	1	46	62	Y	255	T
gi|37509034|dbj|BA000037.2|	60587	T	A	57	10	1	63	26	N	132	N
gi|37509034|dbj|BA000037.2|	60620	C	T	96	23	1	55	62	N	215	N
gi|37509034|dbj|BA000037.2|	60685	C	T	10	38	1	63	42	Y	37	C
gi|37509034|dbj|BA000037.2|	60719	C	A	78	60	1	63	62	M	255	C
gi|37509034|dbj|BA000037.2|	60792	T	C	2	61	1	49	38	Y	120	T
gi|37509034|dbj|BA000037.2|	60821	T	C	255	134	1	63	62	Y	246	T
gi|37509034|dbj|BA000037.2|	60853	G	C	38	22	1	63	34	S	167	G
gi|37509034|dbj|BA000037.2|	60854	C	A	35	22	1	63	22	M	189	C
gi|37509034|dbj|BA000037.2|	60868	C	G	34	26	1	59	56	S	186	C
gi|37509034|dbj|BA000037.2|	60920	T	C	255	210	1	63	62	Y	255	T
gi|37509034|dbj|BA000037.2|	60953	G	A	165	81	1	63	62	R	255	G
gi|37509034|dbj|BA000037.2|	61004	C	T	211	102	1	63	62	Y	255	C
gi|37509034|dbj|BA000037.2|	61046	C	T	25	10	1	63	30	Y	86	C
gi|37509034|dbj|BA000037.2|	61109	C	T	247	97	1	63	62	Y	255	C
gi|37509034|dbj|BA000037.2|	61172	G	A	73	73	1	63	62	R	255	G
gi|37509034|dbj|BA000037.2|	61193	T	G	251	148	1	63	62	K	255	T
gi|37509034|dbj|BA000037.2|	61231	T	G	79	71	1	63	62	K	255	T
gi|37509034|dbj|BA000037.2|	61232	G	C	97	71	1	63	62	S	254	G
gi|37509034|dbj|BA000037.2|	61286	A	G	108	92	1	63	62	R	255	A
gi|37509034|dbj|BA000037.2|	61313	G	A	51	19	0	46	62	R	167	G
gi|37509034|dbj|BA000037.2|	61365	C	T	78	17	1	63	38	N	201	N
gi|37509034|dbj|BA000037.2|	61416	T	C	46	29	1	63	48	M	132	A
gi|37509034|dbj|BA000037.2|	61419	C	A	49	18	1	63	46	M	126	C
gi|37509034|dbj|BA000037.2|	61431	T	C	97	35	1	63	62	Y	255	T
gi|37509034|dbj|BA000037.2|	61485	G	A	255	195	1	63	62	W	137	T
gi|37509034|dbj|BA000037.2|	61692	C	T	255	216	1	63	62	Y	193	C
gi|37509034|dbj|BA000037.2|	61872	A	G	100	36	1	63	62	R	255	A
gi|37509034|dbj|BA000037.2|	61908	G	A	255	209	1	63	62	R	209	G
gi|37509034|dbj|BA000037.2|	61935	G	T	255	156	1	63	62	K	230	G
gi|37509034|dbj|BA000037.2|	61989	A	G	202	95	1	47	62	R	255	A
gi|37509034|dbj|BA000037.2|	62010	A	T	127	42	0	47	62	Y	255	C
gi|37509034|dbj|BA000037.2|	62208	A	G	51	8	1	47	20	N	81	N
gi|37509034|dbj|BA000037.2|	62805	T	G	28	13	1	43	36	R	112	A
gi|37509034|dbj|BA000037.2|	62841	C	G	42	19	1	42	62	S	182	C
gi|37509034|dbj|BA000037.2|	62871	T	C	54	9	1	50	42	N	119	N
gi|37509034|dbj|BA000037.2|	62969	C	T	233	106	1	63	62	Y	255	C
gi|37509034|dbj|BA000037.2|	63014	A	G	255	119	1	63	62	R	255	A
gi|37509034|dbj|BA000037.2|	63095	A	G	255	104	0	48	62	R	255	A
gi|37509034|dbj|BA000037.2|	63121	A	G	43	23	0	47	62	R	184	A
gi|37509034|dbj|BA000037.2|	63131	T	C	22	8	0	43	40	S	38	G
gi|37509034|dbj|BA000037.2|	63140	A	T	140	50	1	63	62	W	255	A
gi|37509034|dbj|BA000037.2|	63188	T	C	51	44	1	63	62	Y	255	T
gi|37509034|dbj|BA000037.2|	63230	G	T	40	25	1	53	54	K	184	G
gi|37509034|dbj|BA000037.2|	63245	A	G	47	21	1	63	62	R	212	A
gi|37509034|dbj|BA000037.2|	63307	G	T	255	198	1	63	62	K	221	G
gi|37509034|dbj|BA000037.2|	63365	T	C	214	62	1	63	62	N	255	N
gi|37509034|dbj|BA000037.2|	63419	G	A	67	27	1	63	62	R	255	G
gi|37509034|dbj|BA000037.2|	63467	C	T	120	160	1	63	62	Y	255	C
gi|37509034|dbj|BA000037.2|	63497	T	C	188	81	1	47	62	Y	255	T
gi|37509034|dbj|BA000037.2|	63535	G	A	122	55	1	63	62	R	255	G
gi|37509034|dbj|BA000037.2|	63571	G	A	58	29	1	63	24	R	255	G
gi|37509034|dbj|BA000037.2|	63624	T	G	146	52	1	63	62	K	255	T
gi|37509034|dbj|BA000037.2|	64078	A	G	32	17	1	45	62	R	162	A
gi|37509034|dbj|BA000037.2|	64102	G	A	30	8	1	45	36	R	80	G
gi|37509034|dbj|BA000037.2|	64141	A	C	255	144	1	63	62	M	255	A
gi|37509034|dbj|BA000037.2|	64231	A	G	73	62	1	63	62	R	255	A
gi|37509034|dbj|BA000037.2|	65495	C	G	71	26	1	63	34	S	255	C
gi|37509034|dbj|BA000037.2|	65540	A	G	43	40	1	63	62	R	255	A
gi|37509034|dbj|BA000037.2|	66085	G	A	26	9	0	44	26	R	38	G
gi|37509034|dbj|BA000037.2|	66086	T	C	26	9	0	44	26	Y	38	T
gi|37509034|dbj|BA000037.2|	66336	A	G	38	14	1	63	60	R	178	A
gi|37509034|dbj|BA000037.2|	66529	G	C	82	48	1	63	62	S	255	G
gi|37509034|dbj|BA000037.2|	66586	A	G	58	36	1	63	62	K	236	T
gi|37509034|dbj|BA000037.2|	66591	C	T	51	20	1	63	50	W	216	A
gi|37509034|dbj|BA000037.2|	66634	G	A	255	178	1	63	62	R	176	G
gi|37509034|dbj|BA000037.2|	66682	C	T	69	14	1	63	32	N	188	N
gi|37509034|dbj|BA000037.2|	66688	A	G	26	8	1	62	32	R	47	A
gi|37509034|dbj|BA000037.2|	66724	T	C	255	113	1	63	62	Y	255	T
gi|37509034|dbj|BA000037.2|	66769	C	T	36	31	1	63	48	Y	255	C
gi|37509034|dbj|BA000037.2|	66808	T	C	23	33	1	63	44	Y	207	T
gi|37509034|dbj|BA000037.2|	66862	T	C	108	39	1	63	62	Y	255	T
gi|37509034|dbj|BA000037.2|	66940	C	T	49	25	1	63	54	Y	228	C
gi|37509034|dbj|BA000037.2|	67248	A	G	189	72	1	63	62	R	255	A
gi|37509034|dbj|BA000037.2|	67303	G	A	203	111	1	63	62	R	255	G
gi|37509034|dbj|BA000037.2|	67335	C	A	23	13	1	63	28	R	122	G
gi|37509034|dbj|BA000037.2|	67402	T	A	41	21	1	44	62	W	72	T
gi|37509034|dbj|BA000037.2|	67438	G	A	49	18	1	63	52	R	193	G
gi|37509034|dbj|BA000037.2|	67532	A	G	31	40	1	49	62	R	255	A
gi|37509034|dbj|BA000037.2|	67546	A	G	29	5	0	41	48	R	56	A
gi|37509034|dbj|BA000037.2|	67565	T	A	72	15	0	42	62	N	137	N
gi|37509034|dbj|BA000037.2|	67672	T	C	31	30	1	63	20	Y	125	T
gi|37509034|dbj|BA000037.2|	67706	T	C	120	31	1	63	62	N	246	N
gi|37509034|dbj|BA000037.2|	67738	G	C	105	55	1	63	62	S	255	G
gi|37509034|dbj|BA000037.2|	67951	G	C	37	40	1	63	62	S	127	G
gi|37509034|dbj|BA000037.2|	68080	A	T	65	28	0	46	62	W	172	A
gi|37509034|dbj|BA000037.2|	68203	C	T	174	49	1	63	62	N	255	N
gi|37509034|dbj|BA000037.2|	68263	A	G	122	53	1	63	62	R	224	A
gi|37509034|dbj|BA000037.2|	68419	C	T	49	60	1	63	62	W	255	A
gi|37509034|dbj|BA000037.2|	68461	T	C	103	51	1	63	62	Y	255	T
gi|37509034|dbj|BA000037.2|	68473	A	G	109	56	1	63	62	R	255	A
gi|37509034|dbj|BA000037.2|	68533	A	C	56	66	1	63	62	M	255	A
gi|37509034|dbj|BA000037.2|	68545	G	A	126	44	1	56	62	M	255	C
gi|37509034|dbj|BA000037.2|	68611	G	A	255	120	1	63	62	R	255	G
gi|37509034|dbj|BA000037.2|	68635	G	A	181	51	0	48	62	N	255	N
gi|37509034|dbj|BA000037.2|	68656	G	T	102	49	1	62	62	K	255	G
gi|37509034|dbj|BA000037.2|	68743	A	G	18	7	1	41	22	R	31	A
gi|37509034|dbj|BA000037.2|	68848	C	T	255	127	1	63	62	Y	255	C
gi|37509034|dbj|BA000037.2|	68992	C	T	255	228	1	63	62	Y	197	C
gi|37509034|dbj|BA000037.2|	69034	T	C	101	34	1	63	62	M	255	A
gi|37509034|dbj|BA000037.2|	69154	G	T	255	127	1	63	62	K	238	G
gi|37509034|dbj|BA000037.2|	69217	G	A	159	140	1	63	62	R	255	G
gi|37509034|dbj|BA000037.2|	69280	G	A	36	28	1	53	38	R	69	G
gi|37509034|dbj|BA000037.2|	69316	C	T	99	92	1	45	62	Y	255	C
gi|37509034|dbj|BA000037.2|	69439	A	G	101	87	1	63	62	R	255	A
gi|37509034|dbj|BA000037.2|	69505	A	T	37	68	1	63	62	W	255	A
gi|37509034|dbj|BA000037.2|	69601	T	C	35	48	1	63	62	Y	252	T
gi|37509034|dbj|BA000037.2|	69613	G	A	91	55	1	63	62	R	255	G
gi|37509034|dbj|BA000037.2|	69724	T	C	102	60	1	59	62	Y	255	T
gi|37509034|dbj|BA000037.2|	69790	C	T	255	201	1	63	62	Y	148	C
gi|37509034|dbj|BA000037.2|	69823	T	C	36	20	1	63	48	Y	241	T
gi|37509034|dbj|BA000037.2|	69883	G	A	123	53	1	63	62	R	255	G
gi|37509034|dbj|BA000037.2|	69940	T	C	68	36	1	63	62	Y	175	T
gi|37509034|dbj|BA000037.2|	70025	C	T	44	43	1	63	54	Y	176	C
gi|37509034|dbj|BA000037.2|	70060	C	T	133	89	1	63	62	Y	255	C
gi|37509034|dbj|BA000037.2|	70083	G	A	48	7	0	40	48	N	116	N
gi|37509034|dbj|BA000037.2|	70102	A	T	30	6	0	41	30	W	76	A
gi|37509034|dbj|BA000037.2|	70126	A	C	149	74	1	63	62	M	235	A
gi|37509034|dbj|BA000037.2|	70216	T	C	35	14	0	43	62	Y	124	T
gi|37509034|dbj|BA000037.2|	70303	A	G	255	140	1	63	62	R	255	A
gi|37509034|dbj|BA000037.2|	70410	A	G	152	59	1	63	62	R	255	A
gi|37509034|dbj|BA000037.2|	70447	T	C	255	133	1	47	62	S	223	G
gi|37509034|dbj|BA000037.2|	70516	G	A	129	51	1	59	62	R	255	G
gi|37509034|dbj|BA000037.2|	70630	A	C	255	166	1	63	62	M	255	A
gi|37509034|dbj|BA000037.2|	70729	C	T	29	8	0	40	36	Y	51	C
gi|37509034|dbj|BA000037.2|	70753	G	A	93	38	0	48	62	R	255	G
gi|37509034|dbj|BA000037.2|	70804	T	C	255	126	1	63	62	Y	194	T
gi|37509034|dbj|BA000037.2|	70861	G	A	201	137	1	63	62	R	255	G
gi|37509034|dbj|BA000037.2|	70882	G	A	150	63	1	44	62	R	255	G
gi|37509034|dbj|BA000037.2|	70925	T	A	255	140	1	63	62	W	255	T
gi|37509034|dbj|BA000037.2|	70983	C	A	60	11	0	45	56	N	174	N
gi|37509034|dbj|BA000037.2|	71053	G	A	255	79	0	47	62	N	255	N
gi|37509034|dbj|BA000037.2|	71080	T	C	255	100	0	46	62	Y	211	T
gi|37509034|dbj|BA000037.2|	71106	C	A	151	63	0	47	62	M	255	C
gi|37509034|dbj|BA000037.2|	71128	C	T	64	99	1	63	62	Y	255	C
gi|37509034|dbj|BA000037.2|	71167	G	A	255	190	1	63	62	R	255	G
gi|37509034|dbj|BA000037.2|	71205	A	G	255	154	1	63	62	R	255	A
gi|37509034|dbj|BA000037.2|	71256	G	C	217	76	1	63	62	S	255	G
gi|37509034|dbj|BA000037.2|	71304	T	C	210	106	1	63	62	Y	255	T
gi|37509034|dbj|BA000037.2|	71355	A	G	11	15	0	45	50	R	67	A
gi|37509034|dbj|BA000037.2|	71376	A	G	66	13	1	45	44	N	130	N
gi|37509034|dbj|BA000037.2|	71385	A	G	42	60	1	63	62	R	244	A
gi|37509034|dbj|BA000037.2|	71433	A	G	195	149	1	63	62	R	255	A
gi|37509034|dbj|BA000037.2|	71537	G	C	217	96	1	63	62	S	255	G
gi|37509034|dbj|BA000037.2|	71631	T	C	255	100	1	63	62	S	255	G
gi|37509034|dbj|BA000037.2|	71849	A	C	255	222	1	63	62	M	255	A
gi|37509034|dbj|BA000037.2|	71884	A	T	223	98	1	63	62	W	255	A
gi|37509034|dbj|BA000037.2|	71924	C	T	143	51	1	63	62	Y	255	C
gi|37509034|dbj|BA000037.2|	71986	C	T	35	31	1	63	38	Y	236	C
gi|37509034|dbj|BA000037.2|	71992	C	A	78	17	1	63	62	N	255	N
gi|37509034|dbj|BA000037.2|	72022	A	G	118	69	1	63	62	R	255	A
gi|37509034|dbj|BA000037.2|	72040	T	G	90	21	0	43	62	N	201	N
gi|37509034|dbj|BA000037.2|	72088	C	T	88	32	1	63	62	Y	255	C
gi|37509034|dbj|BA000037.2|	72118	A	T	85	53	1	62	62	W	255	A
gi|37509034|dbj|BA000037.2|	72145	C	G	180	97	1	63	62	S	255	C
gi|37509034|dbj|BA000037.2|	72181	T	C	38	20	1	63	20	Y	187	T
gi|37509034|dbj|BA000037.2|	72286	C	A	48	39	1	63	62	M	217	C
gi|37509034|dbj|BA000037.2|	72346	G	T	90	37	1	63	62	K	255	G
gi|37509034|dbj|BA000037.2|	72424	G	A	162	75	1	59	62	R	255	G
gi|37509034|dbj|BA000037.2|	72475	G	A	158	83	1	63	62	R	255	G
gi|37509034|dbj|BA000037.2|	72493	C	T	142	64	1	48	62	Y	255	C
gi|37509034|dbj|BA000037.2|	72570	T	C	207	88	1	63	62	Y	255	T
gi|37509034|dbj|BA000037.2|	72614	C	T	255	213	1	63	62	Y	255	C
gi|37509034|dbj|BA000037.2|	72646	C	T	89	48	1	63	62	Y	255	C
gi|37509034|dbj|BA000037.2|	72656	G	C	139	59	1	63	62	S	255	G
gi|37509034|dbj|BA000037.2|	72694	A	T	51	26	1	63	62	W	255	A
gi|37509034|dbj|BA000037.2|	72790	T	A	30	23	1	50	34	W	94	T
gi|37509034|dbj|BA000037.2|	72850	C	T	184	65	0	44	62	Y	255	C
gi|37509034|dbj|BA000037.2|	72916	T	G	68	25	0	47	62	K	151	T
gi|37509034|dbj|BA000037.2|	72934	T	C	72	15	0	45	62	N	165	N
gi|37509034|dbj|BA000037.2|	72952	A	G	241	90	1	50	62	R	228	A
gi|37509034|dbj|BA000037.2|	73006	C	G	255	125	1	63	62	S	232	C
gi|37509034|dbj|BA000037.2|	73042	C	T	255	132	1	63	62	Y	255	C
gi|37509034|dbj|BA000037.2|	73063	A	G	41	19	1	63	26	R	246	A
gi|37509034|dbj|BA000037.2|	73525	C	A	255	210	1	63	62	M	255	C
gi|37509034|dbj|BA000037.2|	73570	C	G	114	64	1	63	62	S	163	C
gi|37509034|dbj|BA000037.2|	73618	T	C	59	35	1	63	26	Y	255	T
gi|37509034|dbj|BA000037.2|	73693	A	G	124	62	1	47	62	R	255	A
gi|37509034|dbj|BA000037.2|	73711	C	T	181	51	0	47	62	N	255	N
gi|37509034|dbj|BA000037.2|	73790	T	G	41	24	0	45	62	K	250	T
gi|37509034|dbj|BA000037.2|	75553	G	A	105	61	1	63	62	R	255	G
gi|37509034|dbj|BA000037.2|	75568	A	T	145	61	1	63	62	W	196	A
gi|37509034|dbj|BA000037.2|	75637	C	G	165	115	1	63	62	S	255	C
gi|37509034|dbj|BA000037.2|	75658	G	A	255	123	1	63	62	R	255	G
gi|37509034|dbj|BA000037.2|	75691	C	G	47	21	1	63	28	S	255	C
gi|37509034|dbj|BA000037.2|	75727	G	C	57	84	1	63	62	S	121	G
gi|37509034|dbj|BA000037.2|	75786	G	T	27	47	1	63	62	G	56	K
gi|37509034|dbj|BA000037.2|	75793	C	T	100	56	1	63	62	Y	255	C
gi|37509034|dbj|BA000037.2|	75883	T	C	36	22	1	63	20	Y	132	T
gi|37509034|dbj|BA000037.2|	75940	G	A	32	19	1	63	30	R	123	G
gi|37509034|dbj|BA000037.2|	75943	T	C	30	11	1	62	32	Y	75	T
gi|37509034|dbj|BA000037.2|	75970	C	A	135	48	0	47	62	M	255	C
gi|37509034|dbj|BA000037.2|	75997	T	G	255	124	1	63	62	K	255	T
gi|37509034|dbj|BA000037.2|	76066	G	A	62	32	1	63	34	R	255	G
gi|37509034|dbj|BA000037.2|	76069	A	G	34	21	1	47	62	R	125	A
gi|37509034|dbj|BA000037.2|	76153	G	A	255	206	1	63	62	R	192	G
gi|37509034|dbj|BA000037.2|	76252	G	A	255	168	1	63	62	R	252	G
gi|37509034|dbj|BA000037.2|	76282	G	A	229	80	1	63	62	R	255	G
gi|37509034|dbj|BA000037.2|	76303	A	G	42	13	0	42	46	R	73	A
gi|37509034|dbj|BA000037.2|	76381	T	A	255	158	1	63	62	W	224	T
gi|37509034|dbj|BA000037.2|	76426	A	T	116	75	1	63	62	W	255	A
gi|37509034|dbj|BA000037.2|	76441	A	G	39	34	0	43	62	R	156	A
gi|37509034|dbj|BA000037.2|	76468	A	G	185	103	1	63	62	R	255	A
gi|37509034|dbj|BA000037.2|	76528	T	A	255	200	1	63	62	W	255	T
gi|37509034|dbj|BA000037.2|	76623	A	G	255	203	1	63	62	R	230	A
gi|37509034|dbj|BA000037.2|	76678	T	G	150	41	1	63	62	N	255	N
gi|37509034|dbj|BA000037.2|	76693	T	A	80	38	0	47	62	W	177	T
gi|37509034|dbj|BA000037.2|	76750	A	C	196	121	1	63	62	M	255	A
gi|37509034|dbj|BA000037.2|	76929	T	A	103	46	1	63	62	W	255	T
gi|37509034|dbj|BA000037.2|	77101	G	C	99	81	1	63	62	S	255	G
gi|37509034|dbj|BA000037.2|	77180	T	C	148	66	1	63	62	Y	255	T
gi|37509034|dbj|BA000037.2|	77194	A	G	87	54	1	63	62	R	255	A
gi|37509034|dbj|BA000037.2|	77225	C	T	255	162	1	63	62	Y	213	C
gi|37509034|dbj|BA000037.2|	77249	G	A	34	11	1	44	46	R	94	G
gi|37509034|dbj|BA000037.2|	77255	G	A	54	36	1	63	62	R	255	G
gi|37509034|dbj|BA000037.2|	77321	A	G	255	248	1	63	62	R	156	A
gi|37509034|dbj|BA000037.2|	77369	T	A	82	38	1	63	62	W	207	T
gi|37509034|dbj|BA000037.2|	77423	G	A	111	28	0	48	62	N	255	N
gi|37509034|dbj|BA000037.2|	77465	G	A	54	9	0	47	54	N	156	N
gi|37509034|dbj|BA000037.2|	77504	A	G	45	6	0	40	30	N	76	N
gi|37509034|dbj|BA000037.2|	77513	T	C	75	45	1	63	62	Y	255	T
gi|37509034|dbj|BA000037.2|	77552	T	G	154	99	1	63	62	K	255	T
gi|37509034|dbj|BA000037.2|	77585	T	C	255	221	1	63	62	Y	237	T
gi|37509034|dbj|BA000037.2|	77660	A	G	51	8	1	43	48	N	103	N
gi|37509034|dbj|BA000037.2|	77684	T	C	28	6	0	41	30	Y	54	T
gi|37509034|dbj|BA000037.2|	77696	C	T	36	35	1	44	62	Y	255	C
gi|37509034|dbj|BA000037.2|	77723	A	G	81	18	0	45	62	N	242	N
gi|37509034|dbj|BA000037.2|	77747	A	G	37	20	1	63	42	R	255	A
gi|37509034|dbj|BA000037.2|	77795	G	A	3	134	1	63	62	R	255	G
gi|37509034|dbj|BA000037.2|	77858	T	C	255	163	1	63	62	Y	231	T
gi|37509034|dbj|BA000037.2|	77885	T	G	43	20	1	47	34	R	84	A
gi|37509034|dbj|BA000037.2|	77886	G	A	35	22	1	47	42	R	115	G
gi|37509034|dbj|BA000037.2|	77936	C	T	255	178	1	63	62	Y	152	C
gi|37509034|dbj|BA000037.2|	77979	A	T	255	121	1	63	62	W	255	A
gi|37509034|dbj|BA000037.2|	78035	G	A	239	90	1	63	62	R	224	G
gi|37509034|dbj|BA000037.2|	78167	C	T	18	138	1	63	38	Y	255	C
gi|37509034|dbj|BA000037.2|	78219	A	T	74	55	1	63	62	W	255	A
gi|37509034|dbj|BA000037.2|	78268	T	C	255	110	1	63	62	Y	255	T
gi|37509034|dbj|BA000037.2|	78307	A	G	255	205	1	63	62	R	255	A
gi|37509034|dbj|BA000037.2|	78343	C	T	30	47	1	63	62	Y	255	C
gi|37509034|dbj|BA000037.2|	78349	C	T	36	16	1	43	62	Y	135	C
gi|37509034|dbj|BA000037.2|	78364	T	C	121	88	1	63	62	Y	131	T
gi|37509034|dbj|BA000037.2|	78400	C	T	255	179	1	63	62	Y	174	C
gi|37509034|dbj|BA000037.2|	78436	C	G	255	133	1	63	62	K	208	T
gi|37509034|dbj|BA000037.2|	78475	T	C	255	182	1	63	62	Y	219	T
gi|37509034|dbj|BA000037.2|	78500	T	C	51	8	0	41	50	N	43	N
gi|37509034|dbj|BA000037.2|	78535	A	T	198	75	0	47	62	W	255	A
gi|37509034|dbj|BA000037.2|	78592	T	C	255	132	1	63	62	Y	245	T
gi|37509034|dbj|BA000037.2|	78628	T	G	205	237	1	63	62	K	255	T
gi|37509034|dbj|BA000037.2|	78679	C	T	203	104	1	63	62	Y	255	C
gi|37509034|dbj|BA000037.2|	78697	G	A	72	58	1	63	62	R	254	G
gi|37509034|dbj|BA000037.2|	78781	T	C	255	196	1	63	62	Y	143	T
gi|37509034|dbj|BA000037.2|	78883	T	C	60	149	1	63	62	Y	255	T
gi|37509034|dbj|BA000037.2|	79019	T	C	65	24	1	50	62	M	160	A
gi|37509034|dbj|BA000037.2|	79054	A	G	158	56	0	46	62	R	255	A
gi|37509034|dbj|BA000037.2|	79082	T	C	75	72	1	47	62	Y	255	T
gi|37509034|dbj|BA000037.2|	79096	C	T	30	6	0	45	42	Y	55	C
gi|37509034|dbj|BA000037.2|	79111	T	C	48	7	0	45	44	N	109	N
gi|37509034|dbj|BA000037.2|	79129	T	G	196	84	1	62	62	K	255	T
gi|37509034|dbj|BA000037.2|	79468	G	A	255	205	1	63	62	R	143	G
gi|37509034|dbj|BA000037.2|	79564	T	C	173	61	1	63	62	Y	255	T
gi|37509034|dbj|BA000037.2|	79603	T	C	69	40	1	63	34	Y	201	T
gi|37509034|dbj|BA000037.2|	79606	T	C	35	17	1	63	62	Y	137	T
gi|37509034|dbj|BA000037.2|	79633	G	A	101	41	0	45	62	R	255	G
gi|37509034|dbj|BA000037.2|	79651	A	G	40	45	1	46	62	R	208	A
gi|37509034|dbj|BA000037.2|	79699	C	T	66	13	0	46	62	N	110	N
gi|37509034|dbj|BA000037.2|	79717	G	A	138	37	0	46	62	N	255	N
gi|37509034|dbj|BA000037.2|	79741	G	A	104	46	0	44	62	R	255	G
gi|37509034|dbj|BA000037.2|	79771	G	A	54	46	1	47	62	R	255	G
gi|37509034|dbj|BA000037.2|	79786	C	T	139	71	1	63	62	Y	255	C
gi|37509034|dbj|BA000037.2|	79834	T	C	106	38	1	63	62	Y	242	T
gi|37509034|dbj|BA000037.2|	79852	C	T	66	13	1	63	32	N	145	N
gi|37509034|dbj|BA000037.2|	79888	C	T	135	52	1	63	62	K	209	G
gi|37509034|dbj|BA000037.2|	79906	T	C	46	24	1	63	62	Y	185	T
gi|37509034|dbj|BA000037.2|	79942	T	C	216	133	1	63	62	M	247	A
gi|37509034|dbj|BA000037.2|	80008	T	G	40	51	1	63	62	K	213	T
gi|37509034|dbj|BA000037.2|	80050	G	C	55	17	1	48	44	Y	185	T
gi|37509034|dbj|BA000037.2|	80110	G	A	255	135	1	63	62	R	197	G
gi|37509034|dbj|BA000037.2|	80164	T	C	34	17	1	63	28	Y	53	T
gi|37509034|dbj|BA000037.2|	80195	C	T	30	8	1	63	28	Y	46	C
gi|37509034|dbj|BA000037.2|	80196	C	A	29	9	1	63	30	M	66	C
gi|37509034|dbj|BA000037.2|	80305	G	A	91	28	1	63	62	W	255	T
gi|37509034|dbj|BA000037.2|	80473	C	T	27	27	1	44	62	Y	145	C
gi|37509034|dbj|BA000037.2|	80482	C	T	39	18	1	63	62	Y	208	C
gi|37509034|dbj|BA000037.2|	80512	A	G	87	34	1	47	62	S	176	C
gi|37509034|dbj|BA000037.2|	80524	C	T	5	27	1	63	54	W	106	A
gi|37509034|dbj|BA000037.2|	80623	C	T	69	48	1	63	62	Y	154	C
gi|37509034|dbj|BA000037.2|	80668	T	C	129	102	1	63	62	Y	255	T
gi|37509034|dbj|BA000037.2|	80709	G	A	255	94	1	63	62	M	235	C
gi|37509034|dbj|BA000037.2|	80755	T	A	160	92	1	63	62	W	255	T
gi|37509034|dbj|BA000037.2|	80767	C	T	129	70	1	63	62	Y	255	C
gi|37509034|dbj|BA000037.2|	80870	C	A	118	51	1	63	62	M	255	C
gi|37509034|dbj|BA000037.2|	81000	C	T	255	184	1	63	62	Y	231	C
gi|37509034|dbj|BA000037.2|	81045	T	C	59	46	1	63	62	Y	255	T
gi|37509034|dbj|BA000037.2|	81123	A	G	48	49	1	63	62	R	255	A
gi|37509034|dbj|BA000037.2|	81132	T	C	26	12	1	44	30	Y	46	T
gi|37509034|dbj|BA000037.2|	81135	G	C	35	12	1	63	26	S	156	G
gi|37509034|dbj|BA000037.2|	81204	A	G	47	49	1	59	62	R	119	A
gi|37509034|dbj|BA000037.2|	81246	C	T	158	56	1	53	62	Y	255	C
gi|37509034|dbj|BA000037.2|	81286	T	C	242	95	1	63	62	Y	255	T
gi|37509034|dbj|BA000037.2|	81312	G	A	255	112	0	47	62	N	202	N
gi|37509034|dbj|BA000037.2|	81363	C	T	68	50	1	62	62	Y	255	C
gi|37509034|dbj|BA000037.2|	81432	A	G	178	103	1	59	62	R	255	A
gi|37509034|dbj|BA000037.2|	81463	T	C	35	20	1	63	62	Y	112	T
gi|37509034|dbj|BA000037.2|	81522	T	C	92	33	0	46	62	Y	255	T
gi|37509034|dbj|BA000037.2|	81540	G	T	164	58	0	47	62	K	255	G
gi|37509034|dbj|BA000037.2|	81591	G	T	132	35	0	47	62	N	255	N
gi|37509034|dbj|BA000037.2|	81612	C	T	255	101	1	63	62	Y	255	C
gi|37509034|dbj|BA000037.2|	81654	T	C	233	92	1	62	62	Y	255	T
gi|37509034|dbj|BA000037.2|	81679	G	A	155	55	1	63	62	R	255	G
gi|37509034|dbj|BA000037.2|	81712	T	G	26	38	1	63	62	R	231	A
gi|37509034|dbj|BA000037.2|	81717	T	C	38	32	1	63	62	Y	248	T
gi|37509034|dbj|BA000037.2|	81747	C	T	255	143	1	63	62	Y	253	C
gi|37509034|dbj|BA000037.2|	81840	A	G	46	43	1	63	62	R	255	A
gi|37509034|dbj|BA000037.2|	81849	T	C	46	48	1	63	62	Y	255	T
gi|37509034|dbj|BA000037.2|	81915	C	T	255	97	1	63	62	Y	255	C
gi|37509034|dbj|BA000037.2|	81960	A	G	42	5	0	44	32	N	54	N
gi|37509034|dbj|BA000037.2|	81966	G	A	85	31	1	63	62	R	255	G
gi|37509034|dbj|BA000037.2|	82020	C	T	26	19	1	63	26	Y	169	C
gi|37509034|dbj|BA000037.2|	82135	A	T	98	40	1	63	62	W	255	A
gi|37509034|dbj|BA000037.2|	82146	C	T	29	12	1	45	32	Y	106	C
gi|37509034|dbj|BA000037.2|	82206	C	T	89	71	1	63	62	Y	255	C
gi|37509034|dbj|BA000037.2|	82273	C	G	111	49	1	53	62	S	255	C
gi|37509034|dbj|BA000037.2|	82302	C	T	255	142	1	63	62	Y	193	C
gi|37509034|dbj|BA000037.2|	82374	G	C	255	164	1	63	62	Y	173	T
gi|37509034|dbj|BA000037.2|	82407	T	C	255	194	1	63	62	Y	197	T
gi|37509034|dbj|BA000037.2|	82485	A	G	137	66	1	63	62	R	255	A
gi|37509034|dbj|BA000037.2|	82512	G	C	105	26	0	47	62	N	255	N
gi|37509034|dbj|BA000037.2|	82536	G	A	42	22	1	41	62	R	138	G
gi|37509034|dbj|BA000037.2|	82545	A	G	38	47	1	63	62	R	255	A
gi|37509034|dbj|BA000037.2|	82596	C	T	255	167	1	63	62	Y	255	C
gi|37509034|dbj|BA000037.2|	82638	C	A	34	22	1	63	28	M	192	C
gi|37509034|dbj|BA000037.2|	82653	C	T	46	17	0	46	60	Y	185	C
gi|37509034|dbj|BA000037.2|	82680	G	A	64	84	1	63	62	R	251	G
gi|37509034|dbj|BA000037.2|	82743	G	T	255	138	1	63	62	K	219	G
gi|37509034|dbj|BA000037.2|	82866	T	C	52	93	1	63	62	Y	234	T
gi|37509034|dbj|BA000037.2|	82881	C	A	29	31	1	47	62	M	119	C
gi|37509034|dbj|BA000037.2|	82911	A	G	78	17	1	63	62	N	255	N
gi|37509034|dbj|BA000037.2|	82921	C	T	22	13	0	41	62	Y	167	C
gi|37509034|dbj|BA000037.2|	82980	T	C	97	31	0	46	62	S	163	G
gi|37509034|dbj|BA000037.2|	83154	C	T	132	86	1	50	62	Y	255	C
[truncated: 71,987 more rows]
