# Supplementary material for: SOLiD sequencing of four Vibrio vulnificus genomes enables comparative genomic analysis and identification of candidate clade-specific virulence genes
Source: BMC Genomics. 2010 Sep 24;11:512. doi: 10.1186/1471-2164-11-512 (PMC3091676; doi:10.1186/1471-2164-11-512)
Supplement: Additional file 10 — Table S7A: SNP analysis of V. vulnificus 99-520 DP-B8 compared with the CMCP6 reference genome. MAQ was used to identify SNPs from the SOLiD sequencing reads from 99-520 DP-B8 compared with the CMCP6 reference genome, as described in the Methods. Column headings are as for Additional File 6, Table S5A. [file 1471-2164-11-512-S10.XLSX]

## Sheet: A_Table_7A
Additional Table 7A. SNPs of 99-520 DP-B8 vs. CMCP6.
Chromosome Accession	Pos.	Ref.	Con.	Con. QS	Read depth	Avg. hits	HMQ	MCQ	2nd	LLR	3rd
gi|91983532|gb|AE016795.2|	15238	C	T	30	10	1	47	34	Y	52	C
gi|91983532|gb|AE016795.2|	15244	A	C	33	29	1	63	62	M	243	A
gi|91983532|gb|AE016795.2|	15307	G	A	33	16	1	63	62	R	162	G
gi|91983532|gb|AE016795.2|	15313	G	A	54	9	1	63	54	N	210	N
gi|91983532|gb|AE016795.2|	15358	G	A	255	105	1	63	62	R	255	G
gi|91983532|gb|AE016795.2|	15385	A	G	94	34	1	63	62	R	255	A
gi|91983532|gb|AE016795.2|	15475	T	C	255	96	1	63	62	Y	255	T
gi|91983532|gb|AE016795.2|	15774	C	T	152	54	1	63	62	Y	255	C
gi|91983532|gb|AE016795.2|	15801	C	T	33	16	1	63	54	Y	160	C
gi|91983532|gb|AE016795.2|	15837	C	T	93	22	1	50	62	N	255	N
gi|91983532|gb|AE016795.2|	15927	C	T	99	48	1	49	62	Y	255	C
gi|91983532|gb|AE016795.2|	16002	T	C	87	36	1	63	62	Y	255	T
gi|91983532|gb|AE016795.2|	16059	A	C	188	97	1	63	62	M	255	A
gi|91983532|gb|AE016795.2|	16116	T	A	44	21	1	58	62	W	222	T
gi|91983532|gb|AE016795.2|	16124	G	A	34	22	1	63	60	R	255	G
gi|91983532|gb|AE016795.2|	16189	G	C	33	13	1	63	42	S	223	G
gi|91983532|gb|AE016795.2|	16212	A	T	45	6	1	63	24	N	191	N
gi|91983532|gb|AE016795.2|	16245	T	C	89	48	1	53	62	Y	255	T
gi|91983532|gb|AE016795.2|	16329	T	C	43	40	0	46	62	Y	144	T
gi|91983532|gb|AE016795.2|	16356	T	C	117	47	0	47	62	Y	255	T
gi|91983532|gb|AE016795.2|	16371	T	C	107	43	1	63	62	Y	255	T
gi|91983532|gb|AE016795.2|	16410	C	T	34	11	1	58	28	Y	162	C
gi|91983532|gb|AE016795.2|	16524	T	C	58	110	1	63	62	Y	255	T
gi|91983532|gb|AE016795.2|	16605	T	C	54	9	1	63	34	N	131	N
gi|91983532|gb|AE016795.2|	16611	C	T	33	10	1	63	48	Y	183	C
gi|91983532|gb|AE016795.2|	16668	G	A	255	97	1	63	62	R	255	G
gi|91983532|gb|AE016795.2|	16704	G	A	169	71	1	61	62	R	255	G
gi|91983532|gb|AE016795.2|	16740	C	T	191	119	1	63	62	Y	255	C
gi|91983532|gb|AE016795.2|	16797	T	A	161	132	1	63	62	W	255	T
gi|91983532|gb|AE016795.2|	16865	A	G	36	40	1	63	62	R	185	A
gi|91983532|gb|AE016795.2|	16878	A	G	73	77	1	63	62	R	255	A
gi|91983532|gb|AE016795.2|	16919	C	T	67	68	1	63	62	Y	99	C
gi|91983532|gb|AE016795.2|	16920	A	G	72	64	1	63	62	R	134	A
gi|91983532|gb|AE016795.2|	16999	A	T	36	16	1	63	62	W	174	A
gi|91983532|gb|AE016795.2|	17038	G	A	87	20	1	63	62	N	255	N
gi|91983532|gb|AE016795.2|	17077	G	A	42	26	1	63	62	R	255	G
gi|91983532|gb|AE016795.2|	17086	C	T	87	20	1	63	62	N	255	N
gi|91983532|gb|AE016795.2|	17122	T	G	199	81	1	63	62	K	255	T
gi|91983532|gb|AE016795.2|	17169	G	A	34	22	1	63	28	R	255	G
gi|91983532|gb|AE016795.2|	17203	G	T	126	76	1	63	62	K	255	G
gi|91983532|gb|AE016795.2|	17260	A	C	126	45	1	63	62	M	255	A
gi|91983532|gb|AE016795.2|	17297	T	A	118	55	1	63	62	W	255	T
gi|91983532|gb|AE016795.2|	17341	C	T	31	7	0	48	38	Y	140	C
gi|91983532|gb|AE016795.2|	17365	G	A	164	99	1	63	62	R	255	G
gi|91983532|gb|AE016795.2|	17416	A	G	195	84	1	63	62	R	255	A
gi|91983532|gb|AE016795.2|	17470	C	T	168	47	1	63	62	N	255	N
gi|91983532|gb|AE016795.2|	17482	A	G	40	15	1	63	52	R	221	A
gi|91983532|gb|AE016795.2|	17586	T	G	38	44	1	63	62	K	255	T
gi|91983532|gb|AE016795.2|	17643	A	T	255	112	1	63	62	W	255	A
gi|91983532|gb|AE016795.2|	17698	T	G	132	47	1	63	62	K	255	T
gi|91983532|gb|AE016795.2|	17715	G	A	31	11	1	63	28	R	144	G
gi|91983532|gb|AE016795.2|	17749	G	T	74	27	1	63	62	K	255	G
gi|91983532|gb|AE016795.2|	17785	T	G	203	95	1	63	62	K	255	T
gi|91983532|gb|AE016795.2|	17835	C	T	90	21	1	63	62	N	255	N
gi|91983532|gb|AE016795.2|	17844	G	A	45	16	0	49	62	R	227	G
gi|91983532|gb|AE016795.2|	17892	A	G	77	30	1	50	62	R	255	A
gi|91983532|gb|AE016795.2|	17913	T	G	66	13	0	47	62	N	193	N
gi|91983532|gb|AE016795.2|	17932	T	G	155	55	1	48	62	K	255	T
gi|91983532|gb|AE016795.2|	18012	A	G	103	37	0	49	62	R	150	A
gi|91983532|gb|AE016795.2|	18036	C	T	129	34	0	49	62	N	255	N
gi|91983532|gb|AE016795.2|	18060	T	C	12	11	1	46	22	Y	37	T
gi|91983532|gb|AE016795.2|	18235	T	G	77	28	1	58	60	K	255	T
gi|91983532|gb|AE016795.2|	18275	A	G	85	55	1	63	62	R	247	A
gi|91983532|gb|AE016795.2|	18326	A	G	229	99	1	63	62	R	255	A
gi|91983532|gb|AE016795.2|	18362	T	C	19	18	1	63	36	S	75	G
gi|91983532|gb|AE016795.2|	18404	G	A	30	6	0	43	44	R	92	G
gi|91983532|gb|AE016795.2|	18433	T	A	39	21	1	48	62	W	255	T
gi|91983532|gb|AE016795.2|	18468	C	A	29	5	0	47	28	M	85	C
gi|91983532|gb|AE016795.2|	18498	C	A	71	49	1	55	62	M	255	C
gi|91983532|gb|AE016795.2|	18521	A	G	41	19	0	48	62	R	186	A
gi|91983532|gb|AE016795.2|	18608	G	A	44	23	1	63	62	R	255	G
gi|91983532|gb|AE016795.2|	18614	A	C	30	9	0	45	56	M	86	A
gi|91983532|gb|AE016795.2|	18638	A	G	208	73	1	63	62	R	255	A
gi|91983532|gb|AE016795.2|	18668	C	T	210	84	1	63	62	Y	188	C
gi|91983532|gb|AE016795.2|	18737	A	G	255	132	1	63	62	R	242	A
gi|91983532|gb|AE016795.2|	18799	C	T	217	95	1	63	62	Y	255	C
gi|91983532|gb|AE016795.2|	18818	A	T	154	64	1	63	62	W	255	A
gi|91983532|gb|AE016795.2|	18860	C	T	64	35	1	63	62	Y	255	C
gi|91983532|gb|AE016795.2|	18926	C	T	52	34	1	63	40	Y	255	C
gi|91983532|gb|AE016795.2|	18971	A	T	150	58	1	63	62	W	255	A
gi|91983532|gb|AE016795.2|	19016	A	G	143	61	1	63	62	R	255	A
gi|91983532|gb|AE016795.2|	19055	G	A	166	64	1	63	62	R	255	G
gi|91983532|gb|AE016795.2|	19090	A	G	46	17	1	55	62	R	255	A
gi|91983532|gb|AE016795.2|	19121	A	C	110	78	1	63	62	M	255	A
gi|91983532|gb|AE016795.2|	19148	C	T	252	88	1	63	62	Y	255	C
gi|91983532|gb|AE016795.2|	19186	G	C	134	61	1	63	62	Y	255	T
gi|91983532|gb|AE016795.2|	19343	C	A	147	40	1	63	62	N	255	N
gi|91983532|gb|AE016795.2|	19481	A	C	120	43	1	63	62	M	255	A
gi|91983532|gb|AE016795.2|	19493	G	A	72	38	1	47	62	R	255	G
gi|91983532|gb|AE016795.2|	19537	T	C	220	77	1	63	62	S	255	G
gi|91983532|gb|AE016795.2|	19598	C	A	255	133	1	63	62	M	255	C
gi|91983532|gb|AE016795.2|	19813	A	G	174	49	1	63	62	N	255	N
gi|91983532|gb|AE016795.2|	19826	T	C	69	14	0	47	62	N	169	N
gi|91983532|gb|AE016795.2|	19856	A	G	164	58	1	63	62	R	255	A
gi|91983532|gb|AE016795.2|	19882	G	A	255	93	1	63	62	M	255	C
gi|91983532|gb|AE016795.2|	19922	G	A	255	101	1	63	62	R	255	G
gi|91983532|gb|AE016795.2|	19993	G	C	47	16	1	55	36	M	194	A
gi|91983532|gb|AE016795.2|	20042	T	C	161	62	0	50	62	Y	255	T
gi|91983532|gb|AE016795.2|	20069	C	T	80	48	1	49	62	Y	255	C
gi|91983532|gb|AE016795.2|	20255	G	A	79	103	1	63	62	R	255	G
gi|91983532|gb|AE016795.2|	21095	A	G	37	17	1	63	38	R	202	A
gi|91983532|gb|AE016795.2|	21122	T	A	42	54	1	63	62	W	255	T
gi|91983532|gb|AE016795.2|	21205	G	A	91	33	1	63	62	R	255	G
gi|91983532|gb|AE016795.2|	21218	A	G	63	12	0	48	62	N	255	N
gi|91983532|gb|AE016795.2|	21245	A	G	35	16	1	63	28	R	163	A
gi|91983532|gb|AE016795.2|	21320	A	C	255	122	1	63	62	N	255	N
gi|91983532|gb|AE016795.2|	21344	G	A	167	82	1	63	62	R	255	G
gi|91983532|gb|AE016795.2|	21386	A	C	78	78	1	61	62	M	251	A
gi|91983532|gb|AE016795.2|	21422	A	G	26	12	1	61	26	R	56	A
gi|91983532|gb|AE016795.2|	21439	A	G	31	36	1	44	62	R	191	A
gi|91983532|gb|AE016795.2|	21466	A	G	136	77	0	48	62	R	255	A
gi|91983532|gb|AE016795.2|	21505	G	A	185	96	1	63	62	R	255	G
gi|91983532|gb|AE016795.2|	21613	G	A	255	107	1	63	62	W	255	T
gi|91983532|gb|AE016795.2|	21634	A	C	235	108	1	63	62	M	255	A
gi|91983532|gb|AE016795.2|	21694	A	G	31	10	1	63	28	R	153	A
gi|91983532|gb|AE016795.2|	21730	C	T	43	16	1	63	20	Y	255	C
gi|91983532|gb|AE016795.2|	21811	T	C	35	12	1	63	30	Y	225	T
gi|91983532|gb|AE016795.2|	21955	A	G	255	131	1	63	62	R	255	A
gi|91983532|gb|AE016795.2|	22021	A	G	255	129	1	63	62	R	255	A
gi|91983532|gb|AE016795.2|	22075	A	G	255	122	1	63	62	S	255	C
gi|91983532|gb|AE016795.2|	22099	G	C	149	55	0	49	62	S	255	G
gi|91983532|gb|AE016795.2|	22126	G	A	26	5	0	42	44	R	40	G
gi|91983532|gb|AE016795.2|	22132	G	A	32	9	1	47	50	R	143	G
gi|91983532|gb|AE016795.2|	22174	A	G	107	94	1	63	62	R	255	A
gi|91983532|gb|AE016795.2|	22218	A	G	48	41	1	46	62	R	255	A
gi|91983532|gb|AE016795.2|	22246	G	A	111	28	0	47	62	N	255	N
gi|91983532|gb|AE016795.2|	22267	G	T	252	99	1	63	62	K	255	G
gi|91983532|gb|AE016795.2|	22333	G	A	170	63	1	63	62	R	255	G
gi|91983532|gb|AE016795.2|	22348	T	C	36	44	1	63	62	Y	207	T
gi|91983532|gb|AE016795.2|	22393	T	G	117	51	1	47	62	K	255	T
gi|91983532|gb|AE016795.2|	22474	A	G	139	93	1	50	62	R	255	A
gi|91983532|gb|AE016795.2|	22567	T	C	153	85	1	63	62	Y	255	T
gi|91983532|gb|AE016795.2|	22600	C	A	120	62	1	63	62	M	255	C
gi|91983532|gb|AE016795.2|	22671	T	G	46	49	1	63	62	K	255	T
gi|91983532|gb|AE016795.2|	22690	T	A	78	48	1	50	62	W	255	T
gi|91983532|gb|AE016795.2|	22726	C	G	23	13	1	47	26	S	95	C
gi|91983532|gb|AE016795.2|	22756	A	G	255	121	1	63	62	R	255	A
gi|91983532|gb|AE016795.2|	22840	T	C	76	55	1	63	62	Y	255	T
gi|91983532|gb|AE016795.2|	22867	A	G	144	39	1	63	62	N	255	N
gi|91983532|gb|AE016795.2|	22936	A	T	153	68	1	63	62	W	255	A
gi|91983532|gb|AE016795.2|	22960	A	G	80	50	1	63	62	R	255	A
gi|91983532|gb|AE016795.2|	23011	G	A	117	30	1	63	62	N	255	N
gi|91983532|gb|AE016795.2|	23032	G	A	57	25	1	63	62	R	255	G
gi|91983532|gb|AE016795.2|	23082	C	T	182	79	1	63	62	Y	255	C
gi|91983532|gb|AE016795.2|	23284	C	T	38	30	1	63	62	Y	233	C
gi|91983532|gb|AE016795.2|	23308	C	T	164	72	1	63	62	Y	255	C
gi|91983532|gb|AE016795.2|	23392	T	G	119	113	1	63	62	K	255	T
gi|91983532|gb|AE016795.2|	23573	A	C	216	81	1	63	62	M	255	A
gi|91983532|gb|AE016795.2|	23711	G	A	127	85	1	63	62	R	255	G
gi|91983532|gb|AE016795.2|	23807	C	T	125	74	1	63	62	Y	255	C
gi|91983532|gb|AE016795.2|	23873	T	C	158	66	1	63	62	Y	212	T
gi|91983532|gb|AE016795.2|	23900	T	A	200	89	1	58	62	W	255	T
gi|91983532|gb|AE016795.2|	24026	T	G	120	43	1	63	62	K	140	T
gi|91983532|gb|AE016795.2|	24041	G	T	191	65	1	58	62	W	255	A
gi|91983532|gb|AE016795.2|	24200	C	T	99	66	1	63	62	Y	255	C
gi|91983532|gb|AE016795.2|	24233	A	C	130	65	1	63	62	M	255	A
gi|91983532|gb|AE016795.2|	24266	A	G	35	12	1	63	28	R	167	A
gi|91983532|gb|AE016795.2|	24272	A	G	38	14	1	63	28	R	207	A
gi|91983532|gb|AE016795.2|	24365	A	G	212	90	1	63	62	R	255	A
gi|91983532|gb|AE016795.2|	24470	G	A	146	74	1	63	62	R	255	G
gi|91983532|gb|AE016795.2|	24584	T	C	255	140	1	63	62	Y	255	T
gi|91983532|gb|AE016795.2|	24650	G	A	149	58	1	63	62	R	255	G
gi|91983532|gb|AE016795.2|	24909	G	A	183	114	1	63	62	R	255	G
gi|91983532|gb|AE016795.2|	24990	T	C	96	23	1	55	62	N	235	N
gi|91983532|gb|AE016795.2|	25005	T	A	82	38	1	49	62	W	190	T
gi|91983532|gb|AE016795.2|	25053	A	T	238	83	1	63	62	W	255	A
gi|91983532|gb|AE016795.2|	25110	A	G	255	164	1	63	62	R	255	A
gi|91983532|gb|AE016795.2|	25146	T	C	255	145	1	63	62	Y	250	T
gi|91983532|gb|AE016795.2|	25272	C	T	255	175	1	63	62	Y	223	C
gi|91983532|gb|AE016795.2|	25383	C	T	179	84	1	49	62	Y	255	C
gi|91983532|gb|AE016795.2|	25751	A	T	255	129	1	63	62	W	255	A
gi|91983532|gb|AE016795.2|	25881	T	A	167	59	1	63	62	W	255	T
gi|91983532|gb|AE016795.2|	25902	G	A	94	34	1	63	62	R	255	G
gi|91983532|gb|AE016795.2|	25962	A	G	161	57	1	58	62	R	255	A
gi|91983532|gb|AE016795.2|	25986	A	G	255	91	1	63	62	R	255	A
gi|91983532|gb|AE016795.2|	26058	G	A	227	80	1	63	62	M	255	C
gi|91983532|gb|AE016795.2|	26118	A	G	118	47	1	63	62	R	255	A
gi|91983532|gb|AE016795.2|	26178	T	C	42	23	1	63	62	Y	255	T
gi|91983532|gb|AE016795.2|	26283	T	G	244	113	1	63	62	K	255	T
gi|91983532|gb|AE016795.2|	26352	A	G	24	23	1	63	62	R	255	A
gi|91983532|gb|AE016795.2|	26358	A	T	36	37	1	63	54	W	233	A
gi|91983532|gb|AE016795.2|	26442	A	G	153	42	1	63	62	N	255	N
gi|91983532|gb|AE016795.2|	26460	C	T	88	33	1	63	62	K	255	G
gi|91983532|gb|AE016795.2|	26622	T	G	144	70	1	63	62	K	255	T
gi|91983532|gb|AE016795.2|	26649	C	T	27	14	0	45	38	Y	120	C
gi|91983532|gb|AE016795.2|	26664	C	T	62	27	1	48	62	Y	255	C
gi|91983532|gb|AE016795.2|	26961	C	G	40	46	1	63	62	S	255	C
gi|91983532|gb|AE016795.2|	27116	C	T	91	44	1	61	62	W	157	A
gi|91983532|gb|AE016795.2|	27165	C	T	235	93	1	63	62	Y	255	C
gi|91983532|gb|AE016795.2|	27184	A	G	172	67	1	63	62	R	255	A
gi|91983532|gb|AE016795.2|	27307	C	T	34	26	1	63	62	Y	255	C
gi|91983532|gb|AE016795.2|	27365	C	A	208	60	1	63	62	N	184	N
gi|91983532|gb|AE016795.2|	27390	G	A	233	92	1	50	62	R	255	G
gi|91983532|gb|AE016795.2|	27520	T	C	255	147	1	63	62	Y	255	T
gi|91983532|gb|AE016795.2|	27583	G	A	114	45	1	63	62	M	210	C
gi|91983532|gb|AE016795.2|	27622	G	A	126	33	0	49	62	N	230	N
gi|91983532|gb|AE016795.2|	27652	G	A	76	36	0	49	62	R	255	G
gi|91983532|gb|AE016795.2|	27673	C	T	28	8	0	44	32	Y	31	C
gi|91983532|gb|AE016795.2|	27697	A	T	137	63	1	63	62	W	255	A
gi|91983532|gb|AE016795.2|	27820	G	A	40	38	1	63	62	R	205	G
gi|91983532|gb|AE016795.2|	27892	T	C	29	100	1	63	62	Y	92	T
gi|91983532|gb|AE016795.2|	27997	G	A	76	36	1	63	62	R	255	G
gi|91983532|gb|AE016795.2|	28003	T	G	23	6	0	44	50	R	46	A
gi|91983532|gb|AE016795.2|	28015	C	T	107	47	1	63	62	Y	255	C
gi|91983532|gb|AE016795.2|	28060	G	T	74	35	0	48	62	K	246	G
gi|91983532|gb|AE016795.2|	28075	T	C	26	7	1	63	32	M	42	A
gi|91983532|gb|AE016795.2|	28084	T	G	36	31	1	63	62	K	255	T
gi|91983532|gb|AE016795.2|	28126	A	C	48	12	1	63	30	M	255	A
gi|91983532|gb|AE016795.2|	28162	C	T	30	6	1	63	42	Y	100	C
gi|91983532|gb|AE016795.2|	28283	C	T	196	93	1	63	62	Y	255	C
gi|91983532|gb|AE016795.2|	28318	T	G	72	15	1	63	48	N	255	N
gi|91983532|gb|AE016795.2|	28358	C	T	219	101	1	63	62	Y	255	C
gi|91983532|gb|AE016795.2|	28429	A	G	255	153	1	63	62	R	255	A
gi|91983532|gb|AE016795.2|	28495	G	A	255	155	1	63	62	R	232	G
gi|91983532|gb|AE016795.2|	28534	C	T	255	86	1	63	62	N	255	N
gi|91983532|gb|AE016795.2|	28552	A	G	28	5	1	45	42	R	60	A
gi|91983532|gb|AE016795.2|	28582	C	T	31	7	0	44	44	Y	80	C
gi|91983532|gb|AE016795.2|	28600	C	T	33	23	0	44	62	Y	191	C
gi|91983532|gb|AE016795.2|	28621	C	T	235	69	0	50	62	N	255	N
gi|91983532|gb|AE016795.2|	28660	C	T	35	12	1	40	56	Y	123	C
gi|91983532|gb|AE016795.2|	28708	G	T	29	17	1	45	62	K	172	G
gi|91983532|gb|AE016795.2|	28717	A	G	30	9	0	48	54	R	163	A
gi|91983532|gb|AE016795.2|	28744	T	G	106	43	1	48	62	K	255	T
gi|91983532|gb|AE016795.2|	28903	T	C	255	166	1	63	62	Y	229	T
gi|91983532|gb|AE016795.2|	28942	G	A	114	29	1	63	62	N	255	N
gi|91983532|gb|AE016795.2|	28966	G	T	119	51	1	49	62	K	156	G
gi|91983532|gb|AE016795.2|	29005	A	G	255	119	1	63	62	R	255	A
gi|91983532|gb|AE016795.2|	29041	A	G	35	15	1	46	62	R	203	A
gi|91983532|gb|AE016795.2|	29070	G	A	31	9	0	42	38	R	105	G
gi|91983532|gb|AE016795.2|	29104	G	A	33	15	0	42	62	R	119	G
gi|91983532|gb|AE016795.2|	29125	T	C	117	30	0	48	62	N	255	N
gi|91983532|gb|AE016795.2|	29186	A	C	255	163	1	63	62	M	255	A
gi|91983532|gb|AE016795.2|	29241	T	C	70	36	1	63	62	S	255	G
gi|91983532|gb|AE016795.2|	29245	G	A	59	29	1	63	62	R	255	G
gi|91983532|gb|AE016795.2|	29345	G	A	42	40	1	63	62	R	230	G
gi|91983532|gb|AE016795.2|	29366	T	C	31	9	1	63	28	Y	104	T
gi|91983532|gb|AE016795.2|	29495	A	G	67	54	1	63	62	R	255	A
gi|91983532|gb|AE016795.2|	29558	G	T	76	28	1	63	62	K	255	G
gi|91983532|gb|AE016795.2|	29600	A	G	255	122	1	63	62	R	255	A
gi|91983532|gb|AE016795.2|	29636	A	G	99	63	1	63	62	R	255	A
gi|91983532|gb|AE016795.2|	29717	A	G	57	10	0	46	56	N	184	N
gi|91983532|gb|AE016795.2|	29737	C	A	31	7	1	51	42	M	110	C
gi|91983532|gb|AE016795.2|	29768	T	C	154	69	1	63	62	Y	255	T
gi|91983532|gb|AE016795.2|	29792	A	T	103	35	0	48	62	W	255	A
gi|91983532|gb|AE016795.2|	29816	T	C	36	16	0	47	62	Y	255	T
gi|91983532|gb|AE016795.2|	29831	A	G	93	38	1	63	62	R	233	A
gi|91983532|gb|AE016795.2|	30026	A	T	255	114	1	63	62	W	255	A
gi|91983532|gb|AE016795.2|	30083	T	C	255	131	1	63	62	Y	216	T
gi|91983532|gb|AE016795.2|	30185	C	T	66	13	1	63	62	N	255	N
gi|91983532|gb|AE016795.2|	30296	T	A	255	95	1	50	62	W	255	T
gi|91983532|gb|AE016795.2|	30374	T	A	59	29	1	63	62	W	255	T
gi|91983532|gb|AE016795.2|	30467	A	G	85	31	1	63	62	R	255	A
gi|91983532|gb|AE016795.2|	30527	G	C	255	181	1	63	62	S	204	G
gi|91983532|gb|AE016795.2|	30605	A	G	11	38	1	59	36	R	157	A
gi|91983532|gb|AE016795.2|	32877	C	T	68	29	1	63	62	Y	231	C
gi|91983532|gb|AE016795.2|	32964	A	T	30	13	1	51	32	W	100	A
gi|91983532|gb|AE016795.2|	32967	C	T	32	9	1	51	30	Y	92	C
gi|91983532|gb|AE016795.2|	32985	A	G	115	46	1	48	62	R	226	A
gi|91983532|gb|AE016795.2|	33024	T	C	41	22	1	63	36	Y	122	T
gi|91983532|gb|AE016795.2|	33027	A	G	36	16	1	49	40	R	106	A
gi|91983532|gb|AE016795.2|	33060	T	C	40	33	1	49	62	Y	255	T
gi|91983532|gb|AE016795.2|	33291	T	C	60	20	1	63	62	S	255	G
gi|91983532|gb|AE016795.2|	33323	G	A	148	55	1	63	62	M	255	C
gi|91983532|gb|AE016795.2|	33345	T	C	60	11	0	46	60	N	139	N
gi|91983532|gb|AE016795.2|	33393	T	C	80	37	1	63	62	Y	255	T
gi|91983532|gb|AE016795.2|	33435	A	C	26	11	1	61	28	M	33	A
gi|91983532|gb|AE016795.2|	33504	G	A	42	22	1	63	62	R	239	G
gi|91983532|gb|AE016795.2|	33723	G	A	48	7	0	46	32	N	76	N
gi|91983532|gb|AE016795.2|	33732	G	T	32	13	0	46	48	K	33	G
gi|91983532|gb|AE016795.2|	33756	A	G	48	7	0	42	42	N	99	N
gi|91983532|gb|AE016795.2|	33852	G	A	255	223	1	63	62	R	147	G
gi|91983532|gb|AE016795.2|	33885	T	A	255	211	1	63	62	W	255	T
gi|91983532|gb|AE016795.2|	33924	C	T	211	74	1	63	62	Y	255	C
gi|91983532|gb|AE016795.2|	33957	C	A	255	127	1	63	62	M	255	C
gi|91983532|gb|AE016795.2|	34035	A	G	126	81	1	63	62	R	255	A
gi|91983532|gb|AE016795.2|	34083	A	G	35	12	1	49	54	R	221	A
gi|91983532|gb|AE016795.2|	34113	G	T	237	149	1	63	62	K	255	G
gi|91983532|gb|AE016795.2|	34188	A	G	42	36	1	63	62	R	255	A
gi|91983532|gb|AE016795.2|	34194	T	A	74	31	1	63	62	W	255	T
gi|91983532|gb|AE016795.2|	34252	C	T	233	92	1	63	62	Y	255	C
gi|91983532|gb|AE016795.2|	34267	T	G	133	43	1	63	62	K	255	T
gi|91983532|gb|AE016795.2|	34299	A	G	233	125	1	63	62	R	255	A
gi|91983532|gb|AE016795.2|	34346	T	C	8	12	1	63	54	Y	102	T
gi|91983532|gb|AE016795.2|	34362	C	T	65	35	1	63	62	Y	255	C
gi|91983532|gb|AE016795.2|	34398	C	T	100	49	1	63	62	Y	255	C
gi|91983532|gb|AE016795.2|	34428	A	G	40	15	1	63	56	R	228	A
gi|91983532|gb|AE016795.2|	34485	A	C	255	126	1	63	62	M	255	A
gi|91983532|gb|AE016795.2|	34575	A	G	98	44	1	63	62	R	255	A
gi|91983532|gb|AE016795.2|	34677	T	C	98	101	1	63	62	Y	255	T
gi|91983532|gb|AE016795.2|	34716	C	T	164	88	1	63	62	Y	255	C
gi|91983532|gb|AE016795.2|	34749	T	G	78	23	1	63	56	K	244	T
gi|91983532|gb|AE016795.2|	34961	T	C	108	27	1	63	62	N	220	N
gi|91983532|gb|AE016795.2|	34979	T	C	71	26	1	55	62	Y	139	T
gi|91983532|gb|AE016795.2|	35039	C	G	13	99	1	63	38	S	228	C
gi|91983532|gb|AE016795.2|	35057	T	C	46	17	1	44	62	Y	160	T
gi|91983532|gb|AE016795.2|	35087	C	A	31	11	1	63	42	M	72	C
gi|91983532|gb|AE016795.2|	35090	C	T	63	23	1	63	30	Y	228	C
gi|91983532|gb|AE016795.2|	35141	G	A	126	50	1	63	62	R	255	G
gi|91983532|gb|AE016795.2|	35147	T	C	65	24	1	63	62	S	221	G
gi|91983532|gb|AE016795.2|	35183	G	A	35	18	1	49	28	R	173	G
gi|91983532|gb|AE016795.2|	35189	C	T	42	41	1	63	62	Y	255	C
gi|91983532|gb|AE016795.2|	35231	G	A	46	41	1	63	62	R	255	G
gi|91983532|gb|AE016795.2|	35236	G	A	84	19	1	63	62	N	255	N
gi|91983532|gb|AE016795.2|	35279	T	C	255	125	1	63	62	Y	255	T
gi|91983532|gb|AE016795.2|	35384	C	T	57	10	1	63	28	N	191	N
gi|91983532|gb|AE016795.2|	35429	C	G	129	34	1	63	62	N	255	N
gi|91983532|gb|AE016795.2|	35463	G	T	45	6	1	63	42	N	95	N
gi|91983532|gb|AE016795.2|	35465	T	A	42	5	1	63	44	N	72	N
gi|91983532|gb|AE016795.2|	35524	A	G	13	13	1	63	36	R	185	A
gi|91983532|gb|AE016795.2|	35528	A	G	19	7	1	63	26	R	42	A
gi|91983532|gb|AE016795.2|	35597	C	A	102	36	1	63	50	M	255	C
gi|91983532|gb|AE016795.2|	35606	A	G	63	23	1	63	62	R	255	A
gi|91983532|gb|AE016795.2|	35681	C	G	13	17	1	63	38	S	151	C
gi|91983532|gb|AE016795.2|	35690	A	C	39	18	1	63	62	M	255	A
gi|91983532|gb|AE016795.2|	35774	A	G	255	160	1	63	62	R	255	A
gi|91983532|gb|AE016795.2|	35813	T	A	36	16	1	63	28	W	218	T
gi|91983532|gb|AE016795.2|	35846	G	A	255	123	1	63	62	N	255	N
gi|91983532|gb|AE016795.2|	35918	C	T	255	162	1	63	62	Y	248	C
gi|91983532|gb|AE016795.2|	36027	T	A	36	23	1	63	26	M	228	C
gi|91983532|gb|AE016795.2|	36201	A	G	102	25	0	49	62	N	255	N
gi|91983532|gb|AE016795.2|	36370	C	T	30	14	0	48	60	Y	174	C
gi|91983532|gb|AE016795.2|	36393	G	A	156	73	1	63	62	R	255	G
gi|91983532|gb|AE016795.2|	36497	G	A	39	18	1	63	60	R	255	G
gi|91983532|gb|AE016795.2|	36694	T	C	48	7	0	43	48	N	110	N
gi|91983532|gb|AE016795.2|	36748	T	C	54	9	0	45	50	N	186	N
gi|91983532|gb|AE016795.2|	36769	T	A	255	94	1	63	62	W	255	T
gi|91983532|gb|AE016795.2|	36817	G	A	82	30	1	63	62	R	255	G
gi|91983532|gb|AE016795.2|	36901	A	G	90	21	0	50	62	N	193	N
gi|91983532|gb|AE016795.2|	36925	C	T	30	13	1	63	22	Y	55	C
gi|91983532|gb|AE016795.2|	36928	C	A	22	27	1	63	30	M	185	C
gi|91983532|gb|AE016795.2|	36985	G	C	224	84	1	63	62	S	255	G
gi|91983532|gb|AE016795.2|	37024	A	G	31	10	1	44	54	R	131	A
gi|91983532|gb|AE016795.2|	37063	T	C	255	120	1	63	62	Y	255	T
gi|91983532|gb|AE016795.2|	37111	A	G	51	8	0	40	48	N	86	N
gi|91983532|gb|AE016795.2|	37131	A	G	143	77	1	63	62	R	255	A
gi|91983532|gb|AE016795.2|	37192	T	C	255	171	1	63	62	Y	255	T
gi|91983532|gb|AE016795.2|	37222	A	C	29	17	1	63	56	M	76	A
gi|91983532|gb|AE016795.2|	37225	A	G	84	27	1	63	28	R	255	A
gi|91983532|gb|AE016795.2|	37288	T	C	91	33	0	47	62	Y	146	T
gi|91983532|gb|AE016795.2|	37315	T	C	162	61	1	48	62	S	255	G
gi|91983532|gb|AE016795.2|	37354	A	G	255	136	1	63	62	K	218	T
gi|91983532|gb|AE016795.2|	37459	A	G	85	71	1	63	62	S	255	C
gi|91983532|gb|AE016795.2|	37507	C	T	159	70	1	63	62	Y	255	C
gi|91983532|gb|AE016795.2|	37558	G	A	63	31	1	63	62	R	255	G
gi|91983532|gb|AE016795.2|	37609	G	A	255	146	1	63	62	R	255	G
gi|91983532|gb|AE016795.2|	37709	A	G	79	62	1	63	62	R	95	A
gi|91983532|gb|AE016795.2|	37716	T	G	35	19	1	53	34	K	139	T
gi|91983532|gb|AE016795.2|	37740	T	C	138	37	0	47	62	N	255	N
gi|91983532|gb|AE016795.2|	37767	C	T	100	62	1	51	62	Y	255	C
gi|91983532|gb|AE016795.2|	37791	G	A	36	13	0	47	60	R	171	G
gi|91983532|gb|AE016795.2|	37806	G	A	101	67	1	63	62	R	255	G
gi|91983532|gb|AE016795.2|	37839	G	A	255	145	1	63	62	R	229	G
gi|91983532|gb|AE016795.2|	37887	C	G	53	39	1	63	62	S	255	C
gi|91983532|gb|AE016795.2|	37902	G	C	34	16	1	63	54	S	147	G
gi|91983532|gb|AE016795.2|	38004	G	A	196	69	1	63	62	R	255	G
gi|91983532|gb|AE016795.2|	38058	G	C	90	21	1	63	28	N	227	N
gi|91983532|gb|AE016795.2|	38082	G	C	38	25	0	46	62	S	199	G
gi|91983532|gb|AE016795.2|	38166	G	A	255	139	1	63	62	R	255	G
gi|91983532|gb|AE016795.2|	38222	A	G	69	14	1	63	60	N	225	N
gi|91983532|gb|AE016795.2|	38423	G	A	32	13	0	45	62	R	89	G
gi|91983532|gb|AE016795.2|	38441	G	A	85	60	1	63	62	R	255	G
gi|91983532|gb|AE016795.2|	38503	C	T	255	145	1	63	62	Y	255	C
gi|91983532|gb|AE016795.2|	38633	C	T	231	145	1	63	62	Y	255	C
gi|91983532|gb|AE016795.2|	38663	T	A	123	32	1	63	62	N	255	N
gi|91983532|gb|AE016795.2|	38678	A	G	51	26	1	44	62	R	218	A
gi|91983532|gb|AE016795.2|	38726	C	T	107	55	1	63	62	Y	255	C
gi|91983532|gb|AE016795.2|	38861	A	G	28	7	1	63	30	R	72	A
gi|91983532|gb|AE016795.2|	38948	T	G	43	35	1	63	62	K	255	T
gi|91983532|gb|AE016795.2|	38960	A	G	100	45	1	63	62	R	255	A
gi|91983532|gb|AE016795.2|	39050	G	A	129	46	1	63	62	R	255	G
gi|91983532|gb|AE016795.2|	39068	T	C	38	25	1	63	62	Y	106	T
gi|91983532|gb|AE016795.2|	39113	G	A	11	69	1	63	62	R	162	G
gi|91983532|gb|AE016795.2|	39185	G	A	205	72	1	63	62	R	255	G
gi|91983532|gb|AE016795.2|	39270	G	A	159	56	1	63	62	M	246	C
gi|91983532|gb|AE016795.2|	39380	T	C	115	89	1	63	62	Y	255	T
gi|91983532|gb|AE016795.2|	39470	G	T	247	120	1	63	62	K	255	G
gi|91983532|gb|AE016795.2|	39581	C	A	115	59	1	63	62	M	255	C
gi|91983532|gb|AE016795.2|	39647	T	A	255	101	1	63	62	R	224	G
gi|91983532|gb|AE016795.2|	39674	G	A	110	77	1	63	62	R	221	G
gi|91983532|gb|AE016795.2|	39746	G	A	87	20	1	63	62	N	255	N
gi|91983532|gb|AE016795.2|	39752	A	G	49	18	1	63	62	R	255	A
gi|91983532|gb|AE016795.2|	39791	C	T	27	25	1	63	28	W	187	A
gi|91983532|gb|AE016795.2|	39794	T	C	29	13	1	63	26	Y	111	T
gi|91983532|gb|AE016795.2|	39821	G	A	54	37	1	47	62	R	255	G
gi|91983532|gb|AE016795.2|	39836	C	T	31	10	0	44	40	Y	93	C
gi|91983532|gb|AE016795.2|	39860	G	A	159	44	1	63	62	N	255	N
gi|91983532|gb|AE016795.2|	39932	A	G	100	36	1	63	56	R	255	A
gi|91983532|gb|AE016795.2|	40013	A	G	255	130	1	63	62	R	255	A
gi|91983532|gb|AE016795.2|	40049	A	G	132	35	1	63	62	N	255	N
gi|91983532|gb|AE016795.2|	40124	A	G	41	55	1	63	62	R	255	A
gi|91983532|gb|AE016795.2|	40166	A	G	131	47	0	50	62	R	255	A
gi|91983532|gb|AE016795.2|	40301	A	G	180	69	1	50	62	R	255	A
gi|91983532|gb|AE016795.2|	40337	A	T	255	116	1	63	62	W	255	A
gi|91983532|gb|AE016795.2|	40382	A	C	255	150	1	63	62	M	246	A
gi|91983532|gb|AE016795.2|	40529	A	C	170	60	1	63	62	M	255	A
gi|91983532|gb|AE016795.2|	40580	A	T	33	12	1	63	28	W	164	A
gi|91983532|gb|AE016795.2|	40613	T	C	240	104	1	63	62	Y	255	T
gi|91983532|gb|AE016795.2|	40652	T	C	255	136	1	63	62	Y	255	T
gi|91983532|gb|AE016795.2|	40679	T	A	232	106	1	49	62	W	255	T
gi|91983532|gb|AE016795.2|	40712	T	A	112	65	1	63	62	W	255	T
gi|91983532|gb|AE016795.2|	40812	G	A	113	69	1	63	62	R	255	G
gi|91983532|gb|AE016795.2|	40846	G	A	226	99	1	63	62	R	255	G
gi|91983532|gb|AE016795.2|	40876	A	C	45	50	1	63	62	M	255	A
gi|91983532|gb|AE016795.2|	40885	T	C	32	37	1	48	62	Y	253	T
gi|91983532|gb|AE016795.2|	40993	T	G	51	8	1	63	26	N	167	N
gi|91983532|gb|AE016795.2|	41050	A	G	101	41	1	48	62	R	255	A
gi|91983532|gb|AE016795.2|	41092	C	G	36	13	0	45	52	S	141	C
gi|91983532|gb|AE016795.2|	41112	C	T	80	29	0	50	62	Y	255	C
gi|91983532|gb|AE016795.2|	41134	T	C	37	20	0	40	52	Y	57	T
gi|91983532|gb|AE016795.2|	41135	T	G	53	20	0	40	36	K	53	T
gi|91983532|gb|AE016795.2|	41157	C	G	60	11	0	48	60	N	194	N
gi|91983532|gb|AE016795.2|	41173	G	A	33	10	0	45	56	R	186	G
gi|91983532|gb|AE016795.2|	41197	T	G	32	8	0	44	50	K	116	T
gi|91983532|gb|AE016795.2|	41209	C	T	97	35	1	63	62	Y	255	C
gi|91983532|gb|AE016795.2|	41242	A	G	138	37	1	61	62	N	255	N
gi|91983532|gb|AE016795.2|	41308	G	A	199	104	1	63	62	W	164	T
gi|91983532|gb|AE016795.2|	41446	A	G	56	97	1	63	62	R	255	A
gi|91983532|gb|AE016795.2|	41599	C	T	255	134	1	63	62	Y	255	C
gi|91983532|gb|AE016795.2|	41665	G	A	57	10	1	63	60	N	163	N
gi|91983532|gb|AE016795.2|	41668	A	G	77	28	1	63	56	R	255	A
gi|91983532|gb|AE016795.2|	41731	C	T	82	30	1	63	62	Y	255	C
gi|91983532|gb|AE016795.2|	41737	C	T	47	21	1	63	56	Y	255	C
gi|91983532|gb|AE016795.2|	41770	T	C	115	46	1	49	62	Y	170	T
gi|91983532|gb|AE016795.2|	41821	T	C	15	14	1	49	62	Y	108	T
gi|91983532|gb|AE016795.2|	41836	G	C	65	24	0	46	62	S	255	G
gi|91983532|gb|AE016795.2|	41898	G	A	87	20	1	63	62	N	255	N
gi|91983532|gb|AE016795.2|	41998	A	G	28	23	1	61	50	R	167	A
gi|91983532|gb|AE016795.2|	42046	A	G	102	41	1	63	62	R	255	A
gi|91983532|gb|AE016795.2|	42082	C	T	127	46	1	49	62	K	255	G
gi|91983532|gb|AE016795.2|	42121	A	G	139	59	0	47	62	R	255	A
gi|91983532|gb|AE016795.2|	42145	G	A	181	95	1	63	62	R	255	G
gi|91983532|gb|AE016795.2|	42193	A	C	189	149	1	63	62	M	255	A
gi|91983532|gb|AE016795.2|	42283	G	A	90	40	1	63	44	R	254	G
gi|91983532|gb|AE016795.2|	42324	T	A	255	127	1	63	62	W	255	T
gi|91983532|gb|AE016795.2|	42360	A	G	255	165	1	63	62	R	255	A
gi|91983532|gb|AE016795.2|	42431	G	A	217	125	1	63	62	R	255	G
gi|91983532|gb|AE016795.2|	42543	G	A	255	111	1	63	62	R	255	G
gi|91983532|gb|AE016795.2|	42636	C	T	60	17	1	63	34	Y	235	C
gi|91983532|gb|AE016795.2|	42639	C	G	35	18	1	63	60	S	195	C
gi|91983532|gb|AE016795.2|	42675	G	A	126	45	1	63	62	R	255	G
gi|91983532|gb|AE016795.2|	42726	G	A	63	40	1	47	62	R	255	G
gi|91983532|gb|AE016795.2|	42780	A	G	79	44	1	58	62	R	255	A
gi|91983532|gb|AE016795.2|	42822	C	G	84	35	1	63	62	S	255	C
gi|91983532|gb|AE016795.2|	42870	C	T	229	80	1	63	62	Y	255	C
gi|91983532|gb|AE016795.2|	42939	A	G	108	39	1	63	62	R	255	A
gi|91983532|gb|AE016795.2|	42966	C	T	40	26	1	43	62	Y	230	C
gi|91983532|gb|AE016795.2|	42996	G	A	255	115	1	63	62	R	255	G
gi|91983532|gb|AE016795.2|	43174	C	T	33	14	1	63	50	Y	252	C
gi|91983532|gb|AE016795.2|	43237	A	C	67	36	1	44	62	M	246	A
gi|91983532|gb|AE016795.2|	43347	G	A	65	24	0	49	62	R	255	G
gi|91983532|gb|AE016795.2|	43445	G	A	106	54	0	48	62	R	255	G
gi|91983532|gb|AE016795.2|	43500	G	C	73	46	1	58	62	S	255	G
gi|91983532|gb|AE016795.2|	43545	C	T	81	48	1	63	62	Y	255	C
gi|91983532|gb|AE016795.2|	43570	G	A	48	7	0	45	48	N	137	N
gi|91983532|gb|AE016795.2|	43605	T	C	38	14	0	47	62	Y	255	T
gi|91983532|gb|AE016795.2|	43632	G	C	86	47	1	48	62	S	255	G
gi|91983532|gb|AE016795.2|	43649	T	C	36	16	0	44	62	Y	171	T
gi|91983532|gb|AE016795.2|	43695	A	G	201	90	1	63	62	R	255	A
gi|91983532|gb|AE016795.2|	43734	C	T	126	33	1	61	62	N	255	N
gi|91983532|gb|AE016795.2|	43773	T	G	98	40	0	48	62	K	255	T
gi|91983532|gb|AE016795.2|	43800	C	T	128	87	1	63	62	Y	255	C
gi|91983532|gb|AE016795.2|	43848	C	T	255	142	1	63	62	Y	255	C
gi|91983532|gb|AE016795.2|	43899	A	G	255	110	1	63	62	R	255	A
gi|91983532|gb|AE016795.2|	43932	A	G	34	196	1	63	62	R	255	A
gi|91983532|gb|AE016795.2|	43971	A	G	172	66	1	63	62	R	255	A
gi|91983532|gb|AE016795.2|	44016	A	G	118	56	1	63	62	R	255	A
gi|91983532|gb|AE016795.2|	44073	C	T	255	124	1	63	62	N	255	N
gi|91983532|gb|AE016795.2|	44103	G	A	126	45	1	53	62	R	255	G
gi|91983532|gb|AE016795.2|	44184	G	A	27	5	1	63	32	R	48	G
gi|91983532|gb|AE016795.2|	44271	G	A	112	36	0	50	62	R	255	G
gi|91983532|gb|AE016795.2|	44316	C	T	40	27	1	63	62	Y	255	C
gi|91983532|gb|AE016795.2|	44349	G	T	117	42	1	63	62	K	255	G
gi|91983532|gb|AE016795.2|	44370	G	A	28	7	0	44	32	R	40	G
gi|91983532|gb|AE016795.2|	44382	G	A	151	71	1	63	62	R	255	G
gi|91983532|gb|AE016795.2|	44421	A	G	112	137	1	63	62	R	255	A
gi|91983532|gb|AE016795.2|	44520	G	T	33	14	0	45	34	K	37	G
gi|91983532|gb|AE016795.2|	44521	C	G	34	13	0	41	32	S	37	C
gi|91983532|gb|AE016795.2|	44597	A	G	170	60	1	63	62	R	255	A
gi|91983532|gb|AE016795.2|	44639	A	C	76	41	1	63	20	M	255	A
gi|91983532|gb|AE016795.2|	44691	T	C	49	18	1	49	62	Y	243	T
gi|91983532|gb|AE016795.2|	44716	T	C	38	72	1	63	62	Y	255	T
gi|91983532|gb|AE016795.2|	44758	T	G	159	74	1	63	62	K	255	T
gi|91983532|gb|AE016795.2|	44775	G	A	99	48	1	63	62	R	255	G
gi|91983532|gb|AE016795.2|	44805	A	T	198	108	1	63	62	W	255	A
gi|91983532|gb|AE016795.2|	44859	T	A	255	121	1	63	62	W	255	T
gi|91983532|gb|AE016795.2|	44951	A	C	158	61	1	63	62	M	255	A
gi|91983532|gb|AE016795.2|	45011	C	T	255	132	1	63	62	Y	255	C
gi|91983532|gb|AE016795.2|	45071	T	C	60	71	1	63	62	Y	255	T
gi|91983532|gb|AE016795.2|	45102	C	G	33	48	1	58	22	S	31	C
gi|91983532|gb|AE016795.2|	45134	A	G	63	27	1	48	62	R	255	A
gi|91983532|gb|AE016795.2|	45188	A	G	46	17	1	63	44	R	183	A
gi|91983532|gb|AE016795.2|	45263	A	G	36	24	1	63	26	R	216	A
gi|91983532|gb|AE016795.2|	45266	G	T	27	21	1	63	36	K	178	G
gi|91983532|gb|AE016795.2|	45305	A	G	197	100	1.12	53	62	S	190	C
gi|91983532|gb|AE016795.2|	45353	C	T	41	51	1	44	62	Y	255	C
gi|91983532|gb|AE016795.2|	45371	A	G	109	56	0	49	62	R	255	A
gi|91983532|gb|AE016795.2|	45398	G	A	57	21	0	50	62	R	255	G
gi|91983532|gb|AE016795.2|	45410	T	C	122	53	1	63	62	Y	255	T
gi|91983532|gb|AE016795.2|	45446	G	A	213	80	1	63	62	R	255	G
gi|91983532|gb|AE016795.2|	45476	A	C	153	42	1	63	62	N	255	N
gi|91983532|gb|AE016795.2|	45515	C	T	190	113	1	63	62	Y	255	C
gi|91983532|gb|AE016795.2|	45578	G	A	255	116	1	63	62	N	255	N
gi|91983532|gb|AE016795.2|	45692	G	T	62	27	1	63	54	K	255	G
gi|91983532|gb|AE016795.2|	45725	G	A	24	11	1	63	32	R	145	G
gi|91983532|gb|AE016795.2|	45737	G	A	84	25	1	47	62	W	255	T
gi|91983532|gb|AE016795.2|	45881	T	C	115	50	1	63	62	Y	255	T
gi|91983532|gb|AE016795.2|	45896	G	A	57	10	0	45	54	N	96	N
gi|91983532|gb|AE016795.2|	45944	A	G	121	65	1	63	62	R	255	A
gi|91983532|gb|AE016795.2|	45974	T	C	78	35	1	63	62	Y	255	T
gi|91983532|gb|AE016795.2|	46087	A	C	78	17	1	47	38	N	249	N
gi|91983532|gb|AE016795.2|	46217	T	G	40	15	1	63	32	K	255	T
gi|91983532|gb|AE016795.2|	46235	C	G	168	47	1	63	62	N	255	N
gi|91983532|gb|AE016795.2|	46271	A	G	208	73	1	63	62	R	255	A
gi|91983532|gb|AE016795.2|	46289	G	A	132	47	1	63	62	R	255	G
gi|91983532|gb|AE016795.2|	46325	T	A	37	25	1	63	28	W	202	T
gi|91983532|gb|AE016795.2|	46466	T	C	92	64	1	63	62	Y	192	T
gi|91983532|gb|AE016795.2|	46564	G	A	45	66	1	63	30	G	89	R
gi|91983532|gb|AE016795.2|	46565	A	G	31	62	1	63	44	A	77	R
gi|91983532|gb|AE016795.2|	46657	A	G	28	13	1	63	50	R	76	A
gi|91983532|gb|AE016795.2|	46782	A	G	54	9	0	42	54	N	119	N
gi|91983532|gb|AE016795.2|	46868	A	C	75	16	0	48	62	N	201	N
gi|91983532|gb|AE016795.2|	46927	A	C	167	69	0	48	62	M	255	A
gi|91983532|gb|AE016795.2|	46951	C	A	255	137	1	63	62	M	255	C
gi|91983532|gb|AE016795.2|	47039	C	G	15	8	1	63	26	K	70	T
gi|91983532|gb|AE016795.2|	47075	A	T	60	49	1	63	62	W	255	A
gi|91983532|gb|AE016795.2|	47132	C	T	71	26	0	47	62	Y	255	C
gi|91983532|gb|AE016795.2|	47153	A	G	33	21	0	44	46	R	78	A
gi|91983532|gb|AE016795.2|	47165	G	A	195	64	1	63	62	R	255	G
gi|91983532|gb|AE016795.2|	47222	T	C	29	9	1	61	26	Y	77	T
gi|91983532|gb|AE016795.2|	47228	G	C	107	43	1	63	62	S	255	G
gi|91983532|gb|AE016795.2|	47319	G	A	255	111	1	63	62	R	255	G
gi|91983532|gb|AE016795.2|	47365	G	A	218	128	1	63	62	R	255	G
gi|91983532|gb|AE016795.2|	47438	C	T	154	77	1	63	62	Y	255	C
gi|91983532|gb|AE016795.2|	47561	T	C	54	9	0	45	54	N	124	N
gi|91983532|gb|AE016795.2|	47689	C	T	65	28	1	63	62	Y	248	C
gi|91983532|gb|AE016795.2|	47692	A	G	71	26	1	63	62	R	255	A
gi|91983532|gb|AE016795.2|	47844	T	C	181	104	1	50	62	Y	255	T
gi|91983532|gb|AE016795.2|	47872	A	C	61	64	1	63	62	M	255	A
gi|91983532|gb|AE016795.2|	47918	G	C	255	96	1	63	62	Y	253	T
gi|91983532|gb|AE016795.2|	47975	C	T	126	73	1	63	62	Y	255	C
gi|91983532|gb|AE016795.2|	48041	G	A	36	23	0	47	62	R	255	G
gi|91983532|gb|AE016795.2|	48087	G	C	37	23	0	49	62	S	236	G
gi|91983532|gb|AE016795.2|	48115	T	G	255	116	1	63	62	K	255	T
gi|91983532|gb|AE016795.2|	48152	T	C	134	53	1	63	62	Y	255	T
gi|91983532|gb|AE016795.2|	48197	T	G	31	9	1	63	38	K	98	T
gi|91983532|gb|AE016795.2|	48239	G	A	255	113	1	63	62	R	255	G
gi|91983532|gb|AE016795.2|	48260	A	G	255	111	1	63	62	R	255	A
gi|91983532|gb|AE016795.2|	48308	G	A	126	94	1	63	62	R	255	G
gi|91983532|gb|AE016795.2|	48353	G	T	161	57	1	63	62	K	255	G
gi|91983532|gb|AE016795.2|	48374	T	C	32	9	0	47	54	Y	179	T
gi|91983532|gb|AE016795.2|	48407	A	C	68	58	1	63	62	M	255	A
gi|91983532|gb|AE016795.2|	48455	G	A	32	8	1	63	30	R	140	G
gi|91983532|gb|AE016795.2|	48485	C	A	109	44	0	49	62	M	255	C
gi|91983532|gb|AE016795.2|	48516	A	G	61	39	1	48	62	R	255	A
gi|91983532|gb|AE016795.2|	48545	A	G	24	17	1	63	52	R	107	A
gi|91983532|gb|AE016795.2|	48574	A	G	88	49	1	63	62	R	255	A
gi|91983532|gb|AE016795.2|	48635	T	C	94	37	1	63	62	Y	255	T
gi|91983532|gb|AE016795.2|	48641	G	A	13	26	1	63	62	R	78	G
gi|91983532|gb|AE016795.2|	48674	A	G	255	100	1	63	62	R	255	A
gi|91983532|gb|AE016795.2|	48701	T	G	230	126	1	63	62	K	255	T
gi|91983532|gb|AE016795.2|	48749	A	G	229	126	1	63	62	R	255	A
gi|91983532|gb|AE016795.2|	48812	G	A	255	134	1	63	62	M	203	C
gi|91983532|gb|AE016795.2|	48869	T	C	36	22	1	61	56	Y	204	T
gi|91983532|gb|AE016795.2|	48887	G	A	61	47	1	63	62	R	255	G
gi|91983532|gb|AE016795.2|	48947	C	T	75	16	1	63	28	N	255	N
gi|91983532|gb|AE016795.2|	48967	G	A	196	67	1	63	62	W	255	T
gi|91983532|gb|AE016795.2|	49166	G	A	203	76	1	63	62	R	255	G
gi|91983532|gb|AE016795.2|	49211	C	T	74	49	1	61	62	Y	255	C
gi|91983532|gb|AE016795.2|	49280	T	C	255	103	1	63	62	Y	255	T
gi|91983532|gb|AE016795.2|	49337	G	T	241	84	1	63	62	K	255	G
gi|91983532|gb|AE016795.2|	49371	T	A	229	67	1	63	62	N	255	N
gi|91983532|gb|AE016795.2|	49464	A	G	199	121	1	63	62	R	166	A
gi|91983532|gb|AE016795.2|	49496	A	G	36	13	0	47	62	R	130	A
gi|91983532|gb|AE016795.2|	49505	A	C	95	39	1	63	62	M	255	A
gi|91983532|gb|AE016795.2|	49559	C	T	248	92	1	63	62	Y	255	C
gi|91983532|gb|AE016795.2|	49664	T	C	42	5	1	63	32	N	82	N
gi|91983532|gb|AE016795.2|	49673	T	C	34	19	1	63	62	Y	255	T
gi|91983532|gb|AE016795.2|	49810	G	A	255	119	1	63	62	R	255	G
gi|91983532|gb|AE016795.2|	49926	G	T	163	90	1	63	62	K	255	G
gi|91983532|gb|AE016795.2|	49976	A	C	31	12	1	63	28	M	121	A
gi|91983532|gb|AE016795.2|	49979	T	A	29	10	1	63	30	W	53	T
gi|91983532|gb|AE016795.2|	50128	T	C	60	22	1	53	62	Y	255	T
gi|91983532|gb|AE016795.2|	50231	A	G	10	23	1	63	30	S	225	C
gi|91983532|gb|AE016795.2|	50267	C	T	249	98	1	63	62	Y	255	C
gi|91983532|gb|AE016795.2|	50318	A	G	109	44	1	63	62	R	255	A
gi|91983532|gb|AE016795.2|	50332	T	A	126	43	1	63	62	R	255	G
gi|91983532|gb|AE016795.2|	50395	T	C	55	139	1	63	56	Y	81	T
gi|91983532|gb|AE016795.2|	50396	A	G	57	136	1	63	54	R	68	A
gi|91983532|gb|AE016795.2|	50471	C	T	29	8	0	44	36	W	49	A
gi|91983532|gb|AE016795.2|	50501	T	G	71	26	0	46	62	K	255	T
gi|91983532|gb|AE016795.2|	50528	G	A	32	9	0	48	54	R	142	G
gi|91983532|gb|AE016795.2|	50702	A	G	153	63	1	63	62	R	255	A
gi|91983532|gb|AE016795.2|	50735	G	A	138	37	1	63	62	N	255	N
gi|91983532|gb|AE016795.2|	50777	A	G	108	27	0	46	62	N	255	N
gi|91983532|gb|AE016795.2|	50843	A	T	38	14	1	58	44	W	235	A
gi|91983532|gb|AE016795.2|	50891	T	C	40	28	1	63	44	Y	255	T
gi|91983532|gb|AE016795.2|	50957	C	T	73	45	1	63	62	Y	255	C
gi|91983532|gb|AE016795.2|	50981	C	T	49	46	1	63	62	Y	255	C
gi|91983532|gb|AE016795.2|	51032	A	G	33	19	1	63	56	R	132	A
gi|91983532|gb|AE016795.2|	51059	A	G	14	27	1	63	20	K	255	T
gi|91983532|gb|AE016795.2|	51101	G	T	29	14	0	43	52	K	107	G
gi|91983532|gb|AE016795.2|	51128	C	T	162	67	0	50	62	Y	255	C
gi|91983532|gb|AE016795.2|	51155	G	C	105	57	1	49	62	S	255	G
gi|91983532|gb|AE016795.2|	51191	C	G	26	32	1	63	62	S	195	C
gi|91983532|gb|AE016795.2|	51209	T	A	66	32	0	47	62	W	255	T
gi|91983532|gb|AE016795.2|	51236	C	T	60	73	1	63	62	Y	255	C
gi|91983532|gb|AE016795.2|	51299	G	A	255	106	1	63	62	R	255	G
gi|91983532|gb|AE016795.2|	51569	T	C	101	41	1	49	62	Y	230	T
gi|91983532|gb|AE016795.2|	51590	G	C	52	33	1	48	62	S	255	G
gi|91983532|gb|AE016795.2|	51671	G	T	39	23	1	63	62	K	255	G
gi|91983532|gb|AE016795.2|	51785	A	T	57	10	0	47	56	N	241	N
gi|91983532|gb|AE016795.2|	51799	A	C	37	15	1	63	44	M	155	A
gi|91983532|gb|AE016795.2|	51848	T	C	255	154	1	63	62	Y	255	T
gi|91983532|gb|AE016795.2|	51947	C	T	18	20	1	46	50	Y	98	C
gi|91983532|gb|AE016795.2|	52016	G	A	164	58	1	63	62	R	255	G
gi|91983532|gb|AE016795.2|	52151	G	A	66	13	1	63	42	N	214	N
gi|91983532|gb|AE016795.2|	52202	G	A	91	33	1	63	62	R	255	G
gi|91983532|gb|AE016795.2|	52292	T	G	68	39	1	63	62	K	255	T
gi|91983532|gb|AE016795.2|	52358	A	T	164	63	1	63	62	W	255	A
gi|91983532|gb|AE016795.2|	52571	G	A	97	57	1	61	62	W	238	T
gi|91983532|gb|AE016795.2|	52651	C	T	181	78	1	63	62	Y	255	C
gi|91983532|gb|AE016795.2|	52727	G	T	103	65	1	63	62	K	255	G
gi|91983532|gb|AE016795.2|	52911	T	C	35	14	1	58	62	Y	173	T
gi|91983532|gb|AE016795.2|	53045	G	A	5	101	1	63	62	R	255	G
gi|91983532|gb|AE016795.2|	53085	T	C	198	75	1	63	62	Y	255	T
gi|91983532|gb|AE016795.2|	53103	T	C	31	17	0	44	60	Y	138	T
gi|91983532|gb|AE016795.2|	53122	A	C	163	63	1	63	62	M	255	A
gi|91983532|gb|AE016795.2|	53160	C	T	208	75	0	48	62	Y	255	C
gi|91983532|gb|AE016795.2|	53223	A	T	255	110	1	63	62	K	255	G
gi|91983532|gb|AE016795.2|	53283	A	C	15	32	1	63	62	M	206	A
gi|91983532|gb|AE016795.2|	53361	G	A	227	90	1	63	62	R	255	G
gi|91983532|gb|AE016795.2|	53390	T	A	47	42	1	48	62	W	255	T
gi|91983532|gb|AE016795.2|	53427	C	T	255	122	1	63	62	Y	255	C
gi|91983532|gb|AE016795.2|	53526	G	C	68	29	1	63	44	S	255	G
gi|91983532|gb|AE016795.2|	53530	A	C	28	6	1	58	30	M	47	A
gi|91983532|gb|AE016795.2|	53585	A	C	123	32	0	46	62	N	140	N
gi|91983532|gb|AE016795.2|	53598	G	A	34	23	0	44	62	R	198	G
gi|91983532|gb|AE016795.2|	53735	C	A	232	121	1	63	62	M	255	C
gi|91983532|gb|AE016795.2|	53765	T	C	102	88	1	63	62	Y	255	T
gi|91983532|gb|AE016795.2|	53793	C	T	65	24	0	48	62	Y	255	C
gi|91983532|gb|AE016795.2|	53825	G	A	44	20	1	63	48	R	190	G
gi|91983532|gb|AE016795.2|	53868	C	T	63	27	1	63	62	Y	255	C
gi|91983532|gb|AE016795.2|	53900	G	A	202	71	1	63	62	R	255	G
gi|91983532|gb|AE016795.2|	53918	C	T	116	74	1	63	62	Y	255	C
gi|91983532|gb|AE016795.2|	53954	T	C	42	32	1	48	62	Y	225	T
gi|91983532|gb|AE016795.2|	54155	A	G	141	60	1	63	62	R	255	A
gi|91983532|gb|AE016795.2|	54167	C	T	32	12	0	47	56	Y	181	C
gi|91983532|gb|AE016795.2|	54254	C	T	28	5	0	45	42	Y	45	C
gi|91983532|gb|AE016795.2|	54287	G	A	53	32	1	63	62	M	160	C
gi|91983532|gb|AE016795.2|	54419	T	C	255	115	1	63	62	Y	255	T
gi|91983532|gb|AE016795.2|	54669	A	T	255	140	1	63	62	W	255	A
gi|91983532|gb|AE016795.2|	54862	T	G	186	76	1	63	62	K	255	T
gi|91983532|gb|AE016795.2|	54970	C	T	255	106	1	63	62	Y	255	C
gi|91983532|gb|AE016795.2|	54994	A	C	245	101	1	63	62	M	255	A
gi|91983532|gb|AE016795.2|	55283	A	G	99	48	1	63	62	R	255	A
gi|91983532|gb|AE016795.2|	55297	A	G	96	47	1	63	62	R	255	A
gi|91983532|gb|AE016795.2|	55423	A	G	255	131	1	63	62	R	255	A
gi|91983532|gb|AE016795.2|	55535	T	C	136	85	1	63	62	Y	255	T
gi|91983532|gb|AE016795.2|	55567	G	T	25	60	1	58	62	K	253	G
gi|91983532|gb|AE016795.2|	55603	G	A	255	126	1	63	62	R	255	G
gi|91983532|gb|AE016795.2|	55703	T	C	167	57	1	49	62	S	255	G
gi|91983532|gb|AE016795.2|	55730	G	A	246	86	1	63	62	R	255	G
gi|91983532|gb|AE016795.2|	55766	C	A	108	39	1	63	62	M	255	C
gi|91983532|gb|AE016795.2|	55814	T	G	32	24	1	61	62	K	110	T
gi|91983532|gb|AE016795.2|	55863	C	T	38	20	1	63	62	Y	255	C
gi|91983532|gb|AE016795.2|	55868	T	C	32	24	1	63	62	Y	255	T
gi|91983532|gb|AE016795.2|	55920	A	G	39	43	1	63	62	R	255	A
gi|91983532|gb|AE016795.2|	56047	C	T	57	10	0	46	44	N	142	N
gi|91983532|gb|AE016795.2|	56111	C	T	95	39	1	63	62	Y	255	C
gi|91983532|gb|AE016795.2|	56127	T	C	30	10	0	43	50	Y	67	T
gi|91983532|gb|AE016795.2|	56148	T	C	161	133	1	63	62	Y	255	T
gi|91983532|gb|AE016795.2|	56201	T	C	170	102	1	63	62	Y	255	T
gi|91983532|gb|AE016795.2|	56258	T	C	52	101	1	63	62	Y	255	T
gi|91983532|gb|AE016795.2|	56294	A	G	255	169	1	63	62	R	214	A
gi|91983532|gb|AE016795.2|	56321	C	A	230	96	1	49	62	M	255	C
gi|91983532|gb|AE016795.2|	56345	A	T	35	17	0	43	46	W	69	A
gi|91983532|gb|AE016795.2|	56354	G	A	36	22	0	43	62	R	157	G
gi|91983532|gb|AE016795.2|	56381	G	T	120	31	0	50	62	N	255	N
gi|91983532|gb|AE016795.2|	56414	G	A	30	9	1	63	28	R	93	G
gi|91983532|gb|AE016795.2|	56483	T	C	255	135	1	63	62	Y	255	T
gi|91983532|gb|AE016795.2|	56513	A	G	48	25	1	63	26	R	255	A
gi|91983532|gb|AE016795.2|	56612	A	G	66	13	1	63	48	N	250	N
gi|91983532|gb|AE016795.2|	56630	C	T	134	49	1	63	62	Y	255	C
gi|91983532|gb|AE016795.2|	56663	A	G	102	104	1	63	62	R	255	A
gi|91983532|gb|AE016795.2|	56699	G	A	190	82	1	63	62	R	255	G
gi|91983532|gb|AE016795.2|	56720	A	T	135	48	0	48	62	W	255	A
gi|91983532|gb|AE016795.2|	56747	T	C	255	97	1	63	62	N	255	N
gi|91983532|gb|AE016795.2|	56883	A	C	40	24	1	63	62	M	236	A
gi|91983532|gb|AE016795.2|	56906	A	G	75	16	0	49	50	N	232	N
gi|91983532|gb|AE016795.2|	56978	G	A	206	78	1	63	62	R	255	G
gi|91983532|gb|AE016795.2|	57110	T	C	255	135	1	63	62	Y	230	T
gi|91983532|gb|AE016795.2|	57194	A	C	255	103	1	49	62	M	255	A
gi|91983532|gb|AE016795.2|	57212	T	A	54	51	1	63	62	W	146	T
gi|91983532|gb|AE016795.2|	57269	G	A	105	26	1	63	62	N	255	N
gi|91983532|gb|AE016795.2|	57307	C	A	184	65	0	48	62	M	255	C
gi|91983532|gb|AE016795.2|	57335	T	C	38	14	1	46	62	Y	181	T
gi|91983532|gb|AE016795.2|	57347	A	G	92	46	1	63	62	R	255	A
gi|91983532|gb|AE016795.2|	57390	A	G	154	69	1	61	62	R	255	A
gi|91983532|gb|AE016795.2|	57448	G	A	55	38	1	63	62	R	255	G
gi|91983532|gb|AE016795.2|	57456	G	A	36	17	1	63	62	R	249	G
gi|91983532|gb|AE016795.2|	57522	A	G	200	75	1	63	62	R	255	A
gi|91983532|gb|AE016795.2|	57545	C	T	120	31	0	48	62	N	255	N
gi|91983532|gb|AE016795.2|	57579	C	A	98	40	0	49	62	M	255	C
gi|91983532|gb|AE016795.2|	57603	C	T	206	87	1	63	62	Y	64	C
gi|91983532|gb|AE016795.2|	57672	G	C	85	113	1	63	62	S	255	G
gi|91983532|gb|AE016795.2|	57732	C	A	99	24	0	46	62	N	217	N
gi|91983532|gb|AE016795.2|	57750	A	C	29	8	1	41	50	M	73	A
gi|91983532|gb|AE016795.2|	57771	T	G	217	76	1	63	62	K	255	T
gi|91983532|gb|AE016795.2|	57836	G	C	54	20	1	63	62	S	255	G
gi|91983532|gb|AE016795.2|	57842	A	G	49	42	1	63	62	R	255	A
gi|91983532|gb|AE016795.2|	57879	C	T	87	43	1	55	62	W	201	A
gi|91983532|gb|AE016795.2|	57915	C	T	196	56	1	63	62	N	255	N
gi|91983532|gb|AE016795.2|	57972	C	T	199	66	1	63	62	W	255	A
gi|91983532|gb|AE016795.2|	58011	T	C	60	45	1	63	62	Y	255	T
gi|91983532|gb|AE016795.2|	58065	T	C	35	15	1	63	38	Y	186	T
gi|91983532|gb|AE016795.2|	58110	G	A	47	21	1	63	62	R	196	G
gi|91983532|gb|AE016795.2|	58164	G	A	84	139	1	63	62	R	255	G
gi|91983532|gb|AE016795.2|	58210	C	T	111	49	1	63	62	Y	255	C
gi|91983532|gb|AE016795.2|	58246	G	C	31	22	1	63	40	S	229	G
gi|91983532|gb|AE016795.2|	58293	A	G	60	114	1	63	62	R	255	A
gi|91983532|gb|AE016795.2|	58392	C	T	184	79	1	63	62	Y	255	C
gi|91983532|gb|AE016795.2|	58443	A	G	127	72	1	63	62	R	255	A
gi|91983532|gb|AE016795.2|	58476	C	T	73	65	1	63	62	Y	255	C
gi|91983532|gb|AE016795.2|	58704	A	G	138	81	1	63	62	R	255	A
gi|91983532|gb|AE016795.2|	58737	T	A	249	117	1	63	62	W	255	T
gi|91983532|gb|AE016795.2|	58791	T	C	7	15	0	46	38	Y	89	T
gi|91983532|gb|AE016795.2|	58797	C	T	33	19	1	61	62	Y	94	C
gi|91983532|gb|AE016795.2|	58854	T	A	38	14	1	63	36	W	242	T
gi|91983532|gb|AE016795.2|	58896	C	T	40	15	1	63	28	Y	255	C
gi|91983532|gb|AE016795.2|	58899	C	G	29	7	1	45	40	S	85	C
gi|91983532|gb|AE016795.2|	59176	C	T	188	81	1	63	62	Y	255	C
gi|91983532|gb|AE016795.2|	59269	T	A	255	119	1	63	62	W	255	T
gi|91983532|gb|AE016795.2|	59335	A	C	44	30	1	63	62	M	255	A
gi|91983532|gb|AE016795.2|	59377	T	C	127	50	1	63	62	Y	255	T
gi|91983532|gb|AE016795.2|	59434	G	T	132	50	1	63	62	K	255	G
gi|91983532|gb|AE016795.2|	59467	A	T	78	17	0	46	62	N	255	N
gi|91983532|gb|AE016795.2|	59494	T	C	141	38	0	47	62	N	255	N
gi|91983532|gb|AE016795.2|	59560	A	G	44	23	1	63	56	R	209	A
gi|91983532|gb|AE016795.2|	59632	G	T	91	57	1	63	62	K	255	G
gi|91983532|gb|AE016795.2|	59692	A	C	255	168	1	63	62	M	255	A
gi|91983532|gb|AE016795.2|	59731	G	A	76	50	1	63	62	R	255	G
gi|91983532|gb|AE016795.2|	59743	G	T	51	8	0	47	54	N	150	N
gi|91983532|gb|AE016795.2|	59767	A	G	223	98	1	63	62	R	255	A
gi|91983532|gb|AE016795.2|	59839	T	A	182	110	1	63	62	W	255	T
gi|91983532|gb|AE016795.2|	59893	A	G	255	102	1	63	62	R	255	A
gi|91983532|gb|AE016795.2|	59981	T	C	86	61	1	55	62	Y	255	T
gi|91983532|gb|AE016795.2|	60013	C	T	255	128	1	63	62	Y	254	C
gi|91983532|gb|AE016795.2|	60043	C	T	207	78	1	63	62	Y	255	C
gi|91983532|gb|AE016795.2|	60157	A	G	78	23	1	63	62	S	227	C
gi|91983532|gb|AE016795.2|	60172	C	T	132	35	1	63	62	N	255	N
gi|91983532|gb|AE016795.2|	60208	T	C	56	38	1	63	52	Y	255	T
gi|91983532|gb|AE016795.2|	60241	C	T	61	37	1	63	62	Y	255	C
gi|91983532|gb|AE016795.2|	60271	C	T	65	24	1	61	62	Y	255	C
gi|91983532|gb|AE016795.2|	60310	T	C	99	35	1	63	56	Y	243	T
gi|91983532|gb|AE016795.2|	60346	C	T	255	110	1	63	62	Y	255	C
gi|91983532|gb|AE016795.2|	60403	C	T	112	45	1	63	62	Y	255	C
gi|91983532|gb|AE016795.2|	60439	G	A	218	102	1	63	62	R	255	G
gi|91983532|gb|AE016795.2|	60484	C	T	187	71	1	61	62	Y	255	C
gi|91983532|gb|AE016795.2|	60574	A	G	38	49	1	63	62	R	255	A
gi|91983532|gb|AE016795.2|	60601	G	A	68	25	1	63	62	R	255	G
gi|91983532|gb|AE016795.2|	60651	A	G	164	58	1	63	62	R	255	A
gi|91983532|gb|AE016795.2|	60675	G	T	24	6	0	46	26	Y	55	C
gi|91983532|gb|AE016795.2|	60708	T	C	43	75	1	63	62	Y	255	T
gi|91983532|gb|AE016795.2|	60753	T	A	33	10	1	48	50	W	170	T
gi|91983532|gb|AE016795.2|	60867	A	G	31	8	1	63	26	R	111	A
gi|91983532|gb|AE016795.2|	60903	T	C	28	7	1	47	54	Y	113	T
gi|91983532|gb|AE016795.2|	60945	G	A	34	11	1	63	38	R	174	G
gi|91983532|gb|AE016795.2|	60985	A	G	255	120	1	63	62	S	255	C
gi|91983532|gb|AE016795.2|	61056	A	G	146	52	1	63	62	R	255	A
gi|91983532|gb|AE016795.2|	61074	C	T	40	31	1	53	62	Y	255	C
gi|91983532|gb|AE016795.2|	61103	T	G	129	228	1	63	62	K	255	T
gi|91983532|gb|AE016795.2|	61136	G	A	117	42	1	63	62	R	255	G
gi|91983532|gb|AE016795.2|	61156	G	A	28	8	1	47	50	R	109	G
gi|91983532|gb|AE016795.2|	61184	T	C	255	116	1	63	62	Y	255	T
gi|91983532|gb|AE016795.2|	61223	A	G	57	10	1	63	24	N	131	N
gi|91983532|gb|AE016795.2|	61251	T	C	33	10	0	45	48	Y	126	T
gi|91983532|gb|AE016795.2|	61265	G	A	47	28	1	63	62	R	255	G
gi|91983532|gb|AE016795.2|	61312	C	A	36	36	1	44	62	M	202	C
gi|91983532|gb|AE016795.2|	61367	T	C	44	41	1	63	62	Y	238	T
gi|91983532|gb|AE016795.2|	61439	C	T	179	98	1	63	62	Y	255	C
gi|91983532|gb|AE016795.2|	61481	G	A	118	134	1	63	62	R	255	G
gi|91983532|gb|AE016795.2|	61526	A	G	111	72	1	63	62	R	255	A
gi|91983532|gb|AE016795.2|	61544	A	G	35	20	0	47	62	R	219	A
gi|91983532|gb|AE016795.2|	61562	A	G	49	18	0	49	62	R	255	A
gi|91983532|gb|AE016795.2|	61581	G	C	30	10	0	43	48	S	73	G
gi|91983532|gb|AE016795.2|	61592	C	T	68	29	1	63	62	Y	235	C
gi|91983532|gb|AE016795.2|	61657	C	T	72	26	1	63	62	Y	255	C
gi|91983532|gb|AE016795.2|	61688	G	A	73	31	1	63	62	R	255	G
gi|91983532|gb|AE016795.2|	61779	G	T	46	24	0	46	62	K	255	G
gi|91983532|gb|AE016795.2|	61818	G	C	145	61	1	63	62	S	255	G
gi|91983532|gb|AE016795.2|	61839	T	C	171	48	1	63	62	N	255	N
gi|91983532|gb|AE016795.2|	61878	G	A	162	45	1	63	62	N	255	N
gi|91983532|gb|AE016795.2|	61929	T	C	100	36	1	63	62	Y	255	T
gi|91983532|gb|AE016795.2|	61996	C	A	47	18	1	46	50	M	208	C
gi|91983532|gb|AE016795.2|	62028	G	A	108	27	1	63	62	N	255	N
gi|91983532|gb|AE016795.2|	62040	C	T	68	29	0	48	62	Y	245	C
gi|91983532|gb|AE016795.2|	62112	G	A	168	114	1	63	62	R	255	G
gi|91983532|gb|AE016795.2|	62143	G	T	48	102	1	63	62	K	255	G
gi|91983532|gb|AE016795.2|	62185	T	C	63	23	1	63	62	Y	255	T
gi|91983532|gb|AE016795.2|	62273	G	A	76	47	1	63	62	R	255	G
gi|91983532|gb|AE016795.2|	62352	A	G	159	84	1	58	62	R	255	A
gi|91983532|gb|AE016795.2|	62406	G	A	42	5	0	45	32	N	70	N
gi|91983532|gb|AE016795.2|	62424	T	C	22	8	0	45	50	Y	44	T
gi|91983532|gb|AE016795.2|	62475	A	G	60	11	0	47	48	N	150	N
gi|91983532|gb|AE016795.2|	62499	C	A	33	10	1	45	28	M	108	C
gi|91983532|gb|AE016795.2|	62500	C	T	28	14	1	63	32	Y	92	C
gi|91983532|gb|AE016795.2|	62538	A	G	229	67	1	63	62	N	255	N
gi|91983532|gb|AE016795.2|	62566	A	G	117	47	1	52	62	R	255	A
gi|91983532|gb|AE016795.2|	62604	A	G	38	14	1	63	36	R	182	A
gi|91983532|gb|AE016795.2|	62670	T	C	48	7	0	45	48	N	102	N
gi|91983532|gb|AE016795.2|	62680	C	A	30	7	0	45	24	M	42	C
gi|91983532|gb|AE016795.2|	62699	G	A	78	33	1	63	62	R	255	G
gi|91983532|gb|AE016795.2|	62769	T	C	184	62	1	63	62	S	255	G
gi|91983532|gb|AE016795.2|	62787	T	G	97	35	1	49	62	K	254	T
gi|91983532|gb|AE016795.2|	62832	C	T	143	83	1	63	62	Y	255	C
gi|91983532|gb|AE016795.2|	62862	G	A	45	6	1	40	32	N	100	N
gi|91983532|gb|AE016795.2|	62865	G	C	33	10	1	63	44	S	124	G
gi|91983532|gb|AE016795.2|	62901	A	G	247	97	1	63	62	R	255	A
gi|91983532|gb|AE016795.2|	62958	G	T	213	80	1	63	62	K	255	G
gi|91983532|gb|AE016795.2|	62996	T	C	36	17	0	43	62	S	101	G
gi|91983532|gb|AE016795.2|	63004	G	T	37	43	1	63	44	K	255	G
gi|91983532|gb|AE016795.2|	63075	A	G	69	14	0	48	62	N	207	N
gi|91983532|gb|AE016795.2|	63159	C	A	63	48	1	63	62	M	255	C
gi|91983532|gb|AE016795.2|	63168	G	A	42	5	1	45	38	N	63	N
gi|91983532|gb|AE016795.2|	63184	A	G	90	37	0	50	62	R	255	A
gi|91983532|gb|AE016795.2|	63207	G	A	255	131	1	63	62	R	255	G
gi|91983532|gb|AE016795.2|	63238	C	T	57	10	1	63	50	N	243	N
gi|91983532|gb|AE016795.2|	63243	T	C	117	30	1	63	62	N	255	N
gi|91983532|gb|AE016795.2|	63282	C	T	63	12	1	51	24	N	166	N
gi|91983532|gb|AE016795.2|	63387	G	A	81	36	0	48	62	R	255	G
gi|91983532|gb|AE016795.2|	63423	A	C	132	47	1	63	62	M	255	A
gi|91983532|gb|AE016795.2|	63465	A	T	33	37	1	63	62	W	145	A
gi|91983532|gb|AE016795.2|	63503	T	C	35	16	1	49	42	Y	153	T
gi|91983532|gb|AE016795.2|	63516	A	G	43	23	1	58	50	R	255	A
gi|91983532|gb|AE016795.2|	63612	A	G	240	117	1	63	62	R	255	A
gi|91983532|gb|AE016795.2|	63705	A	G	255	151	1	63	62	R	199	A
gi|91983532|gb|AE016795.2|	63753	C	T	190	93	1	55	62	Y	255	C
gi|91983532|gb|AE016795.2|	63780	T	G	255	169	1	63	62	K	130	T
gi|91983532|gb|AE016795.2|	63942	T	C	95	69	1	63	62	Y	255	T
gi|91983532|gb|AE016795.2|	63960	G	A	39	25	0	45	62	R	172	G
gi|91983532|gb|AE016795.2|	64094	C	T	60	22	0	47	62	Y	226	C
gi|91983532|gb|AE016795.2|	64121	G	A	27	9	0	40	48	R	50	G
gi|91983532|gb|AE016795.2|	64130	G	A	38	12	0	47	26	W	144	T
gi|91983532|gb|AE016795.2|	64158	T	C	8	24	0	48	30	Y	77	T
gi|91983532|gb|AE016795.2|	64169	G	A	192	73	1	63	62	R	255	G
gi|91983532|gb|AE016795.2|	64217	A	G	149	67	1	63	62	R	255	A
gi|91983532|gb|AE016795.2|	64343	A	G	35	22	1	63	62	R	255	A
gi|91983532|gb|AE016795.2|	64349	A	G	45	6	0	46	38	N	60	N
gi|91983532|gb|AE016795.2|	64458	A	G	57	21	1	63	56	R	255	A
gi|91983532|gb|AE016795.2|	64481	C	T	163	67	1	63	62	Y	255	C
gi|91983532|gb|AE016795.2|	64529	A	T	70	61	1	63	62	W	255	A
gi|91983532|gb|AE016795.2|	64682	A	C	60	135	1	63	62	M	255	A
gi|91983532|gb|AE016795.2|	64726	T	C	132	52	1	63	62	Y	255	T
gi|91983532|gb|AE016795.2|	64760	T	G	253	99	1	63	62	K	255	T
gi|91983532|gb|AE016795.2|	64794	A	G	8	23	1	63	28	R	163	A
gi|91983532|gb|AE016795.2|	64821	C	G	196	96	1	63	62	S	255	C
gi|91983532|gb|AE016795.2|	64853	C	G	17	19	1	63	62	S	255	C
gi|91983532|gb|AE016795.2|	64901	C	A	31	7	0	40	26	M	53	C
gi|91983532|gb|AE016795.2|	64919	C	T	47	21	1	63	62	Y	236	C
gi|91983532|gb|AE016795.2|	64949	C	T	133	100	1	48	62	Y	255	C
gi|91983532|gb|AE016795.2|	64968	A	C	120	43	0	47	62	M	255	A
gi|91983532|gb|AE016795.2|	64991	A	G	255	115	1	63	62	R	255	A
gi|91983532|gb|AE016795.2|	65081	A	G	80	47	1	63	62	R	180	A
gi|91983532|gb|AE016795.2|	65105	C	A	45	24	1	63	62	M	255	C
gi|91983532|gb|AE016795.2|	65148	C	T	39	48	1	63	62	Y	255	C
gi|91983532|gb|AE016795.2|	65159	C	T	32	11	1	42	48	Y	95	C
gi|91983532|gb|AE016795.2|	65211	T	C	49	22	0	48	62	Y	183	T
gi|91983532|gb|AE016795.2|	65237	C	A	158	78	0	50	62	M	255	C
gi|91983532|gb|AE016795.2|	65268	G	T	44	55	1	63	24	K	255	G
gi|91983532|gb|AE016795.2|	65303	C	A	49	39	1	61	62	M	255	C
gi|91983532|gb|AE016795.2|	65321	C	T	47	26	1	49	62	Y	194	C
gi|91983532|gb|AE016795.2|	65345	A	G	51	29	0	48	62	R	255	A
gi|91983532|gb|AE016795.2|	65369	C	T	34	14	0	46	52	Y	247	C
gi|91983532|gb|AE016795.2|	65465	T	C	32	23	1	51	62	Y	135	T
gi|91983532|gb|AE016795.2|	65471	C	T	26	21	0	45	40	Y	87	C
gi|91983532|gb|AE016795.2|	65498	A	G	255	132	1	63	62	R	255	A
gi|91983532|gb|AE016795.2|	65591	G	A	58	44	1	63	62	R	45	G
gi|91983532|gb|AE016795.2|	65982	A	G	56	102	1	63	62	R	255	A
gi|91983532|gb|AE016795.2|	66030	A	G	180	96	1	63	62	R	255	A
gi|91983532|gb|AE016795.2|	66102	A	G	255	158	1	63	62	R	255	A
gi|91983532|gb|AE016795.2|	66183	A	T	107	43	1	63	62	W	255	A
gi|91983532|gb|AE016795.2|	66216	A	G	188	121	1	63	62	R	211	A
gi|91983532|gb|AE016795.2|	66380	G	T	130	66	1	63	62	K	255	G
gi|91983532|gb|AE016795.2|	66486	G	C	193	68	1	63	62	S	255	G
gi|91983532|gb|AE016795.2|	66506	C	T	99	24	1	63	62	N	255	N
gi|91983532|gb|AE016795.2|	66557	C	A	28	11	1	63	48	M	169	C
gi|91983532|gb|AE016795.2|	66560	A	G	57	10	1	63	28	N	167	N
gi|91983532|gb|AE016795.2|	66665	T	C	35	12	1	45	48	Y	170	T
gi|91983532|gb|AE016795.2|	66704	T	C	115	61	1	58	62	Y	255	T
gi|91983532|gb|AE016795.2|	66788	C	G	104	54	1	63	62	S	255	C
gi|91983532|gb|AE016795.2|	66821	A	T	255	132	1	63	62	N	224	N
gi|91983532|gb|AE016795.2|	66866	A	C	253	75	1	63	62	N	255	N
gi|91983532|gb|AE016795.2|	66887	G	A	255	93	1	63	62	N	255	N
gi|91983532|gb|AE016795.2|	66932	T	C	143	128	1	63	62	Y	255	T
gi|91983532|gb|AE016795.2|	67003	T	C	255	144	1	63	62	Y	255	T
gi|91983532|gb|AE016795.2|	67123	A	C	65	72	1	63	62	M	255	A
gi|91983532|gb|AE016795.2|	67201	C	G	76	32	1	63	62	S	243	C
gi|91983532|gb|AE016795.2|	67249	C	T	128	59	1	63	62	Y	255	C
gi|91983532|gb|AE016795.2|	67261	A	C	89	31	1	63	62	S	255	G
gi|91983532|gb|AE016795.2|	67327	A	T	18	44	1	63	62	W	255	A
gi|91983532|gb|AE016795.2|	67342	G	A	49	28	1	63	44	R	255	G
gi|91983532|gb|AE016795.2|	67390	T	G	255	172	1	63	62	K	229	T
gi|91983532|gb|AE016795.2|	67423	C	G	49	39	1	63	62	K	194	T
gi|91983532|gb|AE016795.2|	67567	C	T	141	55	1	63	62	Y	255	C
gi|91983532|gb|AE016795.2|	67627	G	A	255	132	1	63	62	R	255	G
gi|91983532|gb|AE016795.2|	67666	C	A	156	72	1	63	62	M	255	C
gi|91983532|gb|AE016795.2|	67678	T	C	30	6	0	44	30	Y	52	T
gi|91983532|gb|AE016795.2|	67708	G	A	255	91	0	50	62	R	255	G
gi|91983532|gb|AE016795.2|	67783	A	G	32	8	0	46	42	R	74	A
gi|91983532|gb|AE016795.2|	67798	A	G	28	11	0	46	54	R	80	A
gi|91983532|gb|AE016795.2|	67816	G	A	107	47	1	52	62	R	255	G
gi|91983532|gb|AE016795.2|	67850	C	T	255	124	1	63	62	Y	249	C
gi|91983532|gb|AE016795.2|	67906	T	C	255	116	1	63	62	Y	255	T
gi|91983532|gb|AE016795.2|	67930	G	A	255	90	1	63	62	M	238	C
gi|91983532|gb|AE016795.2|	68020	G	A	242	106	1	63	62	R	255	G
gi|91983532|gb|AE016795.2|	68062	G	A	54	24	1	63	62	R	255	G
gi|91983532|gb|AE016795.2|	68095	T	C	255	126	1	63	62	Y	255	T
gi|91983532|gb|AE016795.2|	68152	T	C	76	45	1	50	62	Y	255	T
gi|91983532|gb|AE016795.2|	68170	C	T	31	22	1	55	48	Y	158	C
gi|91983532|gb|AE016795.2|	68211	G	A	66	36	1	63	62	R	255	G
gi|91983532|gb|AE016795.2|	110904	T	C	48	18	1	63	60	S	255	G
gi|91983532|gb|AE016795.2|	110943	T	C	33	14	1	43	42	Y	112	T
gi|91983532|gb|AE016795.2|	110987	T	C	81	18	1	63	36	N	255	N
gi|91983532|gb|AE016795.2|	111003	T	G	35	49	1	63	62	K	255	T
gi|91983532|gb|AE016795.2|	111084	G	A	220	64	1	63	62	N	255	N
gi|91983532|gb|AE016795.2|	111111	C	G	54	9	1	46	54	N	121	N
gi|91983532|gb|AE016795.2|	111164	C	T	48	44	1	63	62	W	255	A
gi|91983532|gb|AE016795.2|	111192	C	A	54	31	1	63	62	M	255	C
gi|91983532|gb|AE016795.2|	111240	G	A	34	13	1	63	28	R	148	G
gi|91983532|gb|AE016795.2|	111287	G	A	226	79	1	63	62	R	255	G
gi|91983532|gb|AE016795.2|	111347	A	G	60	49	1	63	62	R	255	A
gi|91983532|gb|AE016795.2|	111360	C	T	90	51	1	63	62	Y	255	C
gi|91983532|gb|AE016795.2|	111408	T	C	128	59	1	63	62	Y	255	T
gi|91983532|gb|AE016795.2|	111441	A	G	36	13	1	63	44	R	149	A
gi|91983532|gb|AE016795.2|	111468	T	C	114	29	0	48	62	N	255	N
gi|91983532|gb|AE016795.2|	111486	G	T	188	81	1	63	62	K	255	G
gi|91983532|gb|AE016795.2|	111522	A	G	50	44	1	52	62	R	247	A
gi|91983532|gb|AE016795.2|	111579	A	G	141	38	0	49	62	N	255	N
gi|91983532|gb|AE016795.2|	111598	G	T	133	84	1	63	62	K	255	G
gi|91983532|gb|AE016795.2|	111675	A	C	93	22	1	63	48	N	255	N
gi|91983532|gb|AE016795.2|	111714	T	C	117	30	0	47	62	N	249	N
gi|91983532|gb|AE016795.2|	111735	C	G	135	36	0	48	62	N	255	N
gi|91983532|gb|AE016795.2|	111755	A	G	111	57	1	63	62	R	255	A
gi|91983532|gb|AE016795.2|	111795	G	A	165	90	1	63	62	R	255	G
gi|91983532|gb|AE016795.2|	111828	G	A	51	23	1	63	62	R	255	G
gi|91983532|gb|AE016795.2|	111867	G	T	140	102	1	63	62	K	255	G
gi|91983532|gb|AE016795.2|	111969	A	G	181	75	1	63	62	R	255	A
gi|91983532|gb|AE016795.2|	112011	G	A	141	38	1	63	62	N	255	N
gi|91983532|gb|AE016795.2|	112035	G	A	42	22	1	63	44	R	255	G
gi|91983532|gb|AE016795.2|	112092	A	G	192	78	1	63	62	R	255	A
gi|91983532|gb|AE016795.2|	112125	A	G	36	13	1	49	40	R	253	A
gi|91983532|gb|AE016795.2|	112135	C	T	78	17	1	63	30	N	255	N
gi|91983532|gb|AE016795.2|	112325	T	G	71	90	1	63	62	K	255	T
gi|91983532|gb|AE016795.2|	112361	T	A	35	28	1	46	48	W	111	T
gi|91983532|gb|AE016795.2|	112362	G	A	48	22	1	49	34	W	103	T
gi|91983532|gb|AE016795.2|	112399	C	T	124	116	1	63	62	Y	255	C
gi|91983532|gb|AE016795.2|	112444	T	C	101	41	1	63	62	Y	255	T
gi|91983532|gb|AE016795.2|	112462	G	A	149	50	1	63	62	W	255	T
gi|91983532|gb|AE016795.2|	112531	A	G	44	74	1	63	62	R	255	A
gi|91983532|gb|AE016795.2|	112564	A	G	129	34	1	63	62	N	255	N
gi|91983532|gb|AE016795.2|	112612	C	T	232	68	1	63	62	N	255	N
gi|91983532|gb|AE016795.2|	112639	A	T	31	9	1	55	26	W	84	A
gi|91983532|gb|AE016795.2|	112714	C	A	38	14	1	63	42	M	189	C
gi|91983532|gb|AE016795.2|	112747	A	G	51	8	1	63	30	N	151	N
gi|91983532|gb|AE016795.2|	112888	G	T	198	101	1	63	62	K	255	G
gi|91983532|gb|AE016795.2|	112939	A	G	255	111	1	63	62	R	255	A
gi|91983532|gb|AE016795.2|	112972	G	A	255	115	1	63	62	R	255	G
gi|91983532|gb|AE016795.2|	113008	T	C	43	25	1	63	62	M	172	A
gi|91983532|gb|AE016795.2|	113053	A	G	41	56	1	63	62	R	255	A
gi|91983532|gb|AE016795.2|	113168	A	G	144	39	1	58	62	N	185	N
gi|91983532|gb|AE016795.2|	113184	G	A	42	5	0	44	26	N	73	N
gi|91983532|gb|AE016795.2|	113353	A	G	48	7	1	63	22	N	178	N
gi|91983532|gb|AE016795.2|	113394	A	C	71	30	1	63	62	M	255	A
gi|91983532|gb|AE016795.2|	113398	T	G	29	9	1	63	48	K	72	T
gi|91983532|gb|AE016795.2|	113422	T	C	42	25	1	48	62	Y	184	T
gi|91983532|gb|AE016795.2|	113455	G	A	23	25	1	63	36	W	138	T
gi|91983532|gb|AE016795.2|	113501	T	G	36	40	1	63	62	K	232	T
gi|91983532|gb|AE016795.2|	113512	G	A	31	15	1	63	28	R	96	G
gi|91983532|gb|AE016795.2|	113583	G	A	182	65	1	48	62	R	255	G
gi|91983532|gb|AE016795.2|	113656	A	G	63	12	1	63	28	N	255	N
gi|91983532|gb|AE016795.2|	113674	C	T	117	51	1	63	62	Y	255	C
gi|91983532|gb|AE016795.2|	113710	T	G	255	141	1	63	62	K	245	T
gi|91983532|gb|AE016795.2|	113776	G	A	72	47	1	63	62	R	255	G
gi|91983532|gb|AE016795.2|	113786	A	G	42	25	1	48	56	R	197	A
gi|91983532|gb|AE016795.2|	113849	G	A	104	42	1	63	62	R	255	G
gi|91983532|gb|AE016795.2|	113986	G	A	63	12	1	61	62	N	141	N
gi|91983532|gb|AE016795.2|	113992	T	C	29	10	0	44	44	Y	50	T
gi|91983532|gb|AE016795.2|	114064	C	A	33	10	1	63	26	M	143	C
gi|91983532|gb|AE016795.2|	114217	T	A	53	30	1	63	62	W	255	T
gi|91983532|gb|AE016795.2|	114264	G	A	100	45	1	50	62	W	242	T
gi|91983532|gb|AE016795.2|	114358	T	C	207	102	1	63	62	Y	255	T
gi|91983532|gb|AE016795.2|	114379	T	C	255	128	1	63	62	Y	255	T
gi|91983532|gb|AE016795.2|	114447	A	G	255	123	1	63	62	R	255	A
gi|91983532|gb|AE016795.2|	114469	T	C	44	20	0	48	62	Y	255	T
gi|91983532|gb|AE016795.2|	114484	A	T	77	51	1	63	62	W	255	A
gi|91983532|gb|AE016795.2|	114529	C	T	36	31	1	63	62	Y	174	C
gi|91983532|gb|AE016795.2|	114538	T	C	29	43	1	63	62	Y	255	T
gi|91983532|gb|AE016795.2|	114586	A	C	173	61	0	48	62	M	225	A
gi|91983532|gb|AE016795.2|	114637	G	A	29	5	1	63	32	R	74	G
gi|91983532|gb|AE016795.2|	114640	A	G	65	28	1	63	28	R	255	A
gi|91983532|gb|AE016795.2|	114676	C	A	183	96	1	63	62	M	255	C
gi|91983532|gb|AE016795.2|	114730	C	T	183	184	1	63	62	Y	255	C
gi|91983532|gb|AE016795.2|	114925	C	A	255	97	1	63	62	M	255	C
gi|91983532|gb|AE016795.2|	114943	G	C	63	12	0	47	60	N	193	N
gi|91983532|gb|AE016795.2|	114964	C	T	182	79	0	48	62	Y	251	C
gi|91983532|gb|AE016795.2|	114991	A	G	28	8	0	44	54	R	53	A
gi|91983532|gb|AE016795.2|	114997	T	C	65	28	1	63	62	Y	255	T
gi|91983532|gb|AE016795.2|	115030	C	A	255	145	1	63	62	M	255	C
gi|91983532|gb|AE016795.2|	115069	G	A	144	72	1	63	62	R	255	G
gi|91983532|gb|AE016795.2|	115093	A	G	117	42	1	45	62	R	223	A
gi|91983532|gb|AE016795.2|	115276	T	C	98	40	1	63	62	Y	255	T
gi|91983532|gb|AE016795.2|	115294	T	G	93	50	1	48	62	K	255	T
gi|91983532|gb|AE016795.2|	115348	C	T	255	133	1	63	62	Y	255	C
gi|91983532|gb|AE016795.2|	115390	C	T	129	70	1	63	62	Y	255	C
gi|91983532|gb|AE016795.2|	115529	C	T	32	27	1	63	44	Y	164	C
gi|91983532|gb|AE016795.2|	115530	G	C	61	26	1	63	32	Y	159	T
gi|91983532|gb|AE016795.2|	115580	G	A	47	28	1	49	62	R	255	G
gi|91983532|gb|AE016795.2|	115728	C	A	140	55	1	63	62	M	255	C
gi|91983532|gb|AE016795.2|	115788	G	A	146	78	1	61	62	R	255	G
gi|91983532|gb|AE016795.2|	115827	C	A	43	16	1	63	34	M	207	C
gi|91983532|gb|AE016795.2|	115830	A	G	34	11	1	63	42	R	120	A
gi|91983532|gb|AE016795.2|	115905	A	G	236	108	1	63	62	R	255	A
gi|91983532|gb|AE016795.2|	115932	C	T	36	13	1	44	56	Y	165	C
gi|91983532|gb|AE016795.2|	116046	A	G	255	101	1	63	62	N	255	N
gi|91983532|gb|AE016795.2|	116094	A	G	86	39	1	63	62	R	255	A
gi|91983532|gb|AE016795.2|	116133	A	C	73	30	1	63	62	Y	255	T
gi|91983532|gb|AE016795.2|	116199	T	C	37	22	1	61	62	Y	255	T
gi|91983532|gb|AE016795.2|	116223	C	T	28	9	1	46	22	Y	80	C
gi|91983532|gb|AE016795.2|	116295	G	C	77	57	1	63	62	S	255	G
gi|91983532|gb|AE016795.2|	116313	A	C	157	61	1	63	62	M	255	A
gi|91983532|gb|AE016795.2|	116348	A	G	163	124	1	63	62	R	255	A
gi|91983532|gb|AE016795.2|	116457	T	G	60	26	1	63	62	K	255	T
gi|91983532|gb|AE016795.2|	116466	T	C	32	24	1	63	62	Y	236	T
gi|91983532|gb|AE016795.2|	116511	C	T	219	82	1	63	62	Y	255	C
gi|91983532|gb|AE016795.2|	116574	G	T	194	122	1	63	62	K	255	G
gi|91983532|gb|AE016795.2|	116673	A	G	66	13	0	47	62	N	222	N
gi|91983532|gb|AE016795.2|	116802	T	C	71	30	1	63	62	Y	255	T
gi|91983532|gb|AE016795.2|	116811	G	A	126	33	1	63	62	N	255	N
gi|91983532|gb|AE016795.2|	116856	T	C	37	28	1	63	62	Y	255	T
gi|91983532|gb|AE016795.2|	116862	T	A	26	13	0	43	48	W	34	T
gi|91983532|gb|AE016795.2|	116871	A	G	63	36	1	61	62	R	255	A
gi|91983532|gb|AE016795.2|	116934	T	C	240	99	1	63	62	Y	255	T
gi|91983532|gb|AE016795.2|	117000	C	A	255	157	1	63	62	M	255	C
gi|91983532|gb|AE016795.2|	117048	A	G	255	133	1	63	62	R	255	A
gi|91983532|gb|AE016795.2|	117078	A	G	127	41	1	63	62	K	255	T
gi|91983532|gb|AE016795.2|	117096	A	T	110	55	1	63	62	W	255	A
gi|91983532|gb|AE016795.2|	117135	A	G	161	66	1	63	62	R	255	A
gi|91983532|gb|AE016795.2|	117168	A	T	90	45	1	63	62	W	201	A
gi|91983532|gb|AE016795.2|	117198	T	G	29	10	0	44	34	K	38	T
gi|91983532|gb|AE016795.2|	117264	G	A	37	17	1	49	54	R	208	G
gi|91983532|gb|AE016795.2|	117333	C	T	81	34	1	63	62	Y	255	C
gi|91983532|gb|AE016795.2|	117385	G	T	87	20	1	63	30	N	255	N
gi|91983532|gb|AE016795.2|	117420	G	C	250	123	1	63	62	S	255	G
gi|91983532|gb|AE016795.2|	117456	T	C	146	105	1	63	62	Y	255	T
gi|91983532|gb|AE016795.2|	117486	T	C	113	61	1	63	62	Y	255	T
gi|91983532|gb|AE016795.2|	117546	G	A	192	87	1	63	62	R	255	G
gi|91983532|gb|AE016795.2|	117594	A	G	206	92	1	63	62	R	255	A
gi|91983532|gb|AE016795.2|	117667	C	T	68	78	1	63	62	Y	255	C
gi|91983532|gb|AE016795.2|	117721	T	C	28	6	1	63	20	Y	45	T
gi|91983532|gb|AE016795.2|	117902	C	T	84	19	1	63	62	N	255	N
gi|91983532|gb|AE016795.2|	118259	C	T	66	13	1	63	50	N	255	N
gi|91983532|gb|AE016795.2|	118263	A	C	28	8	1	63	48	M	84	A
gi|91983532|gb|AE016795.2|	118409	A	T	34	20	1	51	62	W	236	A
gi|91983532|gb|AE016795.2|	118442	C	T	36	34	1	63	62	Y	130	C
gi|91983532|gb|AE016795.2|	118457	T	C	31	24	0	46	62	Y	165	T
gi|91983532|gb|AE016795.2|	118553	C	T	102	25	0	46	62	N	212	N
gi|91983532|gb|AE016795.2|	118579	A	G	194	96	1	53	62	R	255	A
gi|91983532|gb|AE016795.2|	118667	T	C	32	55	1	63	62	S	220	G
gi|91983532|gb|AE016795.2|	119072	A	G	134	105	1	63	62	R	255	A
gi|91983532|gb|AE016795.2|	119147	A	G	106	45	1	63	62	K	255	T
gi|91983532|gb|AE016795.2|	119171	A	G	144	39	1	63	62	N	255	N
gi|91983532|gb|AE016795.2|	119273	G	A	129	34	1	63	62	N	255	N
gi|91983532|gb|AE016795.2|	119285	C	T	75	35	1	63	62	Y	255	C
gi|91983532|gb|AE016795.2|	119324	T	C	75	22	1	63	62	S	255	G
gi|91983532|gb|AE016795.2|	119390	T	C	73	31	1	50	62	Y	255	T
gi|91983532|gb|AE016795.2|	119417	A	T	105	26	1	63	62	N	255	N
gi|91983532|gb|AE016795.2|	119450	T	C	132	35	1	63	62	N	255	N
gi|91983532|gb|AE016795.2|	119495	A	G	54	9	1	63	32	N	169	N
gi|91983532|gb|AE016795.2|	119558	A	T	31	12	1	63	26	W	189	A
gi|91983532|gb|AE016795.2|	119561	A	T	26	6	1	63	30	W	30	A
gi|91983532|gb|AE016795.2|	119582	C	A	151	71	1	63	62	M	255	C
gi|91983532|gb|AE016795.2|	119669	G	A	114	64	1	63	62	R	255	G
gi|91983532|gb|AE016795.2|	119737	G	A	59	72	1	63	62	R	255	G
gi|91983532|gb|AE016795.2|	119755	A	G	42	23	1	63	62	R	118	A
gi|91983532|gb|AE016795.2|	119782	G	T	140	67	1	63	62	K	255	G
gi|91983532|gb|AE016795.2|	119969	T	G	45	6	0	44	44	N	111	N
gi|91983532|gb|AE016795.2|	120027	C	T	54	20	1	46	62	Y	171	C
gi|91983532|gb|AE016795.2|	120075	G	A	191	111	1	63	62	R	255	G
gi|91983532|gb|AE016795.2|	120125	G	A	52	42	1	63	62	R	229	G
gi|91983532|gb|AE016795.2|	120126	T	G	67	44	1	63	52	K	216	T
gi|91983532|gb|AE016795.2|	120279	A	C	38	14	1	63	38	M	255	A
gi|91983532|gb|AE016795.2|	120312	G	T	38	21	1	63	30	K	93	G
gi|91983532|gb|AE016795.2|	120315	G	A	31	10	1	63	38	R	118	G
gi|91983532|gb|AE016795.2|	120333	A	T	192	85	1	63	62	W	255	A
gi|91983532|gb|AE016795.2|	120408	A	G	118	37	1	63	62	R	255	A
gi|91983532|gb|AE016795.2|	120441	A	G	69	46	1	63	62	R	255	A
gi|91983532|gb|AE016795.2|	120480	C	T	77	29	1	49	62	W	255	A
gi|91983532|gb|AE016795.2|	120489	C	T	69	37	1	63	62	Y	255	C
gi|91983532|gb|AE016795.2|	120564	A	G	90	61	1	63	62	R	255	A
gi|91983532|gb|AE016795.2|	120594	C	T	216	104	1	63	62	Y	255	C
gi|91983532|gb|AE016795.2|	120619	T	G	102	59	1	48	62	K	255	T
gi|91983532|gb|AE016795.2|	120642	C	G	27	18	0	42	62	S	112	C
gi|91983532|gb|AE016795.2|	120656	A	G	33	37	1	46	62	R	119	A
gi|91983532|gb|AE016795.2|	120684	C	T	28	6	1	41	38	Y	30	C
gi|91983532|gb|AE016795.2|	120687	C	A	63	12	1	63	28	N	189	N
gi|91983532|gb|AE016795.2|	120726	G	A	125	107	1	63	62	R	255	G
gi|91983532|gb|AE016795.2|	120801	A	C	164	63	1	63	62	M	255	A
gi|91983532|gb|AE016795.2|	120813	G	A	63	23	0	46	62	R	224	G
gi|91983532|gb|AE016795.2|	120927	C	T	35	12	0	43	62	Y	120	C
gi|91983532|gb|AE016795.2|	120957	C	A	28	5	0	41	32	M	39	C
gi|91983532|gb|AE016795.2|	120963	T	C	80	37	1	63	62	Y	210	T
gi|91983532|gb|AE016795.2|	121047	G	A	255	152	1	63	62	R	253	G
gi|91983532|gb|AE016795.2|	121074	G	T	247	102	1	49	62	K	255	G
gi|91983532|gb|AE016795.2|	121548	G	A	31	7	0	41	48	R	40	G
gi|91983532|gb|AE016795.2|	121557	A	G	26	10	0	41	48	R	30	A
gi|91983532|gb|AE016795.2|	121938	C	A	132	35	1	63	62	N	255	N
gi|91983532|gb|AE016795.2|	121983	C	T	188	66	1	63	62	Y	255	C
gi|91983532|gb|AE016795.2|	122007	A	G	32	8	0	44	34	R	155	A
gi|91983532|gb|AE016795.2|	122064	T	A	111	40	0	47	62	W	255	T
gi|91983532|gb|AE016795.2|	122154	G	A	135	55	1	63	62	M	185	C
gi|91983532|gb|AE016795.2|	122190	A	G	120	52	1	63	62	R	255	A
gi|91983532|gb|AE016795.2|	122214	T	C	65	24	1	63	62	Y	194	T
gi|91983532|gb|AE016795.2|	122250	G	A	43	23	1	61	62	R	234	G
gi|91983532|gb|AE016795.2|	122265	A	C	29	14	1	61	26	M	36	A
gi|91983532|gb|AE016795.2|	122298	A	G	87	20	1	63	48	N	255	N
gi|91983532|gb|AE016795.2|	122316	A	G	132	35	1	61	62	N	255	N
gi|91983532|gb|AE016795.2|	122358	G	A	42	108	1	63	62	R	255	G
gi|91983532|gb|AE016795.2|	122388	T	C	72	45	1	53	62	Y	255	T
gi|91983532|gb|AE016795.2|	122748	G	A	68	33	1	63	62	R	255	G
gi|91983532|gb|AE016795.2|	122769	A	G	45	6	0	44	32	N	120	N
gi|91983532|gb|AE016795.2|	122796	C	T	44	41	1	53	62	Y	238	C
gi|91983532|gb|AE016795.2|	122820	C	T	71	57	1	49	62	Y	255	C
gi|91983532|gb|AE016795.2|	122877	C	A	114	41	1	63	62	M	255	C
gi|91983532|gb|AE016795.2|	123428	G	A	196	69	1	63	62	R	255	G
gi|91983532|gb|AE016795.2|	123535	C	T	232	92	1	63	62	Y	255	C
gi|91983532|gb|AE016795.2|	123589	A	G	43	16	1	63	32	R	204	A
gi|91983532|gb|AE016795.2|	123592	G	T	33	16	1	63	42	K	195	G
gi|91983532|gb|AE016795.2|	123649	A	G	35	29	1	63	22	R	194	A
gi|91983532|gb|AE016795.2|	123790	C	T	88	47	1	63	62	Y	230	C
gi|91983532|gb|AE016795.2|	123853	T	A	57	21	0	50	62	W	255	T
gi|91983532|gb|AE016795.2|	123875	A	G	90	37	0	50	62	R	222	A
gi|91983532|gb|AE016795.2|	123918	A	T	93	84	1	63	62	W	255	A
gi|91983532|gb|AE016795.2|	123948	A	G	252	93	1	63	62	R	255	A
gi|91983532|gb|AE016795.2|	123978	A	G	217	91	1	63	62	R	255	A
gi|91983532|gb|AE016795.2|	124014	G	A	90	37	1	63	62	R	255	G
gi|91983532|gb|AE016795.2|	124047	T	A	117	42	1	63	62	W	255	T
gi|91983532|gb|AE016795.2|	124056	A	G	58	36	1	63	62	R	255	A
gi|91983532|gb|AE016795.2|	124122	T	C	225	88	1	63	62	Y	255	T
gi|91983532|gb|AE016795.2|	124155	C	T	223	65	1	63	62	N	255	N
gi|91983532|gb|AE016795.2|	124185	T	C	118	51	1	63	62	Y	255	T
gi|91983532|gb|AE016795.2|	124206	G	T	93	38	1	61	62	K	255	G
gi|91983532|gb|AE016795.2|	124434	G	A	135	62	1	63	62	R	255	G
gi|91983532|gb|AE016795.2|	124523	G	A	255	115	1	63	62	R	255	G
gi|91983532|gb|AE016795.2|	124574	A	G	123	49	1	63	62	R	255	A
gi|91983532|gb|AE016795.2|	124583	T	A	61	40	1	63	62	W	255	T
gi|91983532|gb|AE016795.2|	124754	C	A	208	101	1	63	62	M	255	C
gi|91983532|gb|AE016795.2|	124815	T	G	56	37	1	63	62	K	255	T
gi|91983532|gb|AE016795.2|	124838	G	A	39	36	1	55	62	R	255	G
gi|91983532|gb|AE016795.2|	124887	T	C	69	14	1	63	42	N	234	N
gi|91983532|gb|AE016795.2|	124911	C	A	96	71	1	63	62	M	255	C
gi|91983532|gb|AE016795.2|	124986	C	T	186	84	1	63	62	Y	255	C
gi|91983532|gb|AE016795.2|	125031	G	A	255	178	1	63	62	R	235	G
gi|91983532|gb|AE016795.2|	125100	G	A	40	28	1	44	62	R	255	G
gi|91983532|gb|AE016795.2|	125111	C	G	103	37	1	63	62	S	255	C
gi|91983532|gb|AE016795.2|	125178	A	C	146	52	1	63	62	M	150	A
gi|91983532|gb|AE016795.2|	125362	G	T	89	44	1	55	62	K	255	G
gi|91983532|gb|AE016795.2|	125424	T	C	36	19	0	47	62	Y	184	T
gi|91983532|gb|AE016795.2|	125454	G	A	34	39	1	63	62	R	255	G
gi|91983532|gb|AE016795.2|	125595	G	A	247	92	1	63	62	R	255	G
gi|91983532|gb|AE016795.2|	125619	T	C	135	53	1	63	62	Y	255	T
gi|91983532|gb|AE016795.2|	125655	A	C	135	103	1	63	62	M	255	A
gi|91983532|gb|AE016795.2|	125703	G	A	170	84	1	63	62	R	255	G
gi|91983532|gb|AE016795.2|	125751	G	T	63	27	1	63	62	K	255	G
gi|91983532|gb|AE016795.2|	125757	T	C	42	5	0	41	42	N	81	N
gi|91983532|gb|AE016795.2|	125784	A	G	215	86	1	63	62	R	255	A
gi|91983532|gb|AE016795.2|	125937	G	A	103	55	1	58	62	R	255	G
gi|91983532|gb|AE016795.2|	126036	A	G	251	113	1	63	62	R	255	A
gi|91983532|gb|AE016795.2|	126063	C	T	35	12	1	42	60	Y	162	C
gi|91983532|gb|AE016795.2|	126081	C	T	51	8	0	46	36	N	138	N
gi|91983532|gb|AE016795.2|	126162	G	A	244	119	1	63	62	R	255	G
gi|91983532|gb|AE016795.2|	126184	C	A	46	27	1	46	62	M	246	C
gi|91983532|gb|AE016795.2|	126213	A	G	168	74	1	48	62	R	163	A
gi|91983532|gb|AE016795.2|	126246	C	A	184	92	1	63	62	M	255	C
gi|91983532|gb|AE016795.2|	126300	C	T	30	25	1	63	62	Y	255	C
gi|91983532|gb|AE016795.2|	126306	T	A	50	26	1	63	62	W	255	T
gi|91983532|gb|AE016795.2|	126360	C	T	186	71	1	49	62	Y	255	C
gi|91983532|gb|AE016795.2|	126411	G	A	141	38	1	63	62	N	255	N
gi|91983532|gb|AE016795.2|	126450	G	A	255	99	1	63	62	R	255	G
gi|91983532|gb|AE016795.2|	126474	C	G	33	10	0	44	54	S	122	C
gi|91983532|gb|AE016795.2|	126485	G	A	232	68	1	63	62	N	255	N
gi|91983532|gb|AE016795.2|	126534	T	C	33	19	1	63	34	Y	120	T
gi|91983532|gb|AE016795.2|	126567	A	G	64	31	1	42	62	R	236	A
gi|91983532|gb|AE016795.2|	126618	C	T	121	48	1	63	62	Y	255	C
gi|91983532|gb|AE016795.2|	126627	T	C	96	65	1	63	62	Y	255	T
gi|91983532|gb|AE016795.2|	126744	T	C	50	29	1	63	62	Y	255	T
gi|91983532|gb|AE016795.2|	126783	G	A	61	47	1	63	62	R	255	G
gi|91983532|gb|AE016795.2|	126822	G	A	36	21	1	63	62	R	181	G
gi|91983532|gb|AE016795.2|	126867	C	T	44	11	1	63	44	Y	201	C
gi|91983532|gb|AE016795.2|	126876	C	T	72	15	1	63	34	N	205	N
gi|91983532|gb|AE016795.2|	126960	T	A	255	131	1	63	62	R	255	G
gi|91983532|gb|AE016795.2|	127002	A	G	64	86	1	63	62	R	255	A
gi|91983532|gb|AE016795.2|	127059	C	A	23	7	0	43	22	W	64	T
gi|91983532|gb|AE016795.2|	127070	A	C	23	16	0	47	58	M	98	A
gi|91983532|gb|AE016795.2|	127101	G	A	74	56	1	63	62	R	255	G
gi|91983532|gb|AE016795.2|	127230	G	A	66	13	1	49	54	N	225	N
gi|91983532|gb|AE016795.2|	127290	A	G	35	25	0	47	62	R	169	A
gi|91983532|gb|AE016795.2|	127317	A	G	244	101	1	63	62	R	255	A
gi|91983532|gb|AE016795.2|	127392	G	C	87	48	1	63	62	S	255	G
gi|91983532|gb|AE016795.2|	127413	A	G	56	16	1	63	62	S	156	C
gi|91983532|gb|AE016795.2|	127507	G	C	144	39	0	49	62	N	255	N
gi|91983532|gb|AE016795.2|	127582	G	A	82	30	1	63	62	R	255	G
gi|91983532|gb|AE016795.2|	127686	G	T	163	145	1	63	62	K	255	G
gi|91983532|gb|AE016795.2|	127789	T	C	122	70	1	63	62	Y	147	T
gi|91983532|gb|AE016795.2|	128025	T	C	211	134	1	63	62	Y	255	T
gi|91983532|gb|AE016795.2|	128085	A	G	35	25	1	63	40	R	144	A
gi|91983532|gb|AE016795.2|	128112	T	C	71	30	1	48	62	Y	255	T
gi|91983532|gb|AE016795.2|	128199	T	C	36	19	1	61	62	Y	183	T
gi|91983532|gb|AE016795.2|	128250	T	C	32	15	1	63	28	Y	182	T
gi|91983532|gb|AE016795.2|	128274	G	T	45	12	1	63	28	Y	195	C
gi|91983532|gb|AE016795.2|	128319	C	T	54	31	1	63	62	Y	255	C
gi|91983532|gb|AE016795.2|	128352	A	G	102	25	0	50	62	N	255	N
gi|91983532|gb|AE016795.2|	128409	C	A	60	11	1	63	48	N	190	N
gi|91983532|gb|AE016795.2|	128472	T	C	126	58	1	50	62	Y	255	T
gi|91983532|gb|AE016795.2|	128490	T	C	227	77	1	49	62	S	255	G
gi|91983532|gb|AE016795.2|	128535	A	G	154	76	1	63	62	R	255	A
gi|91983532|gb|AE016795.2|	128583	C	T	29	5	0	43	20	Y	47	C
gi|91983532|gb|AE016795.2|	128667	A	G	64	31	1	63	62	R	219	A
gi|91983532|gb|AE016795.2|	128679	A	C	143	56	1	63	62	M	255	A
gi|91983532|gb|AE016795.2|	128712	T	C	29	35	1	63	62	Y	241	T
gi|91983532|gb|AE016795.2|	128902	C	T	138	79	1	63	62	Y	255	C
gi|91983532|gb|AE016795.2|	128976	G	A	45	6	0	44	44	N	108	N
gi|91983532|gb|AE016795.2|	128992	A	C	158	90	1	63	62	M	255	A
gi|91983532|gb|AE016795.2|	129031	C	T	163	72	1	63	62	Y	255	C
gi|91983532|gb|AE016795.2|	129046	G	A	30	9	0	43	50	R	118	G
gi|91983532|gb|AE016795.2|	129052	T	C	31	7	0	43	32	Y	103	T
gi|91983532|gb|AE016795.2|	129079	T	C	120	43	0	48	62	Y	255	T
gi|91983532|gb|AE016795.2|	129097	T	A	62	66	1	63	62	W	255	T
gi|91983532|gb|AE016795.2|	129182	T	G	33	10	1	43	54	K	108	T
gi|91983532|gb|AE016795.2|	129218	T	A	35	26	1	63	62	W	255	T
gi|91983532|gb|AE016795.2|	129265	A	C	127	105	1	63	62	M	255	A
gi|91983532|gb|AE016795.2|	129289	T	C	32	15	1	63	28	Y	75	T
gi|91983532|gb|AE016795.2|	129291	G	T	29	18	1	63	32	K	31	G
gi|91983532|gb|AE016795.2|	129334	T	C	110	52	1	63	62	Y	255	T
gi|91983532|gb|AE016795.2|	129370	G	A	154	78	1	63	62	R	255	G
gi|91983532|gb|AE016795.2|	129400	C	A	255	124	1	63	62	M	255	C
gi|91983532|gb|AE016795.2|	129596	A	G	52	30	1	63	62	R	255	A
gi|91983532|gb|AE016795.2|	129850	C	G	72	15	1	63	32	N	249	N
gi|91983532|gb|AE016795.2|	129895	T	C	79	71	1	63	62	Y	255	T
gi|91983532|gb|AE016795.2|	129925	A	C	187	130	1	63	62	M	255	A
gi|91983532|gb|AE016795.2|	130006	C	T	51	8	0	48	50	N	187	N
gi|91983532|gb|AE016795.2|	130030	G	A	33	15	1	63	60	R	226	G
gi|91983532|gb|AE016795.2|	130093	C	T	171	131	1	63	62	Y	255	C
gi|91983532|gb|AE016795.2|	130123	C	T	54	33	1	63	62	Y	255	C
gi|91983532|gb|AE016795.2|	130132	T	C	29	11	1	45	46	Y	69	T
gi|91983532|gb|AE016795.2|	130141	G	T	100	36	1	63	62	K	255	G
gi|91983532|gb|AE016795.2|	130177	G	A	180	83	1	63	62	R	255	G
gi|91983532|gb|AE016795.2|	130196	G	A	47	82	1	63	62	R	255	G
gi|91983532|gb|AE016795.2|	130234	C	T	49	22	1	63	50	Y	255	C
gi|91983532|gb|AE016795.2|	130273	A	G	85	31	1	63	62	R	255	A
gi|91983532|gb|AE016795.2|	130369	T	C	84	43	0	48	62	Y	231	T
gi|91983532|gb|AE016795.2|	130384	T	C	36	13	0	46	60	Y	167	T
gi|91983532|gb|AE016795.2|	130403	T	A	49	28	1	47	62	W	255	T
gi|91983532|gb|AE016795.2|	130429	C	T	255	166	1	63	62	Y	244	C
gi|91983532|gb|AE016795.2|	130462	C	A	70	84	1	63	62	M	255	C
gi|91983532|gb|AE016795.2|	130474	T	A	57	16	1	63	36	M	149	C
gi|91983532|gb|AE016795.2|	130475	C	A	36	19	1	63	56	M	188	C
gi|91983532|gb|AE016795.2|	130525	A	G	88	32	0	49	62	R	255	A
gi|91983532|gb|AE016795.2|	130639	C	T	232	87	1	63	62	Y	255	C
gi|91983532|gb|AE016795.2|	130861	A	G	32	13	1	63	30	R	129	A
gi|91983532|gb|AE016795.2|	130864	G	A	30	10	1	63	32	R	131	G
gi|91983532|gb|AE016795.2|	130886	C	T	149	58	0	48	62	Y	255	C
gi|91983532|gb|AE016795.2|	130969	T	C	35	12	1	63	32	Y	222	T
gi|91983532|gb|AE016795.2|	131002	A	G	34	16	1	63	52	R	197	A
gi|91983532|gb|AE016795.2|	131008	C	T	26	9	0	45	60	Y	49	C
gi|91983532|gb|AE016795.2|	131020	A	G	35	31	0	46	62	R	255	A
gi|91983532|gb|AE016795.2|	131047	G	T	255	96	0	49	62	N	255	N
gi|91983532|gb|AE016795.2|	131074	A	T	184	65	0	49	62	W	255	A
gi|91983532|gb|AE016795.2|	131095	G	A	30	6	0	45	44	R	72	G
gi|91983532|gb|AE016795.2|	131107	C	T	74	27	1	63	62	Y	255	C
gi|91983532|gb|AE016795.2|	131146	A	G	48	25	1	44	62	R	255	A
gi|91983532|gb|AE016795.2|	131194	G	A	76	40	1	48	62	R	255	G
gi|91983532|gb|AE016795.2|	131227	C	A	120	52	1	63	62	M	255	C
gi|91983532|gb|AE016795.2|	131257	A	G	51	33	1	63	62	R	255	A
gi|91983532|gb|AE016795.2|	131281	C	T	141	38	0	49	62	N	255	N
gi|91983532|gb|AE016795.2|	131303	C	T	217	63	1	63	62	N	255	N
gi|91983532|gb|AE016795.2|	131335	T	C	135	36	1	63	62	N	255	N
gi|91983532|gb|AE016795.2|	131374	A	G	99	24	1	63	62	N	255	N
gi|91983532|gb|AE016795.2|	131470	G	A	66	13	1	63	62	N	211	N
gi|91983532|gb|AE016795.2|	131527	T	C	60	11	1	55	60	N	233	N
gi|91983532|gb|AE016795.2|	131569	A	G	88	32	1	63	62	R	255	A
gi|91983532|gb|AE016795.2|	131632	T	G	51	8	0	45	50	N	108	N
gi|91983532|gb|AE016795.2|	131647	A	G	81	59	1	63	62	R	255	A
gi|91983532|gb|AE016795.2|	131689	C	G	108	39	1	63	62	S	255	C
gi|91983532|gb|AE016795.2|	131755	A	G	45	51	1	63	52	R	108	A
gi|91983532|gb|AE016795.2|	131756	T	C	53	56	1	63	44	Y	122	T
gi|91983532|gb|AE016795.2|	131791	C	T	66	13	1	63	30	N	202	N
gi|91983532|gb|AE016795.2|	132046	A	C	32	11	1	49	38	M	170	A
gi|91983532|gb|AE016795.2|	132089	T	A	44	41	1	63	62	W	255	T
gi|91983532|gb|AE016795.2|	132143	A	G	79	41	1	52	62	R	255	A
gi|91983532|gb|AE016795.2|	132218	A	G	138	93	1	63	62	R	255	A
gi|91983532|gb|AE016795.2|	132242	A	G	35	15	0	49	62	R	143	A
gi|91983532|gb|AE016795.2|	132254	T	C	38	42	1	63	62	Y	255	T
gi|91983532|gb|AE016795.2|	132310	G	A	77	26	1	63	62	R	255	G
gi|91983532|gb|AE016795.2|	132319	G	A	59	29	1	63	62	R	255	G
gi|91983532|gb|AE016795.2|	132383	C	G	174	49	1	63	62	N	255	N
gi|91983532|gb|AE016795.2|	132391	A	G	77	46	1	63	62	R	255	A
gi|91983532|gb|AE016795.2|	132511	C	T	64	79	1	63	62	Y	255	C
gi|91983532|gb|AE016795.2|	132547	G	T	187	65	1	63	62	Y	255	C
gi|91983532|gb|AE016795.2|	132613	A	G	255	139	1	63	62	R	255	A
gi|91983532|gb|AE016795.2|	132670	C	T	255	128	1	63	62	Y	255	C
gi|91983532|gb|AE016795.2|	132712	A	G	218	121	1	63	62	R	255	A
gi|91983532|gb|AE016795.2|	132784	T	C	34	20	1	63	28	Y	199	T
gi|91983532|gb|AE016795.2|	132787	A	G	28	6	1	63	34	R	59	A
gi|91983532|gb|AE016795.2|	132841	G	C	81	18	0	47	62	N	255	N
gi|91983532|gb|AE016795.2|	132868	G	A	190	67	0	50	62	R	255	G
gi|91983532|gb|AE016795.2|	132904	C	T	72	34	1	63	46	Y	255	C
gi|91983532|gb|AE016795.2|	132958	G	A	255	95	1	63	62	R	255	G
gi|91983532|gb|AE016795.2|	132979	A	G	222	78	1	63	62	K	255	T
gi|91983532|gb|AE016795.2|	133018	A	T	75	50	1	63	62	W	255	A
gi|91983532|gb|AE016795.2|	133090	G	A	255	111	1	63	62	R	255	G
gi|91983532|gb|AE016795.2|	133117	A	G	34	19	1	47	62	R	132	A
gi|91983532|gb|AE016795.2|	133123	C	A	52	54	1	63	62	M	255	C
gi|91983532|gb|AE016795.2|	133183	A	G	110	89	1	63	62	R	255	A
gi|91983532|gb|AE016795.2|	133216	T	A	29	8	1	58	28	W	72	T
gi|91983532|gb|AE016795.2|	133254	A	G	142	75	1	49	62	R	255	A
gi|91983532|gb|AE016795.2|	133306	A	T	29	13	1	49	62	K	154	G
gi|91983532|gb|AE016795.2|	133315	G	A	48	7	1	47	44	N	164	N
gi|91983532|gb|AE016795.2|	133360	G	A	57	25	0	43	62	R	255	G
gi|91983532|gb|AE016795.2|	133390	C	T	72	39	1	58	62	Y	233	C
gi|91983532|gb|AE016795.2|	133489	G	A	140	50	1	63	62	R	255	G
gi|91983532|gb|AE016795.2|	133519	A	G	63	12	0	49	62	N	255	N
gi|91983532|gb|AE016795.2|	133540	T	G	236	129	1	63	62	K	255	T
gi|91983532|gb|AE016795.2|	133585	G	A	27	22	1	63	28	R	83	G
gi|91983532|gb|AE016795.2|	133612	A	G	34	21	1	63	30	R	167	A
gi|91983532|gb|AE016795.2|	133645	A	G	206	87	1	63	62	R	255	A
gi|91983532|gb|AE016795.2|	133675	G	C	255	140	1	63	62	S	255	G
gi|91983532|gb|AE016795.2|	133732	G	A	53	31	1	63	40	R	255	G
gi|91983532|gb|AE016795.2|	133747	G	A	77	53	1	63	62	R	255	G
gi|91983532|gb|AE016795.2|	133780	G	A	179	63	1	63	62	R	255	G
gi|91983532|gb|AE016795.2|	133807	T	C	220	77	1	49	62	Y	255	T
gi|91983532|gb|AE016795.2|	133882	C	A	42	5	0	43	32	N	36	N
gi|91983532|gb|AE016795.2|	133891	A	T	48	25	1	63	62	W	255	A
gi|91983532|gb|AE016795.2|	133924	G	A	193	68	1	63	62	R	255	G
gi|91983532|gb|AE016795.2|	133942	T	C	17	9	0	44	26	M	53	A
gi|91983532|gb|AE016795.2|	133975	C	T	38	26	1	63	62	Y	255	C
gi|91983532|gb|AE016795.2|	134026	A	G	138	72	1	63	62	R	255	A
gi|91983532|gb|AE016795.2|	134077	A	G	97	80	1	63	62	R	255	A
gi|91983532|gb|AE016795.2|	134134	A	G	126	33	1	63	62	N	255	N
gi|91983532|gb|AE016795.2|	134194	A	G	141	60	1	63	62	R	255	A
gi|91983532|gb|AE016795.2|	134230	C	T	35	10	0	41	54	Y	72	C
gi|91983532|gb|AE016795.2|	134251	G	A	45	17	0	46	62	R	235	G
gi|91983532|gb|AE016795.2|	134275	C	G	36	20	1	63	28	S	204	C
gi|91983532|gb|AE016795.2|	134320	A	G	113	97	1	63	62	R	255	A
gi|91983532|gb|AE016795.2|	134353	A	G	180	121	1	63	62	R	255	A
gi|91983532|gb|AE016795.2|	134386	A	G	51	19	1	63	62	R	255	A
gi|91983532|gb|AE016795.2|	134394	G	A	26	6	0	40	28	M	53	C
gi|91983532|gb|AE016795.2|	134524	A	G	105	66	1	48	62	R	255	A
gi|91983532|gb|AE016795.2|	134628	T	C	144	39	1	63	62	N	255	N
gi|91983532|gb|AE016795.2|	134694	G	A	255	116	1	63	62	N	255	N
gi|91983532|gb|AE016795.2|	134740	A	G	96	23	1	63	50	N	255	N
gi|91983532|gb|AE016795.2|	134822	A	G	76	47	1	63	62	R	255	A
gi|91983532|gb|AE016795.2|	134903	A	T	83	45	1	63	62	W	255	A
gi|91983532|gb|AE016795.2|	134932	A	C	97	35	0	50	62	M	255	A
gi|91983532|gb|AE016795.2|	135145	G	T	45	18	0	46	62	K	255	G
gi|91983532|gb|AE016795.2|	135247	G	A	39	21	1	63	62	R	179	G
gi|91983532|gb|AE016795.2|	135578	G	T	82	34	0	49	62	K	255	G
gi|91983532|gb|AE016795.2|	135609	A	G	120	43	1	63	62	R	255	A
gi|91983532|gb|AE016795.2|	135678	G	A	33	10	0	48	60	R	201	G
gi|91983532|gb|AE016795.2|	135693	A	G	30	22	1	47	62	R	186	A
gi|91983532|gb|AE016795.2|	135726	T	A	34	13	1	63	60	W	196	T
gi|91983532|gb|AE016795.2|	135732	C	G	105	26	1	63	62	N	255	N
gi|91983532|gb|AE016795.2|	135779	G	T	84	19	1	63	60	N	238	N
gi|91983532|gb|AE016795.2|	135999	T	C	11	23	1	63	62	S	235	G
gi|91983532|gb|AE016795.2|	136032	G	A	205	91	1	63	62	R	255	G
gi|91983532|gb|AE016795.2|	136068	A	G	193	78	1	63	62	R	255	A
gi|91983532|gb|AE016795.2|	136176	C	T	28	9	0	43	44	Y	31	C
gi|91983532|gb|AE016795.2|	136185	A	G	59	36	1	63	62	R	255	A
gi|91983532|gb|AE016795.2|	136218	G	A	134	53	1	63	62	R	255	G
gi|91983532|gb|AE016795.2|	136290	T	C	40	28	1	63	62	Y	255	T
gi|91983532|gb|AE016795.2|	136325	C	T	45	6	0	46	44	N	43	N
gi|91983532|gb|AE016795.2|	136401	A	G	93	22	0	49	62	N	255	N
gi|91983532|gb|AE016795.2|	136454	G	A	85	46	1	63	62	R	255	G
gi|91983532|gb|AE016795.2|	136497	T	C	29	12	1	63	50	Y	185	T
gi|91983532|gb|AE016795.2|	136501	G	A	30	6	1	43	42	R	65	G
gi|91983532|gb|AE016795.2|	136527	T	C	255	116	1	63	62	Y	255	T
gi|91983532|gb|AE016795.2|	136602	A	G	222	88	1	63	62	R	255	A
gi|91983532|gb|AE016795.2|	136647	C	T	255	129	1	63	62	Y	255	C
gi|91983532|gb|AE016795.2|	136673	G	A	27	6	0	47	44	R	44	G
gi|91983532|gb|AE016795.2|	136680	C	T	100	36	1	63	62	Y	255	C
gi|91983532|gb|AE016795.2|	136764	T	C	93	22	1	63	62	N	255	N
gi|91983532|gb|AE016795.2|	136838	G	A	255	97	1	63	62	N	255	N
gi|91983532|gb|AE016795.2|	136859	G	A	136	66	1	63	62	R	255	G
gi|91983532|gb|AE016795.2|	136899	T	G	212	90	1	63	62	K	255	T
gi|91983532|gb|AE016795.2|	136940	A	G	104	34	1	63	30	S	146	C
gi|91983532|gb|AE016795.2|	136941	G	T	31	38	1	63	62	K	219	G
gi|91983532|gb|AE016795.2|	136986	A	G	37	21	1	63	44	R	254	A
gi|91983532|gb|AE016795.2|	137013	C	T	33	13	0	48	62	Y	164	C
gi|91983532|gb|AE016795.2|	137031	C	T	28	6	1	42	42	Y	50	C
gi|91983532|gb|AE016795.2|	137036	T	C	47	28	1	63	62	Y	255	T
gi|91983532|gb|AE016795.2|	137132	G	A	67	29	1	63	62	R	253	G
gi|91983532|gb|AE016795.2|	137232	A	G	126	33	0	48	62	N	255	N
gi|91983532|gb|AE016795.2|	137283	A	G	65	24	0	48	62	R	220	A
gi|91983532|gb|AE016795.2|	137310	G	A	111	28	0	47	62	N	255	N
gi|91983532|gb|AE016795.2|	137327	A	G	35	18	1	63	26	R	182	A
gi|91983532|gb|AE016795.2|	137412	C	A	255	131	1	63	62	M	255	C
gi|91983532|gb|AE016795.2|	137463	A	G	255	125	1	63	62	R	255	A
gi|91983532|gb|AE016795.2|	137517	G	A	38	27	1	63	62	R	255	G
gi|91983532|gb|AE016795.2|	137523	G	A	29	23	1	58	62	R	211	G
gi|91983532|gb|AE016795.2|	137571	C	T	141	52	1	63	62	W	198	A
gi|91983532|gb|AE016795.2|	137652	A	G	115	46	1	63	62	R	139	A
gi|91983532|gb|AE016795.2|	137673	T	G	223	78	1	63	62	K	255	T
gi|91983532|gb|AE016795.2|	137736	T	C	198	75	1	63	62	Y	255	T
gi|91983532|gb|AE016795.2|	137778	T	A	36	20	1	48	62	W	200	T
gi|91983532|gb|AE016795.2|	137786	G	A	29	7	1	44	42	R	111	G
gi|91983532|gb|AE016795.2|	137814	G	T	63	12	0	48	62	N	255	N
gi|91983532|gb|AE016795.2|	137846	C	T	41	25	1	63	62	Y	230	C
gi|91983532|gb|AE016795.2|	137955	A	G	140	50	1	63	62	R	255	A
gi|91983532|gb|AE016795.2|	138063	A	G	135	88	1	63	62	R	255	A
gi|91983532|gb|AE016795.2|	138086	A	G	88	32	1	63	62	R	226	A
gi|91983532|gb|AE016795.2|	138132	C	G	226	66	1	63	62	N	255	N
gi|91983532|gb|AE016795.2|	138157	G	T	99	67	1	63	62	K	255	G
gi|91983532|gb|AE016795.2|	138189	C	T	148	84	1	63	62	Y	255	C
gi|91983532|gb|AE016795.2|	138294	G	A	52	49	1	63	62	R	255	G
gi|91983532|gb|AE016795.2|	138330	C	G	255	142	1	63	62	S	255	C
gi|91983532|gb|AE016795.2|	138381	G	A	173	78	1	63	62	R	255	G
gi|91983532|gb|AE016795.2|	138426	G	A	57	25	0	47	62	R	255	G
gi|91983532|gb|AE016795.2|	138449	G	T	179	78	1	63	62	K	255	G
gi|91983532|gb|AE016795.2|	138486	G	A	149	51	1	63	62	W	255	T
gi|91983532|gb|AE016795.2|	138513	G	A	77	40	1	49	62	R	255	G
gi|91983532|gb|AE016795.2|	138579	G	A	192	83	1	53	62	R	255	G
gi|91983532|gb|AE016795.2|	138711	C	T	74	44	1	63	62	K	255	G
gi|91983532|gb|AE016795.2|	138727	T	A	138	37	1	63	62	N	255	N
gi|91983532|gb|AE016795.2|	138765	G	A	255	99	1	63	62	R	255	G
gi|91983532|gb|AE016795.2|	138843	G	A	187	66	1	63	62	R	255	G
gi|91983532|gb|AE016795.2|	138936	A	T	109	96	1	63	62	W	255	A
gi|91983532|gb|AE016795.2|	139064	G	T	47	21	1	47	62	K	224	G
gi|91983532|gb|AE016795.2|	139098	T	C	30	13	1	43	44	Y	70	T
gi|91983532|gb|AE016795.2|	139241	G	A	58	22	1	61	62	R	191	G
gi|91983532|gb|AE016795.2|	139275	A	G	255	101	1	63	62	R	255	A
gi|91983532|gb|AE016795.2|	139350	A	G	255	102	1	63	62	R	255	A
gi|91983532|gb|AE016795.2|	139386	C	T	64	59	1	63	62	Y	255	C
gi|91983532|gb|AE016795.2|	139415	G	T	158	56	1	63	62	K	255	G
gi|91983532|gb|AE016795.2|	139458	C	T	255	109	1	63	62	Y	255	C
gi|91983532|gb|AE016795.2|	139498	T	C	34	79	1	63	62	Y	255	T
gi|91983532|gb|AE016795.2|	139553	T	G	34	15	1	63	38	K	147	T
gi|91983532|gb|AE016795.2|	139584	G	A	31	10	0	45	54	R	104	G
gi|91983532|gb|AE016795.2|	139749	T	A	255	103	1	63	62	W	255	T
gi|91983532|gb|AE016795.2|	140129	G	C	190	86	1	63	62	S	255	G
gi|91983532|gb|AE016795.2|	140207	C	T	60	24	1	63	62	W	255	A
gi|91983532|gb|AE016795.2|	140216	T	C	51	30	1	63	62	Y	255	T
gi|91983532|gb|AE016795.2|	140312	C	T	219	133	1	63	62	Y	255	C
gi|91983532|gb|AE016795.2|	140399	C	G	255	99	1	63	62	S	255	C
gi|91983532|gb|AE016795.2|	140426	A	C	39	23	0	46	62	M	195	A
gi|91983532|gb|AE016795.2|	140443	C	A	126	52	1	63	62	M	255	C
gi|91983532|gb|AE016795.2|	140510	G	A	31	15	1	63	30	R	194	G
gi|91983532|gb|AE016795.2|	140513	A	C	31	10	1	63	30	M	146	A
gi|91983532|gb|AE016795.2|	140645	G	T	32	9	1	49	36	K	115	G
gi|91983532|gb|AE016795.2|	140703	G	A	99	50	1	63	62	M	255	C
gi|91983532|gb|AE016795.2|	140747	C	T	77	110	1	63	62	Y	255	C
gi|91983532|gb|AE016795.2|	140838	G	C	150	189	1	63	62	S	255	G
gi|91983532|gb|AE016795.2|	140922	G	A	30	12	1	49	28	R	59	G
gi|91983532|gb|AE016795.2|	140931	C	G	40	37	1	63	62	S	91	C
gi|91983532|gb|AE016795.2|	140970	T	C	37	39	1	63	62	Y	246	T
gi|91983532|gb|AE016795.2|	141015	G	A	15	15	1	63	34	R	223	G
gi|91983532|gb|AE016795.2|	141108	G	A	98	50	1	63	62	R	224	G
gi|91983532|gb|AE016795.2|	141192	T	C	44	115	1	63	62	Y	255	T
gi|91983532|gb|AE016795.2|	141213	C	T	208	93	1	55	62	Y	255	C
gi|91983532|gb|AE016795.2|	141243	C	T	129	46	1	63	62	Y	255	C
gi|91983532|gb|AE016795.2|	141258	G	C	141	38	1	63	62	N	255	N
gi|91983532|gb|AE016795.2|	141312	A	T	115	50	1	63	62	W	167	A
gi|91983532|gb|AE016795.2|	141342	G	A	60	24	1	46	62	W	255	T
gi|91983532|gb|AE016795.2|	141382	C	T	72	15	1	63	56	N	163	N
gi|91983532|gb|AE016795.2|	141394	C	T	93	22	1	48	62	N	255	N
gi|91983532|gb|AE016795.2|	141423	A	G	255	98	1	63	62	R	255	A
gi|91983532|gb|AE016795.2|	141453	C	G	146	52	1	49	62	S	255	C
gi|91983532|gb|AE016795.2|	141468	C	T	48	41	1	63	62	Y	255	C
gi|91983532|gb|AE016795.2|	141516	T	C	67	29	1	63	62	Y	255	T
gi|91983532|gb|AE016795.2|	141525	T	G	164	72	1	63	62	K	255	T
gi|91983532|gb|AE016795.2|	141558	G	A	255	154	1	63	62	R	255	G
gi|91983532|gb|AE016795.2|	141648	G	A	59	33	1	45	62	R	255	G
gi|91983532|gb|AE016795.2|	141761	G	A	190	54	1	63	62	N	255	N
gi|91983532|gb|AE016795.2|	141779	T	G	30	6	0	46	44	K	95	T
gi|91983532|gb|AE016795.2|	141797	G	A	250	74	1	63	62	N	255	N
gi|91983532|gb|AE016795.2|	141830	C	T	120	43	1	63	62	Y	255	C
gi|91983532|gb|AE016795.2|	141974	T	C	165	46	1	63	62	N	255	N
gi|91983532|gb|AE016795.2|	141989	T	C	205	72	1	63	62	Y	255	T
gi|91983532|gb|AE016795.2|	142040	T	C	236	129	1	63	62	Y	255	T
gi|91983532|gb|AE016795.2|	142076	A	G	172	119	1	63	62	R	255	A
gi|91983532|gb|AE016795.2|	142154	T	A	102	25	1	63	62	N	255	N
gi|91983532|gb|AE016795.2|	142190	G	A	255	129	1	63	62	R	255	G
gi|91983532|gb|AE016795.2|	142238	G	A	187	71	1	63	62	R	255	G
gi|91983532|gb|AE016795.2|	142253	C	A	178	73	1	63	62	M	255	C
gi|91983532|gb|AE016795.2|	142304	A	G	202	71	1	63	62	R	255	A
gi|91983532|gb|AE016795.2|	142556	T	C	184	52	0	50	62	N	255	N
gi|91983532|gb|AE016795.2|	142574	C	T	73	31	1	49	62	Y	255	C
gi|91983532|gb|AE016795.2|	142639	T	A	255	156	1	63	62	W	255	T
gi|91983532|gb|AE016795.2|	142723	A	G	72	63	1	63	62	R	255	A
gi|91983532|gb|AE016795.2|	142738	G	A	218	82	0	49	62	R	255	G
gi|91983532|gb|AE016795.2|	142765	A	C	49	18	1	48	62	M	236	A
gi|91983532|gb|AE016795.2|	143023	T	C	255	91	1	63	62	N	255	N
gi|91983532|gb|AE016795.2|	143107	G	A	54	9	1	63	24	N	190	N
gi|91983532|gb|AE016795.2|	143155	T	C	120	31	1	63	62	N	255	N
gi|91983532|gb|AE016795.2|	143170	A	G	35	15	1	63	24	R	164	A
gi|91983532|gb|AE016795.2|	143213	T	C	255	89	1	63	62	Y	255	T
gi|91983532|gb|AE016795.2|	143248	C	A	193	95	1	63	62	M	255	C
gi|91983532|gb|AE016795.2|	143332	A	G	211	78	1	63	62	R	255	A
gi|91983532|gb|AE016795.2|	143362	T	A	255	89	1	50	62	W	255	T
gi|91983532|gb|AE016795.2|	143401	A	C	190	93	1	63	62	M	255	A
gi|91983532|gb|AE016795.2|	143425	A	G	195	104	1	63	62	R	255	A
gi|91983532|gb|AE016795.2|	143467	G	A	39	21	1	63	20	R	199	G
gi|91983532|gb|AE016795.2|	143536	T	A	114	29	1	63	62	N	255	N
gi|91983532|gb|AE016795.2|	143569	T	C	189	86	1	61	62	Y	255	T
gi|91983532|gb|AE016795.2|	143608	A	G	124	84	1	63	62	R	255	A
gi|91983532|gb|AE016795.2|	143659	C	A	193	68	1	63	62	M	255	C
gi|91983532|gb|AE016795.2|	143899	A	T	147	101	1	63	62	W	255	A
gi|91983532|gb|AE016795.2|	143986	A	G	255	121	1	63	62	R	255	A
gi|91983532|gb|AE016795.2|	144044	G	A	255	109	1	63	62	R	255	G
gi|91983532|gb|AE016795.2|	144068	A	G	167	101	1	63	62	R	255	A
gi|91983532|gb|AE016795.2|	144185	A	T	60	11	0	43	60	N	144	N
gi|91983532|gb|AE016795.2|	144218	C	G	31	7	0	44	44	S	57	C
gi|91983532|gb|AE016795.2|	144233	G	A	75	46	1	63	62	R	203	G
gi|91983532|gb|AE016795.2|	144296	A	G	177	99	1	63	62	R	255	A
gi|91983532|gb|AE016795.2|	144326	G	A	212	90	1	63	62	R	255	G
gi|91983532|gb|AE016795.2|	144356	A	G	25	53	1	63	62	R	160	A
gi|91983532|gb|AE016795.2|	144431	A	G	106	53	1	63	62	K	255	T
gi|91983532|gb|AE016795.2|	144566	A	G	56	31	1	63	62	R	255	A
gi|91983532|gb|AE016795.2|	144572	G	A	29	5	0	40	32	R	48	G
gi|91983532|gb|AE016795.2|	144839	A	G	37	25	1	63	62	R	255	A
gi|91983532|gb|AE016795.2|	144875	T	A	67	60	1	63	62	W	255	T
gi|91983532|gb|AE016795.2|	144901	C	G	32	9	0	44	56	S	152	C
gi|91983532|gb|AE016795.2|	144911	C	T	107	43	1	63	62	Y	255	C
gi|91983532|gb|AE016795.2|	144941	A	T	44	44	1	61	62	W	255	A
gi|91983532|gb|AE016795.2|	144974	C	A	31	13	1	63	40	M	147	C
gi|91983532|gb|AE016795.2|	145004	G	A	33	11	1	44	36	R	72	G
gi|91983532|gb|AE016795.2|	145013	C	G	41	22	1	45	62	S	189	C
gi|91983532|gb|AE016795.2|	145076	T	C	255	184	1	63	62	Y	205	T
gi|91983532|gb|AE016795.2|	145139	T	C	73	102	1	63	62	Y	236	T
gi|91983532|gb|AE016795.2|	145287	G	A	255	104	1	63	62	R	255	G
gi|91983532|gb|AE016795.2|	145308	C	T	96	75	1	63	62	Y	255	C
gi|91983532|gb|AE016795.2|	145356	A	T	255	154	1	63	62	W	228	A
gi|91983532|gb|AE016795.2|	145398	C	T	34	16	1	55	32	Y	213	C
gi|91983532|gb|AE016795.2|	145401	T	C	33	10	1	49	34	Y	127	T
gi|91983532|gb|AE016795.2|	145470	T	C	44	39	1	63	62	Y	255	T
gi|91983532|gb|AE016795.2|	145479	G	A	66	59	1	63	62	R	255	G
gi|91983532|gb|AE016795.2|	145557	T	C	31	16	1	45	36	Y	114	T
gi|91983532|gb|AE016795.2|	145560	A	T	37	14	1	63	30	W	193	A
gi|91983532|gb|AE016795.2|	145623	G	T	59	46	1	63	62	K	255	G
gi|91983532|gb|AE016795.2|	145677	G	A	255	142	1	63	62	R	255	G
gi|91983532|gb|AE016795.2|	145815	G	A	238	70	1	63	62	N	255	N
gi|91983532|gb|AE016795.2|	145848	A	G	63	34	1	63	54	R	255	A
gi|91983532|gb|AE016795.2|	145911	T	C	255	140	1	63	62	Y	255	T
gi|91983532|gb|AE016795.2|	145974	T	C	116	68	1	63	62	Y	255	T
gi|91983532|gb|AE016795.2|	146019	A	G	254	127	1	63	62	R	255	A
gi|91983532|gb|AE016795.2|	146112	C	A	255	115	1	63	62	M	255	C
gi|91983532|gb|AE016795.2|	146169	A	T	196	84	1	63	62	W	255	A
gi|91983532|gb|AE016795.2|	146214	T	C	141	60	1	63	62	Y	255	T
gi|91983532|gb|AE016795.2|	146244	C	A	201	85	1	48	62	M	255	C
gi|91983532|gb|AE016795.2|	146292	G	A	78	49	1	63	62	R	255	G
gi|91983532|gb|AE016795.2|	146389	C	T	123	32	1	63	62	N	255	N
gi|91983532|gb|AE016795.2|	146454	A	G	48	25	0	46	62	R	178	A
gi|91983532|gb|AE016795.2|	146487	G	A	255	195	1	63	62	R	255	G
gi|91983532|gb|AE016795.2|	146529	A	G	80	50	1	63	62	R	255	A
gi|91983532|gb|AE016795.2|	146658	G	A	76	32	1	63	62	R	222	G
gi|91983532|gb|AE016795.2|	146688	G	A	238	83	1	63	62	R	255	G
gi|91983532|gb|AE016795.2|	146727	C	A	141	38	1	63	62	N	255	N
gi|91983532|gb|AE016795.2|	146757	G	A	165	96	1	63	62	R	255	G
gi|91983532|gb|AE016795.2|	146811	C	T	43	35	1	63	62	Y	255	C
gi|91983532|gb|AE016795.2|	146850	A	T	28	8	0	44	44	W	84	A
gi|91983532|gb|AE016795.2|	146880	G	A	30	6	0	45	30	R	47	G
gi|91983532|gb|AE016795.2|	146901	T	C	255	134	1	63	62	Y	255	T
gi|91983532|gb|AE016795.2|	146973	C	A	74	27	1	63	62	M	255	C
gi|91983532|gb|AE016795.2|	147060	A	G	75	42	1	63	62	R	255	A
gi|91983532|gb|AE016795.2|	147120	T	C	255	93	1	63	62	N	255	N
gi|91983532|gb|AE016795.2|	147141	T	C	32	8	0	47	50	Y	71	T
gi|91983532|gb|AE016795.2|	147171	T	C	90	21	0	49	62	N	255	N
gi|91983532|gb|AE016795.2|	147225	A	C	172	66	1	53	62	M	255	A
gi|91983532|gb|AE016795.2|	147270	G	A	96	23	1	63	54	N	255	N
gi|91983532|gb|AE016795.2|	147300	T	C	107	43	1	49	62	Y	255	T
gi|91983532|gb|AE016795.2|	147324	T	C	205	83	1	63	62	Y	255	T
gi|91983532|gb|AE016795.2|	147426	T	C	176	91	1	63	62	Y	255	T
gi|91983532|gb|AE016795.2|	147456	T	A	164	56	1	63	62	M	255	C
gi|91983532|gb|AE016795.2|	147573	C	A	53	81	1	63	62	M	255	C
gi|91983532|gb|AE016795.2|	148135	A	G	231	96	1	63	62	R	255	A
gi|91983532|gb|AE016795.2|	148169	A	G	255	112	1	63	62	K	255	T
gi|91983532|gb|AE016795.2|	148322	T	A	43	48	1	63	34	W	255	T
gi|91983532|gb|AE016795.2|	148430	C	T	132	47	1	63	62	Y	255	C
gi|91983532|gb|AE016795.2|	148439	G	A	31	23	1	63	62	R	167	G
gi|91983532|gb|AE016795.2|	148619	G	A	156	43	1	61	62	N	255	N
gi|91983532|gb|AE016795.2|	148664	T	A	39	11	1	63	48	R	93	G
gi|91983532|gb|AE016795.2|	148685	A	G	126	45	1	63	62	R	255	A
gi|91983532|gb|AE016795.2|	148715	T	C	60	11	1	45	62	N	154	N
gi|91983532|gb|AE016795.2|	148721	C	G	114	41	1	63	62	S	255	C
gi|91983532|gb|AE016795.2|	149046	C	T	241	90	1	63	62	Y	255	C
gi|91983532|gb|AE016795.2|	149259	A	T	255	111	1	63	62	W	255	A
gi|91983532|gb|AE016795.2|	149598	C	T	46	21	1	63	62	Y	255	C
gi|91983532|gb|AE016795.2|	149628	T	C	255	158	1	63	62	Y	242	T
gi|91983532|gb|AE016795.2|	149670	G	A	39	33	1	63	62	R	255	G
gi|91983532|gb|AE016795.2|	149676	A	G	31	30	1	63	62	R	218	A
gi|91983532|gb|AE016795.2|	149712	G	A	45	32	1	63	62	R	255	G
gi|91983532|gb|AE016795.2|	149718	A	G	94	34	1	63	62	R	255	A
gi|91983532|gb|AE016795.2|	149820	A	G	42	5	0	45	42	N	71	N
gi|91983532|gb|AE016795.2|	149922	G	A	135	36	1	63	62	N	255	N
gi|91983532|gb|AE016795.2|	150039	T	C	61	58	1	63	62	Y	255	T
gi|91983532|gb|AE016795.2|	150122	G	A	71	111	1	63	56	R	255	G
gi|91983532|gb|AE016795.2|	150194	A	G	224	133	1	63	62	R	255	A
gi|91983532|gb|AE016795.2|	150231	C	A	52	47	1	48	62	M	255	C
gi|91983532|gb|AE016795.2|	150297	A	G	148	107	1	63	62	R	255	A
gi|91983532|gb|AE016795.2|	150327	C	T	36	39	1	63	62	Y	255	C
gi|91983532|gb|AE016795.2|	150378	A	G	123	72	1	63	62	R	255	A
gi|91983532|gb|AE016795.2|	150408	T	A	41	45	1	58	62	W	255	T
gi|91983532|gb|AE016795.2|	150447	C	T	99	48	1	63	62	Y	255	C
gi|91983532|gb|AE016795.2|	150456	T	G	117	42	1	63	62	K	255	T
gi|91983532|gb|AE016795.2|	150570	A	G	141	60	0	47	62	R	217	A
gi|91983532|gb|AE016795.2|	150690	A	C	109	44	1	63	62	M	255	A
gi|91983532|gb|AE016795.2|	150750	T	A	255	205	1	63	62	W	255	T
gi|91983532|gb|AE016795.2|	150843	A	G	255	125	1	63	62	K	255	T
gi|91983532|gb|AE016795.2|	150909	T	A	83	48	1	47	62	W	196	T
gi|91983532|gb|AE016795.2|	150945	G	A	250	107	1	63	62	R	255	G
gi|91983532|gb|AE016795.2|	151708	C	T	103	48	1	63	62	W	255	A
gi|91983532|gb|AE016795.2|	151836	T	C	55	24	1	63	62	Y	216	T
gi|91983532|gb|AE016795.2|	152001	C	T	182	91	1	63	62	Y	255	C
gi|91983532|gb|AE016795.2|	152163	T	C	60	93	1	63	62	Y	255	T
gi|91983532|gb|AE016795.2|	152301	G	A	160	62	1	63	62	M	255	C
gi|91983532|gb|AE016795.2|	152388	A	G	202	86	1	63	62	R	255	A
gi|91983532|gb|AE016795.2|	152448	A	G	168	47	1	63	62	N	255	N
gi|91983532|gb|AE016795.2|	152553	C	T	138	54	1	47	62	Y	255	C
gi|91983532|gb|AE016795.2|	152569	T	C	178	50	1	63	62	N	255	N
gi|91983532|gb|AE016795.2|	152706	C	T	161	57	1	63	62	Y	255	C
gi|91983532|gb|AE016795.2|	152724	T	C	158	61	1	63	62	Y	255	T
gi|91983532|gb|AE016795.2|	152787	T	C	117	42	1	63	62	Y	255	T
gi|91983532|gb|AE016795.2|	152814	A	C	244	85	1	63	62	M	255	A
gi|91983532|gb|AE016795.2|	152883	T	C	255	125	1	63	62	Y	255	T
gi|91983532|gb|AE016795.2|	152934	A	T	171	83	1	63	62	W	255	A
gi|91983532|gb|AE016795.2|	152958	C	T	148	75	1	48	62	Y	255	C
gi|91983532|gb|AE016795.2|	153006	C	T	115	54	1	63	62	Y	255	C
gi|91983532|gb|AE016795.2|	153182	A	T	204	77	1	63	62	W	255	A
gi|91983532|gb|AE016795.2|	153203	A	C	141	78	1	63	62	M	255	A
gi|91983532|gb|AE016795.2|	153247	G	A	255	130	1	63	62	R	255	G
gi|91983532|gb|AE016795.2|	153275	T	A	31	115	1	63	62	W	255	T
gi|91983532|gb|AE016795.2|	153380	A	G	176	64	1	63	62	R	255	A
gi|91983532|gb|AE016795.2|	153415	T	G	158	63	1	63	62	R	255	A
gi|91983532|gb|AE016795.2|	153428	T	C	33	12	1	45	30	Y	139	T
gi|91983532|gb|AE016795.2|	153566	C	T	170	60	1	63	62	Y	255	C
gi|91983532|gb|AE016795.2|	153593	G	A	87	20	0	50	62	N	255	N
gi|91983532|gb|AE016795.2|	153617	A	G	95	59	1	63	62	R	255	A
gi|91983532|gb|AE016795.2|	153716	C	T	51	25	1	63	32	Y	255	C
gi|91983532|gb|AE016795.2|	153755	A	T	226	90	1	63	62	W	255	A
gi|91983532|gb|AE016795.2|	153803	A	G	85	47	1	63	62	R	203	A
gi|91983532|gb|AE016795.2|	153818	T	C	49	28	1	52	62	Y	255	T
gi|91983532|gb|AE016795.2|	153862	G	A	238	88	1	63	62	W	255	T
gi|91983532|gb|AE016795.2|	153901	A	C	255	83	1	63	62	N	255	N
gi|91983532|gb|AE016795.2|	153927	G	A	246	113	1	63	62	R	255	G
gi|91983532|gb|AE016795.2|	153976	T	A	255	162	1	63	62	W	255	T
gi|91983532|gb|AE016795.2|	154047	C	T	36	13	1	63	24	Y	92	C
gi|91983532|gb|AE016795.2|	154091	T	C	42	35	1	63	62	Y	255	T
gi|91983532|gb|AE016795.2|	154127	T	C	90	37	1	63	62	Y	255	T
gi|91983532|gb|AE016795.2|	154133	C	T	34	20	1	63	62	Y	255	C
gi|91983532|gb|AE016795.2|	154163	C	G	141	38	1	63	62	N	255	N
gi|91983532|gb|AE016795.2|	154176	T	C	35	14	0	48	62	Y	197	T
gi|91983532|gb|AE016795.2|	154199	C	G	76	32	0	48	62	S	255	C
gi|91983532|gb|AE016795.2|	154262	G	A	29	5	1	49	42	R	88	G
gi|91983532|gb|AE016795.2|	154310	T	G	32	8	1	58	42	K	141	T
gi|91983532|gb|AE016795.2|	154341	C	A	48	7	0	45	48	N	82	N
gi|91983532|gb|AE016795.2|	154395	A	T	29	5	1	58	36	W	43	A
gi|91983532|gb|AE016795.2|	154397	G	A	36	13	1	61	28	R	115	G
gi|91983532|gb|AE016795.2|	154478	T	C	60	11	1	63	42	N	215	N
gi|91983532|gb|AE016795.2|	154513	T	A	120	31	1	63	62	N	255	N
gi|91983532|gb|AE016795.2|	154551	G	T	35	10	1	48	24	K	230	G
gi|91983532|gb|AE016795.2|	154590	G	C	179	72	1	63	62	M	255	A
gi|91983532|gb|AE016795.2|	154769	A	G	201	74	1	63	62	S	232	C
gi|91983532|gb|AE016795.2|	154898	A	T	130	114	1	61	62	W	255	A
gi|91983532|gb|AE016795.2|	154960	A	G	141	60	1	63	62	R	255	A
gi|91983532|gb|AE016795.2|	154973	A	G	88	40	1	63	62	R	255	A
gi|91983532|gb|AE016795.2|	155018	G	A	255	114	1	63	62	R	255	G
gi|91983532|gb|AE016795.2|	155051	G	C	255	121	1	63	62	Y	255	T
gi|91983532|gb|AE016795.2|	155081	G	T	250	93	1	63	62	K	255	G
gi|91983532|gb|AE016795.2|	155105	A	G	30	6	0	40	44	R	51	A
gi|91983532|gb|AE016795.2|	155114	G	A	126	45	1	63	62	R	255	G
gi|91983532|gb|AE016795.2|	155147	T	A	255	147	1	63	62	W	255	T
gi|91983532|gb|AE016795.2|	155195	T	C	25	17	1	58	30	M	127	A
gi|91983532|gb|AE016795.2|	155198	A	T	30	8	1	58	24	W	122	A
gi|91983532|gb|AE016795.2|	155441	C	T	90	21	0	47	62	N	255	N
gi|91983532|gb|AE016795.2|	155501	G	T	190	77	1	63	62	K	255	G
gi|91983532|gb|AE016795.2|	155564	A	G	100	52	1	63	62	R	255	A
gi|91983532|gb|AE016795.2|	155633	G	A	64	31	0	44	62	R	215	G
gi|91983532|gb|AE016795.2|	155669	T	C	51	8	0	49	50	N	216	N
gi|91983532|gb|AE016795.2|	155695	A	G	49	121	1	63	62	R	255	A
gi|91983532|gb|AE016795.2|	155696	C	T	76	124	1	63	48	Y	255	C
gi|91983532|gb|AE016795.2|	155729	G	C	66	39	1	63	62	S	255	G
gi|91983532|gb|AE016795.2|	155756	G	A	60	22	0	47	62	R	255	G
gi|91983532|gb|AE016795.2|	155784	A	G	111	28	0	48	62	N	255	N
gi|91983532|gb|AE016795.2|	155870	G	A	31	10	1	47	54	R	87	G
gi|91983532|gb|AE016795.2|	155878	T	C	31	7	1	47	44	Y	64	T
gi|91983532|gb|AE016795.2|	155885	C	T	108	38	1	63	62	W	255	A
gi|91983532|gb|AE016795.2|	155945	A	C	120	63	1	63	62	M	255	A
gi|91983532|gb|AE016795.2|	155984	A	C	249	96	0	49	62	Y	255	T
gi|91983532|gb|AE016795.2|	156008	C	T	115	46	0	50	62	Y	255	C
gi|91983532|gb|AE016795.2|	156032	A	G	117	42	1	48	62	R	255	A
gi|91983532|gb|AE016795.2|	156146	G	A	29	7	0	43	38	R	99	G
gi|91983532|gb|AE016795.2|	156161	C	T	48	7	0	43	38	N	123	N
gi|91983532|gb|AE016795.2|	156227	C	T	195	106	1	63	62	Y	255	C
gi|91983532|gb|AE016795.2|	156260	A	G	255	135	1	63	62	R	255	A
gi|91983532|gb|AE016795.2|	156326	C	T	140	113	1	63	62	Y	255	C
gi|91983532|gb|AE016795.2|	156368	T	A	255	227	1	63	62	W	120	T
gi|91983532|gb|AE016795.2|	156479	A	C	93	38	1	63	62	M	255	A
gi|91983532|gb|AE016795.2|	156485	A	G	39	26	1	63	62	R	255	A
gi|91983532|gb|AE016795.2|	156527	A	G	45	80	1	51	62	R	255	A
gi|91983532|gb|AE016795.2|	156560	T	C	133	75	1	63	62	Y	255	T
gi|91983532|gb|AE016795.2|	156578	A	G	109	57	1	63	62	R	255	A
gi|91983532|gb|AE016795.2|	156632	G	A	255	168	1	63	62	R	255	G
gi|91983532|gb|AE016795.2|	156695	A	G	114	128	1	63	62	R	255	A
gi|91983532|gb|AE016795.2|	156725	A	C	103	45	1	63	62	M	255	A
gi|91983532|gb|AE016795.2|	156809	G	A	100	36	0	49	62	R	255	G
gi|91983532|gb|AE016795.2|	156827	A	G	217	76	1	63	62	R	255	A
gi|91983532|gb|AE016795.2|	156863	T	C	201	115	1	63	62	Y	255	T
gi|91983532|gb|AE016795.2|	156992	C	T	255	134	1	63	62	K	253	G
gi|91983532|gb|AE016795.2|	157066	A	G	40	53	1	63	62	R	255	A
gi|91983532|gb|AE016795.2|	157076	G	T	28	14	1	53	50	K	100	G
gi|91983532|gb|AE016795.2|	157112	A	G	25	17	0	42	22	S	35	C
gi|91983532|gb|AE016795.2|	157144	T	A	35	18	1	43	62	W	149	T
gi|91983532|gb|AE016795.2|	157154	C	T	144	61	1	63	62	Y	255	C
gi|91983532|gb|AE016795.2|	157229	A	G	255	132	1	63	62	R	255	A
gi|91983532|gb|AE016795.2|	157262	A	T	245	135	1	63	62	W	255	A
gi|91983532|gb|AE016795.2|	157304	A	C	117	99	1	63	62	M	255	A
gi|91983532|gb|AE016795.2|	157355	G	A	30	8	1	48	50	R	126	G
gi|91983532|gb|AE016795.2|	157427	G	A	68	25	1	63	62	R	255	G
gi|91983532|gb|AE016795.2|	157433	A	G	68	33	1	63	62	R	255	A
gi|91983532|gb|AE016795.2|	157487	C	T	51	19	1	58	62	Y	208	C
gi|91983532|gb|AE016795.2|	157547	A	G	167	69	1	63	62	R	255	A
gi|91983532|gb|AE016795.2|	157604	C	T	27	45	1	63	62	Y	182	C
gi|91983532|gb|AE016795.2|	157637	C	A	184	65	1	63	62	M	255	C
gi|91983532|gb|AE016795.2|	157676	C	T	121	48	1	63	62	Y	255	C
gi|91983532|gb|AE016795.2|	157727	A	C	48	7	0	48	44	N	139	N
gi|91983532|gb|AE016795.2|	157754	G	A	131	55	1	63	62	M	255	C
gi|91983532|gb|AE016795.2|	157822	A	G	45	27	1	61	36	R	246	A
gi|91983532|gb|AE016795.2|	157823	C	A	36	29	1	63	44	R	242	G
gi|91983532|gb|AE016795.2|	157877	A	T	194	101	1	63	62	W	255	A
gi|91983532|gb|AE016795.2|	157909	C	A	29	58	1	63	42	M	255	C
gi|91983532|gb|AE016795.2|	157939	G	A	34	13	0	47	62	R	167	G
gi|91983532|gb|AE016795.2|	158019	A	G	69	41	1	63	62	R	255	A
gi|91983532|gb|AE016795.2|	158175	T	G	99	24	0	47	62	N	255	N
gi|91983532|gb|AE016795.2|	158352	G	T	25	31	1	63	34	K	119	G
gi|91983532|gb|AE016795.2|	158355	T	C	34	21	1	63	24	Y	192	T
gi|91983532|gb|AE016795.2|	158421	C	T	118	55	1	49	62	Y	255	C
gi|91983532|gb|AE016795.2|	158466	C	T	85	39	1	63	62	Y	255	C
gi|91983532|gb|AE016795.2|	158496	T	G	82	30	1	63	62	K	255	T
gi|91983532|gb|AE016795.2|	158532	T	A	245	91	1	63	62	W	255	T
gi|91983532|gb|AE016795.2|	158592	C	T	82	30	1	63	62	Y	255	C
gi|91983532|gb|AE016795.2|	158619	G	A	60	26	1	63	62	R	255	G
gi|91983532|gb|AE016795.2|	158730	T	C	120	43	0	49	62	Y	255	T
gi|91983532|gb|AE016795.2|	158799	C	T	54	9	0	46	54	N	102	N
gi|91983532|gb|AE016795.2|	159076	C	A	45	6	0	47	44	N	153	N
gi|91983532|gb|AE016795.2|	159103	A	G	111	49	1	63	62	R	255	A
gi|91983532|gb|AE016795.2|	159139	A	G	51	37	1	63	62	R	255	A
gi|91983532|gb|AE016795.2|	159154	C	T	107	43	1	63	62	Y	255	C
gi|91983532|gb|AE016795.2|	159235	A	T	255	162	1	63	62	W	255	A
gi|91983532|gb|AE016795.2|	159328	C	A	170	60	1	63	62	M	255	C
gi|91983532|gb|AE016795.2|	159409	C	A	255	165	1	63	62	M	255	C
gi|91983532|gb|AE016795.2|	159490	G	A	58	36	1	45	62	R	155	G
gi|91983532|gb|AE016795.2|	159524	G	A	46	24	1	53	62	R	167	G
gi|91983532|gb|AE016795.2|	159565	G	A	60	22	1	51	62	R	255	G
gi|91983532|gb|AE016795.2|	159625	T	C	81	18	1	63	60	N	255	N
gi|91983532|gb|AE016795.2|	159655	C	T	205	72	1	63	62	Y	255	C
gi|91983532|gb|AE016795.2|	159700	T	A	255	160	1	63	62	W	237	T
gi|91983532|gb|AE016795.2|	159739	A	G	123	44	1	55	62	R	255	A
gi|91983532|gb|AE016795.2|	159760	G	A	48	7	1	49	48	N	161	N
gi|91983532|gb|AE016795.2|	159788	G	T	4	5	1	61	22	K	32	G
gi|91983532|gb|AE016795.2|	159829	G	A	255	131	1	63	62	R	255	G
gi|91983532|gb|AE016795.2|	159871	A	T	19	13	1	63	32	Y	199	C
gi|91983532|gb|AE016795.2|	159904	C	A	60	37	1	63	62	M	255	C
gi|91983532|gb|AE016795.2|	160027	A	G	52	107	1	63	62	R	255	A
gi|91983532|gb|AE016795.2|	160099	G	A	72	15	1	63	62	N	255	N
gi|91983532|gb|AE016795.2|	160159	A	C	28	5	0	40	42	M	37	A
gi|91983532|gb|AE016795.2|	160177	C	T	255	125	1	63	62	Y	255	C
gi|91983532|gb|AE016795.2|	160261	A	G	238	83	1	63	62	R	255	A
gi|91983532|gb|AE016795.2|	160333	G	A	255	108	1	63	62	R	255	G
gi|91983532|gb|AE016795.2|	160363	A	G	255	138	1	63	62	R	255	A
gi|91983532|gb|AE016795.2|	160474	C	T	65	28	1	63	62	Y	255	C
gi|91983532|gb|AE016795.2|	160480	T	C	31	17	1	63	50	Y	141	T
gi|91983532|gb|AE016795.2|	160534	T	C	78	57	1	63	62	Y	255	T
gi|91983532|gb|AE016795.2|	160591	A	G	202	71	1	61	62	R	255	A
gi|91983532|gb|AE016795.2|	160615	G	T	63	23	0	48	62	K	255	G
gi|91983532|gb|AE016795.2|	160629	G	A	29	8	0	46	30	R	69	G
gi|91983532|gb|AE016795.2|	160636	T	C	36	23	1	63	60	Y	130	T
gi|91983532|gb|AE016795.2|	160876	C	T	57	21	1	61	62	Y	196	C
gi|91983532|gb|AE016795.2|	160891	C	G	42	5	0	46	42	N	109	N
gi|91983532|gb|AE016795.2|	160924	A	G	60	20	1	63	62	R	255	A
gi|91983532|gb|AE016795.2|	160966	C	T	40	26	1	61	62	Y	255	C
gi|91983532|gb|AE016795.2|	160975	A	G	79	41	1	63	62	R	255	A
gi|91983532|gb|AE016795.2|	161049	C	T	159	66	1	63	62	Y	255	C
gi|91983532|gb|AE016795.2|	161068	T	G	158	66	1	63	62	K	255	T
gi|91983532|gb|AE016795.2|	161134	C	A	80	29	1	44	62	M	211	C
gi|91983532|gb|AE016795.2|	161265	A	G	52	138	1	63	62	R	255	A
gi|91983532|gb|AE016795.2|	161302	T	C	116	111	1	63	62	Y	255	T
gi|91983532|gb|AE016795.2|	161549	G	A	83	110	1	63	62	R	255	G
gi|91983532|gb|AE016795.2|	161591	A	C	205	114	1	63	62	M	255	A
gi|91983532|gb|AE016795.2|	161635	C	A	255	129	1	63	62	M	255	C
gi|91983532|gb|AE016795.2|	161673	A	T	11	13	1	63	54	W	52	A
gi|91983532|gb|AE016795.2|	161717	C	A	77	28	1	58	62	M	255	C
gi|91983532|gb|AE016795.2|	161750	C	T	63	62	1	63	62	Y	255	C
gi|91983532|gb|AE016795.2|	161843	C	G	255	126	1	63	62	S	255	C
gi|91983532|gb|AE016795.2|	161869	A	T	89	63	1	63	62	W	255	A
gi|91983532|gb|AE016795.2|	161894	A	C	89	59	1	49	62	M	255	A
gi|91983532|gb|AE016795.2|	161915	T	A	120	31	0	48	62	N	178	N
gi|91983532|gb|AE016795.2|	161936	A	G	165	68	1	63	62	R	255	A
gi|91983532|gb|AE016795.2|	161969	C	A	51	57	1	63	62	M	255	C
gi|91983532|gb|AE016795.2|	161987	T	G	46	55	1	63	62	K	255	T
gi|91983532|gb|AE016795.2|	162019	C	T	85	35	1	63	62	Y	255	C
gi|91983532|gb|AE016795.2|	162050	A	G	116	55	1	63	62	R	255	A
gi|91983532|gb|AE016795.2|	162161	G	A	93	22	1	63	62	N	255	N
gi|91983532|gb|AE016795.2|	162206	T	C	47	33	1	63	62	Y	255	T
gi|91983532|gb|AE016795.2|	162320	T	G	53	73	1	63	62	K	255	T
gi|91983532|gb|AE016795.2|	162555	T	C	87	40	1	48	62	Y	255	T
gi|91983532|gb|AE016795.2|	162748	A	G	149	58	1	63	62	R	255	A
gi|91983532|gb|AE016795.2|	162913	C	A	135	69	1	63	62	M	255	C
gi|91983532|gb|AE016795.2|	162955	C	T	153	42	1	63	62	N	255	N
gi|91983532|gb|AE016795.2|	162988	A	G	255	112	1	53	62	R	255	A
gi|91983532|gb|AE016795.2|	163016	C	A	255	127	1	63	62	M	255	C
gi|91983532|gb|AE016795.2|	163066	C	T	76	32	1	63	62	Y	255	C
gi|91983532|gb|AE016795.2|	163096	G	A	65	24	0	49	62	R	255	G
gi|91983532|gb|AE016795.2|	163117	T	A	92	38	0	50	62	W	255	T
gi|91983532|gb|AE016795.2|	163180	G	A	108	39	1	63	62	R	255	G
gi|91983532|gb|AE016795.2|	163234	A	C	81	71	1	63	62	M	255	A
gi|91983532|gb|AE016795.2|	163276	T	C	152	112	1	63	62	Y	255	T
gi|91983532|gb|AE016795.2|	163369	C	T	88	40	1	63	62	Y	255	C
gi|91983532|gb|AE016795.2|	163393	C	G	114	49	1	63	62	S	255	C
gi|91983532|gb|AE016795.2|	163429	A	G	87	54	1	63	62	R	255	A
gi|91983532|gb|AE016795.2|	163450	G	A	85	31	0	46	62	R	223	G
gi|91983532|gb|AE016795.2|	163480	G	C	148	62	1	52	62	S	255	G
gi|91983532|gb|AE016795.2|	163519	G	A	144	56	1	63	62	R	255	G
gi|91983532|gb|AE016795.2|	163582	T	C	96	23	1	63	62	N	255	N
gi|91983532|gb|AE016795.2|	163615	A	G	138	37	1	63	62	N	255	N
gi|91983532|gb|AE016795.2|	163671	T	A	226	81	1	63	62	R	255	G
gi|91983532|gb|AE016795.2|	163808	T	C	199	77	1	63	62	Y	247	T
gi|91983532|gb|AE016795.2|	164070	C	T	4	64	1	63	62	Y	227	C
gi|91983532|gb|AE016795.2|	164106	G	A	255	113	1	63	62	R	255	G
gi|91983532|gb|AE016795.2|	164274	G	A	116	55	1	63	62	R	255	G
gi|91983532|gb|AE016795.2|	164457	A	G	82	42	1	63	62	R	255	A
gi|91983532|gb|AE016795.2|	164469	T	C	67	32	1	63	62	Y	230	T
gi|91983532|gb|AE016795.2|	164589	T	C	30	14	1	63	62	Y	136	T
gi|91983532|gb|AE016795.2|	164595	T	G	39	18	1	63	62	K	255	T
gi|91983532|gb|AE016795.2|	164628	G	C	171	75	1	63	62	S	255	G
gi|91983532|gb|AE016795.2|	164652	T	C	255	102	1	63	62	Y	255	T
gi|91983532|gb|AE016795.2|	164706	G	A	95	31	1	63	62	W	255	T
gi|91983532|gb|AE016795.2|	164712	T	C	52	33	1	63	62	Y	255	T
gi|91983532|gb|AE016795.2|	164781	A	G	255	130	1	63	62	R	255	A
gi|91983532|gb|AE016795.2|	164832	G	A	255	76	1	63	62	N	126	N
gi|91983532|gb|AE016795.2|	164871	A	G	133	59	1	58	62	R	255	A
gi|91983532|gb|AE016795.2|	164922	A	G	174	49	1	63	62	N	255	N
gi|91983532|gb|AE016795.2|	164940	A	C	57	25	0	49	62	M	255	A
gi|91983532|gb|AE016795.2|	164964	C	T	99	52	1	63	62	Y	255	C
gi|91983532|gb|AE016795.2|	164999	C	G	97	44	1	63	62	S	255	C
gi|91983532|gb|AE016795.2|	165009	A	C	46	17	1	48	62	M	255	A
gi|91983532|gb|AE016795.2|	165036	A	C	80	29	0	50	62	M	255	A
gi|91983532|gb|AE016795.2|	165141	A	G	255	119	1	63	62	R	255	A
gi|91983532|gb|AE016795.2|	165168	C	T	28	7	1	49	32	Y	31	C
gi|91983532|gb|AE016795.2|	165204	C	A	255	110	0	50	62	M	255	C
gi|91983532|gb|AE016795.2|	165228	G	A	255	128	1	63	62	R	251	G
gi|91983532|gb|AE016795.2|	165279	T	C	75	16	1	63	36	N	255	N
gi|91983532|gb|AE016795.2|	165315	C	T	87	20	0	48	62	N	174	N
gi|91983532|gb|AE016795.2|	165366	A	G	80	37	1	63	62	R	255	A
gi|91983532|gb|AE016795.2|	165477	T	A	192	134	1	63	62	W	255	T
gi|91983532|gb|AE016795.2|	165531	C	A	163	63	1	63	62	M	255	C
gi|91983532|gb|AE016795.2|	165543	T	C	117	42	1	61	62	Y	255	T
gi|91983532|gb|AE016795.2|	165611	T	A	45	17	0	46	62	W	167	T
gi|91983532|gb|AE016795.2|	165668	T	C	32	9	0	48	34	Y	154	T
gi|91983532|gb|AE016795.2|	165689	T	C	67	116	1	63	62	Y	255	T
gi|91983532|gb|AE016795.2|	165941	A	G	255	132	1	63	62	R	255	A
gi|91983532|gb|AE016795.2|	166138	G	A	36	16	1	49	44	R	193	G
gi|91983532|gb|AE016795.2|	166165	C	T	54	9	0	50	50	N	168	N
gi|91983532|gb|AE016795.2|	166188	G	A	35	20	1	46	62	R	228	G
gi|91983532|gb|AE016795.2|	166219	A	G	83	53	1	63	62	R	255	A
gi|91983532|gb|AE016795.2|	166305	T	G	168	47	1	63	62	N	255	N
gi|91983532|gb|AE016795.2|	166367	C	A	179	104	1	63	62	M	255	C
gi|91983532|gb|AE016795.2|	166535	G	A	68	29	1	63	62	R	255	G
gi|91983532|gb|AE016795.2|	166541	A	G	60	11	1	63	50	N	255	N
gi|91983532|gb|AE016795.2|	166571	G	A	164	95	1	49	62	R	255	G
gi|91983532|gb|AE016795.2|	166597	C	G	34	21	1	48	62	S	131	C
gi|91983532|gb|AE016795.2|	166602	C	G	58	35	1	63	62	S	255	C
gi|91983532|gb|AE016795.2|	166643	A	G	165	111	1	63	62	R	255	A
gi|91983532|gb|AE016795.2|	166790	C	T	250	110	1	63	62	Y	255	C
gi|91983532|gb|AE016795.2|	166817	C	T	255	156	1	63	62	Y	255	C
gi|91983532|gb|AE016795.2|	166889	C	T	255	158	1	63	62	Y	207	C
gi|91983532|gb|AE016795.2|	166922	T	G	255	190	1	63	62	K	237	T
gi|91983532|gb|AE016795.2|	166988	C	A	255	218	1	63	62	M	255	C
gi|91983532|gb|AE016795.2|	167120	A	T	255	137	1	63	62	W	255	A
gi|91983532|gb|AE016795.2|	167168	G	A	80	125	1	63	62	R	255	G
gi|91983532|gb|AE016795.2|	167242	C	A	255	142	1	63	62	M	255	C
gi|91983532|gb|AE016795.2|	167285	G	A	255	207	1	63	62	R	232	G
gi|91983532|gb|AE016795.2|	167357	G	A	131	60	1	48	62	R	245	G
gi|91983532|gb|AE016795.2|	167387	C	A	255	230	1	63	62	M	164	C
gi|91983532|gb|AE016795.2|	167561	G	A	192	78	1	63	62	R	255	G
gi|91983532|gb|AE016795.2|	167573	A	G	28	6	0	43	44	R	43	A
gi|91983532|gb|AE016795.2|	167585	A	G	123	32	0	50	62	N	255	N
gi|91983532|gb|AE016795.2|	167612	G	A	101	41	0	49	62	R	255	G
gi|91983532|gb|AE016795.2|	167624	T	C	71	38	1	63	62	Y	214	T
gi|91983532|gb|AE016795.2|	167702	G	A	156	52	1	55	62	M	255	C
gi|91983532|gb|AE016795.2|	167717	T	A	143	68	1	63	62	W	255	T
gi|91983532|gb|AE016795.2|	167774	T	C	84	35	1	63	32	Y	255	T
gi|91983532|gb|AE016795.2|	167783	G	A	162	45	1	63	62	N	255	N
gi|91983532|gb|AE016795.2|	167834	T	A	28	20	1	49	62	W	195	T
gi|91983532|gb|AE016795.2|	167843	A	T	37	29	1	63	40	W	255	A
gi|91983532|gb|AE016795.2|	167913	T	C	30	35	1	63	62	Y	182	T
gi|91983532|gb|AE016795.2|	167986	C	G	29	13	1	63	34	S	143	C
gi|91983532|gb|AE016795.2|	168266	C	T	113	62	1	63	62	Y	255	C
gi|91983532|gb|AE016795.2|	168291	G	A	28	5	0	44	38	R	35	G
gi|91983532|gb|AE016795.2|	168324	A	T	36	13	1	61	56	W	225	A
gi|91983532|gb|AE016795.2|	168372	T	C	112	53	1	63	62	Y	255	T
gi|91983532|gb|AE016795.2|	168426	G	A	36	20	1	63	60	R	243	G
gi|91983532|gb|AE016795.2|	169122	C	T	34	13	0	46	40	Y	149	C
gi|91983532|gb|AE016795.2|	169167	T	A	235	130	1	63	62	W	255	T
gi|91983532|gb|AE016795.2|	169203	A	T	75	49	1	63	62	W	215	A
gi|91983532|gb|AE016795.2|	169248	A	T	122	65	1	63	62	W	255	A
gi|91983532|gb|AE016795.2|	169269	A	G	29	10	0	41	48	R	95	A
gi|91983532|gb|AE016795.2|	169281	A	G	172	80	1	63	62	R	255	A
gi|91983532|gb|AE016795.2|	169315	C	G	52	17	1	58	32	S	184	C
gi|91983532|gb|AE016795.2|	169317	G	A	32	9	1	52	44	W	45	T
gi|91983532|gb|AE016795.2|	169350	T	C	80	29	1	63	62	Y	255	T
gi|91983532|gb|AE016795.2|	169446	G	C	68	29	1	63	62	S	255	G
gi|91983532|gb|AE016795.2|	169532	T	C	211	74	1	50	62	Y	255	T
gi|91983532|gb|AE016795.2|	169550	A	G	57	21	0	46	58	R	237	A
gi|91983532|gb|AE016795.2|	169571	C	A	99	66	1	58	62	M	255	C
gi|91983532|gb|AE016795.2|	169676	G	A	156	84	1	63	62	R	255	G
gi|91983532|gb|AE016795.2|	169709	C	T	73	35	1	48	62	Y	255	C
gi|91983532|gb|AE016795.2|	169736	A	G	28	46	1	48	62	K	253	T
gi|91983532|gb|AE016795.2|	169811	T	C	64	31	1	63	62	Y	255	T
gi|91983532|gb|AE016795.2|	169865	T	C	179	63	1	63	62	Y	255	T
gi|91983532|gb|AE016795.2|	169889	T	G	32	9	0	42	54	K	146	T
gi|91983532|gb|AE016795.2|	169970	T	C	33	12	1	63	32	Y	142	T
gi|91983532|gb|AE016795.2|	169997	T	C	52	34	1	63	62	Y	255	T
gi|91983532|gb|AE016795.2|	170063	C	T	39	25	0	48	62	Y	242	C
gi|91983532|gb|AE016795.2|	170081	C	T	38	22	0	48	62	Y	243	C
gi|91983532|gb|AE016795.2|	170102	A	G	111	40	0	48	62	R	255	A
gi|91983532|gb|AE016795.2|	170204	T	A	44	23	1	63	60	W	240	T
gi|91983532|gb|AE016795.2|	170243	T	C	135	48	1	63	62	Y	255	T
gi|91983532|gb|AE016795.2|	170255	C	T	153	42	1	63	62	N	255	N
gi|91983532|gb|AE016795.2|	170285	C	T	218	82	1	63	62	Y	255	C
gi|91983532|gb|AE016795.2|	170306	T	A	213	85	0	48	62	W	255	T
gi|91983532|gb|AE016795.2|	170333	T	C	36	26	1	63	62	Y	158	T
gi|91983532|gb|AE016795.2|	170372	A	T	184	85	1	63	62	W	255	A
gi|91983532|gb|AE016795.2|	170465	T	C	255	122	1	63	62	Y	255	T
gi|91983532|gb|AE016795.2|	170510	A	G	109	44	1	63	62	R	255	A
gi|91983532|gb|AE016795.2|	170582	C	G	218	87	1	63	62	S	255	C
gi|91983532|gb|AE016795.2|	170648	A	G	92	71	1	63	62	R	255	A
gi|91983532|gb|AE016795.2|	170690	T	C	33	23	1	63	62	Y	250	T
gi|91983532|gb|AE016795.2|	170696	C	T	62	35	1	63	62	Y	255	C
gi|91983532|gb|AE016795.2|	170822	A	T	143	78	1	63	62	W	255	A
gi|91983532|gb|AE016795.2|	170881	C	T	16	72	1	63	62	Y	255	C
gi|91983532|gb|AE016795.2|	170914	A	G	59	34	1	63	62	S	255	C
gi|91983532|gb|AE016795.2|	170974	A	G	165	97	1	63	62	R	255	A
gi|91983532|gb|AE016795.2|	171020	T	C	235	82	1	63	62	Y	255	T
gi|91983532|gb|AE016795.2|	171046	T	A	49	22	0	48	62	W	255	T
gi|91983532|gb|AE016795.2|	171076	G	A	77	28	1	63	62	R	223	G
gi|91983532|gb|AE016795.2|	171115	A	G	135	36	1	63	62	N	203	N
gi|91983532|gb|AE016795.2|	171148	T	C	131	92	1	63	62	Y	255	T
gi|91983532|gb|AE016795.2|	171208	G	A	81	52	1	63	62	R	255	G
gi|91983532|gb|AE016795.2|	171247	G	A	255	108	1	63	62	W	255	T
gi|91983532|gb|AE016795.2|	171331	T	C	39	64	1	63	62	Y	255	T
gi|91983532|gb|AE016795.2|	171340	G	A	157	61	1	48	62	W	255	T
gi|91983532|gb|AE016795.2|	171394	C	T	45	32	1	63	62	Y	255	C
gi|91983532|gb|AE016795.2|	171487	T	C	29	9	1	63	20	Y	91	T
gi|91983532|gb|AE016795.2|	171490	A	G	87	36	1	63	28	R	255	A
gi|91983532|gb|AE016795.2|	171526	G	A	54	9	1	63	26	N	185	N
gi|91983532|gb|AE016795.2|	171535	A	G	27	6	1	63	28	R	45	A
gi|91983532|gb|AE016795.2|	171640	G	A	30	27	1	63	62	R	255	G
gi|91983532|gb|AE016795.2|	171670	T	C	135	65	1	63	62	Y	255	T
gi|91983532|gb|AE016795.2|	171730	G	A	38	14	1	46	28	R	179	G
gi|91983532|gb|AE016795.2|	171733	A	G	28	6	1	46	28	R	35	A
gi|91983532|gb|AE016795.2|	171775	T	C	54	36	1	63	62	Y	255	T
gi|91983532|gb|AE016795.2|	171820	T	C	77	28	1	63	62	Y	255	T
gi|91983532|gb|AE016795.2|	171874	A	G	34	11	1	52	50	R	80	A
gi|91983532|gb|AE016795.2|	171922	C	A	43	16	1	63	50	M	245	C
gi|91983532|gb|AE016795.2|	171988	G	A	36	16	1	63	26	R	172	G
gi|91983532|gb|AE016795.2|	172027	T	G	82	84	1	63	62	K	255	T
gi|91983532|gb|AE016795.2|	172078	C	T	42	29	1	61	62	Y	255	C
gi|91983532|gb|AE016795.2|	172162	A	C	255	97	1	63	62	S	255	G
gi|91983532|gb|AE016795.2|	172198	T	C	255	131	1	63	62	M	255	A
gi|91983532|gb|AE016795.2|	172309	T	C	205	91	1	63	62	Y	255	T
gi|91983532|gb|AE016795.2|	172345	A	C	36	20	1	63	32	M	142	A
gi|91983532|gb|AE016795.2|	172348	T	C	33	15	1	63	36	Y	129	T
gi|91983532|gb|AE016795.2|	172380	A	G	32	17	0	49	62	R	93	A
gi|91983532|gb|AE016795.2|	172523	C	T	52	14	0	49	62	Y	206	C
gi|91983532|gb|AE016795.2|	172732	C	A	193	68	1	63	62	M	197	C
gi|91983532|gb|AE016795.2|	172804	A	G	114	29	1	63	62	N	133	N
gi|91983532|gb|AE016795.2|	172843	C	A	31	7	1	63	30	M	116	C
gi|91983532|gb|AE016795.2|	172846	T	A	30	6	1	63	30	W	101	T
gi|91983532|gb|AE016795.2|	172921	T	C	97	35	1	63	62	Y	255	T
gi|91983532|gb|AE016795.2|	172957	T	A	63	23	0	47	62	W	204	T
gi|91983532|gb|AE016795.2|	172984	T	C	159	65	1	63	62	M	255	A
gi|91983532|gb|AE016795.2|	173047	T	C	255	121	1	63	62	Y	255	T
gi|91983532|gb|AE016795.2|	173101	T	G	255	108	1	63	62	N	255	N
gi|91983532|gb|AE016795.2|	173125	C	A	73	41	1	48	62	M	255	C
gi|91983532|gb|AE016795.2|	173146	A	G	255	135	1	63	62	R	255	A
gi|91983532|gb|AE016795.2|	173182	A	G	28	18	1	63	30	R	36	A
gi|91983532|gb|AE016795.2|	173185	T	C	30	8	1	58	28	Y	65	T
gi|91983532|gb|AE016795.2|	173209	C	T	174	49	0	47	62	N	255	N
gi|91983532|gb|AE016795.2|	173281	G	A	107	55	0	49	62	R	255	G
gi|91983532|gb|AE016795.2|	173305	T	C	173	92	1	50	62	Y	255	T
[truncated: 70,501 more rows]
