# Supplementary material for: SOLiD sequencing of four Vibrio vulnificus genomes enables comparative genomic analysis and identification of candidate clade-specific virulence genes
Source: BMC Genomics. 2010 Sep 24;11:512. doi: 10.1186/1471-2164-11-512 (PMC3091676; doi:10.1186/1471-2164-11-512)
Supplement: Additional file 11 — Table 7B: SNP analysis of V. vulnificus 99-520 DP-B8 compared with the YJ016 reference genome. MAQ was used to identify SNPs from the SOLiD sequencing reads from 99-520 DP-B8 compared with the YJ016 reference genome, as described in the Methods. Column headings are as for Additional File 6, Table S5A. [file 1471-2164-11-512-S11.XLSX]

## Sheet: A_Table_7B
Additional Table 7B. SNPs of 99-520 DP-B8 vs. YJ016.
Chromosome Accession	Pos.	Ref.	Con.	Con. QS	Read depth	Avg. hits	HMQ	MCQ	2nd	LLR	3rd
gi|37509034|dbj|BA000037.2|	143	T	C	255	124	1	63	62	M	255	A
gi|37509034|dbj|BA000037.2|	189	G	T	13	17	1	63	48	K	135	G
gi|37509034|dbj|BA000037.2|	257	T	C	159	44	1	63	62	N	220	N
gi|37509034|dbj|BA000037.2|	284	A	G	117	30	1	63	62	N	255	N
gi|37509034|dbj|BA000037.2|	316	A	G	150	41	1	63	62	N	255	N
gi|37509034|dbj|BA000037.2|	333	T	A	72	15	0	45	62	N	153	N
gi|37509034|dbj|BA000037.2|	392	G	A	235	69	1	63	62	N	255	N
gi|37509034|dbj|BA000037.2|	434	G	A	37	28	1	63	26	R	175	G
gi|37509034|dbj|BA000037.2|	450	C	G	138	37	1	46	62	N	164	N
gi|37509034|dbj|BA000037.2|	479	G	A	73	31	1	48	62	R	255	G
gi|37509034|dbj|BA000037.2|	542	A	G	72	70	1	63	62	R	255	A
gi|37509034|dbj|BA000037.2|	626	C	T	107	47	1	63	62	Y	255	C
gi|37509034|dbj|BA000037.2|	725	A	G	255	193	1	63	62	R	198	A
gi|37509034|dbj|BA000037.2|	764	A	G	255	235	1	63	62	R	111	A
gi|37509034|dbj|BA000037.2|	856	G	A	143	65	1	63	62	R	255	G
gi|37509034|dbj|BA000037.2|	946	A	G	255	121	1	63	62	R	255	A
gi|37509034|dbj|BA000037.2|	961	A	G	154	64	1	63	62	R	255	A
gi|37509034|dbj|BA000037.2|	991	C	T	181	139	1	63	62	Y	255	C
gi|37509034|dbj|BA000037.2|	1030	G	A	132	35	0	47	62	N	198	N
gi|37509034|dbj|BA000037.2|	1189	C	G	178	68	1	63	62	S	255	C
gi|37509034|dbj|BA000037.2|	1222	T	C	35	14	1	63	38	Y	233	T
gi|37509034|dbj|BA000037.2|	1357	T	C	255	161	1	63	62	Y	200	T
gi|37509034|dbj|BA000037.2|	1387	G	C	51	93	1	63	62	S	255	G
gi|37509034|dbj|BA000037.2|	1444	A	T	255	163	1	63	62	W	255	A
gi|37509034|dbj|BA000037.2|	1597	G	A	55	24	1	63	26	R	167	G
gi|37509034|dbj|BA000037.2|	1642	A	G	115	46	1	63	62	R	255	A
gi|37509034|dbj|BA000037.2|	1669	A	T	69	27	0	43	62	Y	128	C
gi|37509034|dbj|BA000037.2|	1735	A	T	154	64	1	63	62	W	255	A
gi|37509034|dbj|BA000037.2|	1828	C	T	46	17	1	63	62	Y	254	C
gi|37509034|dbj|BA000037.2|	1858	C	T	255	101	1	58	62	Y	255	C
gi|37509034|dbj|BA000037.2|	1894	A	T	38	14	1	63	48	W	207	A
gi|37509034|dbj|BA000037.2|	1939	A	G	47	35	1	63	62	R	255	A
gi|37509034|dbj|BA000037.2|	1996	T	G	61	40	1	63	62	K	255	T
gi|37509034|dbj|BA000037.2|	2008	G	T	66	13	0	48	62	N	234	N
gi|37509034|dbj|BA000037.2|	2032	A	G	98	30	0	49	62	S	255	C
gi|37509034|dbj|BA000037.2|	2055	G	T	90	21	0	47	62	N	235	N
gi|37509034|dbj|BA000037.2|	2154	G	T	73	48	1	63	62	K	255	G
gi|37509034|dbj|BA000037.2|	2236	G	T	255	114	1	63	62	K	255	G
gi|37509034|dbj|BA000037.2|	2308	G	T	151	82	1	53	62	K	255	G
gi|37509034|dbj|BA000037.2|	2641	T	A	255	121	1	63	62	W	255	T
gi|37509034|dbj|BA000037.2|	2662	T	C	69	14	0	48	62	N	192	N
gi|37509034|dbj|BA000037.2|	2707	T	C	184	97	1	63	62	Y	255	T
gi|37509034|dbj|BA000037.2|	2779	T	C	87	44	0	46	62	Y	255	T
gi|37509034|dbj|BA000037.2|	2827	C	T	72	15	1	63	56	N	249	N
gi|37509034|dbj|BA000037.2|	2863	C	T	255	253	1	63	62	Y	97	C
gi|37509034|dbj|BA000037.2|	2898	A	C	255	235	1	63	62	M	255	A
gi|37509034|dbj|BA000037.2|	2929	T	A	13	10	1	43	32	W	33	T
gi|37509034|dbj|BA000037.2|	2992	C	T	255	117	1	50	62	Y	255	C
gi|37509034|dbj|BA000037.2|	3019	A	T	47	30	1	47	62	W	255	A
gi|37509034|dbj|BA000037.2|	3046	A	G	100	45	1	49	62	R	249	A
gi|37509034|dbj|BA000037.2|	3094	A	G	255	114	1	63	62	R	78	A
gi|37509034|dbj|BA000037.2|	3204	T	C	65	28	1	63	52	Y	255	T
gi|37509034|dbj|BA000037.2|	3208	A	G	16	24	1	63	52	R	255	A
gi|37509034|dbj|BA000037.2|	3256	A	G	128	59	1	63	62	R	159	A
gi|37509034|dbj|BA000037.2|	3271	G	A	26	12	0	46	60	R	70	G
gi|37509034|dbj|BA000037.2|	3286	A	G	211	74	1	63	62	R	255	A
gi|37509034|dbj|BA000037.2|	3319	C	T	214	125	1	61	62	Y	255	C
gi|37509034|dbj|BA000037.2|	3346	T	A	255	177	1	63	62	W	255	T
gi|37509034|dbj|BA000037.2|	3403	G	A	220	111	1	63	62	R	255	G
gi|37509034|dbj|BA000037.2|	3859	G	A	255	148	1	63	62	M	223	C
gi|37509034|dbj|BA000037.2|	4527	C	T	5	31	1	47	28	Y	117	C
gi|37509034|dbj|BA000037.2|	4823	C	T	147	77	1	63	62	Y	255	C
gi|37509034|dbj|BA000037.2|	5003	G	A	255	127	1	63	62	R	255	G
gi|37509034|dbj|BA000037.2|	5069	G	A	255	162	1	63	62	R	255	G
gi|37509034|dbj|BA000037.2|	5141	C	T	32	17	1	63	30	Y	161	C
gi|37509034|dbj|BA000037.2|	5177	A	G	31	31	1	47	62	R	171	A
gi|37509034|dbj|BA000037.2|	5195	A	G	170	60	0	46	62	R	223	A
gi|37509034|dbj|BA000037.2|	5249	C	T	117	30	0	47	62	N	255	N
gi|37509034|dbj|BA000037.2|	5276	T	C	25	12	0	45	46	S	78	G
gi|37509034|dbj|BA000037.2|	5282	T	C	33	23	0	48	56	Y	183	T
gi|37509034|dbj|BA000037.2|	5516	T	C	73	70	1	63	62	Y	255	T
gi|37509034|dbj|BA000037.2|	5528	A	G	136	75	1	63	62	R	255	A
gi|37509034|dbj|BA000037.2|	5570	T	C	255	203	1	63	62	Y	170	T
gi|37509034|dbj|BA000037.2|	5695	T	C	190	54	1	63	62	N	255	N
gi|37509034|dbj|BA000037.2|	5731	G	T	41	27	1	63	62	K	208	G
gi|37509034|dbj|BA000037.2|	5773	T	C	59	78	1	63	62	Y	255	T
gi|37509034|dbj|BA000037.2|	5836	A	G	110	72	1	63	62	R	255	A
gi|37509034|dbj|BA000037.2|	5926	T	C	71	26	1	63	28	Y	225	T
gi|37509034|dbj|BA000037.2|	6006	G	A	83	73	1	50	62	R	255	G
gi|37509034|dbj|BA000037.2|	6397	G	A	118	77	1	63	62	R	255	G
gi|37509034|dbj|BA000037.2|	6622	A	G	112	35	1	63	60	R	255	A
gi|37509034|dbj|BA000037.2|	6649	G	A	148	74	1	63	62	R	255	G
gi|37509034|dbj|BA000037.2|	6724	T	A	92	53	0	49	62	W	255	T
gi|37509034|dbj|BA000037.2|	6751	A	G	255	201	1	63	62	R	194	A
gi|37509034|dbj|BA000037.2|	6793	G	A	255	232	1	63	62	R	135	G
gi|37509034|dbj|BA000037.2|	6850	A	C	195	106	1	63	62	M	255	A
gi|37509034|dbj|BA000037.2|	6904	T	C	40	22	1	63	54	Y	182	T
gi|37509034|dbj|BA000037.2|	6907	G	A	70	30	1	63	40	R	255	G
gi|37509034|dbj|BA000037.2|	7024	A	G	163	103	1	63	62	R	255	A
gi|37509034|dbj|BA000037.2|	7048	A	G	134	92	1	63	62	R	255	A
gi|37509034|dbj|BA000037.2|	7302	A	G	55	28	1	63	54	R	255	A
gi|37509034|dbj|BA000037.2|	7306	A	G	31	7	1	63	54	R	117	A
gi|37509034|dbj|BA000037.2|	7368	T	C	234	114	1	63	62	Y	255	T
gi|37509034|dbj|BA000037.2|	7590	T	G	214	190	1	63	62	K	255	T
gi|37509034|dbj|BA000037.2|	7728	A	G	62	42	1	55	62	R	255	A
gi|37509034|dbj|BA000037.2|	7776	G	A	62	45	1	61	62	R	255	G
gi|37509034|dbj|BA000037.2|	7908	C	T	38	36	1	63	36	Y	255	C
gi|37509034|dbj|BA000037.2|	7911	A	G	36	22	1	63	38	R	200	A
gi|37509034|dbj|BA000037.2|	7971	T	C	51	77	1	63	62	Y	255	T
gi|37509034|dbj|BA000037.2|	8028	C	T	118	39	1	49	62	W	255	A
gi|37509034|dbj|BA000037.2|	8040	C	T	45	6	0	41	44	N	100	N
gi|37509034|dbj|BA000037.2|	8061	G	T	98	63	1	63	62	K	255	G
gi|37509034|dbj|BA000037.2|	8124	T	C	103	42	1	63	62	Y	255	T
gi|37509034|dbj|BA000037.2|	8145	T	C	35	14	1	63	48	Y	204	T
gi|37509034|dbj|BA000037.2|	8259	T	C	255	166	1	63	62	Y	255	T
gi|37509034|dbj|BA000037.2|	8304	A	C	90	21	1	63	32	N	255	N
gi|37509034|dbj|BA000037.2|	8307	C	T	32	15	1	63	62	Y	176	C
gi|37509034|dbj|BA000037.2|	8361	G	A	159	70	1	63	62	R	255	G
gi|37509034|dbj|BA000037.2|	8376	A	G	42	5	0	44	38	N	50	N
gi|37509034|dbj|BA000037.2|	8382	G	C	58	32	1	63	62	S	255	G
gi|37509034|dbj|BA000037.2|	8458	C	T	228	164	1	63	62	Y	255	C
gi|37509034|dbj|BA000037.2|	8508	C	T	34	9	1	61	54	Y	105	C
gi|37509034|dbj|BA000037.2|	8511	A	G	54	24	1	63	34	R	255	A
gi|37509034|dbj|BA000037.2|	8551	T	C	255	178	1	63	62	Y	248	T
gi|37509034|dbj|BA000037.2|	8604	G	A	255	171	1	63	62	R	223	G
gi|37509034|dbj|BA000037.2|	8730	C	T	215	71	1	61	62	K	255	G
gi|37509034|dbj|BA000037.2|	8973	C	T	185	92	1	63	62	Y	255	C
gi|37509034|dbj|BA000037.2|	9024	C	T	255	122	1	63	62	W	255	A
gi|37509034|dbj|BA000037.2|	9057	G	T	194	78	1	61	62	K	255	G
gi|37509034|dbj|BA000037.2|	9073	T	C	114	78	1	63	62	Y	255	T
gi|37509034|dbj|BA000037.2|	9165	C	T	134	57	1	63	62	Y	255	C
gi|37509034|dbj|BA000037.2|	9174	G	A	74	43	1	63	62	R	247	G
gi|37509034|dbj|BA000037.2|	9222	G	A	36	28	1	52	28	R	179	G
gi|37509034|dbj|BA000037.2|	9225	C	T	29	9	1	46	36	Y	61	C
gi|37509034|dbj|BA000037.2|	9327	G	A	34	89	1	63	62	R	255	G
gi|37509034|dbj|BA000037.2|	9357	G	A	255	122	1	53	62	N	242	N
gi|37509034|dbj|BA000037.2|	9477	C	T	158	111	1	63	62	Y	255	C
gi|37509034|dbj|BA000037.2|	9567	G	A	35	53	1	63	62	R	255	G
gi|37509034|dbj|BA000037.2|	9579	A	T	31	7	0	41	32	W	47	A
gi|37509034|dbj|BA000037.2|	9601	C	G	34	11	0	40	60	S	82	C
gi|37509034|dbj|BA000037.2|	9720	A	T	31	7	1	44	32	W	58	A
gi|37509034|dbj|BA000037.2|	9723	C	T	33	18	1	63	30	Y	106	C
gi|37509034|dbj|BA000037.2|	9762	C	T	84	19	1	63	62	N	227	N
gi|37509034|dbj|BA000037.2|	9849	C	G	83	42	1	63	62	S	255	C
gi|37509034|dbj|BA000037.2|	9855	G	A	45	6	0	43	38	N	78	N
gi|37509034|dbj|BA000037.2|	9873	C	T	126	33	0	47	62	N	255	N
gi|37509034|dbj|BA000037.2|	9900	A	G	211	61	0	47	62	N	255	N
gi|37509034|dbj|BA000037.2|	9924	A	G	255	132	1	63	62	R	255	A
gi|37509034|dbj|BA000037.2|	10296	T	C	126	107	1	63	62	Y	255	T
gi|37509034|dbj|BA000037.2|	10401	A	G	75	64	1	63	62	R	255	A
gi|37509034|dbj|BA000037.2|	10413	A	G	36	39	1	61	62	R	156	A
gi|37509034|dbj|BA000037.2|	10458	T	C	246	127	1	63	62	Y	255	T
gi|37509034|dbj|BA000037.2|	10563	T	C	159	118	1	63	62	Y	255	T
gi|37509034|dbj|BA000037.2|	10605	C	T	124	62	1	49	62	Y	255	C
gi|37509034|dbj|BA000037.2|	10632	C	T	90	103	1	52	62	Y	255	C
gi|37509034|dbj|BA000037.2|	10743	T	C	32	13	1	63	24	Y	135	T
gi|37509034|dbj|BA000037.2|	10812	C	T	195	79	0	49	62	Y	255	C
gi|37509034|dbj|BA000037.2|	10836	A	G	255	122	1	63	62	R	245	A
gi|37509034|dbj|BA000037.2|	10938	C	T	255	199	1	63	62	Y	192	C
gi|37509034|dbj|BA000037.2|	10980	T	C	255	119	1	63	62	Y	255	T
gi|37509034|dbj|BA000037.2|	11064	C	T	36	27	1	47	62	Y	253	C
gi|37509034|dbj|BA000037.2|	11074	A	C	151	76	1	63	62	M	255	A
gi|37509034|dbj|BA000037.2|	11385	C	A	117	42	1	63	62	M	255	C
gi|37509034|dbj|BA000037.2|	11427	T	C	220	77	1	63	62	Y	255	T
gi|37509034|dbj|BA000037.2|	11478	A	T	195	109	1	63	62	W	255	A
gi|37509034|dbj|BA000037.2|	11493	A	G	52	31	0	49	62	R	255	A
gi|37509034|dbj|BA000037.2|	11643	T	G	112	59	1	63	38	S	161	C
gi|37509034|dbj|BA000037.2|	11644	G	C	39	66	1	63	62	S	248	G
gi|37509034|dbj|BA000037.2|	11688	G	A	155	124	1	63	62	R	255	G
gi|37509034|dbj|BA000037.2|	11799	C	T	30	8	1	48	30	Y	105	C
gi|37509034|dbj|BA000037.2|	11826	C	A	15	7	0	43	32	M	48	C
gi|37509034|dbj|BA000037.2|	11874	T	G	223	65	1	63	62	N	255	N
gi|37509034|dbj|BA000037.2|	11958	C	T	255	188	1	63	62	Y	255	C
gi|37509034|dbj|BA000037.2|	12066	C	T	255	141	1	50	62	Y	255	C
gi|37509034|dbj|BA000037.2|	12090	T	A	30	21	0	45	62	W	166	T
gi|37509034|dbj|BA000037.2|	12102	T	C	57	64	1	63	62	Y	255	T
gi|37509034|dbj|BA000037.2|	12135	C	T	212	111	1	63	62	Y	255	C
gi|37509034|dbj|BA000037.2|	12279	T	A	87	39	1	63	62	W	255	T
gi|37509034|dbj|BA000037.2|	12324	C	T	67	66	1	53	62	Y	255	C
gi|37509034|dbj|BA000037.2|	12339	T	A	204	96	1	63	62	W	255	T
gi|37509034|dbj|BA000037.2|	12375	A	G	241	118	1	52	62	R	255	A
gi|37509034|dbj|BA000037.2|	12528	T	C	255	104	1	63	62	Y	255	T
gi|37509034|dbj|BA000037.2|	12543	C	T	168	47	1	63	62	N	234	N
gi|37509034|dbj|BA000037.2|	12582	A	G	255	255	1	63	62	R	246	A
gi|37509034|dbj|BA000037.2|	12624	C	G	255	226	1	63	62	S	255	C
gi|37509034|dbj|BA000037.2|	12702	T	C	214	171	1	63	62	Y	255	T
gi|37509034|dbj|BA000037.2|	12846	A	T	53	38	1	47	62	W	215	A
gi|37509034|dbj|BA000037.2|	12855	T	C	43	18	0	43	36	S	63	G
gi|37509034|dbj|BA000037.2|	12882	A	G	30	6	0	40	38	R	55	A
gi|37509034|dbj|BA000037.2|	12900	T	C	255	119	1	63	62	Y	255	T
gi|37509034|dbj|BA000037.2|	12951	A	G	219	75	1	63	62	S	255	C
gi|37509034|dbj|BA000037.2|	12963	T	A	111	60	1	49	62	W	255	T
gi|37509034|dbj|BA000037.2|	12999	A	C	46	23	1	63	62	M	255	A
gi|37509034|dbj|BA000037.2|	13002	A	T	66	23	1	63	46	W	255	A
gi|37509034|dbj|BA000037.2|	13062	C	T	96	46	1	47	62	Y	255	C
gi|37509034|dbj|BA000037.2|	13071	T	C	152	84	1	63	62	Y	255	T
gi|37509034|dbj|BA000037.2|	13156	C	T	255	194	1	63	62	Y	255	C
gi|37509034|dbj|BA000037.2|	13179	G	A	194	92	0	49	62	R	255	G
gi|37509034|dbj|BA000037.2|	13203	G	A	47	21	0	47	62	R	255	G
gi|37509034|dbj|BA000037.2|	13216	C	T	255	91	1	63	62	Y	255	C
gi|37509034|dbj|BA000037.2|	13281	T	C	99	105	1	63	62	Y	255	T
gi|37509034|dbj|BA000037.2|	13296	T	G	171	75	1	63	62	K	255	T
gi|37509034|dbj|BA000037.2|	13485	A	G	255	109	1	63	62	R	255	A
gi|37509034|dbj|BA000037.2|	13542	A	G	151	63	1	63	62	R	255	A
gi|37509034|dbj|BA000037.2|	13705	A	G	45	6	1	63	32	N	134	N
gi|37509034|dbj|BA000037.2|	13798	G	A	255	121	1	63	62	R	255	G
gi|37509034|dbj|BA000037.2|	13860	C	T	106	55	1	48	62	Y	255	C
gi|37509034|dbj|BA000037.2|	13905	C	T	142	59	1	63	62	K	230	G
gi|37509034|dbj|BA000037.2|	14065	A	G	255	174	1	63	62	R	255	A
gi|37509034|dbj|BA000037.2|	14104	C	T	112	49	1	49	62	Y	255	C
gi|37509034|dbj|BA000037.2|	14200	T	C	202	166	1	63	62	Y	255	T
gi|37509034|dbj|BA000037.2|	14380	C	T	84	19	0	49	62	N	254	N
gi|37509034|dbj|BA000037.2|	14439	C	T	40	15	1	45	60	Y	245	C
gi|37509034|dbj|BA000037.2|	14529	A	T	249	83	1	63	62	Y	255	C
gi|37509034|dbj|BA000037.2|	14589	G	T	45	30	1	47	62	K	255	G
gi|37509034|dbj|BA000037.2|	14622	G	A	90	21	1	63	62	N	222	N
gi|37509034|dbj|BA000037.2|	14658	C	T	50	26	0	47	62	Y	255	C
gi|37509034|dbj|BA000037.2|	14735	A	C	73	121	1	63	62	M	255	A
gi|37509034|dbj|BA000037.2|	14781	C	T	81	18	1	63	42	N	255	N
gi|37509034|dbj|BA000037.2|	14804	G	T	190	82	1	63	62	K	255	G
gi|37509034|dbj|BA000037.2|	14841	G	T	255	182	1	63	62	K	204	G
gi|37509034|dbj|BA000037.2|	14874	T	C	192	82	1	63	62	Y	255	T
gi|37509034|dbj|BA000037.2|	14955	C	G	40	34	1	63	62	S	210	C
gi|37509034|dbj|BA000037.2|	15054	T	C	217	76	1	63	62	S	255	G
gi|37509034|dbj|BA000037.2|	15072	A	C	20	54	1	63	62	M	255	A
gi|37509034|dbj|BA000037.2|	15183	C	T	31	10	0	40	34	Y	119	C
gi|37509034|dbj|BA000037.2|	15210	A	G	155	60	1	49	62	R	255	A
gi|37509034|dbj|BA000037.2|	15255	G	A	28	20	1	61	62	R	255	G
gi|37509034|dbj|BA000037.2|	15284	T	C	31	7	1	44	38	Y	95	T
gi|37509034|dbj|BA000037.2|	15382	T	G	29	10	1	44	38	K	88	T
gi|37509034|dbj|BA000037.2|	15411	A	G	163	81	1	57	62	R	255	A
gi|37509034|dbj|BA000037.2|	15492	T	A	241	84	1	63	62	W	255	T
gi|37509034|dbj|BA000037.2|	15534	G	A	135	65	1	63	62	R	255	G
gi|37509034|dbj|BA000037.2|	15546	C	T	32	9	1	40	54	Y	78	C
gi|37509034|dbj|BA000037.2|	15560	A	G	171	64	1	63	62	S	255	C
gi|37509034|dbj|BA000037.2|	15606	T	C	68	29	1	63	56	Y	255	T
gi|37509034|dbj|BA000037.2|	15654	C	T	60	11	0	48	56	N	201	N
gi|37509034|dbj|BA000037.2|	15684	G	C	47	21	1	48	62	S	255	G
gi|37509034|dbj|BA000037.2|	15693	T	C	21	11	1	51	56	Y	104	T
gi|37509034|dbj|BA000037.2|	15698	G	A	55	24	1	63	62	R	223	G
gi|37509034|dbj|BA000037.2|	15778	A	G	199	70	1	63	62	R	255	A
gi|37509034|dbj|BA000037.2|	15860	G	T	255	142	1	50	62	K	226	G
gi|37509034|dbj|BA000037.2|	15887	A	C	118	47	0	50	62	M	255	A
gi|37509034|dbj|BA000037.2|	15918	G	A	208	60	0	47	62	N	224	N
gi|37509034|dbj|BA000037.2|	15981	G	A	47	38	1	63	62	R	255	G
gi|37509034|dbj|BA000037.2|	16017	G	A	69	14	1	45	48	N	217	N
gi|37509034|dbj|BA000037.2|	16212	G	T	90	37	1	63	62	K	255	G
gi|37509034|dbj|BA000037.2|	16248	C	T	33	21	1	45	62	Y	116	C
gi|37509034|dbj|BA000037.2|	16283	T	G	48	7	0	46	48	N	141	N
gi|37509034|dbj|BA000037.2|	16401	T	G	90	46	1	63	62	K	224	T
gi|37509034|dbj|BA000037.2|	16402	G	C	77	47	1	63	62	S	255	G
gi|37509034|dbj|BA000037.2|	16488	T	C	84	19	1	63	44	N	255	N
gi|37509034|dbj|BA000037.2|	16523	T	A	32	9	1	63	28	W	86	T
gi|37509034|dbj|BA000037.2|	16524	G	T	29	14	1	63	28	K	74	G
gi|37509034|dbj|BA000037.2|	16562	C	T	255	110	1	50	62	Y	255	C
gi|37509034|dbj|BA000037.2|	16668	A	C	255	110	1	63	62	S	255	G
gi|37509034|dbj|BA000037.2|	16894	T	C	57	21	0	45	62	Y	181	T
gi|37509034|dbj|BA000037.2|	16990	A	G	63	67	1	63	62	R	255	A
gi|37509034|dbj|BA000037.2|	17002	A	G	31	12	1	41	56	R	59	A
gi|37509034|dbj|BA000037.2|	17026	C	T	22	12	1	40	40	Y	38	C
gi|37509034|dbj|BA000037.2|	17050	G	A	55	24	0	47	62	R	142	G
gi|37509034|dbj|BA000037.2|	17086	G	A	41	18	0	45	62	R	88	G
gi|37509034|dbj|BA000037.2|	17110	T	C	131	65	0	47	62	Y	255	T
gi|37509034|dbj|BA000037.2|	17128	C	G	152	97	1	49	62	S	255	C
gi|37509034|dbj|BA000037.2|	17158	C	T	13	41	1	63	42	K	127	G
gi|37509034|dbj|BA000037.2|	17179	T	C	217	63	1	63	62	N	255	N
gi|37509034|dbj|BA000037.2|	17272	C	A	188	91	1	63	62	M	255	C
gi|37509034|dbj|BA000037.2|	17299	C	T	157	88	1	63	62	Y	255	C
gi|37509034|dbj|BA000037.2|	17338	A	G	207	88	1	63	62	R	255	A
gi|37509034|dbj|BA000037.2|	17350	G	A	54	9	0	45	48	N	140	N
gi|37509034|dbj|BA000037.2|	17401	C	A	99	44	0	48	62	M	203	C
gi|37509034|dbj|BA000037.2|	17494	G	A	32	8	1	42	38	R	129	G
gi|37509034|dbj|BA000037.2|	17545	T	C	72	15	1	63	24	N	212	N
gi|37509034|dbj|BA000037.2|	17641	C	T	156	43	1	63	62	N	255	N
gi|37509034|dbj|BA000037.2|	17698	A	G	185	65	1	63	62	K	255	T
gi|37509034|dbj|BA000037.2|	17724	C	T	49	22	1	63	28	Y	255	C
gi|37509034|dbj|BA000037.2|	17818	T	C	42	47	1	55	62	Y	203	T
gi|37509034|dbj|BA000037.2|	17841	A	G	125	54	1	63	62	R	255	A
gi|37509034|dbj|BA000037.2|	17914	T	C	255	169	1	63	62	Y	226	T
gi|37509034|dbj|BA000037.2|	18052	A	G	36	16	1	63	62	R	155	A
gi|37509034|dbj|BA000037.2|	18087	A	C	25	9	0	46	32	M	81	A
gi|37509034|dbj|BA000037.2|	18096	A	T	97	35	1	63	62	W	255	A
gi|37509034|dbj|BA000037.2|	18251	A	G	255	255	1	63	62	R	255	A
gi|37509034|dbj|BA000037.2|	18301	T	A	144	56	1	63	62	W	255	T
gi|37509034|dbj|BA000037.2|	18323	G	A	72	15	1	63	62	N	199	N
gi|37509034|dbj|BA000037.2|	18355	C	T	31	7	1	49	28	Y	41	C
gi|37509034|dbj|BA000037.2|	18391	G	A	117	42	1	48	62	R	255	G
gi|37509034|dbj|BA000037.2|	18481	C	A	30	6	0	42	36	M	54	C
gi|37509034|dbj|BA000037.2|	18487	C	T	117	30	1	63	62	N	216	N
gi|37509034|dbj|BA000037.2|	18565	C	T	36	19	1	63	62	Y	185	C
gi|37509034|dbj|BA000037.2|	18618	G	A	59	31	1	49	62	R	231	G
gi|37509034|dbj|BA000037.2|	18648	T	G	16	42	1	63	38	K	93	T
gi|37509034|dbj|BA000037.2|	18738	C	T	255	230	1	63	62	Y	208	C
gi|37509034|dbj|BA000037.2|	18786	C	T	47	14	1	63	24	Y	183	C
gi|37509034|dbj|BA000037.2|	18822	A	G	193	87	1	63	62	R	255	A
gi|37509034|dbj|BA000037.2|	18858	T	C	70	44	1	63	62	Y	255	T
gi|37509034|dbj|BA000037.2|	18864	C	T	135	36	1	55	62	N	255	N
gi|37509034|dbj|BA000037.2|	18954	T	G	183	72	1	63	62	K	194	T
gi|37509034|dbj|BA000037.2|	18972	T	C	242	104	1	63	62	Y	255	T
gi|37509034|dbj|BA000037.2|	19056	T	C	159	141	1	63	62	Y	255	T
gi|37509034|dbj|BA000037.2|	19086	A	G	95	36	1	63	62	K	255	T
gi|37509034|dbj|BA000037.2|	19152	T	C	187	66	1	63	62	Y	255	T
gi|37509034|dbj|BA000037.2|	19227	T	A	73	31	0	48	62	W	255	T
gi|37509034|dbj|BA000037.2|	19254	A	G	130	56	1	63	62	R	255	A
gi|37509034|dbj|BA000037.2|	19305	A	G	30	10	0	43	54	R	95	A
gi|37509034|dbj|BA000037.2|	19326	C	T	32	16	1	44	54	Y	156	C
gi|37509034|dbj|BA000037.2|	19335	G	A	31	9	1	44	50	R	64	G
gi|37509034|dbj|BA000037.2|	19512	A	C	255	166	1	63	62	M	255	A
gi|37509034|dbj|BA000037.2|	19593	C	G	17	41	1	63	62	S	255	C
gi|37509034|dbj|BA000037.2|	19653	A	G	255	176	1	63	62	R	219	A
gi|37509034|dbj|BA000037.2|	19696	G	A	38	21	1	46	62	R	171	G
gi|37509034|dbj|BA000037.2|	19833	G	A	111	40	1	63	62	R	255	G
gi|37509034|dbj|BA000037.2|	19908	T	C	123	44	1	63	62	Y	255	T
gi|37509034|dbj|BA000037.2|	20085	T	A	103	37	1	58	62	W	255	T
gi|37509034|dbj|BA000037.2|	20136	C	G	148	160	1	63	62	S	255	C
gi|37509034|dbj|BA000037.2|	20241	A	C	75	16	1	63	50	N	255	N
gi|37509034|dbj|BA000037.2|	20316	T	C	190	105	1	63	62	Y	255	T
gi|37509034|dbj|BA000037.2|	20328	G	T	38	65	1	63	62	K	231	G
gi|37509034|dbj|BA000037.2|	20364	G	A	154	114	1	63	62	R	255	G
gi|37509034|dbj|BA000037.2|	20385	C	T	172	66	0	48	62	Y	255	C
gi|37509034|dbj|BA000037.2|	20546	G	T	48	7	1	63	30	N	171	N
gi|37509034|dbj|BA000037.2|	20574	A	T	63	12	0	48	62	N	228	N
gi|37509034|dbj|BA000037.2|	20700	A	G	38	27	1	63	52	R	166	A
gi|37509034|dbj|BA000037.2|	20818	T	C	255	255	1	63	62	Y	255	T
gi|37509034|dbj|BA000037.2|	20854	A	G	73	34	1	63	62	R	255	A
gi|37509034|dbj|BA000037.2|	20863	G	T	43	16	1	63	28	K	255	G
gi|37509034|dbj|BA000037.2|	20929	G	A	60	11	1	52	50	N	242	N
gi|37509034|dbj|BA000037.2|	20967	G	T	34	11	1	49	48	K	196	G
gi|37509034|dbj|BA000037.2|	21004	C	G	255	93	1	63	62	S	255	C
gi|37509034|dbj|BA000037.2|	21040	T	G	255	111	1	63	62	K	255	T
gi|37509034|dbj|BA000037.2|	21085	T	C	36	33	1	63	62	Y	255	T
gi|37509034|dbj|BA000037.2|	21091	G	A	29	5	1	45	44	R	57	G
gi|37509034|dbj|BA000037.2|	21097	A	G	126	33	1	63	62	N	255	N
gi|37509034|dbj|BA000037.2|	21184	A	C	55	22	1	63	50	Y	155	T
gi|37509034|dbj|BA000037.2|	21571	C	T	122	83	1	63	62	Y	255	C
gi|37509034|dbj|BA000037.2|	21708	A	T	102	40	1	63	62	K	255	G
gi|37509034|dbj|BA000037.2|	21850	T	A	104	50	1	49	62	W	255	T
gi|37509034|dbj|BA000037.2|	21867	G	A	95	46	1	63	62	R	255	G
gi|37509034|dbj|BA000037.2|	21905	A	G	90	62	1	63	62	R	255	A
gi|37509034|dbj|BA000037.2|	21923	T	C	71	34	1	63	62	Y	255	T
gi|37509034|dbj|BA000037.2|	22075	A	T	79	47	1	58	62	Y	215	C
gi|37509034|dbj|BA000037.2|	22182	G	A	255	89	1	63	62	R	255	G
gi|37509034|dbj|BA000037.2|	22203	C	T	50	14	0	46	54	Y	209	C
gi|37509034|dbj|BA000037.2|	22219	C	T	193	68	0	50	62	Y	255	C
gi|37509034|dbj|BA000037.2|	22245	A	G	255	122	1	49	62	S	225	C
gi|37509034|dbj|BA000037.2|	22281	T	C	117	72	1	63	62	Y	114	T
gi|37509034|dbj|BA000037.2|	22302	C	T	113	36	0	47	62	W	255	A
gi|37509034|dbj|BA000037.2|	22320	G	T	255	112	1	63	62	K	255	G
gi|37509034|dbj|BA000037.2|	22386	A	G	38	20	1	43	62	R	199	A
gi|37509034|dbj|BA000037.2|	22440	C	T	28	5	0	44	20	Y	45	C
gi|37509034|dbj|BA000037.2|	22569	C	T	156	43	0	47	62	N	255	N
gi|37509034|dbj|BA000037.2|	22650	C	A	187	69	1	58	62	W	255	T
gi|37509034|dbj|BA000037.2|	22708	T	C	143	60	1	53	62	Y	255	T
gi|37509034|dbj|BA000037.2|	22737	T	G	38	28	0	50	62	K	255	T
gi|37509034|dbj|BA000037.2|	22769	C	T	36	13	1	63	38	Y	134	C
gi|37509034|dbj|BA000037.2|	22863	T	G	255	201	1	63	62	K	214	T
gi|37509034|dbj|BA000037.2|	22896	G	A	130	41	1	48	62	M	255	C
gi|37509034|dbj|BA000037.2|	23031	C	T	69	14	1	63	42	N	238	N
gi|37509034|dbj|BA000037.2|	23056	T	G	74	24	0	49	62	K	252	T
gi|37509034|dbj|BA000037.2|	23079	A	G	159	71	1	63	62	R	255	A
gi|37509034|dbj|BA000037.2|	23156	C	T	63	34	0	49	62	Y	187	C
gi|37509034|dbj|BA000037.2|	23233	G	A	95	41	1	48	62	R	255	G
gi|37509034|dbj|BA000037.2|	23245	T	A	87	44	1	63	62	W	255	T
gi|37509034|dbj|BA000037.2|	23286	G	A	255	142	1	63	62	R	255	G
gi|37509034|dbj|BA000037.2|	23365	C	T	179	147	1	63	62	Y	255	C
gi|37509034|dbj|BA000037.2|	23500	G	A	18	24	1	63	32	R	95	G
gi|37509034|dbj|BA000037.2|	23609	A	G	252	117	1	63	62	R	255	A
gi|37509034|dbj|BA000037.2|	23654	A	G	117	30	1	63	62	N	255	N
gi|37509034|dbj|BA000037.2|	23744	T	A	191	85	1	63	62	W	255	T
gi|37509034|dbj|BA000037.2|	23944	C	T	34	18	1	63	62	Y	255	C
gi|37509034|dbj|BA000037.2|	23947	T	C	65	24	1	63	34	Y	255	T
gi|37509034|dbj|BA000037.2|	24010	C	T	42	89	1	63	32	Y	194	C
gi|37509034|dbj|BA000037.2|	24022	G	A	26	6	0	41	36	R	35	G
gi|37509034|dbj|BA000037.2|	24082	A	G	36	14	1	63	26	R	174	A
gi|37509034|dbj|BA000037.2|	24133	C	T	255	150	1	63	62	N	211	N
gi|37509034|dbj|BA000037.2|	24159	T	G	26	9	1	58	62	S	84	C
gi|37509034|dbj|BA000037.2|	24163	C	T	111	42	1	63	62	W	255	A
gi|37509034|dbj|BA000037.2|	24217	G	A	255	107	1	63	62	R	255	G
gi|37509034|dbj|BA000037.2|	24343	G	A	75	16	0	45	62	N	255	N
gi|37509034|dbj|BA000037.2|	24373	A	C	63	28	1	63	48	M	187	A
gi|37509034|dbj|BA000037.2|	24409	G	A	94	34	1	51	62	R	146	G
gi|37509034|dbj|BA000037.2|	24439	T	C	30	11	1	46	28	Y	62	T
gi|37509034|dbj|BA000037.2|	24448	C	T	59	42	1	63	62	Y	255	C
gi|37509034|dbj|BA000037.2|	24490	T	C	115	46	0	48	62	Y	149	T
gi|37509034|dbj|BA000037.2|	24607	C	G	55	76	1	63	62	S	255	C
gi|37509034|dbj|BA000037.2|	24665	T	C	135	48	0	49	62	Y	255	T
gi|37509034|dbj|BA000037.2|	24712	G	A	37	27	1	63	34	R	146	G
gi|37509034|dbj|BA000037.2|	24713	C	A	35	33	1	63	36	M	173	C
gi|37509034|dbj|BA000037.2|	24772	T	C	98	85	1	63	62	Y	255	T
gi|37509034|dbj|BA000037.2|	24825	C	A	40	15	1	63	36	M	231	C
gi|37509034|dbj|BA000037.2|	24955	T	G	215	135	1	63	62	K	255	T
gi|37509034|dbj|BA000037.2|	24985	A	G	47	43	1	63	62	R	255	A
gi|37509034|dbj|BA000037.2|	25002	A	G	21	22	1	46	50	R	43	A
gi|37509034|dbj|BA000037.2|	25111	T	C	129	51	1	48	62	Y	255	T
gi|37509034|dbj|BA000037.2|	25141	T	C	29	5	1	43	20	Y	62	T
gi|37509034|dbj|BA000037.2|	25174	T	C	255	179	1	63	62	Y	255	T
gi|37509034|dbj|BA000037.2|	25239	G	A	56	35	1	63	56	R	255	G
gi|37509034|dbj|BA000037.2|	25273	A	G	149	53	1	63	62	R	255	A
gi|37509034|dbj|BA000037.2|	25309	G	A	90	21	1	63	54	N	255	N
gi|37509034|dbj|BA000037.2|	25345	T	C	132	52	1	63	32	Y	216	T
gi|37509034|dbj|BA000037.2|	25348	G	A	32	14	1	63	42	R	154	G
gi|37509034|dbj|BA000037.2|	25414	G	A	38	14	0	45	62	R	126	G
gi|37509034|dbj|BA000037.2|	25501	T	C	37	23	1	47	44	Y	145	T
gi|37509034|dbj|BA000037.2|	25539	A	G	77	46	1	63	62	R	255	A
gi|37509034|dbj|BA000037.2|	25558	C	T	74	54	1	46	38	Y	255	C
gi|37509034|dbj|BA000037.2|	25591	G	C	171	48	1	63	62	N	255	N
gi|37509034|dbj|BA000037.2|	25672	G	A	34	11	0	47	56	R	138	G
gi|37509034|dbj|BA000037.2|	25699	G	A	49	18	0	49	62	R	255	G
gi|37509034|dbj|BA000037.2|	25711	G	T	165	46	1	61	62	N	255	N
gi|37509034|dbj|BA000037.2|	25819	G	A	216	111	1	63	62	R	255	G
gi|37509034|dbj|BA000037.2|	25846	A	T	255	117	1	63	62	W	255	A
gi|37509034|dbj|BA000037.2|	25905	A	T	255	149	1	63	62	W	255	A
gi|37509034|dbj|BA000037.2|	26057	T	C	111	40	1	48	62	Y	255	T
gi|37509034|dbj|BA000037.2|	26105	G	T	99	24	0	48	62	N	255	N
gi|37509034|dbj|BA000037.2|	26138	A	G	130	44	1	63	62	S	255	C
gi|37509034|dbj|BA000037.2|	26183	A	G	43	16	0	44	62	R	135	A
gi|37509034|dbj|BA000037.2|	26278	T	C	255	212	1	63	62	Y	237	T
gi|37509034|dbj|BA000037.2|	26312	T	C	34	31	1	63	30	Y	255	T
gi|37509034|dbj|BA000037.2|	26360	A	C	255	156	1	63	62	M	255	A
gi|37509034|dbj|BA000037.2|	26423	G	C	51	47	1	63	62	S	255	G
gi|37509034|dbj|BA000037.2|	26456	C	T	242	90	1	63	62	Y	255	C
gi|37509034|dbj|BA000037.2|	26492	G	C	165	68	1	63	62	S	255	G
gi|37509034|dbj|BA000037.2|	26528	T	C	118	51	1	63	62	Y	255	T
gi|37509034|dbj|BA000037.2|	26546	T	C	74	27	1	53	62	Y	255	T
gi|37509034|dbj|BA000037.2|	26575	G	A	255	91	1	59	62	N	255	N
gi|37509034|dbj|BA000037.2|	26600	C	T	53	33	0	45	62	Y	255	C
gi|37509034|dbj|BA000037.2|	26618	G	A	239	79	1	63	62	R	255	G
gi|37509034|dbj|BA000037.2|	26651	C	T	15	44	1	63	34	K	255	G
gi|37509034|dbj|BA000037.2|	26657	T	C	28	11	1	43	36	Y	31	T
gi|37509034|dbj|BA000037.2|	26681	T	C	191	100	1	63	62	Y	255	T
gi|37509034|dbj|BA000037.2|	26714	T	G	133	133	1	63	62	K	255	T
gi|37509034|dbj|BA000037.2|	26789	C	T	36	29	1	63	62	Y	255	C
gi|37509034|dbj|BA000037.2|	26792	A	G	84	19	1	63	36	N	238	N
gi|37509034|dbj|BA000037.2|	26825	G	A	66	48	1	63	62	R	255	G
gi|37509034|dbj|BA000037.2|	26954	T	G	36	47	1	49	62	K	152	T
gi|37509034|dbj|BA000037.2|	27017	A	T	173	61	1	63	62	W	255	A
gi|37509034|dbj|BA000037.2|	27065	G	A	63	27	1	63	62	R	255	G
gi|37509034|dbj|BA000037.2|	27140	A	G	34	35	1	63	62	R	162	A
gi|37509034|dbj|BA000037.2|	27246	C	T	42	5	0	42	22	N	55	N
gi|37509034|dbj|BA000037.2|	27272	T	C	241	84	0	49	62	Y	255	T
gi|37509034|dbj|BA000037.2|	27362	A	T	255	195	1	63	62	W	246	A
gi|37509034|dbj|BA000037.2|	27431	A	G	71	96	1	63	62	R	255	A
gi|37509034|dbj|BA000037.2|	27461	G	A	255	212	1	63	62	R	255	G
gi|37509034|dbj|BA000037.2|	27503	G	A	204	107	1	63	62	R	255	G
gi|37509034|dbj|BA000037.2|	27521	A	G	114	41	0	49	62	R	255	A
gi|37509034|dbj|BA000037.2|	27547	C	T	255	121	1	63	62	Y	255	C
gi|37509034|dbj|BA000037.2|	27591	A	G	110	92	1	63	62	R	255	A
gi|37509034|dbj|BA000037.2|	27611	G	A	70	30	1	47	62	R	255	G
gi|37509034|dbj|BA000037.2|	27665	G	T	175	110	1	50	62	K	255	G
gi|37509034|dbj|BA000037.2|	27740	G	C	123	101	1	63	62	S	255	G
gi|37509034|dbj|BA000037.2|	27779	G	A	206	101	1	63	62	R	255	G
gi|37509034|dbj|BA000037.2|	27818	G	T	255	117	1	63	62	K	255	G
gi|37509034|dbj|BA000037.2|	27835	A	G	90	122	1	63	62	R	255	A
gi|37509034|dbj|BA000037.2|	27875	A	C	222	131	1	63	62	M	255	A
gi|37509034|dbj|BA000037.2|	27908	T	G	29	7	0	45	48	K	68	T
gi|37509034|dbj|BA000037.2|	27938	A	G	206	83	1	63	62	R	255	A
gi|37509034|dbj|BA000037.2|	28010	A	T	255	168	1	63	62	W	255	A
gi|37509034|dbj|BA000037.2|	28037	A	G	224	150	1	63	62	R	255	A
gi|37509034|dbj|BA000037.2|	28076	T	G	239	94	1	63	62	K	255	T
gi|37509034|dbj|BA000037.2|	28097	A	G	219	115	1	63	62	R	255	A
gi|37509034|dbj|BA000037.2|	28136	G	A	255	157	1	63	62	R	255	G
gi|37509034|dbj|BA000037.2|	28184	G	A	189	77	1	63	62	R	255	G
gi|37509034|dbj|BA000037.2|	28226	C	T	54	9	0	48	54	N	121	N
gi|37509034|dbj|BA000037.2|	28274	A	G	32	9	0	44	28	R	54	A
gi|37509034|dbj|BA000037.2|	28277	T	C	29	7	0	46	32	Y	48	T
gi|37509034|dbj|BA000037.2|	28304	C	T	27	5	0	46	42	Y	73	C
gi|37509034|dbj|BA000037.2|	28310	C	T	78	33	1	63	62	Y	255	C
gi|37509034|dbj|BA000037.2|	28382	G	A	174	49	1	63	62	N	255	N
gi|37509034|dbj|BA000037.2|	28547	A	G	144	103	1	63	62	R	255	A
gi|37509034|dbj|BA000037.2|	28580	C	A	57	10	0	48	50	N	164	N
gi|37509034|dbj|BA000037.2|	28655	T	C	162	79	1	63	62	Y	255	T
gi|37509034|dbj|BA000037.2|	28697	T	C	83	54	1	63	62	Y	255	T
gi|37509034|dbj|BA000037.2|	28705	G	A	63	48	1	63	62	R	255	G
gi|37509034|dbj|BA000037.2|	28763	G	C	51	36	1	63	62	S	189	G
gi|37509034|dbj|BA000037.2|	28772	G	C	23	9	1	47	20	M	82	A
gi|37509034|dbj|BA000037.2|	28784	G	T	156	43	1	63	62	N	255	N
gi|37509034|dbj|BA000037.2|	28814	G	C	29	5	1	41	28	S	36	G
gi|37509034|dbj|BA000037.2|	28841	A	T	123	57	1	58	62	W	255	A
gi|37509034|dbj|BA000037.2|	28922	A	G	161	57	1	63	62	R	221	A
gi|37509034|dbj|BA000037.2|	28991	A	G	255	193	1	63	62	R	254	A
gi|37509034|dbj|BA000037.2|	29054	C	T	250	117	1	63	62	Y	255	C
gi|37509034|dbj|BA000037.2|	29123	A	G	255	94	1	63	62	S	255	C
gi|37509034|dbj|BA000037.2|	29231	A	G	255	90	1	63	62	N	255	N
gi|37509034|dbj|BA000037.2|	29301	T	G	28	10	1	47	32	K	80	T
gi|37509034|dbj|BA000037.2|	29424	A	C	171	48	1	63	62	N	255	N
gi|37509034|dbj|BA000037.2|	29441	G	A	147	40	1	63	62	N	255	N
gi|37509034|dbj|BA000037.2|	29503	A	T	255	151	1	63	62	W	255	A
gi|37509034|dbj|BA000037.2|	29570	G	C	28	5	1	41	36	S	41	G
gi|37509034|dbj|BA000037.2|	29574	G	C	28	17	1	63	36	S	101	G
gi|37509034|dbj|BA000037.2|	29620	C	T	184	65	1	63	62	Y	255	C
gi|37509034|dbj|BA000037.2|	29633	T	C	31	10	0	47	56	Y	147	T
gi|37509034|dbj|BA000037.2|	29699	T	G	32	9	1	47	50	K	136	T
gi|37509034|dbj|BA000037.2|	29729	G	A	33	20	0	46	62	R	130	G
gi|37509034|dbj|BA000037.2|	29744	A	C	28	7	0	43	42	M	45	A
gi|37509034|dbj|BA000037.2|	29768	C	T	204	123	1	63	62	Y	255	C
gi|37509034|dbj|BA000037.2|	29801	T	A	255	199	1	63	62	N	108	N
gi|37509034|dbj|BA000037.2|	29855	C	G	58	50	1	63	62	S	255	C
gi|37509034|dbj|BA000037.2|	29891	T	G	156	145	1	63	62	K	255	T
gi|37509034|dbj|BA000037.2|	29924	A	G	142	116	1	55	62	R	255	A
gi|37509034|dbj|BA000037.2|	29999	G	A	146	73	1	63	62	M	255	C
gi|37509034|dbj|BA000037.2|	30116	T	G	76	36	1	63	62	K	255	T
gi|37509034|dbj|BA000037.2|	30230	T	G	49	40	1	63	62	K	255	T
gi|37509034|dbj|BA000037.2|	30235	T	C	93	22	1	63	62	N	255	N
gi|37509034|dbj|BA000037.2|	30266	A	G	155	94	1	63	62	R	255	A
gi|37509034|dbj|BA000037.2|	30446	G	A	35	16	0	44	62	R	150	G
gi|37509034|dbj|BA000037.2|	30464	T	C	44	20	0	47	62	Y	240	T
gi|37509034|dbj|BA000037.2|	30482	C	T	43	16	0	45	62	Y	144	C
gi|37509034|dbj|BA000037.2|	30509	G	A	32	8	0	40	48	R	52	G
gi|37509034|dbj|BA000037.2|	30554	C	T	101	45	0	50	62	Y	255	C
gi|37509034|dbj|BA000037.2|	30581	G	A	226	66	0	49	62	N	255	N
gi|37509034|dbj|BA000037.2|	30602	A	G	159	44	0	49	62	N	255	N
gi|37509034|dbj|BA000037.2|	30653	T	C	88	49	1	48	62	Y	255	T
gi|37509034|dbj|BA000037.2|	30674	G	A	166	80	1	63	62	R	255	G
gi|37509034|dbj|BA000037.2|	30713	G	A	255	212	1	63	62	R	255	G
gi|37509034|dbj|BA000037.2|	30743	G	T	255	132	1	63	62	K	183	G
gi|37509034|dbj|BA000037.2|	30779	A	T	212	90	1	63	62	W	255	A
gi|37509034|dbj|BA000037.2|	30791	T	C	40	32	1	63	62	Y	255	T
gi|37509034|dbj|BA000037.2|	30827	T	C	120	47	1	58	62	S	255	G
gi|37509034|dbj|BA000037.2|	30842	A	G	35	12	0	43	62	R	94	A
gi|37509034|dbj|BA000037.2|	30866	C	G	56	28	0	49	62	S	255	C
gi|37509034|dbj|BA000037.2|	30894	C	T	193	68	1	63	62	Y	255	C
gi|37509034|dbj|BA000037.2|	30965	C	T	38	25	1	63	54	Y	255	C
gi|37509034|dbj|BA000037.2|	30968	C	T	54	21	1	63	38	K	194	G
gi|37509034|dbj|BA000037.2|	31013	T	C	53	25	1	63	30	Y	199	T
gi|37509034|dbj|BA000037.2|	31028	G	A	171	103	1	63	62	R	255	G
gi|37509034|dbj|BA000037.2|	31064	C	T	255	198	1	63	62	Y	190	C
gi|37509034|dbj|BA000037.2|	31091	C	A	255	160	1	63	62	M	255	C
gi|37509034|dbj|BA000037.2|	31124	A	G	255	149	1	63	62	R	248	A
gi|37509034|dbj|BA000037.2|	31202	C	T	255	204	1	63	62	Y	239	C
gi|37509034|dbj|BA000037.2|	31277	A	C	93	22	0	48	62	N	209	N
gi|37509034|dbj|BA000037.2|	31346	C	T	51	23	1	63	48	Y	255	C
gi|37509034|dbj|BA000037.2|	31421	C	T	133	84	1	63	62	Y	141	C
gi|37509034|dbj|BA000037.2|	31493	A	G	255	231	1	63	62	R	106	A
gi|37509034|dbj|BA000037.2|	31520	C	T	214	75	0	49	62	Y	255	C
gi|37509034|dbj|BA000037.2|	31589	G	A	48	7	0	40	48	N	90	N
gi|37509034|dbj|BA000037.2|	31712	A	G	155	65	1	63	62	R	255	A
gi|37509034|dbj|BA000037.2|	31790	T	C	31	17	1	63	48	Y	94	T
gi|37509034|dbj|BA000037.2|	31805	G	A	28	9	1	63	26	R	56	G
gi|37509034|dbj|BA000037.2|	31859	G	A	54	43	1	50	62	R	255	G
gi|37509034|dbj|BA000037.2|	32012	T	C	45	22	1	63	48	M	215	A
gi|37509034|dbj|BA000037.2|	32066	C	T	71	34	1	63	62	Y	255	C
gi|37509034|dbj|BA000037.2|	32120	C	T	87	20	1	63	62	N	255	N
gi|37509034|dbj|BA000037.2|	32177	C	T	181	51	1	55	62	N	255	N
gi|37509034|dbj|BA000037.2|	32355	A	G	25	23	1	58	46	R	95	A
gi|37509034|dbj|BA000037.2|	38001	A	T	71	76	1	50	62	W	255	A
gi|37509034|dbj|BA000037.2|	38312	T	C	47	14	0	45	54	M	181	A
gi|37509034|dbj|BA000037.2|	38339	T	C	94	34	0	49	62	Y	211	T
gi|37509034|dbj|BA000037.2|	38395	G	A	117	30	1	63	62	N	255	N
gi|37509034|dbj|BA000037.2|	38426	G	A	117	30	1	53	62	N	255	N
gi|37509034|dbj|BA000037.2|	38471	T	G	120	42	1	63	62	S	255	C
gi|37509034|dbj|BA000037.2|	38537	T	C	71	26	0	48	62	Y	255	T
gi|37509034|dbj|BA000037.2|	38552	C	A	11	9	0	43	50	M	120	C
gi|37509034|dbj|BA000037.2|	38573	T	G	42	5	0	46	42	N	107	N
gi|37509034|dbj|BA000037.2|	38657	T	G	141	38	1	63	62	N	255	N
gi|37509034|dbj|BA000037.2|	38672	T	C	67	46	1	63	62	Y	255	T
gi|37509034|dbj|BA000037.2|	38708	T	A	69	48	1	63	62	W	255	T
gi|37509034|dbj|BA000037.2|	38714	G	T	31	10	1	45	56	K	92	G
gi|37509034|dbj|BA000037.2|	38723	T	C	99	24	1	63	62	N	255	N
gi|37509034|dbj|BA000037.2|	38753	G	A	34	20	1	49	62	R	210	G
gi|37509034|dbj|BA000037.2|	38759	A	T	53	48	1	63	62	W	255	A
gi|37509034|dbj|BA000037.2|	38807	G	A	29	12	1	45	32	R	78	G
gi|37509034|dbj|BA000037.2|	38810	A	G	33	15	1	63	28	R	183	A
gi|37509034|dbj|BA000037.2|	38849	C	T	33	13	1	55	44	W	113	A
gi|37509034|dbj|BA000037.2|	38855	A	G	36	13	1	63	54	R	225	A
gi|37509034|dbj|BA000037.2|	38918	A	C	118	102	1	63	62	M	255	A
gi|37509034|dbj|BA000037.2|	38963	T	C	35	14	1	45	56	Y	124	T
gi|37509034|dbj|BA000037.2|	38999	T	A	178	68	1	63	62	W	255	T
gi|37509034|dbj|BA000037.2|	39032	C	T	33	12	1	63	30	Y	255	C
gi|37509034|dbj|BA000037.2|	39044	T	C	108	27	1	63	62	N	255	N
gi|37509034|dbj|BA000037.2|	39119	T	C	218	82	1	63	62	Y	255	T
gi|37509034|dbj|BA000037.2|	39140	A	G	29	5	1	53	42	R	73	A
gi|37509034|dbj|BA000037.2|	39145	G	A	33	14	1	63	54	R	197	G
gi|37509034|dbj|BA000037.2|	39192	A	G	32	26	1	48	60	R	189	A
gi|37509034|dbj|BA000037.2|	39242	T	C	104	65	1	63	62	Y	255	T
gi|37509034|dbj|BA000037.2|	39279	G	A	110	59	1	63	62	R	255	G
gi|37509034|dbj|BA000037.2|	39402	C	T	111	40	1	63	62	Y	255	C
gi|37509034|dbj|BA000037.2|	39412	T	A	57	10	1	63	32	N	149	N
gi|37509034|dbj|BA000037.2|	39454	C	T	255	144	1	63	62	Y	255	C
gi|37509034|dbj|BA000037.2|	39484	A	C	181	51	1	63	62	N	255	N
gi|37509034|dbj|BA000037.2|	39517	C	T	152	59	1	63	62	Y	172	C
gi|37509034|dbj|BA000037.2|	39553	T	G	224	74	1	63	62	K	255	T
gi|37509034|dbj|BA000037.2|	39583	T	C	255	187	1	63	62	Y	233	T
gi|37509034|dbj|BA000037.2|	39625	A	G	255	182	1	63	62	S	160	C
gi|37509034|dbj|BA000037.2|	39691	T	A	132	47	1	63	62	W	255	T
gi|37509034|dbj|BA000037.2|	39745	T	C	81	18	1	61	28	N	255	N
gi|37509034|dbj|BA000037.2|	39778	C	T	255	133	1	63	62	N	243	N
gi|37509034|dbj|BA000037.2|	39808	T	C	255	147	1	63	62	Y	255	T
gi|37509034|dbj|BA000037.2|	39847	G	A	255	76	1	63	62	N	255	N
gi|37509034|dbj|BA000037.2|	39865	G	A	82	30	1	63	62	R	255	G
gi|37509034|dbj|BA000037.2|	39904	T	C	255	145	1	63	62	Y	242	T
gi|37509034|dbj|BA000037.2|	39925	T	A	255	116	1	63	62	W	255	T
gi|37509034|dbj|BA000037.2|	40000	T	G	255	209	1	63	62	K	171	T
gi|37509034|dbj|BA000037.2|	40039	T	C	255	198	1	63	62	N	143	N
gi|37509034|dbj|BA000037.2|	40063	G	A	200	107	1	63	62	R	255	G
gi|37509034|dbj|BA000037.2|	40093	C	T	131	60	1	63	62	Y	255	C
gi|37509034|dbj|BA000037.2|	40120	A	T	132	52	1	63	62	W	255	A
gi|37509034|dbj|BA000037.2|	40183	A	G	80	31	1	49	62	R	255	A
gi|37509034|dbj|BA000037.2|	40222	C	T	74	27	1	63	62	Y	255	C
gi|37509034|dbj|BA000037.2|	40264	C	T	255	129	1	63	62	Y	255	C
gi|37509034|dbj|BA000037.2|	40282	G	A	75	16	0	50	62	N	255	N
gi|37509034|dbj|BA000037.2|	40300	C	T	76	32	0	49	62	Y	255	C
gi|37509034|dbj|BA000037.2|	40321	G	A	220	110	1	63	62	R	255	G
gi|37509034|dbj|BA000037.2|	40369	C	T	255	110	1	50	62	Y	255	C
gi|37509034|dbj|BA000037.2|	40396	A	T	135	48	0	50	62	W	255	A
gi|37509034|dbj|BA000037.2|	40453	T	C	182	94	1	63	62	M	255	A
gi|37509034|dbj|BA000037.2|	40498	T	C	87	20	1	63	28	N	240	N
gi|37509034|dbj|BA000037.2|	40564	T	C	220	119	1	49	62	Y	255	T
gi|37509034|dbj|BA000037.2|	40591	A	C	4	21	0	45	48	M	96	A
gi|37509034|dbj|BA000037.2|	40627	A	C	255	189	1	63	62	M	255	A
gi|37509034|dbj|BA000037.2|	40663	T	C	255	150	1	63	62	Y	255	T
gi|37509034|dbj|BA000037.2|	40687	A	G	34	21	1	44	62	R	196	A
gi|37509034|dbj|BA000037.2|	40705	G	A	29	32	1	63	52	M	227	C
gi|37509034|dbj|BA000037.2|	40774	T	C	198	100	1	63	62	Y	255	T
gi|37509034|dbj|BA000037.2|	40854	G	A	178	50	1	63	62	N	255	N
gi|37509034|dbj|BA000037.2|	40973	T	A	29	5	0	44	36	W	42	T
gi|37509034|dbj|BA000037.2|	40983	G	T	42	5	0	44	42	N	76	N
gi|37509034|dbj|BA000037.2|	41007	G	T	198	89	1	52	62	K	255	G
gi|37509034|dbj|BA000037.2|	41039	A	G	51	8	1	63	48	N	158	N
gi|37509034|dbj|BA000037.2|	41042	G	T	49	18	1	63	50	K	236	G
gi|37509034|dbj|BA000037.2|	41102	C	A	255	89	1	63	62	M	255	C
gi|37509034|dbj|BA000037.2|	41132	G	T	39	25	0	50	62	K	255	G
gi|37509034|dbj|BA000037.2|	41159	C	T	249	103	1	50	62	Y	203	C
gi|37509034|dbj|BA000037.2|	41286	T	C	184	65	1	63	62	Y	255	T
gi|37509034|dbj|BA000037.2|	41302	T	C	19	29	0	48	36	Y	146	T
gi|37509034|dbj|BA000037.2|	41463	A	G	69	14	1	63	32	N	255	N
gi|37509034|dbj|BA000037.2|	41466	C	T	33	16	1	63	62	Y	139	C
gi|37509034|dbj|BA000037.2|	41526	G	C	255	110	1	63	62	S	255	G
gi|37509034|dbj|BA000037.2|	41556	G	T	54	19	1	63	26	Y	255	C
gi|37509034|dbj|BA000037.2|	41589	G	T	255	255	1	63	62	K	255	G
gi|37509034|dbj|BA000037.2|	41637	A	T	154	64	1	63	62	W	255	A
gi|37509034|dbj|BA000037.2|	41658	T	A	51	19	1	63	62	W	212	T
gi|37509034|dbj|BA000037.2|	41688	C	G	32	12	1	51	60	S	220	C
gi|37509034|dbj|BA000037.2|	41720	A	G	105	58	1	63	62	R	208	A
gi|37509034|dbj|BA000037.2|	41754	G	A	96	23	1	63	62	N	218	N
gi|37509034|dbj|BA000037.2|	41805	G	A	114	29	1	46	62	N	255	N
gi|37509034|dbj|BA000037.2|	41832	C	T	57	23	1	49	62	Y	255	C
gi|37509034|dbj|BA000037.2|	41853	G	A	144	73	1	63	62	R	255	G
gi|37509034|dbj|BA000037.2|	41922	C	T	74	39	1	45	62	Y	255	C
gi|37509034|dbj|BA000037.2|	41934	C	T	70	69	1	63	62	Y	255	C
gi|37509034|dbj|BA000037.2|	42024	T	C	106	45	1	63	62	S	255	G
gi|37509034|dbj|BA000037.2|	42030	C	T	94	34	1	63	62	Y	255	C
gi|37509034|dbj|BA000037.2|	42069	G	A	254	112	1	63	62	R	255	G
gi|37509034|dbj|BA000037.2|	42165	G	A	57	10	1	52	26	N	113	N
gi|37509034|dbj|BA000037.2|	42210	C	T	174	89	0	48	62	Y	255	C
gi|37509034|dbj|BA000037.2|	42291	A	C	63	40	1	63	30	M	255	A
gi|37509034|dbj|BA000037.2|	42441	C	A	27	14	1	55	56	M	73	C
gi|37509034|dbj|BA000037.2|	42450	C	T	94	60	1	63	62	Y	255	C
gi|37509034|dbj|BA000037.2|	42501	C	T	125	63	1	63	62	Y	255	C
gi|37509034|dbj|BA000037.2|	42534	G	A	255	118	1	63	62	R	255	G
gi|37509034|dbj|BA000037.2|	42555	G	A	255	99	1	63	62	N	255	N
gi|37509034|dbj|BA000037.2|	42600	G	A	38	14	1	63	28	R	230	G
gi|37509034|dbj|BA000037.2|	42621	C	A	191	102	1	63	62	M	255	C
gi|37509034|dbj|BA000037.2|	42657	C	T	255	100	1	63	62	Y	255	C
gi|37509034|dbj|BA000037.2|	42675	C	T	93	49	0	49	62	Y	255	C
gi|37509034|dbj|BA000037.2|	42708	T	C	25	17	0	44	62	S	113	G
gi|37509034|dbj|BA000037.2|	42792	G	A	223	90	1	63	62	W	255	T
gi|37509034|dbj|BA000037.2|	42813	A	G	54	20	0	47	62	R	82	A
gi|37509034|dbj|BA000037.2|	42884	G	A	210	79	1	63	62	R	255	G
gi|37509034|dbj|BA000037.2|	42933	G	A	255	167	1	63	62	R	255	G
gi|37509034|dbj|BA000037.2|	42996	G	A	43	23	1	63	38	R	255	G
gi|37509034|dbj|BA000037.2|	42999	T	C	38	21	1	63	42	Y	255	T
gi|37509034|dbj|BA000037.2|	43032	T	C	104	93	1	63	62	Y	255	T
gi|37509034|dbj|BA000037.2|	43065	C	T	255	146	1	63	62	W	211	A
gi|37509034|dbj|BA000037.2|	43089	C	T	111	40	0	48	62	Y	255	C
gi|37509034|dbj|BA000037.2|	43107	G	A	226	90	1	63	62	R	255	G
gi|37509034|dbj|BA000037.2|	43137	G	A	99	24	1	63	62	N	255	N
gi|37509034|dbj|BA000037.2|	43182	A	C	40	15	0	43	62	M	109	A
gi|37509034|dbj|BA000037.2|	43197	A	G	78	53	0	47	62	R	255	A
gi|37509034|dbj|BA000037.2|	43311	C	T	255	93	1	63	62	W	255	A
gi|37509034|dbj|BA000037.2|	43317	A	G	62	34	1	47	62	R	38	A
gi|37509034|dbj|BA000037.2|	43344	T	C	255	153	1	63	62	Y	255	T
gi|37509034|dbj|BA000037.2|	43446	C	T	84	19	1	63	62	N	253	N
gi|37509034|dbj|BA000037.2|	43452	A	G	29	16	1	47	58	R	122	A
gi|37509034|dbj|BA000037.2|	43482	G	A	143	90	1	49	62	R	255	G
gi|37509034|dbj|BA000037.2|	43506	A	G	103	102	1	63	62	R	255	A
gi|37509034|dbj|BA000037.2|	43563	G	A	42	71	1	63	62	R	255	G
gi|37509034|dbj|BA000037.2|	43584	T	C	111	40	0	49	62	Y	255	T
gi|37509034|dbj|BA000037.2|	43604	T	G	138	82	1	47	62	K	255	T
gi|37509034|dbj|BA000037.2|	43638	G	A	3	29	1	63	62	M	124	C
gi|37509034|dbj|BA000037.2|	43656	G	A	141	55	1	63	62	R	255	G
gi|37509034|dbj|BA000037.2|	43740	T	C	131	142	1	63	62	Y	212	T
gi|37509034|dbj|BA000037.2|	43800	C	T	255	189	1	63	62	Y	228	C
gi|37509034|dbj|BA000037.2|	43842	G	A	255	224	1	63	62	R	201	G
gi|37509034|dbj|BA000037.2|	43908	A	G	80	70	1	52	62	R	250	A
gi|37509034|dbj|BA000037.2|	43992	C	T	168	69	1	63	62	Y	255	C
gi|37509034|dbj|BA000037.2|	44007	G	A	77	28	0	49	62	R	246	G
gi|37509034|dbj|BA000037.2|	44034	T	A	104	94	1	63	62	W	255	T
gi|37509034|dbj|BA000037.2|	44090	G	A	36	20	1	63	36	R	255	G
gi|37509034|dbj|BA000037.2|	44124	C	G	38	27	1	49	62	S	255	C
gi|37509034|dbj|BA000037.2|	44205	A	G	51	8	1	63	22	N	139	N
gi|37509034|dbj|BA000037.2|	44238	T	G	255	138	1	63	62	K	255	T
gi|37509034|dbj|BA000037.2|	44259	T	C	84	43	0	49	62	Y	255	T
gi|37509034|dbj|BA000037.2|	44283	G	T	67	65	1	63	62	K	255	G
gi|37509034|dbj|BA000037.2|	44430	G	A	255	151	1	63	62	R	255	G
gi|37509034|dbj|BA000037.2|	44636	A	G	62	43	1	63	62	R	255	A
gi|37509034|dbj|BA000037.2|	44645	A	G	82	62	1	63	62	R	255	A
gi|37509034|dbj|BA000037.2|	44699	T	C	255	235	1	63	62	Y	169	T
gi|37509034|dbj|BA000037.2|	44768	T	A	255	194	1	63	62	W	219	T
gi|37509034|dbj|BA000037.2|	44810	G	A	51	27	1	48	62	R	197	G
gi|37509034|dbj|BA000037.2|	44897	C	A	39	21	0	48	62	M	255	C
gi|37509034|dbj|BA000037.2|	44912	A	G	135	53	1	63	62	R	255	A
gi|37509034|dbj|BA000037.2|	44975	G	A	35	54	1	63	62	R	255	G
gi|37509034|dbj|BA000037.2|	45017	T	C	135	137	1	63	62	Y	255	T
gi|37509034|dbj|BA000037.2|	45239	G	T	255	100	1	63	62	Y	255	C
gi|37509034|dbj|BA000037.2|	45332	A	C	45	20	1	53	44	M	247	A
gi|37509034|dbj|BA000037.2|	45398	T	C	170	97	1	63	62	Y	255	T
gi|37509034|dbj|BA000037.2|	45425	G	C	176	81	1	63	62	S	255	G
gi|37509034|dbj|BA000037.2|	45494	T	G	87	36	1	63	62	K	197	T
gi|37509034|dbj|BA000037.2|	45542	T	C	31	11	1	47	60	Y	127	T
gi|37509034|dbj|BA000037.2|	45569	G	A	235	69	1	50	62	N	255	N
gi|37509034|dbj|BA000037.2|	45626	A	C	0	39	1	63	24	M	176	A
gi|37509034|dbj|BA000037.2|	45664	A	G	34	22	1	63	26	R	198	A
gi|37509034|dbj|BA000037.2|	45694	A	G	255	133	1	63	62	R	255	A
gi|37509034|dbj|BA000037.2|	45868	G	A	129	51	1	63	62	R	255	G
gi|37509034|dbj|BA000037.2|	45889	T	A	255	90	1	63	62	W	255	T
gi|37509034|dbj|BA000037.2|	45934	C	T	255	106	1	63	62	Y	255	C
gi|37509034|dbj|BA000037.2|	46048	T	C	255	161	1	63	62	Y	255	T
gi|37509034|dbj|BA000037.2|	46108	T	C	108	27	1	63	62	N	233	N
gi|37509034|dbj|BA000037.2|	46150	A	G	33	18	1	63	62	R	176	A
gi|37509034|dbj|BA000037.2|	46180	C	T	255	150	1	63	62	Y	240	C
gi|37509034|dbj|BA000037.2|	46266	A	C	39	44	1	63	46	M	173	A
gi|37509034|dbj|BA000037.2|	46267	G	A	46	46	1	63	38	R	118	G
gi|37509034|dbj|BA000037.2|	46469	C	A	83	57	1	63	62	M	255	C
gi|37509034|dbj|BA000037.2|	46478	T	C	37	39	1	63	62	Y	255	T
gi|37509034|dbj|BA000037.2|	46568	G	A	63	67	1	63	62	R	255	G
gi|37509034|dbj|BA000037.2|	46592	G	A	170	60	0	50	62	R	255	G
gi|37509034|dbj|BA000037.2|	46613	G	A	130	56	0	48	62	R	255	G
gi|37509034|dbj|BA000037.2|	46640	C	T	30	6	0	47	42	Y	80	C
gi|37509034|dbj|BA000037.2|	46763	G	T	104	72	1	63	62	K	255	G
gi|37509034|dbj|BA000037.2|	46779	T	C	30	9	0	45	38	Y	79	T
gi|37509034|dbj|BA000037.2|	46811	T	C	255	113	1	63	62	Y	255	T
gi|37509034|dbj|BA000037.2|	46862	C	T	235	115	1	63	62	Y	255	C
gi|37509034|dbj|BA000037.2|	46904	G	A	255	110	1	63	62	R	255	G
gi|37509034|dbj|BA000037.2|	46928	C	G	208	115	1	50	62	S	255	C
gi|37509034|dbj|BA000037.2|	46958	A	C	30	6	1	46	28	M	90	A
gi|37509034|dbj|BA000037.2|	47018	C	T	54	9	0	50	50	N	253	N
gi|37509034|dbj|BA000037.2|	47042	T	C	212	71	0	49	62	M	255	A
gi|37509034|dbj|BA000037.2|	47060	T	C	109	48	1	49	62	Y	255	T
gi|37509034|dbj|BA000037.2|	47096	C	A	32	9	0	43	44	M	108	C
gi|37509034|dbj|BA000037.2|	47120	T	C	201	90	0	50	62	Y	255	T
gi|37509034|dbj|BA000037.2|	47222	C	T	80	58	0	47	62	Y	255	C
gi|37509034|dbj|BA000037.2|	47243	C	T	30	8	0	44	44	Y	69	C
gi|37509034|dbj|BA000037.2|	47252	T	C	86	81	1	63	62	Y	255	T
gi|37509034|dbj|BA000037.2|	47303	A	G	149	58	1	63	62	R	255	A
gi|37509034|dbj|BA000037.2|	47456	T	C	216	126	1	63	62	Y	255	T
gi|37509034|dbj|BA000037.2|	47595	T	C	195	169	1	63	62	Y	255	T
gi|37509034|dbj|BA000037.2|	47642	G	C	249	160	1	63	62	S	255	G
gi|37509034|dbj|BA000037.2|	47720	C	T	255	141	1	63	62	Y	255	C
gi|37509034|dbj|BA000037.2|	47741	T	C	28	5	0	44	42	Y	41	T
gi|37509034|dbj|BA000037.2|	47750	G	T	165	46	1	63	62	N	255	N
gi|37509034|dbj|BA000037.2|	47834	C	T	96	23	1	63	32	N	255	N
gi|37509034|dbj|BA000037.2|	47894	C	T	255	108	1	63	62	W	255	A
gi|37509034|dbj|BA000037.2|	47933	T	C	107	81	1	63	62	Y	217	T
gi|37509034|dbj|BA000037.2|	48038	T	C	255	239	1	63	62	Y	167	T
gi|37509034|dbj|BA000037.2|	48173	T	C	244	96	1	63	62	Y	253	T
gi|37509034|dbj|BA000037.2|	48335	G	A	255	130	1	61	62	R	255	G
gi|37509034|dbj|BA000037.2|	48389	C	G	63	12	1	63	48	N	145	N
gi|37509034|dbj|BA000037.2|	48496	C	T	62	24	1	63	32	W	141	A
gi|37509034|dbj|BA000037.2|	48499	G	A	33	16	1	63	44	R	101	G
gi|37509034|dbj|BA000037.2|	48532	A	G	29	10	0	46	56	R	132	A
gi|37509034|dbj|BA000037.2|	48658	C	T	119	100	1	48	62	Y	255	C
gi|37509034|dbj|BA000037.2|	48679	A	T	39	64	1	51	62	W	249	A
gi|37509034|dbj|BA000037.2|	48706	C	T	255	115	0	49	62	Y	227	C
gi|37509034|dbj|BA000037.2|	48733	C	T	255	201	1	63	62	Y	177	C
gi|37509034|dbj|BA000037.2|	48766	C	T	255	90	1	63	62	K	255	G
gi|37509034|dbj|BA000037.2|	48775	C	T	32	17	0	44	62	Y	125	C
gi|37509034|dbj|BA000037.2|	48805	A	C	47	33	1	63	62	M	255	A
gi|37509034|dbj|BA000037.2|	50151	G	A	70	28	0	50	62	R	255	G
gi|37509034|dbj|BA000037.2|	50178	C	T	255	200	1	63	62	Y	217	C
gi|37509034|dbj|BA000037.2|	50265	C	T	14	16	1	61	62	Y	117	C
gi|37509034|dbj|BA000037.2|	50285	A	G	255	77	1	63	62	N	255	N
gi|37509034|dbj|BA000037.2|	50324	C	T	156	43	1	63	62	N	255	N
gi|37509034|dbj|BA000037.2|	50350	G	C	40	19	0	48	52	S	167	G
gi|37509034|dbj|BA000037.2|	50384	T	C	255	141	1	63	62	Y	255	T
gi|37509034|dbj|BA000037.2|	50420	A	G	190	82	1	63	62	R	255	A
gi|37509034|dbj|BA000037.2|	50441	T	C	84	35	1	52	62	Y	255	T
gi|37509034|dbj|BA000037.2|	50560	G	A	35	21	1	61	62	R	202	G
gi|37509034|dbj|BA000037.2|	50714	A	C	151	72	1	63	62	M	255	A
gi|37509034|dbj|BA000037.2|	50837	C	G	255	164	1	63	62	S	255	C
gi|37509034|dbj|BA000037.2|	50927	A	G	74	57	1	63	62	R	255	A
gi|37509034|dbj|BA000037.2|	50940	A	G	100	49	1	63	62	R	255	A
gi|37509034|dbj|BA000037.2|	51101	C	T	235	98	1	63	62	Y	255	C
gi|37509034|dbj|BA000037.2|	51191	C	T	209	121	1	63	62	Y	255	C
gi|37509034|dbj|BA000037.2|	51239	C	T	155	83	1	63	62	Y	255	C
gi|37509034|dbj|BA000037.2|	51275	C	T	86	61	1	63	62	Y	255	C
gi|37509034|dbj|BA000037.2|	51314	T	A	97	36	1	63	62	M	255	C
gi|37509034|dbj|BA000037.2|	51368	C	T	37	19	1	63	26	Y	187	C
gi|37509034|dbj|BA000037.2|	51392	A	G	63	12	0	42	62	N	118	N
gi|37509034|dbj|BA000037.2|	51515	C	A	30	11	0	43	56	M	162	C
gi|37509034|dbj|BA000037.2|	51530	C	T	255	184	1	63	62	N	198	N
gi|37509034|dbj|BA000037.2|	51593	C	T	255	175	1	63	62	Y	218	C
gi|37509034|dbj|BA000037.2|	51617	C	T	155	81	0	49	62	Y	255	C
gi|37509034|dbj|BA000037.2|	51689	T	A	31	15	1	63	54	W	134	T
gi|37509034|dbj|BA000037.2|	51690	C	T	60	11	1	63	30	N	116	N
gi|37509034|dbj|BA000037.2|	51716	C	T	35	22	1	63	62	Y	255	C
gi|37509034|dbj|BA000037.2|	51785	G	A	35	15	1	63	36	R	203	G
gi|37509034|dbj|BA000037.2|	51788	G	A	37	26	1	63	34	R	255	G
gi|37509034|dbj|BA000037.2|	51887	C	T	132	90	1	63	62	Y	255	C
gi|37509034|dbj|BA000037.2|	51908	C	T	122	65	0	48	62	Y	255	C
gi|37509034|dbj|BA000037.2|	51932	T	G	255	163	1	63	62	K	255	T
gi|37509034|dbj|BA000037.2|	52106	C	T	255	170	1	63	62	Y	255	C
gi|37509034|dbj|BA000037.2|	52187	G	C	255	144	1	63	62	S	255	G
gi|37509034|dbj|BA000037.2|	52226	C	T	255	179	1	63	62	Y	255	C
gi|37509034|dbj|BA000037.2|	52259	T	C	47	125	1	63	62	Y	255	T
gi|37509034|dbj|BA000037.2|	52376	C	G	46	52	1	63	62	S	255	C
gi|37509034|dbj|BA000037.2|	52460	C	G	255	255	1	63	62	S	255	C
gi|37509034|dbj|BA000037.2|	53015	T	G	170	98	1	63	62	K	255	T
gi|37509034|dbj|BA000037.2|	53123	C	T	255	184	1	63	62	Y	255	C
gi|37509034|dbj|BA000037.2|	53174	C	T	255	212	1	63	62	Y	184	C
gi|37509034|dbj|BA000037.2|	53231	C	T	137	58	1	63	62	Y	255	C
gi|37509034|dbj|BA000037.2|	53273	A	G	123	32	0	47	62	N	255	N
gi|37509034|dbj|BA000037.2|	53288	G	A	61	40	1	63	62	R	255	G
gi|37509034|dbj|BA000037.2|	53336	T	G	36	49	1	63	40	K	255	T
gi|37509034|dbj|BA000037.2|	53337	G	A	41	41	1	63	36	R	223	G
gi|37509034|dbj|BA000037.2|	53381	C	G	255	156	1	63	62	S	255	C
gi|37509034|dbj|BA000037.2|	53459	G	A	178	50	1	63	62	N	255	N
gi|37509034|dbj|BA000037.2|	53492	T	C	165	107	1	63	62	Y	255	T
gi|37509034|dbj|BA000037.2|	53580	C	G	29	5	0	40	42	S	36	C
gi|37509034|dbj|BA000037.2|	53753	G	A	255	108	1	63	62	M	255	C
gi|37509034|dbj|BA000037.2|	53831	A	C	36	41	1	63	54	M	255	A
gi|37509034|dbj|BA000037.2|	53834	C	T	55	19	1	63	36	K	111	G
gi|37509034|dbj|BA000037.2|	53849	T	G	155	65	1	51	62	K	255	T
gi|37509034|dbj|BA000037.2|	53885	A	G	255	217	1	63	62	R	217	A
gi|37509034|dbj|BA000037.2|	53930	G	T	184	65	1	63	62	K	255	G
gi|37509034|dbj|BA000037.2|	53939	C	T	23	24	1	42	62	Y	168	C
gi|37509034|dbj|BA000037.2|	53963	T	C	38	24	1	48	62	Y	255	T
gi|37509034|dbj|BA000037.2|	53978	C	T	90	21	1	63	20	N	255	N
gi|37509034|dbj|BA000037.2|	54038	G	A	28	10	1	63	26	R	91	G
gi|37509034|dbj|BA000037.2|	54039	G	T	27	8	1	63	28	Y	121	C
gi|37509034|dbj|BA000037.2|	54071	A	C	250	93	1	63	62	M	255	A
gi|37509034|dbj|BA000037.2|	54089	C	A	182	107	1	63	62	M	255	C
gi|37509034|dbj|BA000037.2|	54182	T	C	255	186	1	63	62	Y	255	T
gi|37509034|dbj|BA000037.2|	54221	A	C	135	62	1	63	62	M	255	A
gi|37509034|dbj|BA000037.2|	54234	C	G	38	14	1	63	44	S	196	C
gi|37509034|dbj|BA000037.2|	54359	G	A	37	29	1	63	60	R	255	G
gi|37509034|dbj|BA000037.2|	54579	A	T	164	60	1	63	62	Y	170	C
gi|37509034|dbj|BA000037.2|	54630	T	C	255	125	1	63	62	Y	255	T
gi|37509034|dbj|BA000037.2|	54768	C	T	172	80	1	63	62	Y	255	C
gi|37509034|dbj|BA000037.2|	54795	C	T	48	7	1	63	32	N	88	N
gi|37509034|dbj|BA000037.2|	54906	T	G	255	113	1	63	62	K	255	T
gi|37509034|dbj|BA000037.2|	54982	C	T	34	34	1	63	54	K	255	G
gi|37509034|dbj|BA000037.2|	55026	G	A	205	81	1	63	62	R	255	G
gi|37509034|dbj|BA000037.2|	55038	A	G	42	16	0	46	60	R	206	A
gi|37509034|dbj|BA000037.2|	55065	T	C	169	70	1	47	62	Y	255	T
gi|37509034|dbj|BA000037.2|	55200	A	T	67	34	1	63	62	K	188	G
gi|37509034|dbj|BA000037.2|	55206	C	T	32	8	0	43	54	Y	105	C
gi|37509034|dbj|BA000037.2|	55233	C	T	228	148	1	50	62	Y	255	C
gi|37509034|dbj|BA000037.2|	55320	T	C	160	79	1	63	62	Y	255	T
gi|37509034|dbj|BA000037.2|	55485	C	T	56	28	0	49	62	Y	255	C
gi|37509034|dbj|BA000037.2|	55604	G	A	255	123	1	58	62	R	254	G
gi|37509034|dbj|BA000037.2|	55625	T	G	196	69	0	48	62	K	255	T
gi|37509034|dbj|BA000037.2|	55724	C	T	132	52	0	49	62	Y	255	C
gi|37509034|dbj|BA000037.2|	55751	C	T	121	73	1	47	62	Y	255	C
gi|37509034|dbj|BA000037.2|	55764	C	T	1	125	1	63	54	Y	57	C
gi|37509034|dbj|BA000037.2|	55934	T	C	98	59	1	63	62	Y	203	T
gi|37509034|dbj|BA000037.2|	55952	A	G	208	60	0	50	62	N	251	N
gi|37509034|dbj|BA000037.2|	56003	A	T	27	6	1	58	28	W	33	A
gi|37509034|dbj|BA000037.2|	56048	G	A	184	70	1	63	62	R	255	G
gi|37509034|dbj|BA000037.2|	56060	C	T	64	59	1	47	62	Y	255	C
gi|37509034|dbj|BA000037.2|	56102	G	A	255	159	1	63	62	R	230	G
gi|37509034|dbj|BA000037.2|	56145	T	C	102	60	1	63	62	Y	255	T
gi|37509034|dbj|BA000037.2|	56162	C	T	134	93	1	63	62	Y	255	C
gi|37509034|dbj|BA000037.2|	56399	G	T	202	58	1	63	62	N	100	N
gi|37509034|dbj|BA000037.2|	56421	G	A	108	60	1	63	62	R	255	G
gi|37509034|dbj|BA000037.2|	56457	G	A	255	171	1	63	62	R	252	G
gi|37509034|dbj|BA000037.2|	56497	T	A	193	55	1	63	62	N	255	N
gi|37509034|dbj|BA000037.2|	56544	T	C	115	46	1	63	62	Y	255	T
gi|37509034|dbj|BA000037.2|	56601	T	C	51	29	1	63	62	Y	255	T
gi|37509034|dbj|BA000037.2|	56660	T	G	37	41	1	63	62	K	255	T
gi|37509034|dbj|BA000037.2|	56666	T	C	4	22	0	46	62	S	169	G
gi|37509034|dbj|BA000037.2|	56729	C	T	32	9	1	47	32	Y	134	C
gi|37509034|dbj|BA000037.2|	56759	C	T	7	25	1	63	30	Y	188	C
gi|37509034|dbj|BA000037.2|	56831	T	C	31	22	1	63	34	Y	193	T
gi|37509034|dbj|BA000037.2|	56834	G	A	34	19	1	63	30	R	221	G
gi|37509034|dbj|BA000037.2|	56864	G	C	100	62	1	55	62	M	255	A
gi|37509034|dbj|BA000037.2|	56916	A	G	255	145	1	63	62	R	255	A
gi|37509034|dbj|BA000037.2|	56957	A	G	163	62	1	63	62	R	255	A
gi|37509034|dbj|BA000037.2|	56969	A	G	77	78	1	63	62	R	255	A
gi|37509034|dbj|BA000037.2|	57003	G	A	175	72	1	63	62	R	255	G
gi|37509034|dbj|BA000037.2|	57086	T	C	97	35	1	63	62	Y	214	T
gi|37509034|dbj|BA000037.2|	57113	T	C	102	25	1	63	62	N	255	N
gi|37509034|dbj|BA000037.2|	57161	T	C	255	162	1	63	62	Y	213	T
gi|37509034|dbj|BA000037.2|	57225	G	A	253	94	1	63	62	R	255	G
gi|37509034|dbj|BA000037.2|	57272	T	C	91	33	0	49	62	Y	255	T
gi|37509034|dbj|BA000037.2|	57335	A	G	17	48	1	63	62	R	132	A
gi|37509034|dbj|BA000037.2|	57380	C	G	255	125	1	63	62	S	255	C
gi|37509034|dbj|BA000037.2|	57428	G	A	255	96	1	63	62	R	255	G
gi|37509034|dbj|BA000037.2|	57446	C	A	80	37	1	49	62	M	181	C
gi|37509034|dbj|BA000037.2|	59828	G	A	29	9	1	63	32	R	65	G
gi|37509034|dbj|BA000037.2|	59883	G	T	43	26	1	63	62	K	255	G
gi|37509034|dbj|BA000037.2|	59886	G	C	75	16	1	63	42	N	226	N
gi|37509034|dbj|BA000037.2|	59919	A	C	181	69	1	63	62	M	255	A
gi|37509034|dbj|BA000037.2|	59927	C	T	152	76	1	63	62	Y	255	C
gi|37509034|dbj|BA000037.2|	60021	G	C	70	43	1	63	62	S	159	G
gi|37509034|dbj|BA000037.2|	60075	G	A	255	129	1	63	62	R	238	G
gi|37509034|dbj|BA000037.2|	60113	T	C	50	47	1	63	62	Y	255	T
gi|37509034|dbj|BA000037.2|	60138	A	T	49	27	1	63	38	W	255	A
gi|37509034|dbj|BA000037.2|	60247	T	C	37	24	1	63	56	Y	255	T
gi|37509034|dbj|BA000037.2|	60251	A	G	33	18	1	63	56	R	221	A
gi|37509034|dbj|BA000037.2|	60284	C	A	37	34	1	63	62	M	255	C
gi|37509034|dbj|BA000037.2|	60427	A	G	38	25	1	63	62	R	255	A
gi|37509034|dbj|BA000037.2|	60433	C	A	26	9	0	46	28	R	52	G
gi|37509034|dbj|BA000037.2|	60451	C	A	40	38	1	63	62	M	177	C
gi|37509034|dbj|BA000037.2|	60497	T	G	4	22	1	63	24	R	100	A
gi|37509034|dbj|BA000037.2|	60554	T	C	35	29	1	61	62	Y	242	T
gi|37509034|dbj|BA000037.2|	60590	G	A	74	35	1	63	62	R	255	G
gi|37509034|dbj|BA000037.2|	60620	C	T	90	21	1	63	62	N	255	N
gi|37509034|dbj|BA000037.2|	60674	T	C	77	26	0	48	62	M	211	A
gi|37509034|dbj|BA000037.2|	60719	C	A	36	19	1	63	60	M	255	C
gi|37509034|dbj|BA000037.2|	60791	C	T	57	63	1	52	20	Y	140	C
gi|37509034|dbj|BA000037.2|	60792	T	C	21	62	1	52	56	Y	147	T
gi|37509034|dbj|BA000037.2|	60821	T	C	255	129	1	63	62	Y	255	T
gi|37509034|dbj|BA000037.2|	60853	G	C	45	6	1	63	36	N	136	N
gi|37509034|dbj|BA000037.2|	60868	C	G	37	27	1	61	62	S	162	C
gi|37509034|dbj|BA000037.2|	60974	C	G	82	42	1	63	62	S	255	C
gi|37509034|dbj|BA000037.2|	61004	C	T	181	83	1	63	62	Y	255	C
gi|37509034|dbj|BA000037.2|	61085	T	C	191	87	1	63	62	Y	255	T
gi|37509034|dbj|BA000037.2|	61109	C	T	241	71	1	63	62	N	255	N
gi|37509034|dbj|BA000037.2|	61142	T	G	189	145	1	63	62	K	255	T
gi|37509034|dbj|BA000037.2|	61172	G	A	32	41	1	63	62	R	210	G
gi|37509034|dbj|BA000037.2|	61193	T	G	255	158	1	63	62	K	255	T
gi|37509034|dbj|BA000037.2|	61231	T	G	57	53	1	63	62	K	177	T
gi|37509034|dbj|BA000037.2|	61232	G	C	109	49	1	63	56	M	127	A
gi|37509034|dbj|BA000037.2|	61286	A	G	143	56	1	63	62	R	255	A
gi|37509034|dbj|BA000037.2|	61313	G	A	60	11	0	46	44	N	155	N
gi|37509034|dbj|BA000037.2|	61416	T	C	36	28	1	63	20	Y	126	T
gi|37509034|dbj|BA000037.2|	61419	C	A	34	10	1	63	20	M	86	C
gi|37509034|dbj|BA000037.2|	61454	C	T	255	123	1	63	62	Y	255	C
gi|37509034|dbj|BA000037.2|	61485	G	A	255	118	1	63	62	R	255	G
gi|37509034|dbj|BA000037.2|	61599	C	A	34	23	1	63	24	M	220	C
gi|37509034|dbj|BA000037.2|	61656	A	G	246	92	0	49	62	R	255	A
gi|37509034|dbj|BA000037.2|	61680	G	T	153	56	0	48	62	K	255	G
gi|37509034|dbj|BA000037.2|	61699	A	T	151	105	1	63	62	W	255	A
gi|37509034|dbj|BA000037.2|	61743	T	C	61	25	1	61	28	Y	206	T
gi|37509034|dbj|BA000037.2|	61779	G	A	117	42	1	50	62	R	252	G
gi|37509034|dbj|BA000037.2|	61827	G	A	45	6	0	45	42	N	121	N
gi|37509034|dbj|BA000037.2|	61872	A	G	63	23	1	63	54	R	255	A
gi|37509034|dbj|BA000037.2|	61908	G	A	255	221	1	63	62	R	255	G
gi|37509034|dbj|BA000037.2|	62010	A	T	226	66	0	49	62	N	185	N
gi|37509034|dbj|BA000037.2|	62160	C	A	38	21	1	63	62	M	255	C
gi|37509034|dbj|BA000037.2|	62800	G	T	30	38	1	63	62	Y	255	C
gi|37509034|dbj|BA000037.2|	62841	C	G	152	55	0	48	62	R	255	A
gi|37509034|dbj|BA000037.2|	62972	G	A	35	15	1	63	30	R	234	G
gi|37509034|dbj|BA000037.2|	63014	A	G	255	115	1	63	62	R	255	A
gi|37509034|dbj|BA000037.2|	63131	T	C	127	70	1	63	62	Y	255	T
gi|37509034|dbj|BA000037.2|	63156	T	C	71	25	0	46	62	Y	255	T
gi|37509034|dbj|BA000037.2|	63188	T	C	97	44	1	63	62	Y	255	T
gi|37509034|dbj|BA000037.2|	63230	G	T	35	17	0	45	36	K	142	G
gi|37509034|dbj|BA000037.2|	63245	A	G	53	20	1	63	62	R	255	A
gi|37509034|dbj|BA000037.2|	63290	A	T	172	66	1	63	62	W	255	A
gi|37509034|dbj|BA000037.2|	63307	G	T	182	103	1	63	62	K	255	G
gi|37509034|dbj|BA000037.2|	63365	T	C	168	47	1	63	62	N	255	N
gi|37509034|dbj|BA000037.2|	63419	G	A	63	12	1	63	50	N	255	N
gi|37509034|dbj|BA000037.2|	63467	C	T	154	138	1	63	62	Y	255	C
gi|37509034|dbj|BA000037.2|	63497	T	C	187	70	1	63	62	Y	255	T
gi|37509034|dbj|BA000037.2|	63553	A	T	60	11	0	45	60	N	190	N
gi|37509034|dbj|BA000037.2|	63583	C	G	77	28	1	63	30	S	255	C
gi|37509034|dbj|BA000037.2|	63624	T	G	163	63	1	63	62	K	255	T
gi|37509034|dbj|BA000037.2|	63670	A	C	232	97	0	48	62	M	255	A
gi|37509034|dbj|BA000037.2|	63706	C	T	35	24	1	63	34	Y	160	C
gi|37509034|dbj|BA000037.2|	64078	A	G	33	13	0	49	62	R	182	A
gi|37509034|dbj|BA000037.2|	64102	G	A	255	175	1	63	62	R	233	G
gi|37509034|dbj|BA000037.2|	64141	A	C	255	180	1	63	62	M	255	A
gi|37509034|dbj|BA000037.2|	64231	A	G	45	66	1	63	62	R	255	A
gi|37509034|dbj|BA000037.2|	64240	A	C	32	11	0	46	44	M	95	A
gi|37509034|dbj|BA000037.2|	65495	C	G	61	30	1	63	62	S	255	C
gi|37509034|dbj|BA000037.2|	65540	A	G	47	44	1	63	62	R	255	A
gi|37509034|dbj|BA000037.2|	66200	T	A	43	16	1	63	54	W	155	T
gi|37509034|dbj|BA000037.2|	66203	C	A	56	30	1	63	42	M	32	C
gi|37509034|dbj|BA000037.2|	66298	G	A	33	10	1	46	32	M	147	C
gi|37509034|dbj|BA000037.2|	66336	A	G	71	26	1	63	62	R	204	A
gi|37509034|dbj|BA000037.2|	66529	G	C	112	53	1	63	62	S	255	G
gi|37509034|dbj|BA000037.2|	66586	A	G	42	70	1	63	62	R	195	A
gi|37509034|dbj|BA000037.2|	66634	G	A	214	75	0	49	62	R	198	G
gi|37509034|dbj|BA000037.2|	66724	T	C	255	138	1	63	62	Y	255	T
gi|37509034|dbj|BA000037.2|	66823	A	G	60	66	1	52	62	R	220	A
gi|37509034|dbj|BA000037.2|	66862	T	C	92	42	1	63	62	Y	255	T
gi|37509034|dbj|BA000037.2|	67203	G	A	54	20	1	63	20	R	192	G
gi|37509034|dbj|BA000037.2|	67248	A	G	255	166	1	63	62	R	255	A
gi|37509034|dbj|BA000037.2|	67279	A	G	28	6	0	47	28	R	72	A
gi|37509034|dbj|BA000037.2|	67303	G	A	174	101	1	63	62	R	255	G
gi|37509034|dbj|BA000037.2|	67335	C	A	51	8	1	63	28	N	157	N
gi|37509034|dbj|BA000037.2|	67438	G	A	41	18	1	63	44	R	137	G
gi|37509034|dbj|BA000037.2|	67546	A	G	255	134	1	63	62	R	255	A
gi|37509034|dbj|BA000037.2|	67565	T	A	49	22	0	45	62	W	176	T
gi|37509034|dbj|BA000037.2|	67588	T	C	32	12	0	42	60	Y	128	T
gi|37509034|dbj|BA000037.2|	67624	T	C	35	15	0	44	62	Y	204	T
gi|37509034|dbj|BA000037.2|	67651	C	T	36	29	1	45	62	Y	144	C
gi|37509034|dbj|BA000037.2|	67706	T	C	80	44	1	63	62	Y	255	T
gi|37509034|dbj|BA000037.2|	67738	G	C	84	73	1	63	46	S	255	G
gi|37509034|dbj|BA000037.2|	67921	A	G	10	15	1	63	30	S	59	C
gi|37509034|dbj|BA000037.2|	67951	G	C	50	63	1	63	62	S	255	G
gi|37509034|dbj|BA000037.2|	68137	A	G	123	44	0	48	62	R	255	A
gi|37509034|dbj|BA000037.2|	68263	A	G	103	42	1	63	62	R	169	A
gi|37509034|dbj|BA000037.2|	68419	C	T	89	42	1	61	62	W	255	A
gi|37509034|dbj|BA000037.2|	68461	T	C	255	121	1	63	62	Y	255	T
gi|37509034|dbj|BA000037.2|	68533	A	C	148	88	1	63	62	M	255	A
gi|37509034|dbj|BA000037.2|	68545	G	A	61	33	1	49	62	M	255	C
gi|37509034|dbj|BA000037.2|	68611	G	A	255	123	1	63	62	N	255	N
gi|37509034|dbj|BA000037.2|	68635	G	A	103	37	1	48	62	R	255	G
gi|37509034|dbj|BA000037.2|	68656	G	T	83	45	1	49	62	K	255	G
gi|37509034|dbj|BA000037.2|	68689	T	G	63	34	1	63	62	K	255	T
gi|37509034|dbj|BA000037.2|	68815	A	G	39	45	1	63	62	R	181	A
gi|37509034|dbj|BA000037.2|	68825	A	G	32	13	0	41	60	R	149	A
gi|37509034|dbj|BA000037.2|	68848	C	T	255	150	1	63	62	Y	255	C
gi|37509034|dbj|BA000037.2|	68998	C	T	111	40	1	63	62	Y	255	C
gi|37509034|dbj|BA000037.2|	69034	T	C	120	48	1	63	62	Y	255	T
gi|37509034|dbj|BA000037.2|	69061	C	T	32	9	0	45	54	Y	177	C
gi|37509034|dbj|BA000037.2|	69079	T	C	41	35	0	47	62	Y	255	T
gi|37509034|dbj|BA000037.2|	69100	C	T	36	24	0	41	62	Y	208	C
gi|37509034|dbj|BA000037.2|	69154	G	T	228	123	1	63	62	K	255	G
gi|37509034|dbj|BA000037.2|	69217	G	A	150	132	1	63	62	R	255	G
gi|37509034|dbj|BA000037.2|	69280	G	A	24	11	1	47	42	W	49	T
gi|37509034|dbj|BA000037.2|	69601	T	C	59	33	1	63	62	Y	255	T
gi|37509034|dbj|BA000037.2|	69613	G	A	138	63	1	63	62	R	134	G
gi|37509034|dbj|BA000037.2|	69724	T	C	127	70	1	47	62	Y	255	T
gi|37509034|dbj|BA000037.2|	69802	G	A	185	75	1	63	62	R	210	G
gi|37509034|dbj|BA000037.2|	69862	C	T	29	10	1	61	32	Y	60	C
gi|37509034|dbj|BA000037.2|	69865	A	C	47	18	1	63	28	Y	213	T
gi|37509034|dbj|BA000037.2|	69914	G	C	128	77	1	63	62	S	255	G
gi|37509034|dbj|BA000037.2|	69940	T	C	31	7	0	44	44	Y	99	T
gi|37509034|dbj|BA000037.2|	70025	C	T	55	36	1	63	62	Y	234	C
gi|37509034|dbj|BA000037.2|	70060	C	T	170	108	1	63	62	Y	255	C
gi|37509034|dbj|BA000037.2|	70083	G	A	33	10	1	45	50	R	179	G
gi|37509034|dbj|BA000037.2|	70102	A	T	26	11	0	42	20	W	92	A
gi|37509034|dbj|BA000037.2|	70126	A	C	255	110	1	63	62	M	255	A
gi|37509034|dbj|BA000037.2|	70216	T	C	35	12	1	47	62	Y	226	T
gi|37509034|dbj|BA000037.2|	70252	A	G	40	79	1	63	34	R	255	A
gi|37509034|dbj|BA000037.2|	70300	G	C	23	34	1	63	42	S	255	G
gi|37509034|dbj|BA000037.2|	70303	A	G	43	16	1	63	22	R	238	A
gi|37509034|dbj|BA000037.2|	70360	A	G	19	8	1	43	24	R	65	A
gi|37509034|dbj|BA000037.2|	70410	A	G	255	141	1	63	62	R	255	A
gi|37509034|dbj|BA000037.2|	70516	G	A	162	61	1	63	62	R	255	G
gi|37509034|dbj|BA000037.2|	70525	A	G	27	12	0	44	56	R	49	A
gi|37509034|dbj|BA000037.2|	70585	T	C	34	37	0	40	62	Y	160	T
gi|37509034|dbj|BA000037.2|	70630	A	C	255	255	1	63	62	M	83	A
gi|37509034|dbj|BA000037.2|	70753	G	A	96	23	0	49	62	N	255	N
gi|37509034|dbj|BA000037.2|	70804	T	C	255	185	1	63	62	Y	136	T
gi|37509034|dbj|BA000037.2|	70861	G	A	255	171	1	63	62	R	197	G
gi|37509034|dbj|BA000037.2|	70882	G	A	209	106	1	49	62	R	255	G
gi|37509034|dbj|BA000037.2|	70925	T	A	255	150	1	63	62	W	245	T
gi|37509034|dbj|BA000037.2|	70983	C	A	138	49	1	63	62	M	255	C
gi|37509034|dbj|BA000037.2|	71017	T	C	171	48	1	63	62	N	255	N
gi|37509034|dbj|BA000037.2|	71026	C	T	34	30	1	44	62	Y	197	C
gi|37509034|dbj|BA000037.2|	71053	G	A	255	96	1	48	62	R	255	G
gi|37509034|dbj|BA000037.2|	71080	T	C	250	93	0	47	62	Y	255	T
gi|37509034|dbj|BA000037.2|	71106	C	A	154	60	0	49	62	M	255	C
gi|37509034|dbj|BA000037.2|	71128	C	T	138	109	1	63	62	Y	255	C
gi|37509034|dbj|BA000037.2|	71167	G	A	255	146	1	63	62	R	255	G
gi|37509034|dbj|BA000037.2|	71256	G	C	255	105	1	63	62	N	255	N
gi|37509034|dbj|BA000037.2|	71289	C	T	48	7	0	46	36	N	99	N
gi|37509034|dbj|BA000037.2|	71304	T	C	181	87	1	63	62	Y	255	T
gi|37509034|dbj|BA000037.2|	71355	A	G	27	26	0	47	62	R	61	A
gi|37509034|dbj|BA000037.2|	71376	A	G	34	13	1	46	50	R	141	A
gi|37509034|dbj|BA000037.2|	71385	A	G	51	56	1	63	62	R	255	A
gi|37509034|dbj|BA000037.2|	71433	A	G	225	187	1	63	62	R	255	A
gi|37509034|dbj|BA000037.2|	71537	G	C	226	77	1	63	62	Y	255	T
gi|37509034|dbj|BA000037.2|	71556	A	T	31	21	0	44	62	W	195	A
gi|37509034|dbj|BA000037.2|	71577	G	A	181	69	1	63	62	R	192	G
gi|37509034|dbj|BA000037.2|	71613	A	G	143	85	1	63	62	R	255	A
gi|37509034|dbj|BA000037.2|	71631	T	C	255	93	1	63	62	M	255	A
gi|37509034|dbj|BA000037.2|	71849	A	C	234	202	1	63	62	M	255	A
gi|37509034|dbj|BA000037.2|	71884	A	T	255	102	1	63	62	W	255	A
gi|37509034|dbj|BA000037.2|	71924	C	T	65	24	1	63	62	Y	255	C
gi|37509034|dbj|BA000037.2|	71986	C	T	29	37	1	63	62	Y	237	C
gi|37509034|dbj|BA000037.2|	71992	C	A	54	24	1	63	22	M	255	C
gi|37509034|dbj|BA000037.2|	72022	A	G	255	208	1	63	62	R	151	A
gi|37509034|dbj|BA000037.2|	72061	C	T	108	39	1	63	62	Y	255	C
gi|37509034|dbj|BA000037.2|	72145	C	G	212	96	1	63	62	S	255	C
gi|37509034|dbj|BA000037.2|	72181	T	C	32	14	1	63	34	Y	160	T
gi|37509034|dbj|BA000037.2|	72271	G	A	93	22	1	46	62	N	169	N
gi|37509034|dbj|BA000037.2|	72286	C	A	111	52	1	63	62	M	255	C
gi|37509034|dbj|BA000037.2|	72346	G	T	80	29	1	63	32	K	255	G
gi|37509034|dbj|BA000037.2|	72424	G	A	176	96	1	63	62	R	255	G
gi|37509034|dbj|BA000037.2|	72475	G	A	107	92	1	63	62	R	255	G
gi|37509034|dbj|BA000037.2|	72493	C	T	96	23	0	50	62	N	255	N
gi|37509034|dbj|BA000037.2|	72570	T	C	30	8	1	44	48	Y	93	T
gi|37509034|dbj|BA000037.2|	72580	G	T	179	73	1	63	62	K	255	G
gi|37509034|dbj|BA000037.2|	72614	C	T	255	166	1	63	62	W	238	A
gi|37509034|dbj|BA000037.2|	72646	C	T	87	37	1	63	62	Y	255	C
gi|37509034|dbj|BA000037.2|	72656	G	C	190	54	1	63	62	N	255	N
gi|37509034|dbj|BA000037.2|	72694	A	T	59	21	1	63	48	W	255	A
gi|37509034|dbj|BA000037.2|	72790	T	A	10	12	1	48	28	M	44	C
gi|37509034|dbj|BA000037.2|	72826	C	T	31	10	0	42	50	Y	116	C
gi|37509034|dbj|BA000037.2|	72850	C	T	242	100	1	47	62	Y	255	C
gi|37509034|dbj|BA000037.2|	72916	T	G	222	88	1	63	62	K	255	T
gi|37509034|dbj|BA000037.2|	73006	C	G	255	220	1	63	62	S	163	C
gi|37509034|dbj|BA000037.2|	73042	C	T	255	171	1	63	62	Y	255	C
gi|37509034|dbj|BA000037.2|	73459	A	G	255	202	1	61	62	R	221	A
gi|37509034|dbj|BA000037.2|	73498	T	C	94	33	0	48	62	S	255	G
gi|37509034|dbj|BA000037.2|	73525	C	A	255	176	1	61	62	M	255	C
gi|37509034|dbj|BA000037.2|	73618	T	C	255	137	1	63	62	Y	255	T
gi|37509034|dbj|BA000037.2|	73708	T	C	37	21	1	63	56	Y	153	T
gi|37509034|dbj|BA000037.2|	73819	C	T	146	52	1	63	62	Y	255	C
gi|37509034|dbj|BA000037.2|	73916	A	G	151	59	1	63	62	R	255	A
gi|37509034|dbj|BA000037.2|	73941	T	G	87	54	1	63	62	K	255	T
gi|37509034|dbj|BA000037.2|	74409	C	T	34	22	1	63	42	Y	202	C
gi|37509034|dbj|BA000037.2|	74458	T	G	255	177	1	63	62	K	255	T
gi|37509034|dbj|BA000037.2|	74508	T	C	146	60	1	63	62	Y	255	T
gi|37509034|dbj|BA000037.2|	74519	T	A	121	39	1	63	62	M	255	C
gi|37509034|dbj|BA000037.2|	74654	C	T	145	58	1	63	62	W	255	A
gi|37509034|dbj|BA000037.2|	74714	T	C	165	80	1	63	62	Y	255	T
gi|37509034|dbj|BA000037.2|	74789	T	G	23	74	1	63	62	K	255	T
gi|37509034|dbj|BA000037.2|	74851	A	G	134	61	1	55	62	R	255	A
gi|37509034|dbj|BA000037.2|	74892	T	A	132	52	1	63	62	W	255	T
gi|37509034|dbj|BA000037.2|	74916	A	G	43	16	0	49	62	R	226	A
gi|37509034|dbj|BA000037.2|	75023	A	G	255	108	1	63	62	R	255	A
gi|37509034|dbj|BA000037.2|	75072	A	C	255	114	1	63	62	M	255	A
gi|37509034|dbj|BA000037.2|	75123	G	A	91	33	1	63	62	R	255	G
gi|37509034|dbj|BA000037.2|	75151	C	A	96	43	1	51	62	M	255	C
gi|37509034|dbj|BA000037.2|	75174	T	C	68	42	1	63	62	Y	115	T
gi|37509034|dbj|BA000037.2|	75220	T	C	26	18	1	63	62	Y	93	T
gi|37509034|dbj|BA000037.2|	75223	G	A	99	24	1	63	26	N	255	N
gi|37509034|dbj|BA000037.2|	75385	G	A	56	19	1	63	62	R	204	G
gi|37509034|dbj|BA000037.2|	75407	C	T	20	17	1	61	30	Y	201	C
gi|37509034|dbj|BA000037.2|	75442	A	T	35	16	1	63	62	W	165	A
gi|37509034|dbj|BA000037.2|	75535	C	T	38	25	1	63	62	Y	255	C
gi|37509034|dbj|BA000037.2|	75568	A	T	255	121	1	63	62	K	255	G
gi|37509034|dbj|BA000037.2|	75637	C	G	100	84	1	63	62	S	255	C
gi|37509034|dbj|BA000037.2|	75658	G	A	255	131	1	63	62	R	255	G
gi|37509034|dbj|BA000037.2|	75691	C	G	118	50	1	63	62	S	255	C
gi|37509034|dbj|BA000037.2|	75700	C	T	34	13	0	46	62	Y	115	C
gi|37509034|dbj|BA000037.2|	75727	G	C	40	43	0	44	62	S	216	G
gi|37509034|dbj|BA000037.2|	75910	C	T	124	105	1	63	62	Y	255	C
gi|37509034|dbj|BA000037.2|	75943	T	C	217	168	1	50	62	Y	255	T
gi|37509034|dbj|BA000037.2|	75970	C	A	155	55	1	48	62	M	255	C
gi|37509034|dbj|BA000037.2|	75997	T	G	255	120	1	63	62	K	255	T
gi|37509034|dbj|BA000037.2|	76039	T	G	255	221	1	63	62	K	255	T
gi|37509034|dbj|BA000037.2|	76069	A	G	255	101	1	63	62	R	255	A
gi|37509034|dbj|BA000037.2|	76087	G	A	200	137	1	63	62	R	255	G
gi|37509034|dbj|BA000037.2|	76121	C	T	255	99	1	49	62	Y	255	C
gi|37509034|dbj|BA000037.2|	76144	C	A	255	123	1	63	62	M	255	C
gi|37509034|dbj|BA000037.2|	76198	C	T	107	109	1	63	62	Y	255	C
gi|37509034|dbj|BA000037.2|	76231	T	C	196	69	1	63	62	Y	255	T
gi|37509034|dbj|BA000037.2|	76252	G	A	45	6	0	41	44	N	73	N
gi|37509034|dbj|BA000037.2|	76282	G	A	93	22	0	50	62	N	224	N
gi|37509034|dbj|BA000037.2|	76309	G	C	85	53	1	63	62	S	255	G
gi|37509034|dbj|BA000037.2|	76354	A	G	241	153	1	63	62	R	255	A
gi|37509034|dbj|BA000037.2|	76381	T	A	255	185	1	63	62	W	220	T
gi|37509034|dbj|BA000037.2|	76420	C	T	60	48	1	63	62	Y	255	C
gi|37509034|dbj|BA000037.2|	76468	A	G	80	45	1	63	54	R	255	A
gi|37509034|dbj|BA000037.2|	76528	T	A	255	216	1	63	62	W	171	T
gi|37509034|dbj|BA000037.2|	76623	A	G	255	187	1	63	62	K	180	T
gi|37509034|dbj|BA000037.2|	76678	T	G	232	68	1	63	62	N	255	N
gi|37509034|dbj|BA000037.2|	76693	T	A	193	65	0	49	62	R	103	G
gi|37509034|dbj|BA000037.2|	76750	A	C	255	169	1	63	62	Y	141	T
gi|37509034|dbj|BA000037.2|	76929	T	A	82	62	1	63	62	W	255	T
gi|37509034|dbj|BA000037.2|	77101	G	C	204	83	1	63	62	Y	255	T
gi|37509034|dbj|BA000037.2|	77180	T	C	137	58	1	63	62	Y	255	T
gi|37509034|dbj|BA000037.2|	77194	A	G	108	39	1	63	62	R	250	A
gi|37509034|dbj|BA000037.2|	77225	C	T	255	167	1	63	62	Y	214	C
gi|37509034|dbj|BA000037.2|	77249	G	A	28	6	0	40	32	R	56	G
gi|37509034|dbj|BA000037.2|	77273	A	G	255	121	1	63	62	R	231	A
gi|37509034|dbj|BA000037.2|	77321	A	G	255	255	1	63	62	K	73	T
gi|37509034|dbj|BA000037.2|	77354	G	A	255	156	1	63	62	R	255	G
gi|37509034|dbj|BA000037.2|	77396	C	T	99	57	1	63	24	Y	255	C
gi|37509034|dbj|BA000037.2|	77465	G	A	42	5	0	49	42	N	84	N
gi|37509034|dbj|BA000037.2|	77513	T	C	124	60	1	63	62	Y	255	T
gi|37509034|dbj|BA000037.2|	77552	T	G	255	191	1	63	62	S	169	C
gi|37509034|dbj|BA000037.2|	77585	T	C	255	255	1	63	62	Y	194	T
gi|37509034|dbj|BA000037.2|	77669	G	C	40	29	1	47	62	S	169	G
gi|37509034|dbj|BA000037.2|	77684	T	C	30	8	0	44	54	Y	90	T
gi|37509034|dbj|BA000037.2|	77696	C	T	64	31	0	47	62	Y	255	C
gi|37509034|dbj|BA000037.2|	77723	A	G	57	21	0	45	62	R	219	A
gi|37509034|dbj|BA000037.2|	77747	A	G	60	22	1	63	44	R	255	A
gi|37509034|dbj|BA000037.2|	77795	G	A	26	128	1	63	54	R	174	G
gi|37509034|dbj|BA000037.2|	77858	T	C	255	143	1	63	62	Y	231	T
gi|37509034|dbj|BA000037.2|	77885	T	G	71	35	1	63	44	K	171	T
gi|37509034|dbj|BA000037.2|	77886	G	A	44	41	1	63	62	R	198	G
gi|37509034|dbj|BA000037.2|	77936	C	T	255	168	1	63	62	Y	238	C
gi|37509034|dbj|BA000037.2|	77979	A	T	255	110	1	63	62	N	255	N
gi|37509034|dbj|BA000037.2|	78035	G	A	175	72	1	63	62	R	255	G
gi|37509034|dbj|BA000037.2|	78226	T	A	186	67	1	63	62	M	255	C
gi|37509034|dbj|BA000037.2|	78235	T	C	42	5	0	41	36	N	68	N
gi|37509034|dbj|BA000037.2|	78272	A	C	41	19	1	63	24	M	255	A
gi|37509034|dbj|BA000037.2|	78307	A	G	255	136	1	63	62	R	255	A
gi|37509034|dbj|BA000037.2|	78364	T	C	161	102	1	63	62	Y	232	T
gi|37509034|dbj|BA000037.2|	78400	C	T	255	255	1	63	62	Y	82	C
gi|37509034|dbj|BA000037.2|	78436	C	G	255	157	1	63	62	S	255	C
gi|37509034|dbj|BA000037.2|	78475	T	C	161	71	1	63	62	Y	255	T
gi|37509034|dbj|BA000037.2|	78535	A	T	171	48	0	49	62	N	255	N
gi|37509034|dbj|BA000037.2|	78592	T	C	71	41	0	47	62	Y	255	T
gi|37509034|dbj|BA000037.2|	78628	T	G	255	141	1	63	62	K	255	T
gi|37509034|dbj|BA000037.2|	78679	C	T	198	102	1	63	62	Y	255	C
gi|37509034|dbj|BA000037.2|	78697	G	A	97	80	1	63	62	R	255	G
gi|37509034|dbj|BA000037.2|	78781	T	C	255	229	1	63	62	Y	139	T
gi|37509034|dbj|BA000037.2|	78826	G	C	255	183	1	63	62	S	255	G
gi|37509034|dbj|BA000037.2|	78883	T	C	51	91	1	63	62	Y	255	T
gi|37509034|dbj|BA000037.2|	78901	C	T	255	91	1	63	62	W	243	A
gi|37509034|dbj|BA000037.2|	79019	T	C	50	30	1	55	48	Y	155	T
gi|37509034|dbj|BA000037.2|	79054	A	G	165	46	0	49	62	N	255	N
gi|37509034|dbj|BA000037.2|	79082	T	C	149	67	1	49	62	Y	255	T
gi|37509034|dbj|BA000037.2|	79129	T	G	249	98	1	63	62	K	255	T
gi|37509034|dbj|BA000037.2|	79341	A	C	16	49	1	63	62	S	255	G
gi|37509034|dbj|BA000037.2|	79363	C	T	255	159	1	63	62	Y	255	C
gi|37509034|dbj|BA000037.2|	79432	C	T	255	244	1	63	62	Y	177	C
gi|37509034|dbj|BA000037.2|	79468	G	A	255	255	1	63	62	R	177	G
gi|37509034|dbj|BA000037.2|	79564	T	C	255	110	1	63	62	Y	255	T
gi|37509034|dbj|BA000037.2|	79603	T	C	52	39	1	63	36	Y	228	T
gi|37509034|dbj|BA000037.2|	79606	T	C	36	24	1	63	52	Y	182	T
gi|37509034|dbj|BA000037.2|	79633	G	A	123	56	1	49	62	R	255	G
gi|37509034|dbj|BA000037.2|	79651	A	G	77	28	0	48	62	R	191	A
gi|37509034|dbj|BA000037.2|	79699	C	T	48	7	0	46	48	N	84	N
gi|37509034|dbj|BA000037.2|	79717	G	A	114	29	0	49	62	N	255	N
gi|37509034|dbj|BA000037.2|	79741	G	A	166	64	0	47	62	R	255	G
gi|37509034|dbj|BA000037.2|	79771	G	A	67	64	1	55	62	R	255	G
gi|37509034|dbj|BA000037.2|	79798	C	T	255	146	1	63	62	Y	255	C
gi|37509034|dbj|BA000037.2|	79834	T	C	125	54	1	63	62	Y	255	T
gi|37509034|dbj|BA000037.2|	79888	C	T	82	51	1	49	62	Y	255	C
gi|37509034|dbj|BA000037.2|	79900	A	T	29	10	0	42	62	W	77	A
gi|37509034|dbj|BA000037.2|	79906	T	C	78	44	1	63	62	Y	255	T
gi|37509034|dbj|BA000037.2|	79942	T	C	155	164	1	63	62	Y	255	T
gi|37509034|dbj|BA000037.2|	80008	T	G	53	62	1	63	62	K	255	T
gi|37509034|dbj|BA000037.2|	80050	G	C	50	17	0	48	52	Y	176	T
gi|37509034|dbj|BA000037.2|	80110	G	A	255	114	1	63	62	R	255	G
gi|37509034|dbj|BA000037.2|	80195	C	G	31	10	1	63	30	S	94	C
gi|37509034|dbj|BA000037.2|	80196	C	A	31	10	1	63	30	M	102	C
gi|37509034|dbj|BA000037.2|	80242	A	G	38	28	1	61	62	R	141	A
gi|37509034|dbj|BA000037.2|	80305	G	A	140	50	1	63	62	R	255	G
gi|37509034|dbj|BA000037.2|	80473	C	T	132	47	1	63	62	Y	255	C
gi|37509034|dbj|BA000037.2|	80482	C	T	92	28	1	63	62	Y	242	C
gi|37509034|dbj|BA000037.2|	80524	C	T	49	76	1	63	62	Y	255	C
gi|37509034|dbj|BA000037.2|	80650	A	C	37	20	1	63	28	M	190	A
gi|37509034|dbj|BA000037.2|	80653	A	G	28	5	1	55	36	R	47	A
gi|37509034|dbj|BA000037.2|	80668	T	C	139	93	1	63	62	Y	255	T
gi|37509034|dbj|BA000037.2|	80755	T	A	187	70	1	63	62	W	255	T
gi|37509034|dbj|BA000037.2|	80767	C	T	126	54	1	63	62	Y	255	C
gi|37509034|dbj|BA000037.2|	80870	C	A	132	52	1	63	62	M	255	C
gi|37509034|dbj|BA000037.2|	81000	C	T	255	180	1	63	62	Y	255	C
gi|37509034|dbj|BA000037.2|	81027	C	G	138	37	0	49	62	N	255	N
gi|37509034|dbj|BA000037.2|	81063	C	T	28	5	1	61	30	Y	33	C
gi|37509034|dbj|BA000037.2|	81114	G	T	114	29	1	63	62	N	255	N
gi|37509034|dbj|BA000037.2|	81135	G	C	36	13	1	63	28	S	244	G
gi|37509034|dbj|BA000037.2|	81193	G	T	123	32	1	63	60	N	255	N
gi|37509034|dbj|BA000037.2|	81246	C	T	139	59	1	48	62	Y	255	C
gi|37509034|dbj|BA000037.2|	81286	T	C	255	208	1	63	62	Y	247	T
gi|37509034|dbj|BA000037.2|	81348	G	A	40	30	1	63	62	R	162	G
gi|37509034|dbj|BA000037.2|	81432	A	G	161	79	1	63	62	R	255	A
gi|37509034|dbj|BA000037.2|	81463	T	C	33	16	1	45	62	Y	58	T
gi|37509034|dbj|BA000037.2|	81522	T	C	68	29	0	48	62	Y	255	T
gi|37509034|dbj|BA000037.2|	81540	G	T	120	43	0	50	62	K	255	G
gi|37509034|dbj|BA000037.2|	81591	G	T	88	32	0	48	62	K	255	G
gi|37509034|dbj|BA000037.2|	81612	C	T	31	10	0	46	54	Y	138	C
gi|37509034|dbj|BA000037.2|	81627	C	T	162	45	0	48	62	N	255	N
gi|37509034|dbj|BA000037.2|	81654	T	C	198	75	0	50	62	Y	255	T
gi|37509034|dbj|BA000037.2|	81679	G	A	96	43	1	63	62	R	255	G
gi|37509034|dbj|BA000037.2|	81717	T	C	22	26	1	51	62	Y	152	T
gi|37509034|dbj|BA000037.2|	81747	C	T	255	185	1	63	62	Y	227	C
gi|37509034|dbj|BA000037.2|	81840	A	G	45	36	1	63	62	R	255	A
gi|37509034|dbj|BA000037.2|	81849	T	C	100	56	1	63	62	Y	255	T
gi|37509034|dbj|BA000037.2|	81915	C	T	255	95	1	63	62	Y	255	C
gi|37509034|dbj|BA000037.2|	81966	G	A	84	35	1	63	62	R	255	G
gi|37509034|dbj|BA000037.2|	82023	C	A	255	126	1	63	62	M	255	C
gi|37509034|dbj|BA000037.2|	82135	A	T	96	23	1	63	62	N	255	N
gi|37509034|dbj|BA000037.2|	82176	G	T	141	85	1	63	62	K	255	G
gi|37509034|dbj|BA000037.2|	82206	C	T	104	60	1	63	62	Y	255	C
gi|37509034|dbj|BA000037.2|	82273	C	G	199	70	1	63	62	S	255	C
gi|37509034|dbj|BA000037.2|	82374	G	C	255	209	1	63	62	S	201	G
gi|37509034|dbj|BA000037.2|	82407	T	C	255	201	1	63	62	Y	255	T
gi|37509034|dbj|BA000037.2|	82485	A	G	167	58	1	63	62	S	223	C
gi|37509034|dbj|BA000037.2|	82512	G	C	255	105	1	63	62	Y	255	T
gi|37509034|dbj|BA000037.2|	82545	A	G	132	205	1	63	62	R	255	A
gi|37509034|dbj|BA000037.2|	82596	C	T	255	246	1	63	62	K	70	G
gi|37509034|dbj|BA000037.2|	82638	C	A	29	15	1	63	30	M	145	C
gi|37509034|dbj|BA000037.2|	82641	G	A	31	7	1	63	28	R	75	G
gi|37509034|dbj|BA000037.2|	82653	C	T	34	15	0	43	62	Y	204	C
gi|37509034|dbj|BA000037.2|	82680	G	A	87	101	1	63	62	R	255	G
gi|37509034|dbj|BA000037.2|	82743	G	T	255	120	1	63	62	K	255	G
gi|37509034|dbj|BA000037.2|	82866	T	C	57	70	1	63	62	Y	255	T
gi|37509034|dbj|BA000037.2|	82956	A	G	35	13	0	46	38	R	138	A
gi|37509034|dbj|BA000037.2|	82980	T	C	53	25	1	49	62	M	212	A
gi|37509034|dbj|BA000037.2|	83154	C	T	223	139	1	63	62	Y	255	C
gi|37509034|dbj|BA000037.2|	83259	C	T	27	25	1	63	56	Y	187	C
gi|37509034|dbj|BA000037.2|	83262	A	G	57	10	1	41	26	N	95	N
gi|37509034|dbj|BA000037.2|	83289	T	C	174	49	0	50	62	N	255	N
gi|37509034|dbj|BA000037.2|	83310	C	T	83	57	1	48	62	Y	255	C
gi|37509034|dbj|BA000037.2|	83361	C	T	156	43	1	63	62	N	255	N
gi|37509034|dbj|BA000037.2|	83373	G	C	33	10	0	44	56	S	97	G
gi|37509034|dbj|BA000037.2|	83382	G	A	34	13	1	44	62	R	110	G
gi|37509034|dbj|BA000037.2|	83445	A	G	255	160	1	63	62	R	255	A
gi|37509034|dbj|BA000037.2|	83488	T	C	102	59	1	63	62	Y	255	T
gi|37509034|dbj|BA000037.2|	83575	A	G	66	75	1	61	62	R	255	A
gi|37509034|dbj|BA000037.2|	83602	C	A	83	64	0	49	62	M	255	C
gi|37509034|dbj|BA000037.2|	83628	C	A	35	24	1	46	62	M	180	C
gi|37509034|dbj|BA000037.2|	83715	A	T	255	85	1	63	62	N	255	N
gi|37509034|dbj|BA000037.2|	83760	G	A	71	47	1	63	62	R	255	G
gi|37509034|dbj|BA000037.2|	83787	A	G	120	63	1	63	62	R	255	A
gi|37509034|dbj|BA000037.2|	83838	G	A	87	20	1	63	56	N	255	N
gi|37509034|dbj|BA000037.2|	83896	A	G	214	102	1	63	62	R	255	A
gi|37509034|dbj|BA000037.2|	83937	C	T	255	242	1	63	62	Y	195	C
gi|37509034|dbj|BA000037.2|	83979	G	A	255	209	1	63	62	M	154	C
gi|37509034|dbj|BA000037.2|	84019	G	T	33	36	1	63	40	K	180	G
gi|37509034|dbj|BA000037.2|	84020	A	T	41	28	1	63	32	K	133	G
gi|37509034|dbj|BA000037.2|	84037	T	G	27	5	0	40	28	K	58	T
gi|37509034|dbj|BA000037.2|	84044	T	C	29	10	0	46	54	Y	62	T
gi|37509034|dbj|BA000037.2|	84068	T	C	255	142	1	63	62	Y	255	T
gi|37509034|dbj|BA000037.2|	84163	G	A	193	78	1	63	62	R	255	G
gi|37509034|dbj|BA000037.2|	84181	C	T	111	40	1	51	62	Y	255	C
gi|37509034|dbj|BA000037.2|	84236	T	C	255	232	1	63	62	Y	147	T
gi|37509034|dbj|BA000037.2|	84283	G	T	36	32	1	63	60	K	255	G
gi|37509034|dbj|BA000037.2|	84298	C	T	51	8	0	45	42	N	122	N
gi|37509034|dbj|BA000037.2|	84304	G	A	56	31	1	63	62	R	228	G
gi|37509034|dbj|BA000037.2|	84352	G	T	33	10	1	46	26	K	135	G
gi|37509034|dbj|BA000037.2|	84391	G	A	108	122	1	63	62	R	255	G
gi|37509034|dbj|BA000037.2|	84445	A	G	128	79	1	63	62	R	255	A
gi|37509034|dbj|BA000037.2|	84457	A	G	244	85	1	63	62	R	255	A
gi|37509034|dbj|BA000037.2|	84526	G	C	73	31	1	63	62	S	245	G
gi|37509034|dbj|BA000037.2|	84530	A	C	41	32	1	63	62	M	241	A
gi|37509034|dbj|BA000037.2|	84589	T	C	188	128	1	63	62	Y	255	T
gi|37509034|dbj|BA000037.2|	84604	C	G	39	46	1	46	62	S	255	C
gi|37509034|dbj|BA000037.2|	84633	A	G	117	42	1	63	62	R	221	A
gi|37509034|dbj|BA000037.2|	84667	A	G	255	133	1	63	62	S	216	C
gi|37509034|dbj|BA000037.2|	84733	G	T	151	100	1	50	62	K	255	G
gi|37509034|dbj|BA000037.2|	84754	C	T	74	51	1	55	62	Y	84	C
gi|37509034|dbj|BA000037.2|	84769	G	T	31	24	1	53	62	K	139	G
gi|37509034|dbj|BA000037.2|	84787	C	T	116	55	1	50	62	Y	255	C
gi|37509034|dbj|BA000037.2|	84808	C	T	29	7	0	43	44	Y	89	C
gi|37509034|dbj|BA000037.2|	84820	A	C	255	107	1	63	62	M	255	A
gi|37509034|dbj|BA000037.2|	84985	C	T	60	22	1	63	42	Y	255	C
gi|37509034|dbj|BA000037.2|	85027	G	A	114	54	1	63	62	R	255	G
gi|37509034|dbj|BA000037.2|	85061	A	C	39	48	1	63	62	M	255	A
gi|37509034|dbj|BA000037.2|	85123	G	A	37	17	0	49	48	R	232	G
gi|37509034|dbj|BA000037.2|	85162	T	C	37	23	1	63	36	Y	212	T
gi|37509034|dbj|BA000037.2|	85201	C	T	108	27	1	63	54	N	255	N
gi|37509034|dbj|BA000037.2|	85311	C	T	136	92	1	63	62	Y	255	C
gi|37509034|dbj|BA000037.2|	85351	G	A	255	133	1	63	62	R	255	G
gi|37509034|dbj|BA000037.2|	85382	C	A	38	14	1	63	62	M	220	C
gi|37509034|dbj|BA000037.2|	85388	C	T	73	32	1	63	62	K	255	G
gi|37509034|dbj|BA000037.2|	85465	A	G	255	211	1	63	62	R	255	A
gi|37509034|dbj|BA000037.2|	85510	G	T	36	19	1	63	32	K	186	G
gi|37509034|dbj|BA000037.2|	85580	T	A	34	13	1	63	48	W	164	T
gi|37509034|dbj|BA000037.2|	85716	A	G	220	64	1	63	62	N	255	N
gi|37509034|dbj|BA000037.2|	85747	C	A	206	123	1	63	62	M	255	C
gi|37509034|dbj|BA000037.2|	85851	A	G	182	64	1	63	62	R	255	A
gi|37509034|dbj|BA000037.2|	85896	G	A	32	9	0	40	54	R	85	G
gi|37509034|dbj|BA000037.2|	85905	T	A	67	32	1	63	62	W	255	T
gi|37509034|dbj|BA000037.2|	85980	C	T	26	5	0	43	26	Y	42	C
gi|37509034|dbj|BA000037.2|	85992	C	T	42	23	1	63	62	Y	203	C
gi|37509034|dbj|BA000037.2|	86141	A	G	37	20	0	45	56	R	104	A
gi|37509034|dbj|BA000037.2|	86169	T	C	88	32	0	44	62	Y	185	T
gi|37509034|dbj|BA000037.2|	86385	C	A	255	143	1	63	62	M	255	C
gi|37509034|dbj|BA000037.2|	86445	T	C	210	109	1	63	62	Y	255	T
gi|37509034|dbj|BA000037.2|	86472	G	A	255	165	1	63	62	W	192	T
gi|37509034|dbj|BA000037.2|	86723	A	G	255	155	1	63	62	R	255	A
gi|37509034|dbj|BA000037.2|	86808	A	T	37	60	1	63	62	W	255	A
gi|37509034|dbj|BA000037.2|	86867	T	C	114	29	1	63	62	N	202	N
gi|37509034|dbj|BA000037.2|	86897	T	G	70	22	0	44	62	S	180	C
gi|37509034|dbj|BA000037.2|	86915	G	A	17	13	0	43	54	R	59	G
gi|37509034|dbj|BA000037.2|	86927	A	G	91	49	1	63	62	R	255	A
gi|37509034|dbj|BA000037.2|	86975	A	G	193	96	1	63	62	R	255	A
gi|37509034|dbj|BA000037.2|	87017	C	A	178	50	1	63	62	N	255	N
gi|37509034|dbj|BA000037.2|	87026	A	T	134	66	1	63	62	W	255	A
gi|37509034|dbj|BA000037.2|	87062	G	A	90	21	1	63	62	N	255	N
gi|37509034|dbj|BA000037.2|	87105	G	T	107	52	1	55	62	K	255	G
gi|37509034|dbj|BA000037.2|	87137	C	T	99	94	1	63	62	Y	255	C
gi|37509034|dbj|BA000037.2|	87161	T	A	141	97	1	63	62	W	255	T
gi|37509034|dbj|BA000037.2|	87288	A	G	207	97	1	63	62	R	255	A
gi|37509034|dbj|BA000037.2|	87480	G	A	114	78	1	63	62	W	183	T
gi|37509034|dbj|BA000037.2|	87531	T	C	35	20	1	63	34	Y	85	T
gi|37509034|dbj|BA000037.2|	87558	C	G	159	79	1	63	62	S	255	C
gi|37509034|dbj|BA000037.2|	87627	T	C	36	30	0	46	62	Y	68	T
gi|37509034|dbj|BA000037.2|	87830	C	T	255	94	1	63	62	W	255	A
gi|37509034|dbj|BA000037.2|	87866	A	G	87	132	1	63	62	R	255	A
gi|37509034|dbj|BA000037.2|	87965	C	T	85	38	1	51	62	W	225	A
gi|37509034|dbj|BA000037.2|	87983	C	T	255	152	1	63	62	Y	255	C
gi|37509034|dbj|BA000037.2|	88037	C	T	255	159	1	63	62	Y	255	C
gi|37509034|dbj|BA000037.2|	88097	C	T	255	176	1	63	62	Y	254	C
gi|37509034|dbj|BA000037.2|	88170	C	A	206	105	1	63	62	M	255	C
gi|37509034|dbj|BA000037.2|	88277	G	A	43	40	1	63	40	R	255	G
gi|37509034|dbj|BA000037.2|	88280	T	A	41	17	1	63	42	W	158	T
gi|37509034|dbj|BA000037.2|	88370	C	A	170	113	1	51	62	M	255	C
gi|37509034|dbj|BA000037.2|	88397	T	C	51	53	1	53	62	Y	228	T
gi|37509034|dbj|BA000037.2|	88517	A	G	110	46	1	61	62	R	255	A
gi|37509034|dbj|BA000037.2|	88802	A	G	33	29	1	63	62	R	85	A
gi|37509034|dbj|BA000037.2|	88808	G	A	29	14	0	43	54	R	86	G
gi|37509034|dbj|BA000037.2|	88904	C	A	135	57	0	49	62	M	255	C
gi|37509034|dbj|BA000037.2|	88934	A	G	129	34	0	48	62	N	157	N
gi|37509034|dbj|BA000037.2|	89003	C	T	70	30	0	49	62	Y	255	C
gi|37509034|dbj|BA000037.2|	89030	C	T	43	37	1	48	62	Y	255	C
gi|37509034|dbj|BA000037.2|	89043	T	C	91	33	1	63	62	Y	255	T
gi|37509034|dbj|BA000037.2|	89270	C	T	49	25	1	48	62	Y	255	C
gi|37509034|dbj|BA000037.2|	89300	T	G	126	50	1	63	62	K	255	T
gi|37509034|dbj|BA000037.2|	89351	C	T	162	45	0	49	62	N	255	N
gi|37509034|dbj|BA000037.2|	89372	C	T	42	5	0	42	42	N	114	N
gi|37509034|dbj|BA000037.2|	89402	T	C	30	6	0	45	42	Y	34	T
gi|37509034|dbj|BA000037.2|	89411	T	C	227	85	1	63	62	Y	255	T
gi|37509034|dbj|BA000037.2|	89446	T	G	26	10	1	63	36	R	169	A
gi|37509034|dbj|BA000037.2|	89535	G	A	104	42	1	63	62	R	255	G
gi|37509034|dbj|BA000037.2|	89590	G	A	29	10	1	40	56	R	43	G
gi|37509034|dbj|BA000037.2|	89662	T	C	52	20	0	48	62	Y	236	T
gi|37509034|dbj|BA000037.2|	89677	A	T	98	40	1	63	62	W	255	A
gi|37509034|dbj|BA000037.2|	89818	T	C	195	83	1	63	62	Y	255	T
gi|37509034|dbj|BA000037.2|	89863	G	A	164	61	1	63	62	R	255	G
gi|37509034|dbj|BA000037.2|	89902	T	C	195	88	1	63	62	M	255	A
gi|37509034|dbj|BA000037.2|	89959	T	C	255	150	1	63	62	Y	255	T
gi|37509034|dbj|BA000037.2|	90031	C	T	17	16	1	63	62	Y	133	C
gi|37509034|dbj|BA000037.2|	90085	C	T	255	149	1	63	62	Y	255	C
gi|37509034|dbj|BA000037.2|	90172	G	A	255	190	1	63	62	R	255	G
gi|37509034|dbj|BA000037.2|	90247	A	G	149	58	1	63	62	R	255	A
gi|37509034|dbj|BA000037.2|	90298	A	T	255	114	1	63	62	W	255	A
gi|37509034|dbj|BA000037.2|	90343	A	T	63	34	1	63	62	W	255	A
gi|37509034|dbj|BA000037.2|	90352	G	A	52	37	1	61	52	R	255	G
gi|37509034|dbj|BA000037.2|	90397	G	A	255	182	1	63	62	M	196	C
gi|37509034|dbj|BA000037.2|	90457	G	A	115	114	1	63	62	R	255	G
gi|37509034|dbj|BA000037.2|	90499	T	A	172	76	1	63	62	W	255	T
gi|37509034|dbj|BA000037.2|	90547	G	T	84	122	1	63	62	K	255	G
gi|37509034|dbj|BA000037.2|	90574	G	A	135	70	0	47	62	R	255	G
gi|37509034|dbj|BA000037.2|	90598	G	A	255	113	1	63	62	R	255	G
gi|37509034|dbj|BA000037.2|	90684	A	G	147	40	1	63	60	N	255	N
gi|37509034|dbj|BA000037.2|	90750	T	C	255	202	1	63	62	Y	185	T
gi|37509034|dbj|BA000037.2|	90864	A	G	252	107	1	63	62	R	255	A
gi|37509034|dbj|BA000037.2|	90894	G	C	255	128	1	63	62	S	255	G
gi|37509034|dbj|BA000037.2|	91008	G	C	23	29	1	63	40	S	147	G
gi|37509034|dbj|BA000037.2|	91010	G	A	41	21	1	63	22	W	197	T
gi|37509034|dbj|BA000037.2|	91062	A	G	255	134	1	63	62	R	255	A
gi|37509034|dbj|BA000037.2|	91185	T	C	123	96	1	63	62	Y	255	T
gi|37509034|dbj|BA000037.2|	91350	G	T	255	209	1	63	62	K	135	G
gi|37509034|dbj|BA000037.2|	91377	G	C	150	81	1	63	62	S	255	G
gi|37509034|dbj|BA000037.2|	91407	C	T	255	180	1	63	62	Y	255	C
gi|37509034|dbj|BA000037.2|	91446	C	T	54	20	1	63	44	Y	255	C
gi|37509034|dbj|BA000037.2|	91491	C	T	255	179	1	63	62	Y	255	C
gi|37509034|dbj|BA000037.2|	91530	G	A	55	43	1	63	62	R	168	G
gi|37509034|dbj|BA000037.2|	91575	G	A	100	36	1	45	62	R	255	G
gi|37509034|dbj|BA000037.2|	91677	C	G	181	74	1	63	62	S	255	C
gi|37509034|dbj|BA000037.2|	91850	G	C	54	9	1	63	28	N	136	N
gi|37509034|dbj|BA000037.2|	91948	T	G	52	33	1	63	40	K	117	T
gi|37509034|dbj|BA000037.2|	91949	G	A	41	30	1	63	52	R	138	G
gi|37509034|dbj|BA000037.2|	92018	G	A	255	162	1	63	62	R	231	G
gi|37509034|dbj|BA000037.2|	92077	C	T	34	27	1	63	56	K	183	G
gi|37509034|dbj|BA000037.2|	92081	G	A	33	24	1	63	56	R	252	G
gi|37509034|dbj|BA000037.2|	92126	T	G	136	89	1	63	62	S	255	C
gi|37509034|dbj|BA000037.2|	92159	C	T	255	171	1	63	62	Y	255	C
gi|37509034|dbj|BA000037.2|	92213	C	T	255	148	1	63	62	Y	255	C
gi|37509034|dbj|BA000037.2|	92231	C	T	255	113	0	50	62	Y	255	C
gi|37509034|dbj|BA000037.2|	92258	A	G	255	158	1	48	62	R	255	A
gi|37509034|dbj|BA000037.2|	92285	A	G	255	153	1	63	62	S	207	C
gi|37509034|dbj|BA000037.2|	92441	T	G	255	181	1	63	62	K	255	T
gi|37509034|dbj|BA000037.2|	92526	T	C	140	55	1	63	62	Y	255	T
gi|37509034|dbj|BA000037.2|	92575	G	A	65	24	0	46	62	R	163	G
gi|37509034|dbj|BA000037.2|	92763	A	G	150	41	0	47	62	N	255	N
gi|37509034|dbj|BA000037.2|	92913	C	T	169	103	1	63	62	Y	255	C
gi|37509034|dbj|BA000037.2|	92949	A	G	134	57	1	63	62	R	255	A
gi|37509034|dbj|BA000037.2|	93075	C	T	88	114	1	63	62	Y	255	C
gi|37509034|dbj|BA000037.2|	93102	T	C	255	110	1	61	62	Y	227	T
gi|37509034|dbj|BA000037.2|	93150	G	A	51	8	1	63	36	N	172	N
gi|37509034|dbj|BA000037.2|	93168	A	G	157	70	1	63	62	R	255	A
gi|37509034|dbj|BA000037.2|	93201	A	G	68	54	1	63	62	R	255	A
gi|37509034|dbj|BA000037.2|	93264	A	G	147	70	1	63	62	R	255	A
gi|37509034|dbj|BA000037.2|	93303	A	C	84	19	1	63	50	N	179	N
gi|37509034|dbj|BA000037.2|	93306	T	C	63	12	1	63	50	N	224	N
gi|37509034|dbj|BA000037.2|	93351	G	C	126	50	1	63	62	S	255	G
gi|37509034|dbj|BA000037.2|	93378	T	C	117	43	1	63	62	Y	255	T
gi|37509034|dbj|BA000037.2|	93459	C	T	8	61	1	63	20	Y	255	C
gi|37509034|dbj|BA000037.2|	93483	T	C	84	35	0	47	62	Y	157	T
gi|37509034|dbj|BA000037.2|	93501	T	C	38	89	1	63	62	Y	255	T
gi|37509034|dbj|BA000037.2|	93667	G	T	255	247	1	63	62	K	131	G
gi|37509034|dbj|BA000037.2|	93710	T	A	146	57	1	63	62	W	255	T
gi|37509034|dbj|BA000037.2|	93720	G	A	93	38	1	63	62	R	255	G
gi|37509034|dbj|BA000037.2|	93792	C	T	40	34	1	63	62	Y	255	C
gi|37509034|dbj|BA000037.2|	93797	C	T	80	29	1	63	62	Y	255	C
gi|37509034|dbj|BA000037.2|	93858	C	T	234	104	1	63	62	Y	255	C
gi|37509034|dbj|BA000037.2|	94055	C	T	255	233	1	63	62	Y	170	C
gi|37509034|dbj|BA000037.2|	94091	C	A	114	41	1	63	62	M	213	C
gi|37509034|dbj|BA000037.2|	94097	T	C	38	25	1	63	62	Y	250	T
gi|37509034|dbj|BA000037.2|	94142	T	C	255	237	1	63	62	Y	167	T
gi|37509034|dbj|BA000037.2|	94184	A	G	185	97	1	63	62	R	255	A
gi|37509034|dbj|BA000037.2|	94200	T	C	236	102	1	63	62	Y	255	T
gi|37509034|dbj|BA000037.2|	94274	C	T	162	130	1	63	62	Y	255	C
gi|37509034|dbj|BA000037.2|	94424	T	G	244	176	1	63	62	K	255	T
gi|37509034|dbj|BA000037.2|	94463	T	C	214	123	1	63	62	Y	255	T
gi|37509034|dbj|BA000037.2|	94490	G	A	63	184	1	63	62	R	255	G
gi|37509034|dbj|BA000037.2|	94491	T	C	84	189	1	63	62	Y	255	T
gi|37509034|dbj|BA000037.2|	94580	A	G	211	102	1	63	62	R	255	A
gi|37509034|dbj|BA000037.2|	94592	A	T	93	22	1	43	62	N	138	N
gi|37509034|dbj|BA000037.2|	94652	C	T	255	239	1	63	62	Y	234	C
gi|37509034|dbj|BA000037.2|	94686	C	T	140	127	1	63	62	Y	255	C
gi|37509034|dbj|BA000037.2|	94715	G	A	223	115	1	51	62	R	255	G
gi|37509034|dbj|BA000037.2|	94739	A	G	255	108	1	63	62	R	255	A
gi|37509034|dbj|BA000037.2|	94805	T	C	141	77	1	63	62	Y	255	T
gi|37509034|dbj|BA000037.2|	94871	C	G	255	170	1	63	62	S	228	C
gi|37509034|dbj|BA000037.2|	94914	C	T	159	44	1	63	62	N	255	N
gi|37509034|dbj|BA000037.2|	94928	T	C	121	48	0	49	62	Y	255	T
gi|37509034|dbj|BA000037.2|	94955	C	A	28	20	0	44	26	M	81	C
gi|37509034|dbj|BA000037.2|	94961	T	C	1	51	1	63	44	Y	159	T
gi|37509034|dbj|BA000037.2|	94994	T	C	173	150	1	63	62	Y	255	T
gi|37509034|dbj|BA000037.2|	95038	A	C	230	81	1	63	62	S	255	G
gi|37509034|dbj|BA000037.2|	95048	C	T	222	98	1	63	62	Y	255	C
gi|37509034|dbj|BA000037.2|	95139	T	C	162	76	1	63	62	Y	255	T
gi|37509034|dbj|BA000037.2|	95222	G	A	74	35	1	63	60	R	255	G
gi|37509034|dbj|BA000037.2|	95273	T	G	255	103	1	63	62	K	255	T
gi|37509034|dbj|BA000037.2|	95318	A	G	40	36	1	47	60	R	171	A
gi|37509034|dbj|BA000037.2|	95381	A	G	254	105	1	63	62	R	255	A
gi|37509034|dbj|BA000037.2|	95456	T	C	35	12	1	63	30	Y	176	T
gi|37509034|dbj|BA000037.2|	95570	C	T	255	195	1	63	62	Y	255	C
gi|37509034|dbj|BA000037.2|	95651	G	A	51	8	0	44	26	N	88	N
gi|37509034|dbj|BA000037.2|	95664	C	T	49	23	1	52	62	Y	254	C
gi|37509034|dbj|BA000037.2|	95687	T	C	32	11	0	44	34	Y	130	T
gi|37509034|dbj|BA000037.2|	95705	T	G	93	22	0	49	62	N	250	N
gi|37509034|dbj|BA000037.2|	95753	T	C	101	41	1	63	62	Y	255	T
gi|37509034|dbj|BA000037.2|	95789	C	T	255	176	1	63	62	Y	225	C
gi|37509034|dbj|BA000037.2|	95852	G	A	122	88	1	63	62	R	255	G
gi|37509034|dbj|BA000037.2|	95885	A	G	60	49	1	63	62	R	255	A
gi|37509034|dbj|BA000037.2|	95927	A	G	228	111	1	61	62	R	255	A
gi|37509034|dbj|BA000037.2|	95951	T	G	103	54	0	47	62	K	255	T
gi|37509034|dbj|BA000037.2|	95975	T	C	32	8	0	41	44	Y	104	T
gi|37509034|dbj|BA000037.2|	96035	C	T	60	11	0	47	60	N	224	N
gi|37509034|dbj|BA000037.2|	96052	A	G	117	52	1	52	62	R	255	A
gi|37509034|dbj|BA000037.2|	96134	A	G	37	17	0	46	44	R	130	A
gi|37509034|dbj|BA000037.2|	96149	G	A	59	115	1	63	62	R	255	G
gi|37509034|dbj|BA000037.2|	96206	C	T	255	79	1	63	62	N	255	N
gi|37509034|dbj|BA000037.2|	96239	C	T	55	57	1	55	62	Y	255	C
gi|37509034|dbj|BA000037.2|	96320	G	C	72	87	1	63	62	S	255	G
gi|37509034|dbj|BA000037.2|	96383	C	T	255	140	1	63	62	Y	255	C
gi|37509034|dbj|BA000037.2|	96419	G	A	235	128	1	63	62	R	255	G
gi|37509034|dbj|BA000037.2|	96458	C	G	220	77	1	63	62	S	255	C
gi|37509034|dbj|BA000037.2|	96648	T	C	87	61	1	58	62	Y	255	T
gi|37509034|dbj|BA000037.2|	96711	A	C	255	117	1	63	62	M	255	A
gi|37509034|dbj|BA000037.2|	97052	A	G	255	172	1	63	62	K	124	T
gi|37509034|dbj|BA000037.2|	97116	T	C	255	231	1	63	62	Y	147	T
gi|37509034|dbj|BA000037.2|	97208	C	T	255	130	1	63	62	Y	255	C
gi|37509034|dbj|BA000037.2|	97251	G	A	255	111	1	63	62	N	255	N
gi|37509034|dbj|BA000037.2|	97268	T	G	32	8	0	43	48	K	79	T
gi|37509034|dbj|BA000037.2|	97310	C	T	174	49	0	49	62	N	255	N
gi|37509034|dbj|BA000037.2|	97334	C	T	28	5	1	63	44	Y	46	C
gi|37509034|dbj|BA000037.2|	97337	G	T	44	20	1	63	28	K	255	G
gi|37509034|dbj|BA000037.2|	97373	G	T	35	30	1	63	30	K	255	G
gi|37509034|dbj|BA000037.2|	97376	A	T	30	13	1	63	34	W	61	A
gi|37509034|dbj|BA000037.2|	97538	T	C	153	51	1	63	62	S	255	G
gi|37509034|dbj|BA000037.2|	97547	C	T	129	51	1	63	62	Y	255	C
gi|37509034|dbj|BA000037.2|	97628	C	T	39	18	1	63	28	Y	108	C
gi|37509034|dbj|BA000037.2|	97741	C	A	34	20	1	63	42	M	210	C
gi|37509034|dbj|BA000037.2|	97790	C	T	60	43	1	63	62	Y	255	C
gi|37509034|dbj|BA000037.2|	97874	C	T	96	51	0	49	62	Y	228	C
gi|37509034|dbj|BA000037.2|	97958	C	T	69	14	1	63	48	N	246	N
gi|37509034|dbj|BA000037.2|	98006	C	T	40	15	1	63	62	Y	248	C
gi|37509034|dbj|BA000037.2|	98012	C	T	33	8	1	49	42	K	147	G
gi|37509034|dbj|BA000037.2|	98162	C	T	164	114	1	63	62	Y	255	C
gi|37509034|dbj|BA000037.2|	98180	T	G	164	63	1	63	62	K	255	T
gi|37509034|dbj|BA000037.2|	98267	G	A	86	53	1	63	62	R	255	G
gi|37509034|dbj|BA000037.2|	98276	T	C	100	54	1	63	62	S	255	G
gi|37509034|dbj|BA000037.2|	98318	T	G	78	17	1	63	36	N	187	N
gi|37509034|dbj|BA000037.2|	98385	T	C	48	7	0	48	48	N	120	N
gi|37509034|dbj|BA000037.2|	98414	T	C	54	9	0	49	26	N	150	N
gi|37509034|dbj|BA000037.2|	98575	T	C	82	83	1	63	62	Y	255	T
gi|37509034|dbj|BA000037.2|	98664	T	C	81	72	1	63	62	Y	255	T
gi|37509034|dbj|BA000037.2|	98730	C	T	144	39	1	63	62	N	255	N
gi|37509034|dbj|BA000037.2|	98772	G	A	61	30	1	63	62	R	255	G
gi|37509034|dbj|BA000037.2|	98805	G	A	96	43	1	49	62	R	255	G
gi|37509034|dbj|BA000037.2|	98832	T	C	42	69	1	63	62	Y	252	T
gi|37509034|dbj|BA000037.2|	98862	C	T	155	55	1	63	62	Y	255	C
gi|37509034|dbj|BA000037.2|	98892	T	C	21	27	1	58	62	Y	121	T
gi|37509034|dbj|BA000037.2|	98970	A	G	135	72	1	51	62	R	255	A
gi|37509034|dbj|BA000037.2|	99000	A	T	123	71	1	51	62	W	255	A
gi|37509034|dbj|BA000037.2|	99015	G	C	150	79	1	63	62	S	255	G
gi|37509034|dbj|BA000037.2|	99048	C	T	108	64	1	63	62	W	255	A
gi|37509034|dbj|BA000037.2|	99051	T	C	90	56	1	63	62	Y	255	T
gi|37509034|dbj|BA000037.2|	99102	T	C	236	241	1	63	62	Y	255	T
gi|37509034|dbj|BA000037.2|	99171	C	G	170	136	1	63	62	S	255	C
gi|37509034|dbj|BA000037.2|	99333	T	G	110	38	1	48	62	S	255	C
gi|37509034|dbj|BA000037.2|	99411	C	T	119	59	1	47	62	Y	255	C
gi|37509034|dbj|BA000037.2|	99439	A	G	108	48	1	63	62	R	255	A
gi|37509034|dbj|BA000037.2|	99513	T	C	27	5	0	43	36	Y	64	T
gi|37509034|dbj|BA000037.2|	99528	A	G	214	62	1	63	62	N	255	N
gi|37509034|dbj|BA000037.2|	99576	G	A	159	44	1	63	62	N	255	N
gi|37509034|dbj|BA000037.2|	99588	C	T	29	7	0	41	34	Y	32	C
gi|37509034|dbj|BA000037.2|	99705	T	C	145	88	1	63	62	Y	255	T
gi|37509034|dbj|BA000037.2|	99771	T	C	126	33	0	46	62	N	126	N
gi|37509034|dbj|BA000037.2|	99849	T	C	175	85	1	63	62	Y	255	T
gi|37509034|dbj|BA000037.2|	99882	C	T	30	13	1	63	30	Y	127	C
gi|37509034|dbj|BA000037.2|	99919	T	C	29	5	1	55	28	Y	86	T
gi|37509034|dbj|BA000037.2|	99927	T	C	28	6	1	55	44	Y	36	T
gi|37509034|dbj|BA000037.2|	99966	C	T	178	121	1	63	62	Y	255	C
gi|37509034|dbj|BA000037.2|	100099	G	A	255	168	1	63	62	R	114	G
gi|37509034|dbj|BA000037.2|	100271	T	C	30	8	1	58	24	Y	64	T
gi|37509034|dbj|BA000037.2|	100375	C	T	153	42	0	50	62	N	255	N
gi|37509034|dbj|BA000037.2|	100435	C	T	40	15	0	47	62	Y	255	C
gi|37509034|dbj|BA000037.2|	100460	T	C	85	31	1	63	62	Y	255	T
gi|37509034|dbj|BA000037.2|	100498	C	T	199	139	1	63	62	Y	255	C
gi|37509034|dbj|BA000037.2|	100528	C	T	165	80	1	49	62	Y	255	C
gi|37509034|dbj|BA000037.2|	100618	G	A	90	21	0	48	62	N	255	N
gi|37509034|dbj|BA000037.2|	100642	G	T	37	23	1	47	62	K	205	G
gi|37509034|dbj|BA000037.2|	100651	T	C	38	58	1	63	62	Y	255	T
gi|37509034|dbj|BA000037.2|	100684	C	G	96	47	1	63	62	S	255	C
gi|37509034|dbj|BA000037.2|	100723	G	A	77	28	0	47	62	R	255	G
gi|37509034|dbj|BA000037.2|	100750	T	C	255	140	1	63	62	Y	236	T
gi|37509034|dbj|BA000037.2|	100786	G	T	210	84	1	63	62	K	255	G
gi|37509034|dbj|BA000037.2|	100804	T	C	37	19	1	49	26	Y	215	T
gi|37509034|dbj|BA000037.2|	100867	A	G	246	107	1	63	62	K	255	T
gi|37509034|dbj|BA000037.2|	100900	G	A	45	6	0	43	44	N	106	N
gi|37509034|dbj|BA000037.2|	100911	A	G	117	42	1	63	62	R	255	A
gi|37509034|dbj|BA000037.2|	100944	G	C	60	26	1	51	62	S	255	G
gi|37509034|dbj|BA000037.2|	100953	G	A	52	52	1	63	62	R	255	G
gi|37509034|dbj|BA000037.2|	100986	C	T	33	11	1	63	38	Y	132	C
gi|37509034|dbj|BA000037.2|	100989	G	A	49	22	1	63	32	R	255	G
gi|37509034|dbj|BA000037.2|	101047	G	A	63	27	0	47	62	R	165	G
gi|37509034|dbj|BA000037.2|	101079	T	C	149	90	1	63	62	Y	255	T
gi|37509034|dbj|BA000037.2|	101094	G	A	45	74	0	48	62	R	255	G
gi|37509034|dbj|BA000037.2|	101121	C	T	162	45	0	45	62	N	255	N
gi|37509034|dbj|BA000037.2|	101148	G	A	41	51	1	43	62	R	104	G
gi|37509034|dbj|BA000037.2|	101217	T	G	29	10	0	44	38	K	54	T
gi|37509034|dbj|BA000037.2|	101232	C	T	188	76	1	63	62	Y	140	C
gi|37509034|dbj|BA000037.2|	101265	A	G	225	75	1	47	62	K	92	T
gi|37509034|dbj|BA000037.2|	101283	C	T	255	122	1	63	62	Y	255	C
gi|37509034|dbj|BA000037.2|	101331	T	C	255	129	1	63	62	S	201	G
gi|37509034|dbj|BA000037.2|	101454	A	G	29	8	0	45	24	R	44	A
gi|37509034|dbj|BA000037.2|	101463	G	A	58	29	1	63	62	R	194	G
gi|37509034|dbj|BA000037.2|	101493	C	T	202	71	0	49	62	Y	255	C
gi|37509034|dbj|BA000037.2|	101517	T	C	54	80	1	63	62	Y	255	T
gi|37509034|dbj|BA000037.2|	101568	A	G	157	78	1	63	62	R	255	A
gi|37509034|dbj|BA000037.2|	101580	C	T	58	32	1	55	62	Y	255	C
gi|37509034|dbj|BA000037.2|	101672	C	T	255	151	1	63	62	Y	255	C
gi|37509034|dbj|BA000037.2|	101854	A	G	255	201	1	63	62	R	255	A
gi|37509034|dbj|BA000037.2|	101994	C	T	133	57	1	63	62	Y	255	C
gi|37509034|dbj|BA000037.2|	102042	T	C	33	15	1	47	62	Y	172	T
gi|37509034|dbj|BA000037.2|	102094	T	C	111	40	0	47	62	Y	255	T
gi|37509034|dbj|BA000037.2|	102153	A	G	255	141	1	63	62	R	255	A
gi|37509034|dbj|BA000037.2|	102174	G	T	152	72	1	63	62	W	255	A
gi|37509034|dbj|BA000037.2|	102233	G	C	29	45	1	49	40	S	33	G
gi|37509034|dbj|BA000037.2|	102234	C	T	40	35	1	49	28	Y	107	C
gi|37509034|dbj|BA000037.2|	102351	G	T	38	84	1	63	62	K	255	G
gi|37509034|dbj|BA000037.2|	102375	A	G	30	13	0	44	32	R	56	A
gi|37509034|dbj|BA000037.2|	102389	A	C	35	24	1	47	62	M	128	A
gi|37509034|dbj|BA000037.2|	102468	T	G	134	57	1	63	62	K	255	T
gi|37509034|dbj|BA000037.2|	102546	C	T	244	131	1	63	62	Y	255	C
gi|37509034|dbj|BA000037.2|	102573	T	C	255	98	1	63	62	M	255	A
gi|37509034|dbj|BA000037.2|	102624	T	C	150	41	1	63	62	N	255	N
gi|37509034|dbj|BA000037.2|	102660	A	G	47	29	1	63	62	R	255	A
gi|37509034|dbj|BA000037.2|	102705	G	A	255	192	1	63	62	R	255	G
gi|37509034|dbj|BA000037.2|	102930	C	T	78	17	0	46	62	N	255	N
gi|37509034|dbj|BA000037.2|	102965	G	A	129	55	1	63	62	R	255	G
gi|37509034|dbj|BA000037.2|	103032	C	T	102	25	1	63	60	N	255	N
gi|37509034|dbj|BA000037.2|	103035	G	A	60	28	1	63	62	R	255	G
gi|37509034|dbj|BA000037.2|	103143	C	T	51	8	1	58	48	N	190	N
gi|37509034|dbj|BA000037.2|	103209	T	C	112	50	1	63	62	Y	255	T
gi|37509034|dbj|BA000037.2|	103275	T	C	181	122	1	63	62	Y	255	T
gi|37509034|dbj|BA000037.2|	103350	G	A	255	190	1	63	62	R	196	G
gi|37509034|dbj|BA000037.2|	103395	C	T	34	15	1	63	32	Y	227	C
gi|37509034|dbj|BA000037.2|	103422	T	C	63	12	0	47	60	N	153	N
gi|37509034|dbj|BA000037.2|	103440	C	T	216	91	1	63	62	Y	255	C
gi|37509034|dbj|BA000037.2|	103485	T	C	138	102	1	48	62	Y	255	T
gi|37509034|dbj|BA000037.2|	103605	C	T	30	16	0	46	54	Y	124	C
gi|37509034|dbj|BA000037.2|	103615	T	C	29	15	0	46	56	Y	138	T
gi|37509034|dbj|BA000037.2|	103638	T	C	255	114	1	63	62	Y	255	T
gi|37509034|dbj|BA000037.2|	103695	A	G	135	36	1	48	62	N	156	N
gi|37509034|dbj|BA000037.2|	103713	A	G	82	62	1	49	62	R	255	A
gi|37509034|dbj|BA000037.2|	103740	C	T	240	100	1	63	62	Y	255	C
gi|37509034|dbj|BA000037.2|	103788	G	C	31	15	1	63	54	S	74	G
gi|37509034|dbj|BA000037.2|	103815	T	C	217	91	1	63	62	Y	255	T
gi|37509034|dbj|BA000037.2|	103854	G	A	255	183	1	63	62	R	221	G
gi|37509034|dbj|BA000037.2|	103887	T	C	33	12	1	63	22	Y	184	T
gi|37509034|dbj|BA000037.2|	103890	C	A	28	6	1	43	22	M	48	C
gi|37509034|dbj|BA000037.2|	103914	A	G	255	149	1	63	62	R	205	A
gi|37509034|dbj|BA000037.2|	103959	C	T	255	125	1	63	62	Y	255	C
gi|37509034|dbj|BA000037.2|	103986	C	T	101	70	1	47	62	Y	255	C
gi|37509034|dbj|BA000037.2|	104013	C	T	214	123	1	63	62	Y	255	C
gi|37509034|dbj|BA000037.2|	104157	G	C	63	61	1	63	62	S	255	G
gi|37509034|dbj|BA000037.2|	104163	G	A	96	65	1	63	62	R	255	G
gi|37509034|dbj|BA000037.2|	104199	C	T	183	93	1	63	62	Y	255	C
gi|37509034|dbj|BA000037.2|	104253	T	C	98	44	1	63	62	Y	232	T
gi|37509034|dbj|BA000037.2|	104373	T	C	76	25	1	63	28	S	255	G
gi|37509034|dbj|BA000037.2|	104420	T	C	39	18	1	63	26	Y	255	T
gi|37509034|dbj|BA000037.2|	104425	C	T	16	5	1	63	26	Y	41	C
gi|37509034|dbj|BA000037.2|	104456	G	A	222	88	1	63	62	R	255	G
gi|37509034|dbj|BA000037.2|	104506	C	T	230	86	1	63	62	Y	101	C
gi|37509034|dbj|BA000037.2|	104549	G	A	78	60	1	63	62	M	234	C
gi|37509034|dbj|BA000037.2|	104627	C	T	30	11	1	44	28	Y	50	C
gi|37509034|dbj|BA000037.2|	104666	G	A	255	124	1	51	62	R	255	G
gi|37509034|dbj|BA000037.2|	104699	A	G	30	14	1	43	28	R	73	A
gi|37509034|dbj|BA000037.2|	104756	C	G	81	34	0	45	62	S	252	C
gi|37509034|dbj|BA000037.2|	104779	A	G	30	15	1	41	62	R	90	A
gi|37509034|dbj|BA000037.2|	104783	C	G	34	18	1	41	54	S	152	C
gi|37509034|dbj|BA000037.2|	104813	G	T	82	74	1	58	62	K	255	G
gi|37509034|dbj|BA000037.2|	104849	C	A	50	29	1	63	62	M	199	C
gi|37509034|dbj|BA000037.2|	104855	T	C	24	12	0	44	30	Y	97	T
gi|37509034|dbj|BA000037.2|	104872	A	G	252	120	1	63	62	R	255	A
gi|37509034|dbj|BA000037.2|	104923	T	C	124	49	1	63	62	Y	255	T
gi|37509034|dbj|BA000037.2|	105016	C	T	255	209	1	63	62	Y	133	C
gi|37509034|dbj|BA000037.2|	105075	T	G	101	94	1	63	62	K	255	T
gi|37509034|dbj|BA000037.2|	105172	T	C	22	28	1	63	62	Y	255	T
gi|37509034|dbj|BA000037.2|	105178	A	G	31	18	1	63	24	R	116	A
gi|37509034|dbj|BA000037.2|	105256	T	C	255	144	1	63	62	M	255	A
gi|37509034|dbj|BA000037.2|	105322	A	G	255	255	1	63	62	R	219	A
gi|37509034|dbj|BA000037.2|	105418	A	G	51	19	1	48	20	R	242	A
gi|37509034|dbj|BA000037.2|	105508	G	T	112	45	1	63	62	K	255	G
gi|37509034|dbj|BA000037.2|	105526	G	A	96	23	1	63	62	N	202	N
gi|37509034|dbj|BA000037.2|	105574	A	G	34	18	1	51	60	R	112	A
gi|37509034|dbj|BA000037.2|	105598	G	A	132	52	1	63	62	R	255	G
gi|37509034|dbj|BA000037.2|	105636	A	G	92	28	1	63	62	R	226	A
gi|37509034|dbj|BA000037.2|	105676	G	A	255	125	1	63	62	R	255	G
gi|37509034|dbj|BA000037.2|	105718	C	A	58	54	1	63	62	M	207	C
gi|37509034|dbj|BA000037.2|	105750	C	G	54	37	1	47	62	S	255	C
gi|37509034|dbj|BA000037.2|	105798	G	A	255	141	1	63	62	M	161	C
gi|37509034|dbj|BA000037.2|	105832	T	G	43	16	0	47	62	K	215	T
gi|37509034|dbj|BA000037.2|	105955	C	A	56	34	1	48	62	M	255	C
gi|37509034|dbj|BA000037.2|	105982	C	T	147	40	0	49	62	N	255	N
gi|37509034|dbj|BA000037.2|	106042	G	A	206	98	1	63	62	R	255	G
gi|37509034|dbj|BA000037.2|	106087	G	A	165	149	1	63	62	R	255	G
gi|37509034|dbj|BA000037.2|	106156	A	G	95	132	1	63	62	R	255	A
gi|37509034|dbj|BA000037.2|	106282	T	C	99	74	1	63	62	Y	255	T
gi|37509034|dbj|BA000037.2|	106312	C	T	63	12	0	42	60	N	134	N
gi|37509034|dbj|BA000037.2|	106408	A	G	255	227	1	63	62	R	250	A
gi|37509034|dbj|BA000037.2|	106592	A	G	101	66	1	63	62	R	255	A
gi|37509034|dbj|BA000037.2|	106631	G	T	198	110	1	63	62	K	255	G
gi|37509034|dbj|BA000037.2|	106697	C	G	230	118	1	63	62	S	255	C
gi|37509034|dbj|BA000037.2|	106718	T	C	32	9	0	47	50	Y	155	T
gi|37509034|dbj|BA000037.2|	106756	A	T	36	13	0	41	56	W	127	A
gi|37509034|dbj|BA000037.2|	106808	A	G	103	105	1	63	62	R	255	A
gi|37509034|dbj|BA000037.2|	106895	C	T	182	83	1	63	62	Y	215	C
gi|37509034|dbj|BA000037.2|	106940	A	C	39	49	1	63	62	M	255	A
gi|37509034|dbj|BA000037.2|	106990	A	C	120	43	0	49	62	M	255	A
gi|37509034|dbj|BA000037.2|	107036	A	C	48	7	0	43	36	N	130	N
gi|37509034|dbj|BA000037.2|	107086	C	T	255	255	1	63	62	W	135	A
gi|37509034|dbj|BA000037.2|	107146	C	T	255	151	1	63	62	Y	255	C
gi|37509034|dbj|BA000037.2|	107227	G	C	82	30	1	63	40	S	255	G
gi|37509034|dbj|BA000037.2|	107230	A	G	41	23	1	63	48	R	60	A
gi|37509034|dbj|BA000037.2|	107263	A	G	53	218	1	63	62	R	255	A
gi|37509034|dbj|BA000037.2|	107314	A	G	255	156	1	63	62	R	233	A
gi|37509034|dbj|BA000037.2|	107419	C	T	21	102	1	63	26	Y	255	C
gi|37509034|dbj|BA000037.2|	107446	A	G	36	11	0	45	56	R	117	A
gi|37509034|dbj|BA000037.2|	107458	C	T	102	25	1	63	62	N	212	N
gi|37509034|dbj|BA000037.2|	107548	G	C	100	36	1	51	62	S	255	G
gi|37509034|dbj|BA000037.2|	107560	G	A	100	36	1	63	62	R	255	G
gi|37509034|dbj|BA000037.2|	107601	C	T	150	41	1	63	62	N	255	N
gi|37509034|dbj|BA000037.2|	107623	G	A	100	36	1	49	62	R	255	G
gi|37509034|dbj|BA000037.2|	107701	A	G	255	126	1	63	62	R	255	A
gi|37509034|dbj|BA000037.2|	107728	T	G	84	43	1	63	48	K	137	T
gi|37509034|dbj|BA000037.2|	107731	C	A	49	55	1	63	62	M	31	C
gi|37509034|dbj|BA000037.2|	107788	T	C	127	59	0	50	62	Y	255	T
gi|37509034|dbj|BA000037.2|	107806	G	A	34	14	1	63	26	R	253	G
gi|37509034|dbj|BA000037.2|	107884	A	G	255	185	1	63	62	R	222	A
gi|37509034|dbj|BA000037.2|	107929	G	A	255	179	1	63	62	R	255	G
gi|37509034|dbj|BA000037.2|	107969	C	T	255	209	1	63	62	Y	152	C
gi|37509034|dbj|BA000037.2|	108028	T	C	110	48	1	63	56	Y	174	T
gi|37509034|dbj|BA000037.2|	108094	G	C	152	54	0	49	62	S	255	G
gi|37509034|dbj|BA000037.2|	108145	A	G	31	9	1	52	42	R	136	A
gi|37509034|dbj|BA000037.2|	108280	T	C	45	43	1	47	62	Y	255	T
gi|37509034|dbj|BA000037.2|	108295	C	T	67	73	0	50	62	Y	255	C
gi|37509034|dbj|BA000037.2|	108322	C	T	179	79	0	49	62	Y	255	C
gi|37509034|dbj|BA000037.2|	108340	G	T	157	93	1	63	62	K	255	G
gi|37509034|dbj|BA000037.2|	108382	C	G	145	88	1	63	62	S	221	C
gi|37509034|dbj|BA000037.2|	108403	A	G	30	6	0	40	44	R	60	A
gi|37509034|dbj|BA000037.2|	108411	A	G	124	49	1	63	62	R	255	A
gi|37509034|dbj|BA000037.2|	108454	G	A	211	153	1	55	62	R	255	G
gi|37509034|dbj|BA000037.2|	108481	A	G	209	84	1	63	62	R	255	A
gi|37509034|dbj|BA000037.2|	108538	G	A	143	51	1	63	62	R	255	G
gi|37509034|dbj|BA000037.2|	108556	A	G	69	14	0	48	62	N	169	N
gi|37509034|dbj|BA000037.2|	108577	G	A	48	7	0	46	48	N	165	N
gi|37509034|dbj|BA000037.2|	108592	C	T	122	56	1	63	62	Y	255	C
gi|37509034|dbj|BA000037.2|	108652	G	C	33	46	1	63	24	S	243	G
gi|37509034|dbj|BA000037.2|	108655	G	A	25	48	1	63	32	R	239	G
gi|37509034|dbj|BA000037.2|	108699	G	C	23	22	1	63	24	Y	133	T
gi|37509034|dbj|BA000037.2|	108700	A	G	46	17	1	63	22	R	151	A
gi|37509034|dbj|BA000037.2|	108712	A	G	44	20	1	63	38	R	255	A
gi|37509034|dbj|BA000037.2|	108787	C	T	255	174	1	63	62	W	155	A
gi|37509034|dbj|BA000037.2|	109227	A	G	255	222	1	63	62	R	198	A
gi|37509034|dbj|BA000037.2|	109290	T	C	54	71	1	48	62	Y	255	T
gi|37509034|dbj|BA000037.2|	109311	C	T	79	89	1	63	62	Y	255	C
gi|37509034|dbj|BA000037.2|	109365	G	A	106	64	1	63	62	R	255	G
gi|37509034|dbj|BA000037.2|	109383	T	G	241	84	1	63	62	K	255	T
gi|37509034|dbj|BA000037.2|	109437	C	T	101	45	0	47	62	Y	237	C
gi|37509034|dbj|BA000037.2|	109455	A	G	76	32	0	48	62	R	185	A
gi|37509034|dbj|BA000037.2|	109482	A	G	42	5	0	42	22	N	39	N
gi|37509034|dbj|BA000037.2|	109575	A	G	131	74	1	63	62	R	255	A
gi|37509034|dbj|BA000037.2|	109653	A	G	35	12	0	47	20	R	64	A
gi|37509034|dbj|BA000037.2|	109660	C	T	46	49	1	63	62	Y	255	C
gi|37509034|dbj|BA000037.2|	109768	G	C	31	12	1	42	24	S	107	G
gi|37509034|dbj|BA000037.2|	109910	T	C	210	110	1	58	62	Y	255	T
gi|37509034|dbj|BA000037.2|	109940	C	T	162	45	1	63	62	N	255	N
gi|37509034|dbj|BA000037.2|	109953	C	T	28	8	1	53	30	Y	31	C
gi|37509034|dbj|BA000037.2|	109958	A	T	61	37	1	63	46	W	255	A
gi|37509034|dbj|BA000037.2|	110000	T	C	255	128	1	63	62	Y	255	T
gi|37509034|dbj|BA000037.2|	110078	C	G	255	155	1	63	62	S	255	C
gi|37509034|dbj|BA000037.2|	110129	C	G	64	45	1	63	62	S	255	C
gi|37509034|dbj|BA000037.2|	110159	G	T	30	6	0	42	42	K	80	G
gi|37509034|dbj|BA000037.2|	110180	T	C	29	5	0	42	42	Y	71	T
gi|37509034|dbj|BA000037.2|	110210	G	C	105	26	0	45	58	N	197	N
gi|37509034|dbj|BA000037.2|	110255	G	T	197	120	1	63	62	K	255	G
gi|37509034|dbj|BA000037.2|	110279	A	G	220	118	1	63	62	R	255	A
gi|37509034|dbj|BA000037.2|	110333	A	G	87	51	1	63	62	R	255	A
gi|37509034|dbj|BA000037.2|	110360	A	G	132	52	0	49	62	R	255	A
gi|37509034|dbj|BA000037.2|	110438	C	T	255	191	1	63	62	Y	233	C
gi|37509034|dbj|BA000037.2|	110534	G	A	255	145	1	63	62	R	255	G
gi|37509034|dbj|BA000037.2|	110564	T	C	255	155	1	63	62	Y	255	T
gi|37509034|dbj|BA000037.2|	110666	A	T	255	97	1	63	62	W	255	A
gi|37509034|dbj|BA000037.2|	110678	G	A	60	11	0	49	62	N	255	N
gi|37509034|dbj|BA000037.2|	110702	G	A	90	37	0	49	62	R	255	G
gi|37509034|dbj|BA000037.2|	110724	T	C	207	88	1	63	62	Y	255	T
gi|37509034|dbj|BA000037.2|	110822	A	G	255	208	1	63	62	R	255	A
gi|37509034|dbj|BA000037.2|	110885	T	C	255	219	1	63	62	Y	189	T
gi|37509034|dbj|BA000037.2|	110969	G	C	255	243	1	63	62	S	230	G
gi|37509034|dbj|BA000037.2|	111137	G	A	72	25	1	63	54	R	255	G
gi|37509034|dbj|BA000037.2|	111146	G	A	67	19	1	52	62	R	242	G
gi|37509034|dbj|BA000037.2|	111216	T	A	111	28	1	63	28	N	255	N
gi|37509034|dbj|BA000037.2|	111279	T	C	130	47	1	63	62	Y	214	T
gi|37509034|dbj|BA000037.2|	111348	T	C	53	31	1	63	62	Y	255	T
gi|37509034|dbj|BA000037.2|	111372	T	G	120	31	1	63	62	N	214	N
gi|37509034|dbj|BA000037.2|	111450	C	T	255	142	1	63	62	K	255	G
gi|37509034|dbj|BA000037.2|	111497	C	T	181	87	1	58	62	Y	255	C
gi|37509034|dbj|BA000037.2|	111518	T	G	255	110	1	63	62	K	255	T
gi|37509034|dbj|BA000037.2|	111590	A	G	126	77	1	63	62	R	255	A
gi|37509034|dbj|BA000037.2|	111668	A	G	39	21	1	58	50	R	130	A
gi|37509034|dbj|BA000037.2|	111671	G	C	50	54	1	63	38	S	83	G
gi|37509034|dbj|BA000037.2|	111752	C	A	255	170	1	63	62	M	255	C
gi|37509034|dbj|BA000037.2|	111794	A	G	137	66	1	63	62	R	255	A
gi|37509034|dbj|BA000037.2|	111819	C	A	122	66	1	63	62	M	255	C
gi|37509034|dbj|BA000037.2|	111857	T	C	255	202	1	63	62	S	118	G
gi|37509034|dbj|BA000037.2|	111886	A	G	139	54	1	55	62	R	255	A
gi|37509034|dbj|BA000037.2|	111944	C	T	26	5	0	41	36	Y	63	C
gi|37509034|dbj|BA000037.2|	111956	T	C	208	60	1	63	62	N	255	N
gi|37509034|dbj|BA000037.2|	111986	G	A	255	151	1	63	62	R	255	G
gi|37509034|dbj|BA000037.2|	112034	A	G	138	54	1	63	62	R	255	A
gi|37509034|dbj|BA000037.2|	112049	C	T	36	22	1	61	36	Y	223	C
gi|37509034|dbj|BA000037.2|	112095	T	C	103	105	1	63	62	Y	255	T
gi|37509034|dbj|BA000037.2|	112214	G	T	130	56	1	63	62	K	255	G
gi|37509034|dbj|BA000037.2|	112229	C	T	47	21	1	63	62	Y	249	C
gi|37509034|dbj|BA000037.2|	112265	C	T	42	13	1	47	48	Y	125	C
gi|37509034|dbj|BA000037.2|	112307	T	G	78	44	0	47	62	K	255	T
gi|37509034|dbj|BA000037.2|	112331	C	T	28	7	1	45	48	Y	84	C
gi|37509034|dbj|BA000037.2|	112334	C	T	60	11	1	63	28	N	173	N
gi|37509034|dbj|BA000037.2|	112370	T	C	88	32	1	63	62	Y	255	T
gi|37509034|dbj|BA000037.2|	112454	T	C	255	96	1	63	62	Y	255	T
gi|37509034|dbj|BA000037.2|	112469	T	C	42	25	0	46	62	Y	255	T
gi|37509034|dbj|BA000037.2|	112490	T	G	28	24	0	45	62	K	202	T
gi|37509034|dbj|BA000037.2|	112496	T	C	45	43	1	63	62	Y	215	T
gi|37509034|dbj|BA000037.2|	112530	C	T	163	72	1	63	62	Y	255	C
gi|37509034|dbj|BA000037.2|	112540	T	G	161	83	1	63	62	K	255	T
gi|37509034|dbj|BA000037.2|	112582	A	G	190	67	1	63	62	R	255	A
gi|37509034|dbj|BA000037.2|	112615	T	C	238	70	0	48	62	N	255	N
gi|37509034|dbj|BA000037.2|	112645	T	C	25	7	0	40	26	Y	34	T
gi|37509034|dbj|BA000037.2|	112660	G	C	59	97	1	63	62	S	255	G
gi|37509034|dbj|BA000037.2|	112768	T	C	153	135	1	63	62	Y	255	T
gi|37509034|dbj|BA000037.2|	112786	C	T	33	12	1	42	44	Y	88	C
gi|37509034|dbj|BA000037.2|	112810	C	T	103	37	0	48	62	Y	255	C
gi|37509034|dbj|BA000037.2|	112831	C	T	255	131	1	63	62	Y	255	C
gi|37509034|dbj|BA000037.2|	112867	C	T	100	36	1	63	60	Y	255	C
gi|37509034|dbj|BA000037.2|	112981	A	G	129	46	1	63	62	R	255	A
gi|37509034|dbj|BA000037.2|	113035	A	G	63	37	1	51	62	R	174	A
gi|37509034|dbj|BA000037.2|	113063	T	C	38	20	1	50	62	Y	223	T
gi|37509034|dbj|BA000037.2|	113090	G	A	255	122	1	63	62	R	255	G
gi|37509034|dbj|BA000037.2|	113213	C	T	255	224	1	63	62	Y	255	C
gi|37509034|dbj|BA000037.2|	113238	T	C	249	121	1	63	62	Y	255	T
gi|37509034|dbj|BA000037.2|	113277	C	T	255	213	1	63	62	Y	255	C
gi|37509034|dbj|BA000037.2|	113309	G	T	255	125	1	63	62	K	255	G
gi|37509034|dbj|BA000037.2|	113358	T	C	141	52	1	63	62	S	255	G
gi|37509034|dbj|BA000037.2|	113369	A	T	34	23	1	63	22	W	176	A
gi|37509034|dbj|BA000037.2|	113417	A	T	35	15	1	57	32	W	184	A
gi|37509034|dbj|BA000037.2|	113427	A	T	12	26	1	63	34	W	52	A
gi|37509034|dbj|BA000037.2|	113462	T	C	40	29	0	46	62	Y	254	T
gi|37509034|dbj|BA000037.2|	113477	G	A	30	11	1	63	30	R	119	G
gi|37509034|dbj|BA000037.2|	113480	A	G	30	13	1	63	30	R	47	A
gi|37509034|dbj|BA000037.2|	113516	G	A	155	60	1	63	62	R	255	G
gi|37509034|dbj|BA000037.2|	113549	A	G	36	50	1	63	62	R	153	A
gi|37509034|dbj|BA000037.2|	113655	C	G	121	48	0	50	62	S	255	C
gi|37509034|dbj|BA000037.2|	113672	G	A	155	60	1	63	62	R	255	G
gi|37509034|dbj|BA000037.2|	113771	A	G	224	84	1	63	62	R	255	A
gi|37509034|dbj|BA000037.2|	113807	C	T	40	55	1	63	62	Y	255	C
gi|37509034|dbj|BA000037.2|	113867	C	A	255	116	1	63	62	N	172	N
gi|37509034|dbj|BA000037.2|	113915	A	G	44	46	1	45	62	R	241	A
gi|37509034|dbj|BA000037.2|	113933	G	T	196	122	1	49	62	K	255	G
gi|37509034|dbj|BA000037.2|	113964	T	C	67	50	1	63	62	Y	255	T
gi|37509034|dbj|BA000037.2|	113978	A	G	160	91	1	63	62	R	255	A
gi|37509034|dbj|BA000037.2|	114041	C	T	48	243	1	63	38	Y	255	C
gi|37509034|dbj|BA000037.2|	114042	C	T	39	232	1	63	48	Y	255	C
gi|37509034|dbj|BA000037.2|	114080	T	C	255	236	1	63	62	Y	161	T
gi|37509034|dbj|BA000037.2|	114167	C	A	131	93	1	63	62	M	255	C
gi|37509034|dbj|BA000037.2|	114221	A	T	220	91	1	63	62	W	255	A
gi|37509034|dbj|BA000037.2|	114236	C	T	214	62	1	63	62	N	255	N
gi|37509034|dbj|BA000037.2|	114301	C	T	31	9	1	61	48	Y	133	C
gi|37509034|dbj|BA000037.2|	114305	C	T	20	10	1	61	34	Y	66	C
gi|37509034|dbj|BA000037.2|	114354	C	T	111	28	0	49	62	N	255	N
gi|37509034|dbj|BA000037.2|	114479	G	T	255	184	1	63	62	K	252	G
gi|37509034|dbj|BA000037.2|	114521	T	G	255	136	1	63	62	K	255	T
gi|37509034|dbj|BA000037.2|	114551	T	C	223	154	1	63	62	Y	255	T
gi|37509034|dbj|BA000037.2|	114650	T	G	87	55	1	63	34	R	154	A
gi|37509034|dbj|BA000037.2|	114651	T	C	35	58	1	63	62	Y	205	T
gi|37509034|dbj|BA000037.2|	114881	C	T	149	58	1	63	62	Y	255	C
gi|37509034|dbj|BA000037.2|	114908	T	C	83	45	0	48	62	Y	135	T
gi|37509034|dbj|BA000037.2|	114998	C	T	107	160	1	63	62	Y	255	C
gi|37509034|dbj|BA000037.2|	115063	C	T	110	68	1	63	62	Y	255	C
gi|37509034|dbj|BA000037.2|	115125	T	C	255	224	1	63	62	Y	207	T
gi|37509034|dbj|BA000037.2|	115232	A	G	83	44	1	48	62	R	179	A
gi|37509034|dbj|BA000037.2|	115253	C	T	92	38	1	45	62	Y	193	C
gi|37509034|dbj|BA000037.2|	115328	C	G	66	35	1	55	62	S	255	C
gi|37509034|dbj|BA000037.2|	115347	C	T	173	75	1	63	62	Y	176	C
gi|37509034|dbj|BA000037.2|	115412	A	G	163	63	1	63	62	R	255	A
gi|37509034|dbj|BA000037.2|	115445	C	T	45	6	1	63	30	N	96	N
gi|37509034|dbj|BA000037.2|	115448	A	G	34	14	1	63	44	R	136	A
gi|37509034|dbj|BA000037.2|	115538	A	T	27	7	1	63	30	W	33	A
gi|37509034|dbj|BA000037.2|	115540	C	T	84	19	1	63	26	N	229	N
gi|37509034|dbj|BA000037.2|	115574	A	G	136	58	1	63	62	R	255	A
gi|37509034|dbj|BA000037.2|	115580	A	G	29	5	0	44	28	R	41	A
gi|37509034|dbj|BA000037.2|	115622	C	A	47	39	1	49	62	M	255	C
gi|37509034|dbj|BA000037.2|	115671	G	A	255	182	1	63	62	R	207	G
gi|37509034|dbj|BA000037.2|	115759	G	A	92	62	1	63	62	R	255	G
gi|37509034|dbj|BA000037.2|	115770	A	T	82	44	1	49	62	K	162	G
gi|37509034|dbj|BA000037.2|	115899	T	C	40	15	1	43	54	Y	211	T
gi|37509034|dbj|BA000037.2|	116036	A	G	230	140	1	63	62	R	255	A
gi|37509034|dbj|BA000037.2|	116078	C	T	219	101	1	63	62	Y	255	C
gi|37509034|dbj|BA000037.2|	116100	T	C	255	122	1	63	62	Y	255	T
gi|37509034|dbj|BA000037.2|	116142	G	A	57	10	0	43	48	N	115	N
gi|37509034|dbj|BA000037.2|	116169	A	C	42	5	0	41	42	N	99	N
gi|37509034|dbj|BA000037.2|	116261	G	T	213	80	1	63	62	K	255	G
gi|37509034|dbj|BA000037.2|	116282	T	G	117	30	0	49	62	N	255	N
gi|37509034|dbj|BA000037.2|	116553	T	C	255	144	1	63	62	M	255	A
gi|37509034|dbj|BA000037.2|	116596	C	T	36	43	1	63	40	Y	255	C
gi|37509034|dbj|BA000037.2|	116597	T	A	41	41	1	63	36	W	255	T
gi|37509034|dbj|BA000037.2|	116841	A	G	214	75	1	49	62	R	255	A
gi|37509034|dbj|BA000037.2|	117007	A	C	35	23	1	63	48	M	255	A
gi|37509034|dbj|BA000037.2|	117133	T	C	38	32	1	63	36	Y	255	T
gi|37509034|dbj|BA000037.2|	117196	T	G	54	20	1	63	42	K	238	T
gi|37509034|dbj|BA000037.2|	117230	C	T	120	31	1	48	62	N	255	N
gi|37509034|dbj|BA000037.2|	117264	A	C	181	51	1	63	62	N	255	N
gi|37509034|dbj|BA000037.2|	117295	T	A	154	91	1	63	62	W	255	T
gi|37509034|dbj|BA000037.2|	117506	T	C	255	132	1	63	62	Y	255	T
gi|37509034|dbj|BA000037.2|	117553	A	C	39	29	1	58	42	M	41	A
gi|37509034|dbj|BA000037.2|	117554	C	T	42	32	1	58	38	Y	43	C
gi|37509034|dbj|BA000037.2|	117622	C	T	252	88	1	63	62	Y	255	C
gi|37509034|dbj|BA000037.2|	117667	A	G	198	75	1	63	62	R	255	A
gi|37509034|dbj|BA000037.2|	117679	T	C	255	76	1	63	62	N	255	N
gi|37509034|dbj|BA000037.2|	117712	G	T	255	226	1	63	62	K	192	G
gi|37509034|dbj|BA000037.2|	117749	T	C	124	49	1	63	62	Y	255	T
gi|37509034|dbj|BA000037.2|	117769	T	C	98	44	1	63	62	Y	255	T
gi|37509034|dbj|BA000037.2|	117871	T	G	74	39	1	63	62	K	255	T
gi|37509034|dbj|BA000037.2|	118127	A	G	255	112	1	63	62	R	255	A
gi|37509034|dbj|BA000037.2|	118151	T	C	87	20	0	46	62	N	244	N
gi|37509034|dbj|BA000037.2|	118169	T	A	60	11	0	45	60	N	179	N
gi|37509034|dbj|BA000037.2|	118292	T	C	108	27	1	63	62	N	255	N
gi|37509034|dbj|BA000037.2|	118468	G	C	57	10	1	41	54	N	127	N
gi|37509034|dbj|BA000037.2|	118471	T	C	72	15	1	63	54	N	255	N
gi|37509034|dbj|BA000037.2|	118720	T	C	53	67	1	63	62	Y	255	T
gi|37509034|dbj|BA000037.2|	118735	A	T	77	71	1	63	62	W	255	A
gi|37509034|dbj|BA000037.2|	118786	A	G	33	26	1	63	62	S	72	C
gi|37509034|dbj|BA000037.2|	118789	A	C	78	17	1	63	32	N	138	N
gi|37509034|dbj|BA000037.2|	118825	G	T	77	28	0	48	62	K	255	G
gi|37509034|dbj|BA000037.2|	118852	G	A	51	8	0	42	50	N	88	N
gi|37509034|dbj|BA000037.2|	118879	C	T	170	78	1	63	62	Y	255	C
gi|37509034|dbj|BA000037.2|	118909	T	C	255	216	1	63	62	Y	141	T
gi|37509034|dbj|BA000037.2|	118945	G	A	75	16	1	63	60	N	255	N
gi|37509034|dbj|BA000037.2|	118973	T	C	130	67	1	63	62	Y	255	T
gi|37509034|dbj|BA000037.2|	119020	G	A	151	61	1	63	62	R	255	G
gi|37509034|dbj|BA000037.2|	119153	T	C	37	35	1	61	62	Y	255	T
gi|37509034|dbj|BA000037.2|	119251	C	G	54	85	1	63	62	S	255	C
gi|37509034|dbj|BA000037.2|	119275	T	C	146	70	1	49	62	Y	255	T
gi|37509034|dbj|BA000037.2|	119358	A	C	34	11	0	47	54	M	176	A
gi|37509034|dbj|BA000037.2|	119386	A	G	188	76	1	50	62	R	255	A
gi|37509034|dbj|BA000037.2|	119406	G	A	119	59	1	63	62	R	255	G
gi|37509034|dbj|BA000037.2|	119443	G	A	255	143	1	63	62	R	255	G
gi|37509034|dbj|BA000037.2|	119470	T	C	255	121	1	63	62	Y	255	T
gi|37509034|dbj|BA000037.2|	119554	T	G	34	20	1	63	22	K	163	T
gi|37509034|dbj|BA000037.2|	119653	T	C	110	52	1	63	62	Y	255	T
gi|37509034|dbj|BA000037.2|	119704	A	G	53	64	1	63	62	R	255	A
gi|37509034|dbj|BA000037.2|	119719	T	C	117	30	1	47	62	N	255	N
gi|37509034|dbj|BA000037.2|	119752	T	C	98	86	1	63	62	Y	255	T
gi|37509034|dbj|BA000037.2|	119914	C	T	88	40	1	63	62	Y	255	C
gi|37509034|dbj|BA000037.2|	120135	C	T	255	192	1	63	62	Y	247	C
gi|37509034|dbj|BA000037.2|	120175	C	G	43	28	1	48	54	S	254	C
gi|37509034|dbj|BA000037.2|	120313	G	T	255	135	1	63	62	K	255	G
gi|37509034|dbj|BA000037.2|	120378	C	T	22	27	1	63	38	Y	217	C
gi|37509034|dbj|BA000037.2|	120472	A	G	28	8	0	46	28	R	31	A
gi|37509034|dbj|BA000037.2|	120478	C	T	67	32	1	63	62	Y	255	C
gi|37509034|dbj|BA000037.2|	120520	T	C	63	12	1	49	56	N	132	N
gi|37509034|dbj|BA000037.2|	120604	T	G	191	69	1	63	62	S	255	C
gi|37509034|dbj|BA000037.2|	120764	T	A	52	40	1	63	62	W	255	T
gi|37509034|dbj|BA000037.2|	120775	G	A	38	48	1	63	62	R	255	G
gi|37509034|dbj|BA000037.2|	120883	G	A	255	145	1	63	62	R	234	G
gi|37509034|dbj|BA000037.2|	120937	C	T	161	125	1	63	62	Y	255	C
gi|37509034|dbj|BA000037.2|	121009	C	T	194	89	1	63	62	Y	255	C
gi|37509034|dbj|BA000037.2|	121093	G	A	66	13	1	63	30	N	165	N
gi|37509034|dbj|BA000037.2|	121096	T	C	31	10	1	45	42	Y	138	T
gi|37509034|dbj|BA000037.2|	121132	C	T	230	86	0	50	62	Y	151	C
gi|37509034|dbj|BA000037.2|	121159	T	C	31	10	1	63	28	Y	147	T
gi|37509034|dbj|BA000037.2|	121162	A	G	29	11	1	63	30	R	69	A
gi|37509034|dbj|BA000037.2|	121192	G	A	68	44	1	49	62	R	255	G
gi|37509034|dbj|BA000037.2|	121213	C	T	114	38	1	63	62	K	255	G
gi|37509034|dbj|BA000037.2|	121282	T	A	52	36	1	49	62	W	255	T
gi|37509034|dbj|BA000037.2|	121306	T	C	161	84	1	63	62	Y	255	T
gi|37509034|dbj|BA000037.2|	121351	T	G	255	190	1	63	62	S	220	C
gi|37509034|dbj|BA000037.2|	121614	T	G	33	22	1	46	62	K	53	T
gi|37509034|dbj|BA000037.2|	121620	C	T	28	11	0	43	24	Y	63	C
gi|37509034|dbj|BA000037.2|	121653	A	G	35	14	0	45	62	R	184	A
gi|37509034|dbj|BA000037.2|	121680	T	C	38	33	1	63	62	Y	233	T
gi|37509034|dbj|BA000037.2|	121740	C	T	112	45	1	63	62	Y	255	C
gi|37509034|dbj|BA000037.2|	121746	A	G	97	35	1	63	62	R	255	A
gi|37509034|dbj|BA000037.2|	121818	A	C	126	79	1	48	62	M	218	A
gi|37509034|dbj|BA000037.2|	121857	T	G	123	63	1	63	62	K	255	T
gi|37509034|dbj|BA000037.2|	121908	T	C	255	107	1	63	62	Y	132	T
gi|37509034|dbj|BA000037.2|	121938	G	A	255	139	1	63	62	R	255	G
gi|37509034|dbj|BA000037.2|	121972	T	C	255	204	1	63	62	Y	210	T
gi|37509034|dbj|BA000037.2|	122010	C	T	132	111	1	63	62	Y	255	C
gi|37509034|dbj|BA000037.2|	122043	T	C	255	198	1	63	62	Y	255	T
gi|37509034|dbj|BA000037.2|	122218	A	G	255	122	1	63	62	R	255	A
gi|37509034|dbj|BA000037.2|	122249	T	C	36	25	1	63	30	Y	211	T
gi|37509034|dbj|BA000037.2|	122251	A	G	31	26	1	63	36	R	189	A
gi|37509034|dbj|BA000037.2|	122281	C	T	35	20	0	46	62	Y	104	C
gi|37509034|dbj|BA000037.2|	122287	G	T	27	14	0	46	56	K	69	G
gi|37509034|dbj|BA000037.2|	122317	C	T	31	7	0	41	48	Y	62	C
gi|37509034|dbj|BA000037.2|	122377	A	C	255	183	1	63	62	M	245	A
gi|37509034|dbj|BA000037.2|	122413	G	A	253	94	1	63	62	R	255	G
gi|37509034|dbj|BA000037.2|	122427	A	C	76	47	1	49	62	M	255	A
gi|37509034|dbj|BA000037.2|	122452	C	T	144	39	0	48	62	N	255	N
gi|37509034|dbj|BA000037.2|	122485	G	A	135	62	1	63	62	R	255	G
gi|37509034|dbj|BA000037.2|	122539	C	T	10	18	1	45	26	K	103	G
gi|37509034|dbj|BA000037.2|	122578	T	C	118	47	1	63	62	Y	255	T
gi|37509034|dbj|BA000037.2|	122623	T	G	162	79	1	63	62	K	148	T
gi|37509034|dbj|BA000037.2|	122657	T	C	255	126	0	50	62	S	216	G
gi|37509034|dbj|BA000037.2|	122743	T	C	143	65	1	63	62	Y	255	T
gi|37509034|dbj|BA000037.2|	122770	C	T	31	21	1	63	56	Y	91	C
gi|37509034|dbj|BA000037.2|	122863	C	T	94	68	1	63	62	Y	255	C
[truncated: 70,381 more rows]
