# Supplementary material for: SOLiD sequencing of four Vibrio vulnificus genomes enables comparative genomic analysis and identification of candidate clade-specific virulence genes
Source: BMC Genomics. 2010 Sep 24;11:512. doi: 10.1186/1471-2164-11-512 (PMC3091676; doi:10.1186/1471-2164-11-512)
Supplement: Additional file 12 — Table 8A: SNP analysis of V. vulnificus ATCC 33149 compared with the CMCP6 reference genome. MAQ was used to identify SNPs from the SOLiD sequencing reads from ATCC 33149 compared with the CMCP6 reference genome, as described in the Methods. Column headings are as for Additional File 6, Table S5A. [file 1471-2164-11-512-S12.XLSX]

## Sheet: A_Table_8A
Additional Table 8A. SNPs of ATCC33149 vs. CMCP6.
Chromosome Accession	Pos.	Ref.	Con.	Con. QS	Read depth	Avg. hits	HMQ	MCQ	2nd	LLR	3rd
gi|91983532|gb|AE016795.2|	14998	C	T	35	15	1	63	38	Y	255	C
gi|91983532|gb|AE016795.2|	15034	A	T	64	35	1	63	62	W	255	A
gi|91983532|gb|AE016795.2|	15071	G	A	42	5	0	45	32	N	101	N
gi|91983532|gb|AE016795.2|	15124	C	G	36	16	1	63	46	S	255	C
gi|91983532|gb|AE016795.2|	15174	G	A	49	36	1	63	62	R	255	G
gi|91983532|gb|AE016795.2|	15244	A	C	19	20	1	63	54	M	59	A
gi|91983532|gb|AE016795.2|	15280	A	C	116	59	1	63	62	M	255	A
gi|91983532|gb|AE016795.2|	15307	G	A	28	5	0	44	42	R	42	G
gi|91983532|gb|AE016795.2|	15313	G	A	47	21	1	63	56	R	255	G
gi|91983532|gb|AE016795.2|	15358	G	A	232	68	1	63	62	N	255	N
gi|91983532|gb|AE016795.2|	15385	A	G	165	46	1	63	62	N	255	N
gi|91983532|gb|AE016795.2|	15475	T	C	175	81	1	63	62	Y	255	T
gi|91983532|gb|AE016795.2|	15774	C	T	184	52	1	63	62	N	255	N
gi|91983532|gb|AE016795.2|	15801	C	T	29	11	1	63	44	Y	126	C
gi|91983532|gb|AE016795.2|	15837	C	T	74	27	0	51	62	Y	255	C
gi|91983532|gb|AE016795.2|	15891	T	A	24	9	1	47	22	W	46	T
gi|91983532|gb|AE016795.2|	15927	C	T	159	71	0	51	62	Y	255	C
gi|91983532|gb|AE016795.2|	16002	T	C	76	35	1	53	62	Y	255	T
gi|91983532|gb|AE016795.2|	16044	T	C	108	27	1	63	62	N	255	N
gi|91983532|gb|AE016795.2|	16059	A	C	130	45	1	50	62	S	255	G
gi|91983532|gb|AE016795.2|	16116	T	A	89	99	1	51	62	W	255	T
gi|91983532|gb|AE016795.2|	16189	G	C	47	21	1	63	56	S	255	G
gi|91983532|gb|AE016795.2|	16236	A	G	153	73	1	63	62	R	255	A
gi|91983532|gb|AE016795.2|	16271	C	T	101	40	1	63	62	Y	255	C
gi|91983532|gb|AE016795.2|	16329	T	C	43	53	1	63	62	Y	255	T
gi|91983532|gb|AE016795.2|	16371	T	C	197	143	1	63	62	Y	255	T
gi|91983532|gb|AE016795.2|	16410	C	T	33	10	1	46	20	Y	108	C
gi|91983532|gb|AE016795.2|	16428	C	A	60	11	1	63	26	N	202	N
gi|91983532|gb|AE016795.2|	16524	T	C	127	109	1	63	62	Y	255	T
gi|91983532|gb|AE016795.2|	16605	T	C	43	14	1	63	54	Y	228	T
gi|91983532|gb|AE016795.2|	16668	G	A	244	72	1	63	62	N	255	N
gi|91983532|gb|AE016795.2|	16704	G	A	125	49	1	63	62	R	255	G
gi|91983532|gb|AE016795.2|	16740	C	T	77	91	1	63	62	Y	255	C
gi|91983532|gb|AE016795.2|	16782	T	G	141	55	1	63	62	K	255	T
gi|91983532|gb|AE016795.2|	16797	T	A	37	60	1	63	62	W	255	T
gi|91983532|gb|AE016795.2|	16865	A	G	39	50	1	63	62	R	244	A
gi|91983532|gb|AE016795.2|	16878	A	G	60	73	1	63	62	R	255	A
gi|91983532|gb|AE016795.2|	16919	C	T	60	77	1	63	62	Y	188	C
gi|91983532|gb|AE016795.2|	16920	A	G	78	74	1	63	60	R	187	A
gi|91983532|gb|AE016795.2|	16999	A	T	29	7	1	63	38	W	72	A
gi|91983532|gb|AE016795.2|	17086	C	T	126	33	1	63	62	N	255	N
gi|91983532|gb|AE016795.2|	17122	T	G	217	63	1	63	62	N	255	N
gi|91983532|gb|AE016795.2|	17169	G	A	37	20	1	63	22	R	201	G
gi|91983532|gb|AE016795.2|	17203	G	C	153	42	1	63	62	N	255	N
gi|91983532|gb|AE016795.2|	17260	A	C	123	44	1	63	62	M	255	A
gi|91983532|gb|AE016795.2|	17297	T	A	138	49	1	63	62	W	255	T
gi|91983532|gb|AE016795.2|	17341	C	T	69	14	0	49	62	N	255	N
gi|91983532|gb|AE016795.2|	17365	G	A	193	78	1	63	62	R	255	G
gi|91983532|gb|AE016795.2|	17470	C	T	129	34	1	63	62	N	255	N
gi|91983532|gb|AE016795.2|	17482	A	G	49	22	0	51	62	R	222	A
gi|91983532|gb|AE016795.2|	17586	T	G	37	48	1	63	62	K	255	T
gi|91983532|gb|AE016795.2|	17596	T	C	31	15	1	53	44	Y	75	T
gi|91983532|gb|AE016795.2|	17601	G	A	36	28	1	63	52	R	211	G
gi|91983532|gb|AE016795.2|	17643	A	T	255	85	1	63	62	Y	255	C
gi|91983532|gb|AE016795.2|	17712	C	T	6	9	1	63	26	Y	158	C
gi|91983532|gb|AE016795.2|	17767	T	C	106	38	1	63	62	Y	255	T
gi|91983532|gb|AE016795.2|	17844	G	A	94	56	1	63	62	R	255	G
gi|91983532|gb|AE016795.2|	17892	A	G	64	31	0	50	62	R	220	A
gi|91983532|gb|AE016795.2|	17932	T	G	114	41	1	50	62	K	255	T
gi|91983532|gb|AE016795.2|	18042	C	T	63	47	1	61	62	Y	255	C
gi|91983532|gb|AE016795.2|	18134	A	G	60	34	1	63	62	R	255	A
gi|91983532|gb|AE016795.2|	18326	A	G	238	108	1	63	62	R	255	A
gi|91983532|gb|AE016795.2|	18362	T	C	26	21	1	63	40	Y	51	T
gi|91983532|gb|AE016795.2|	18380	C	T	33	9	1	63	22	Y	79	C
gi|91983532|gb|AE016795.2|	18498	C	A	35	26	1	63	62	M	133	C
gi|91983532|gb|AE016795.2|	18512	G	T	120	31	1	55	62	N	161	N
gi|91983532|gb|AE016795.2|	18608	G	A	47	17	1	63	54	R	232	G
gi|91983532|gb|AE016795.2|	18614	A	C	48	7	0	47	42	N	102	N
gi|91983532|gb|AE016795.2|	18638	A	G	199	57	1	53	62	N	255	N
gi|91983532|gb|AE016795.2|	18668	C	T	195	79	1	63	62	Y	240	C
gi|91983532|gb|AE016795.2|	18737	A	G	251	108	1	63	62	R	255	A
gi|91983532|gb|AE016795.2|	18818	A	C	40	15	1	63	20	S	131	G
gi|91983532|gb|AE016795.2|	18821	T	C	20	19	1	63	40	Y	91	T
gi|91983532|gb|AE016795.2|	18860	C	T	53	27	1	63	54	Y	255	C
gi|91983532|gb|AE016795.2|	18926	C	T	46	29	1	63	26	Y	255	C
gi|91983532|gb|AE016795.2|	18971	A	T	120	48	1	63	62	W	255	A
gi|91983532|gb|AE016795.2|	19003	A	G	21	47	1	51	24	R	255	A
gi|91983532|gb|AE016795.2|	19004	C	T	25	47	1	51	20	Y	255	C
gi|91983532|gb|AE016795.2|	19016	A	G	180	69	1	63	62	R	255	A
gi|91983532|gb|AE016795.2|	19055	G	A	119	54	1	63	62	R	255	G
gi|91983532|gb|AE016795.2|	19121	A	C	129	59	0	51	62	M	255	A
gi|91983532|gb|AE016795.2|	19148	C	T	255	93	1	63	62	N	255	N
gi|91983532|gb|AE016795.2|	19322	G	A	31	22	1	45	52	R	205	G
gi|91983532|gb|AE016795.2|	19343	C	A	139	59	1	63	62	M	255	C
gi|91983532|gb|AE016795.2|	19481	A	C	81	34	1	63	62	M	255	A
gi|91983532|gb|AE016795.2|	19493	G	A	117	42	1	63	62	R	255	G
gi|91983532|gb|AE016795.2|	19537	T	C	168	57	1	63	62	S	255	G
gi|91983532|gb|AE016795.2|	19598	C	A	201	76	1	63	62	M	255	C
gi|91983532|gb|AE016795.2|	19813	A	G	202	58	1	63	62	N	255	N
gi|91983532|gb|AE016795.2|	19826	T	C	54	9	0	48	54	N	137	N
gi|91983532|gb|AE016795.2|	19856	A	G	192	73	1	61	62	R	255	A
gi|91983532|gb|AE016795.2|	19882	G	A	146	86	1	63	62	R	255	G
gi|91983532|gb|AE016795.2|	19922	G	A	255	122	1	63	62	R	255	G
gi|91983532|gb|AE016795.2|	19960	G	A	22	127	1	63	38	R	255	G
gi|91983532|gb|AE016795.2|	19961	T	C	38	126	1	63	22	Y	255	T
gi|91983532|gb|AE016795.2|	19993	G	C	30	10	1	51	42	S	68	G
gi|91983532|gb|AE016795.2|	20042	T	C	176	61	1	51	62	M	255	A
gi|91983532|gb|AE016795.2|	20069	C	T	69	53	1	51	62	Y	255	C
gi|91983532|gb|AE016795.2|	20255	G	A	6	32	1	63	62	W	142	T
gi|91983532|gb|AE016795.2|	20261	G	A	37	34	1	63	62	R	255	G
gi|91983532|gb|AE016795.2|	21095	A	G	74	27	1	63	62	R	199	A
gi|91983532|gb|AE016795.2|	21101	T	C	42	5	0	44	44	N	70	N
gi|91983532|gb|AE016795.2|	21122	T	A	41	73	1	63	62	W	255	T
gi|91983532|gb|AE016795.2|	21205	G	A	141	38	1	63	62	N	255	N
gi|91983532|gb|AE016795.2|	21218	A	G	32	8	0	48	48	R	142	A
gi|91983532|gb|AE016795.2|	21242	A	G	244	106	1	63	62	R	255	A
gi|91983532|gb|AE016795.2|	21299	T	C	255	108	1	63	62	Y	255	T
gi|91983532|gb|AE016795.2|	21320	A	C	165	46	0	51	62	N	255	N
gi|91983532|gb|AE016795.2|	21344	G	A	78	89	1	63	62	R	255	G
gi|91983532|gb|AE016795.2|	21386	A	C	147	81	1	63	62	Y	255	T
gi|91983532|gb|AE016795.2|	21466	A	G	157	73	1	55	62	R	255	A
gi|91983532|gb|AE016795.2|	21505	G	A	200	106	1	63	62	R	255	G
gi|91983532|gb|AE016795.2|	21544	C	A	19	103	1	63	62	R	255	G
gi|91983532|gb|AE016795.2|	21592	C	T	140	77	1	63	62	Y	255	C
gi|91983532|gb|AE016795.2|	21613	G	A	138	37	0	50	62	N	255	N
gi|91983532|gb|AE016795.2|	21634	A	C	224	94	1	63	62	M	255	A
gi|91983532|gb|AE016795.2|	21697	T	C	132	52	1	63	62	Y	255	T
gi|91983532|gb|AE016795.2|	21733	C	T	28	6	1	63	24	Y	111	C
gi|91983532|gb|AE016795.2|	21811	T	C	90	21	1	63	40	N	234	N
gi|91983532|gb|AE016795.2|	21817	G	C	25	9	0	46	40	M	52	A
gi|91983532|gb|AE016795.2|	21955	A	G	255	131	1	63	62	R	255	A
gi|91983532|gb|AE016795.2|	22021	A	G	255	127	1	63	62	R	255	A
gi|91983532|gb|AE016795.2|	22075	A	G	255	155	1	63	62	R	255	A
gi|91983532|gb|AE016795.2|	22126	G	A	40	30	1	63	62	R	255	G
gi|91983532|gb|AE016795.2|	22132	G	A	63	12	0	50	56	N	198	N
gi|91983532|gb|AE016795.2|	22174	A	G	100	78	1	63	62	R	255	A
gi|91983532|gb|AE016795.2|	22218	A	G	51	34	1	63	62	R	219	A
gi|91983532|gb|AE016795.2|	22246	G	A	93	22	0	49	62	N	253	N
gi|91983532|gb|AE016795.2|	22267	G	T	182	83	1	63	62	K	255	G
gi|91983532|gb|AE016795.2|	22333	G	A	101	60	1	63	62	R	255	G
gi|91983532|gb|AE016795.2|	22348	T	C	52	31	0	45	62	Y	127	T
gi|91983532|gb|AE016795.2|	22375	G	A	105	26	0	45	62	N	170	N
gi|91983532|gb|AE016795.2|	22393	T	G	73	31	0	49	62	K	255	T
gi|91983532|gb|AE016795.2|	22468	T	C	38	14	1	63	60	Y	192	T
gi|91983532|gb|AE016795.2|	22474	A	G	38	22	1	51	54	R	247	A
gi|91983532|gb|AE016795.2|	22756	A	G	255	126	1	63	62	R	255	A
gi|91983532|gb|AE016795.2|	22906	T	C	145	84	1	63	62	Y	255	T
gi|91983532|gb|AE016795.2|	22960	A	G	146	73	1	63	62	R	255	A
gi|91983532|gb|AE016795.2|	23308	C	T	133	71	1	63	62	Y	255	C
gi|91983532|gb|AE016795.2|	23573	A	C	196	56	1	63	62	N	255	N
gi|91983532|gb|AE016795.2|	23711	G	A	106	68	1	63	62	R	255	G
gi|91983532|gb|AE016795.2|	23807	C	T	109	74	1	63	62	Y	255	C
gi|91983532|gb|AE016795.2|	23873	T	C	56	28	1	63	62	Y	221	T
gi|91983532|gb|AE016795.2|	23900	T	A	143	60	1	63	62	W	255	T
gi|91983532|gb|AE016795.2|	23978	T	C	108	60	1	63	62	Y	255	T
gi|91983532|gb|AE016795.2|	24026	T	G	73	31	1	63	62	K	225	T
gi|91983532|gb|AE016795.2|	24041	G	T	136	50	1	55	62	W	255	A
gi|91983532|gb|AE016795.2|	24164	A	G	255	97	1	63	62	R	255	A
gi|91983532|gb|AE016795.2|	24200	C	T	68	96	1	63	62	Y	255	C
gi|91983532|gb|AE016795.2|	24233	A	C	98	66	1	53	62	M	255	A
gi|91983532|gb|AE016795.2|	24266	A	G	33	12	1	63	36	R	163	A
gi|91983532|gb|AE016795.2|	24272	A	G	29	12	1	52	36	R	134	A
gi|91983532|gb|AE016795.2|	24365	A	G	199	68	1	63	62	K	246	T
gi|91983532|gb|AE016795.2|	24470	G	A	121	68	1	63	62	R	255	G
gi|91983532|gb|AE016795.2|	24584	T	C	255	129	1	63	62	Y	255	T
gi|91983532|gb|AE016795.2|	24620	C	T	135	48	1	63	62	Y	255	C
gi|91983532|gb|AE016795.2|	24650	G	A	133	57	1	63	62	R	255	G
gi|91983532|gb|AE016795.2|	24909	G	A	96	93	1	63	62	R	255	G
gi|91983532|gb|AE016795.2|	24975	G	T	138	37	1	63	62	N	255	N
gi|91983532|gb|AE016795.2|	25005	T	A	40	12	0	42	62	W	98	T
gi|91983532|gb|AE016795.2|	25031	A	G	149	53	0	50	62	R	255	A
gi|91983532|gb|AE016795.2|	25053	A	T	140	67	1	63	62	W	255	A
gi|91983532|gb|AE016795.2|	25110	A	G	255	143	1	63	62	R	255	A
gi|91983532|gb|AE016795.2|	25146	T	C	255	118	1	63	62	Y	255	T
gi|91983532|gb|AE016795.2|	25272	C	T	163	72	1	49	62	Y	255	C
gi|91983532|gb|AE016795.2|	25290	A	T	135	65	1	63	62	W	223	A
gi|91983532|gb|AE016795.2|	25601	T	C	30	6	1	63	30	Y	77	T
gi|91983532|gb|AE016795.2|	25731	G	A	176	62	1	63	62	R	255	G
gi|91983532|gb|AE016795.2|	25749	C	T	51	8	1	63	24	N	108	N
gi|91983532|gb|AE016795.2|	25751	A	G	39	13	1	63	24	R	128	A
gi|91983532|gb|AE016795.2|	25860	A	C	141	57	1	63	62	M	255	A
gi|91983532|gb|AE016795.2|	25881	T	A	66	13	0	49	62	N	181	N
gi|91983532|gb|AE016795.2|	25893	T	G	18	19	0	49	62	R	112	A
gi|91983532|gb|AE016795.2|	25899	A	G	69	36	1	63	54	R	255	A
gi|91983532|gb|AE016795.2|	25962	A	G	255	79	1	63	62	N	255	N
gi|91983532|gb|AE016795.2|	26058	G	A	138	63	1	63	62	R	255	G
gi|91983532|gb|AE016795.2|	26079	G	A	69	61	1	55	62	R	255	G
gi|91983532|gb|AE016795.2|	26118	A	G	71	37	1	63	62	R	255	A
gi|91983532|gb|AE016795.2|	26205	T	A	81	18	1	63	62	N	255	N
gi|91983532|gb|AE016795.2|	26283	T	G	151	81	1	63	62	K	255	T
gi|91983532|gb|AE016795.2|	26442	A	G	87	36	1	63	62	R	255	A
gi|91983532|gb|AE016795.2|	26451	A	C	30	6	0	41	34	M	46	A
gi|91983532|gb|AE016795.2|	26460	C	T	100	36	1	63	62	Y	255	C
gi|91983532|gb|AE016795.2|	26622	T	G	112	45	1	63	62	K	255	T
gi|91983532|gb|AE016795.2|	26649	C	T	38	12	0	48	40	K	107	G
gi|91983532|gb|AE016795.2|	26664	C	T	38	31	1	49	62	Y	255	C
gi|91983532|gb|AE016795.2|	26961	C	G	62	39	1	51	62	S	255	C
gi|91983532|gb|AE016795.2|	27116	C	T	54	32	1	48	62	Y	255	C
gi|91983532|gb|AE016795.2|	27165	C	T	218	82	1	63	62	Y	255	C
gi|91983532|gb|AE016795.2|	27184	A	G	145	65	1	63	62	R	255	A
gi|91983532|gb|AE016795.2|	27365	C	A	159	51	1	63	62	W	201	T
gi|91983532|gb|AE016795.2|	27390	G	A	202	81	1	52	62	R	255	G
gi|91983532|gb|AE016795.2|	27437	A	G	33	16	1	63	38	R	52	A
gi|91983532|gb|AE016795.2|	27440	C	A	42	16	1	63	32	M	251	C
gi|91983532|gb|AE016795.2|	27520	T	C	255	133	1	63	62	Y	255	T
gi|91983532|gb|AE016795.2|	27586	G	A	59	38	1	63	62	R	236	G
gi|91983532|gb|AE016795.2|	27622	G	A	117	30	1	63	62	N	255	N
gi|91983532|gb|AE016795.2|	27697	A	T	136	69	1	63	62	W	255	A
gi|91983532|gb|AE016795.2|	27778	G	A	17	42	1	63	42	R	123	G
gi|91983532|gb|AE016795.2|	27820	G	A	31	37	1	63	62	R	235	G
gi|91983532|gb|AE016795.2|	27871	C	G	32	24	1	63	38	S	113	C
gi|91983532|gb|AE016795.2|	27874	T	C	38	14	1	63	32	Y	157	T
gi|91983532|gb|AE016795.2|	27892	T	C	93	22	0	47	62	N	45	N
gi|91983532|gb|AE016795.2|	27937	C	T	255	171	1	63	62	Y	193	C
gi|91983532|gb|AE016795.2|	27976	A	T	255	146	1	63	62	W	255	A
gi|91983532|gb|AE016795.2|	28003	T	G	101	53	1	63	62	K	255	T
gi|91983532|gb|AE016795.2|	28060	G	T	71	30	0	50	62	K	255	G
gi|91983532|gb|AE016795.2|	28075	T	C	35	15	1	47	56	Y	230	T
gi|91983532|gb|AE016795.2|	28147	A	T	63	23	1	63	62	W	255	A
gi|91983532|gb|AE016795.2|	28180	T	C	31	16	1	46	62	Y	152	T
gi|91983532|gb|AE016795.2|	28283	C	T	189	81	1	63	62	Y	255	C
gi|91983532|gb|AE016795.2|	28318	T	G	84	19	1	63	32	N	255	N
gi|91983532|gb|AE016795.2|	28358	C	T	255	95	1	63	62	Y	255	C
gi|91983532|gb|AE016795.2|	28429	A	G	255	145	1	63	62	R	255	A
gi|91983532|gb|AE016795.2|	28495	G	A	255	118	1	63	62	R	255	G
gi|91983532|gb|AE016795.2|	28532	A	G	26	9	1	63	30	R	88	A
gi|91983532|gb|AE016795.2|	28534	C	T	30	6	1	63	26	Y	66	C
gi|91983532|gb|AE016795.2|	28567	T	C	111	44	1	63	62	Y	255	T
gi|91983532|gb|AE016795.2|	28621	C	T	152	64	0	51	62	Y	255	C
gi|91983532|gb|AE016795.2|	28660	C	T	30	13	1	49	44	Y	125	C
gi|91983532|gb|AE016795.2|	28708	G	T	31	12	0	44	34	K	110	G
gi|91983532|gb|AE016795.2|	28744	T	G	111	40	1	52	62	K	255	T
gi|91983532|gb|AE016795.2|	28903	T	C	255	145	1	63	62	Y	255	T
gi|91983532|gb|AE016795.2|	28942	G	A	51	19	1	63	50	R	255	G
gi|91983532|gb|AE016795.2|	29005	A	G	255	125	1	63	62	R	255	A
gi|91983532|gb|AE016795.2|	29080	T	C	32	8	0	48	48	Y	68	T
gi|91983532|gb|AE016795.2|	29104	G	A	31	12	0	48	48	R	141	G
gi|91983532|gb|AE016795.2|	29125	T	C	126	33	0	50	62	N	255	N
gi|91983532|gb|AE016795.2|	29186	A	C	235	137	1	63	62	M	255	A
gi|91983532|gb|AE016795.2|	29241	T	C	34	14	1	63	36	Y	255	T
gi|91983532|gb|AE016795.2|	29268	A	G	116	55	1	63	62	R	255	A
gi|91983532|gb|AE016795.2|	29366	T	C	144	56	1	63	62	Y	255	T
gi|91983532|gb|AE016795.2|	29405	A	G	236	102	1	63	62	R	255	A
gi|91983532|gb|AE016795.2|	29441	C	T	255	121	1	63	62	Y	255	C
gi|91983532|gb|AE016795.2|	29495	A	G	35	29	1	63	62	R	225	A
gi|91983532|gb|AE016795.2|	29546	A	C	78	17	1	63	62	N	205	N
gi|91983532|gb|AE016795.2|	29600	A	G	196	84	1	63	62	R	255	A
gi|91983532|gb|AE016795.2|	29636	A	G	60	44	1	63	62	R	255	A
gi|91983532|gb|AE016795.2|	29669	A	G	30	6	0	46	44	R	52	A
gi|91983532|gb|AE016795.2|	29693	A	G	41	36	1	55	62	R	255	A
gi|91983532|gb|AE016795.2|	29717	A	G	52	26	1	51	44	R	255	A
gi|91983532|gb|AE016795.2|	29768	T	C	255	90	1	63	62	Y	255	T
gi|91983532|gb|AE016795.2|	29792	A	C	159	44	0	51	62	N	255	N
gi|91983532|gb|AE016795.2|	29816	T	C	69	14	0	49	62	N	237	N
gi|91983532|gb|AE016795.2|	29831	A	G	73	21	1	55	62	R	255	A
gi|91983532|gb|AE016795.2|	29915	G	C	28	9	1	58	48	S	86	G
gi|91983532|gb|AE016795.2|	30026	A	T	241	90	1	51	62	W	255	A
gi|91983532|gb|AE016795.2|	30083	T	C	253	94	1	63	62	Y	255	T
gi|91983532|gb|AE016795.2|	30185	C	T	66	13	1	63	62	N	255	N
gi|91983532|gb|AE016795.2|	30296	T	A	255	95	1	63	62	W	255	T
gi|91983532|gb|AE016795.2|	30374	T	A	110	37	1	63	62	M	255	C
gi|91983532|gb|AE016795.2|	30527	G	C	173	61	1	63	62	S	255	G
gi|91983532|gb|AE016795.2|	30539	G	A	33	10	0	47	50	R	110	G
gi|91983532|gb|AE016795.2|	30545	G	A	37	33	1	63	62	R	217	G
gi|91983532|gb|AE016795.2|	30742	A	G	38	32	1	63	46	R	185	A
gi|91983532|gb|AE016795.2|	30743	A	T	46	28	1	63	38	W	172	A
gi|91983532|gb|AE016795.2|	30757	C	T	50	29	1	51	62	Y	255	C
gi|91983532|gb|AE016795.2|	30851	G	T	30	14	0	48	62	K	163	G
gi|91983532|gb|AE016795.2|	30964	G	A	36	13	0	51	62	R	219	G
gi|91983532|gb|AE016795.2|	31015	A	C	105	26	1	51	62	N	255	N
gi|91983532|gb|AE016795.2|	31054	A	G	220	88	1	52	62	R	255	A
gi|91983532|gb|AE016795.2|	31083	G	T	126	33	1	55	62	N	255	N
gi|91983532|gb|AE016795.2|	31135	G	C	104	42	0	52	62	S	255	G
gi|91983532|gb|AE016795.2|	31161	G	A	255	110	1	63	62	R	255	G
gi|91983532|gb|AE016795.2|	31246	A	T	111	28	1	63	62	N	255	N
gi|91983532|gb|AE016795.2|	31252	T	C	71	26	1	63	62	Y	255	T
gi|91983532|gb|AE016795.2|	31291	A	G	153	68	1	63	62	R	255	A
gi|91983532|gb|AE016795.2|	31306	A	G	156	43	1	63	62	N	255	N
gi|91983532|gb|AE016795.2|	31336	T	C	73	52	1	63	62	Y	255	T
gi|91983532|gb|AE016795.2|	31351	C	G	71	48	1	63	62	S	255	C
gi|91983532|gb|AE016795.2|	31391	A	G	255	90	1	63	62	R	255	A
gi|91983532|gb|AE016795.2|	31471	C	A	57	10	1	63	42	N	236	N
gi|91983532|gb|AE016795.2|	31515	T	G	94	34	1	63	56	K	255	T
gi|91983532|gb|AE016795.2|	31579	G	A	136	84	1	63	62	R	255	G
gi|91983532|gb|AE016795.2|	31615	G	A	50	42	1	63	62	R	255	G
gi|91983532|gb|AE016795.2|	31624	A	G	124	54	1	63	62	K	255	T
gi|91983532|gb|AE016795.2|	31726	G	A	49	21	1	63	62	R	255	G
gi|91983532|gb|AE016795.2|	31792	T	C	30	6	0	44	44	Y	83	T
gi|91983532|gb|AE016795.2|	31832	T	G	88	32	1	63	62	K	255	T
gi|91983532|gb|AE016795.2|	31867	G	A	56	59	1	63	62	R	255	G
gi|91983532|gb|AE016795.2|	31918	A	C	121	48	1	63	62	M	255	A
gi|91983532|gb|AE016795.2|	31936	T	C	51	23	1	55	62	Y	250	T
gi|91983532|gb|AE016795.2|	31960	T	C	163	63	1	63	62	Y	255	T
gi|91983532|gb|AE016795.2|	32002	G	A	214	75	1	63	62	R	255	G
gi|91983532|gb|AE016795.2|	32044	G	A	38	14	1	63	22	R	255	G
gi|91983532|gb|AE016795.2|	32145	C	T	255	126	1	63	62	Y	255	C
gi|91983532|gb|AE016795.2|	32318	C	T	82	34	1	63	62	Y	249	C
gi|91983532|gb|AE016795.2|	32356	G	A	81	18	1	48	62	N	255	N
gi|91983532|gb|AE016795.2|	32461	G	A	32	9	1	63	30	W	142	T
gi|91983532|gb|AE016795.2|	32476	G	A	75	16	1	63	62	N	255	N
gi|91983532|gb|AE016795.2|	32614	A	C	52	36	1	63	62	M	255	A
gi|91983532|gb|AE016795.2|	32644	G	C	35	12	1	49	62	S	255	G
gi|91983532|gb|AE016795.2|	32668	T	C	73	31	0	51	62	Y	255	T
gi|91983532|gb|AE016795.2|	32767	G	A	32	9	0	47	40	R	139	G
gi|91983532|gb|AE016795.2|	32824	C	G	68	25	1	63	42	R	136	A
gi|91983532|gb|AE016795.2|	32877	C	T	77	58	1	63	62	Y	223	C
gi|91983532|gb|AE016795.2|	32964	A	T	36	13	1	61	28	W	117	A
gi|91983532|gb|AE016795.2|	32967	C	T	28	12	1	61	36	Y	120	C
gi|91983532|gb|AE016795.2|	32985	A	G	123	32	0	50	62	N	255	N
gi|91983532|gb|AE016795.2|	33024	T	C	46	21	1	63	30	M	138	A
gi|91983532|gb|AE016795.2|	33027	A	G	31	7	1	44	38	R	102	A
gi|91983532|gb|AE016795.2|	33096	C	T	45	6	0	48	30	N	36	N
gi|91983532|gb|AE016795.2|	33105	G	A	37	28	1	49	62	R	255	G
gi|91983532|gb|AE016795.2|	33135	C	A	47	18	1	49	60	M	191	C
gi|91983532|gb|AE016795.2|	33152	G	A	76	36	0	51	62	R	255	G
gi|91983532|gb|AE016795.2|	33180	G	A	141	38	0	51	62	N	255	N
gi|91983532|gb|AE016795.2|	33291	T	C	49	18	0	50	54	Y	250	T
gi|91983532|gb|AE016795.2|	33323	G	A	117	42	1	63	62	R	255	G
gi|91983532|gb|AE016795.2|	33345	T	C	34	11	0	48	60	Y	168	T
gi|91983532|gb|AE016795.2|	33393	T	C	123	40	1	63	62	M	255	A
gi|91983532|gb|AE016795.2|	33435	A	C	73	53	1	63	62	M	255	A
gi|91983532|gb|AE016795.2|	33576	C	T	32	12	1	63	26	Y	167	C
gi|91983532|gb|AE016795.2|	33723	G	A	31	7	0	44	22	R	65	G
gi|91983532|gb|AE016795.2|	33732	G	T	25	13	1	47	48	K	49	G
gi|91983532|gb|AE016795.2|	33756	A	G	29	8	1	47	48	R	122	A
gi|91983532|gb|AE016795.2|	33852	G	A	255	115	1	63	62	R	255	G
gi|91983532|gb|AE016795.2|	33885	T	A	27	5	0	45	24	W	50	T
gi|91983532|gb|AE016795.2|	33891	A	G	84	33	1	63	62	R	255	A
gi|91983532|gb|AE016795.2|	33936	A	G	48	50	1	51	62	R	255	A
gi|91983532|gb|AE016795.2|	33957	C	A	28	7	0	44	32	M	57	C
gi|91983532|gb|AE016795.2|	33966	A	G	31	10	0	44	56	R	93	A
gi|91983532|gb|AE016795.2|	34035	A	G	44	64	1	63	62	R	255	A
gi|91983532|gb|AE016795.2|	34083	A	G	126	33	1	63	62	N	255	N
gi|91983532|gb|AE016795.2|	34188	A	G	40	33	1	63	62	R	255	A
gi|91983532|gb|AE016795.2|	34194	T	G	101	34	1	63	62	R	215	A
gi|91983532|gb|AE016795.2|	34242	A	G	255	131	1	63	62	R	204	A
gi|91983532|gb|AE016795.2|	34267	T	G	69	14	1	48	60	N	229	N
gi|91983532|gb|AE016795.2|	34299	A	G	120	68	1	63	62	R	255	A
gi|91983532|gb|AE016795.2|	34346	T	C	51	26	1	63	36	M	114	A
gi|91983532|gb|AE016795.2|	34348	T	G	36	13	1	63	42	K	140	T
gi|91983532|gb|AE016795.2|	34362	C	T	111	38	1	63	62	Y	255	C
gi|91983532|gb|AE016795.2|	34398	C	T	129	51	1	63	62	Y	255	C
gi|91983532|gb|AE016795.2|	34428	A	G	37	23	1	63	62	R	233	A
gi|91983532|gb|AE016795.2|	34485	A	C	100	36	1	63	62	M	255	A
gi|91983532|gb|AE016795.2|	34500	G	A	86	64	1	63	62	R	255	G
gi|91983532|gb|AE016795.2|	34575	A	G	121	70	1	63	62	R	255	A
gi|91983532|gb|AE016795.2|	34593	A	G	63	34	1	46	62	R	186	A
gi|91983532|gb|AE016795.2|	34650	C	A	199	80	1	63	62	M	255	C
gi|91983532|gb|AE016795.2|	34677	T	C	74	74	1	63	62	Y	234	T
gi|91983532|gb|AE016795.2|	34716	C	T	133	69	1	63	62	Y	255	C
gi|91983532|gb|AE016795.2|	34749	T	G	105	26	1	63	60	N	255	N
gi|91983532|gb|AE016795.2|	34870	G	A	69	55	1	63	62	R	255	G
gi|91983532|gb|AE016795.2|	34961	T	C	82	30	1	55	62	Y	219	T
gi|91983532|gb|AE016795.2|	34979	T	C	65	28	1	46	62	Y	135	T
gi|91983532|gb|AE016795.2|	35057	T	C	38	14	0	50	62	Y	157	T
gi|91983532|gb|AE016795.2|	35090	C	T	67	32	1	63	32	Y	246	C
gi|91983532|gb|AE016795.2|	35183	G	A	39	15	1	50	32	W	183	T
gi|91983532|gb|AE016795.2|	35189	C	T	35	20	1	63	62	Y	194	C
gi|91983532|gb|AE016795.2|	35231	G	A	39	30	1	63	62	R	255	G
gi|91983532|gb|AE016795.2|	35264	A	G	255	114	1	63	62	N	255	N
gi|91983532|gb|AE016795.2|	35351	C	G	84	94	1	63	62	S	255	C
gi|91983532|gb|AE016795.2|	35384	C	T	155	55	1	63	62	Y	255	C
gi|91983532|gb|AE016795.2|	35429	C	G	66	28	1	63	62	S	255	C
gi|91983532|gb|AE016795.2|	35463	G	T	46	17	1	63	28	K	180	G
gi|91983532|gb|AE016795.2|	35465	T	A	29	9	1	63	30	W	108	T
gi|91983532|gb|AE016795.2|	35524	A	G	51	8	1	63	26	N	223	N
gi|91983532|gb|AE016795.2|	35681	C	G	35	20	1	63	28	S	172	C
gi|91983532|gb|AE016795.2|	35690	A	C	31	12	1	63	46	M	168	A
gi|91983532|gb|AE016795.2|	35774	A	G	239	108	1	63	62	R	255	A
gi|91983532|gb|AE016795.2|	35792	G	A	70	21	0	52	62	M	255	C
gi|91983532|gb|AE016795.2|	35846	G	A	255	118	1	63	62	N	255	N
gi|91983532|gb|AE016795.2|	35918	C	T	255	150	1	63	62	Y	255	C
gi|91983532|gb|AE016795.2|	36370	C	T	51	8	0	43	44	N	160	N
gi|91983532|gb|AE016795.2|	36393	G	A	166	64	1	50	62	R	255	G
gi|91983532|gb|AE016795.2|	36473	G	A	255	132	1	63	62	R	255	G
gi|91983532|gb|AE016795.2|	36506	G	A	31	10	1	63	36	R	194	G
gi|91983532|gb|AE016795.2|	36516	T	A	72	15	0	52	62	N	208	N
gi|91983532|gb|AE016795.2|	36748	T	C	13	22	0	48	62	Y	179	T
gi|91983532|gb|AE016795.2|	36769	T	A	255	112	1	63	62	M	255	C
gi|91983532|gb|AE016795.2|	36817	G	A	156	43	1	63	62	N	255	N
gi|91983532|gb|AE016795.2|	36825	G	A	29	7	0	48	32	R	47	G
gi|91983532|gb|AE016795.2|	36901	A	G	57	21	0	51	62	R	255	A
gi|91983532|gb|AE016795.2|	36925	C	T	235	98	1	63	62	Y	255	C
gi|91983532|gb|AE016795.2|	36985	G	C	180	69	1	63	62	S	255	G
gi|91983532|gb|AE016795.2|	37024	A	G	82	38	1	48	62	R	255	A
gi|91983532|gb|AE016795.2|	37063	T	C	236	93	1	63	62	Y	255	T
gi|91983532|gb|AE016795.2|	37093	G	A	248	85	1	63	62	M	255	C
gi|91983532|gb|AE016795.2|	37111	A	G	33	10	0	48	56	R	202	A
gi|91983532|gb|AE016795.2|	37131	A	G	69	54	1	63	62	R	255	A
gi|91983532|gb|AE016795.2|	37171	G	A	111	40	1	52	62	R	255	G
gi|91983532|gb|AE016795.2|	37192	T	C	98	75	1	61	62	Y	255	T
gi|91983532|gb|AE016795.2|	37303	G	A	76	47	1	63	62	R	255	G
gi|91983532|gb|AE016795.2|	37315	T	C	51	19	0	46	62	Y	189	T
gi|91983532|gb|AE016795.2|	37345	G	A	46	17	1	51	62	R	252	G
gi|91983532|gb|AE016795.2|	37354	A	G	57	21	1	48	62	R	255	A
gi|91983532|gb|AE016795.2|	37417	C	T	36	22	0	51	62	Y	222	C
gi|91983532|gb|AE016795.2|	37443	C	A	65	24	0	50	62	M	255	C
gi|91983532|gb|AE016795.2|	37459	A	G	38	40	1	63	62	R	251	A
gi|91983532|gb|AE016795.2|	37507	C	T	96	47	1	63	62	Y	255	C
gi|91983532|gb|AE016795.2|	37558	G	A	51	19	1	63	60	R	255	G
gi|91983532|gb|AE016795.2|	37665	A	C	207	121	1	63	62	M	255	A
gi|91983532|gb|AE016795.2|	37709	A	G	42	41	1	63	62	R	111	A
gi|91983532|gb|AE016795.2|	37716	T	G	32	8	1	51	36	K	107	T
gi|91983532|gb|AE016795.2|	37728	A	G	43	39	1	63	62	R	255	A
gi|91983532|gb|AE016795.2|	37791	G	A	56	38	1	61	62	R	255	G
gi|91983532|gb|AE016795.2|	37806	G	A	43	64	1	63	62	R	255	G
gi|91983532|gb|AE016795.2|	37839	G	A	255	158	1	63	62	R	255	G
gi|91983532|gb|AE016795.2|	37887	C	G	48	44	1	63	62	S	255	C
gi|91983532|gb|AE016795.2|	37902	G	C	42	30	1	63	62	S	176	G
gi|91983532|gb|AE016795.2|	38004	G	A	173	61	1	63	62	R	255	G
gi|91983532|gb|AE016795.2|	38058	G	C	211	93	1	63	62	S	255	G
gi|91983532|gb|AE016795.2|	38082	G	C	37	17	0	49	62	S	139	G
gi|91983532|gb|AE016795.2|	38166	G	A	255	110	1	63	62	R	255	G
gi|91983532|gb|AE016795.2|	38222	A	G	84	19	1	49	62	N	239	N
gi|91983532|gb|AE016795.2|	38286	T	C	150	41	1	63	62	N	213	N
gi|91983532|gb|AE016795.2|	38307	G	A	25	18	0	46	62	R	154	G
gi|91983532|gb|AE016795.2|	38385	T	C	37	21	1	63	62	Y	255	T
gi|91983532|gb|AE016795.2|	38439	C	T	45	6	0	49	44	N	146	N
gi|91983532|gb|AE016795.2|	38462	C	T	96	62	1	63	62	Y	255	C
gi|91983532|gb|AE016795.2|	38561	T	C	47	44	1	63	62	Y	219	T
gi|91983532|gb|AE016795.2|	38576	A	G	44	13	0	45	58	S	149	C
gi|91983532|gb|AE016795.2|	38582	G	A	32	18	1	63	62	R	106	G
gi|91983532|gb|AE016795.2|	38615	A	G	80	44	1	50	62	R	255	A
gi|91983532|gb|AE016795.2|	38633	C	T	127	59	1	63	62	Y	255	C
gi|91983532|gb|AE016795.2|	38663	T	A	103	37	1	63	62	W	255	T
gi|91983532|gb|AE016795.2|	38693	A	G	57	10	1	53	48	N	140	N
gi|91983532|gb|AE016795.2|	38759	A	T	255	131	1	63	62	W	255	A
gi|91983532|gb|AE016795.2|	38861	A	G	78	68	1	63	62	R	255	A
gi|91983532|gb|AE016795.2|	38888	A	G	32	14	1	53	28	R	144	A
gi|91983532|gb|AE016795.2|	38948	T	G	143	73	1	63	62	K	255	T
gi|91983532|gb|AE016795.2|	39032	C	G	104	50	1	63	62	S	255	C
gi|91983532|gb|AE016795.2|	39050	G	A	187	53	1	63	62	N	255	N
gi|91983532|gb|AE016795.2|	39218	A	G	79	41	1	63	62	R	255	A
gi|91983532|gb|AE016795.2|	39251	G	A	76	40	1	63	62	R	255	G
gi|91983532|gb|AE016795.2|	39380	T	C	161	84	1	63	62	Y	255	T
gi|91983532|gb|AE016795.2|	39470	G	T	255	125	1	63	62	K	255	G
gi|91983532|gb|AE016795.2|	39581	C	A	115	66	1	63	62	M	255	C
gi|91983532|gb|AE016795.2|	39647	T	A	213	85	1	63	62	W	255	T
gi|91983532|gb|AE016795.2|	39674	G	A	135	97	1	63	62	R	255	G
gi|91983532|gb|AE016795.2|	39746	G	A	93	22	1	63	62	N	255	N
gi|91983532|gb|AE016795.2|	39752	A	G	49	18	1	63	62	R	255	A
gi|91983532|gb|AE016795.2|	39821	G	A	49	23	1	49	62	R	226	G
gi|91983532|gb|AE016795.2|	39836	C	T	29	5	0	45	42	Y	72	C
gi|91983532|gb|AE016795.2|	39860	G	A	171	48	1	63	62	N	255	N
gi|91983532|gb|AE016795.2|	39911	C	T	32	17	1	63	24	Y	209	C
gi|91983532|gb|AE016795.2|	39932	A	G	114	41	1	63	62	R	255	A
gi|91983532|gb|AE016795.2|	40013	A	G	255	112	1	63	62	R	255	A
gi|91983532|gb|AE016795.2|	40049	A	G	90	21	1	63	54	N	255	N
gi|91983532|gb|AE016795.2|	40124	A	G	47	52	1	63	62	R	207	A
gi|91983532|gb|AE016795.2|	40166	A	G	135	48	0	52	62	R	255	A
gi|91983532|gb|AE016795.2|	40316	A	G	33	10	0	45	60	R	168	A
gi|91983532|gb|AE016795.2|	40337	A	T	133	88	1	63	62	W	255	A
gi|91983532|gb|AE016795.2|	40382	A	C	255	124	1	63	62	M	255	A
gi|91983532|gb|AE016795.2|	40490	C	T	195	92	1	63	62	Y	255	C
gi|91983532|gb|AE016795.2|	40529	A	C	78	33	1	63	62	M	255	A
gi|91983532|gb|AE016795.2|	40580	A	T	97	48	1	63	62	W	255	A
gi|91983532|gb|AE016795.2|	40613	T	C	195	74	1	63	62	Y	255	T
gi|91983532|gb|AE016795.2|	40652	T	C	255	111	1	63	62	N	255	N
gi|91983532|gb|AE016795.2|	40679	T	A	213	80	1	51	62	W	255	T
gi|91983532|gb|AE016795.2|	40712	T	A	115	54	1	63	62	W	255	T
gi|91983532|gb|AE016795.2|	40812	G	A	120	44	1	63	62	M	255	C
gi|91983532|gb|AE016795.2|	40846	G	A	167	82	1	63	62	R	255	G
gi|91983532|gb|AE016795.2|	41050	A	G	53	29	1	51	62	R	255	A
gi|91983532|gb|AE016795.2|	41092	C	G	72	15	0	47	62	N	82	N
gi|91983532|gb|AE016795.2|	41157	C	G	48	7	0	49	48	N	154	N
gi|91983532|gb|AE016795.2|	41197	T	G	84	19	0	47	62	N	130	N
gi|91983532|gb|AE016795.2|	41266	G	A	108	27	1	63	62	N	255	N
gi|91983532|gb|AE016795.2|	41446	A	G	46	88	1	63	62	R	255	A
gi|91983532|gb|AE016795.2|	41581	T	C	95	54	1	63	62	Y	255	T
gi|91983532|gb|AE016795.2|	41599	C	T	225	89	1	63	62	Y	255	C
gi|91983532|gb|AE016795.2|	41665	G	A	26	17	1	63	36	R	132	G
gi|91983532|gb|AE016795.2|	41668	A	G	37	26	1	63	26	R	255	A
gi|91983532|gb|AE016795.2|	41719	A	G	172	66	1	58	62	R	255	A
gi|91983532|gb|AE016795.2|	41737	C	T	156	43	1	63	62	N	255	N
gi|91983532|gb|AE016795.2|	41770	T	C	118	42	1	48	62	S	200	G
gi|91983532|gb|AE016795.2|	41821	T	C	47	18	0	49	62	Y	185	T
gi|91983532|gb|AE016795.2|	41836	G	C	102	25	0	49	62	N	255	N
gi|91983532|gb|AE016795.2|	41998	A	G	36	31	1	53	62	R	185	A
gi|91983532|gb|AE016795.2|	42046	A	G	181	51	1	63	62	N	255	N
gi|91983532|gb|AE016795.2|	42082	C	T	39	36	1	51	62	Y	255	C
gi|91983532|gb|AE016795.2|	42121	A	G	88	40	1	50	62	R	255	A
gi|91983532|gb|AE016795.2|	42145	G	A	91	66	1	63	62	R	255	G
gi|91983532|gb|AE016795.2|	42193	A	C	255	133	1	63	62	S	232	G
gi|91983532|gb|AE016795.2|	42280	G	A	229	80	1	63	62	R	255	G
gi|91983532|gb|AE016795.2|	42324	T	A	238	99	1	63	62	W	255	T
gi|91983532|gb|AE016795.2|	42360	A	G	232	132	1	63	62	R	255	A
gi|91983532|gb|AE016795.2|	42431	G	A	206	120	1	63	62	R	255	G
gi|91983532|gb|AE016795.2|	42585	T	C	164	58	1	63	62	Y	255	T
gi|91983532|gb|AE016795.2|	42600	A	G	72	35	1	63	62	R	255	A
gi|91983532|gb|AE016795.2|	42636	C	T	34	11	1	63	32	Y	179	C
gi|91983532|gb|AE016795.2|	42639	C	A	33	15	1	63	34	M	74	C
gi|91983532|gb|AE016795.2|	42675	G	A	52	15	1	63	34	R	255	G
gi|91983532|gb|AE016795.2|	42726	G	A	115	39	1	47	62	W	237	T
gi|91983532|gb|AE016795.2|	42780	A	G	80	55	1	53	62	R	255	A
gi|91983532|gb|AE016795.2|	42870	C	T	161	57	1	63	62	Y	255	C
gi|91983532|gb|AE016795.2|	42939	A	G	99	24	1	63	54	N	255	N
gi|91983532|gb|AE016795.2|	42963	A	G	29	5	0	42	32	R	42	A
gi|91983532|gb|AE016795.2|	42975	G	T	31	9	0	43	44	K	80	G
gi|91983532|gb|AE016795.2|	42996	G	A	255	103	1	63	62	N	255	N
gi|91983532|gb|AE016795.2|	43237	A	C	36	16	1	45	34	M	144	A
gi|91983532|gb|AE016795.2|	43347	G	A	90	21	0	52	62	N	255	N
gi|91983532|gb|AE016795.2|	43445	G	A	101	52	0	51	62	R	255	G
gi|91983532|gb|AE016795.2|	43500	G	C	54	39	1	46	62	S	235	G
gi|91983532|gb|AE016795.2|	43571	C	T	138	37	1	52	62	N	255	N
gi|91983532|gb|AE016795.2|	43605	T	C	64	21	0	50	62	S	255	G
gi|91983532|gb|AE016795.2|	43632	G	C	63	35	1	50	62	S	255	G
gi|91983532|gb|AE016795.2|	43649	T	C	31	13	0	42	62	Y	99	T
gi|91983532|gb|AE016795.2|	43695	A	G	196	85	1	63	62	R	255	A
gi|91983532|gb|AE016795.2|	43773	T	G	87	36	0	50	62	K	255	T
gi|91983532|gb|AE016795.2|	43800	C	T	161	84	1	50	62	Y	255	C
gi|91983532|gb|AE016795.2|	43836	T	C	128	91	1	63	62	Y	255	T
gi|91983532|gb|AE016795.2|	43887	G	A	153	106	1	63	62	R	255	G
gi|91983532|gb|AE016795.2|	43932	A	G	46	101	1	63	62	R	248	A
gi|91983532|gb|AE016795.2|	43953	G	A	36	20	1	51	44	R	201	G
gi|91983532|gb|AE016795.2|	43971	A	G	31	7	0	49	46	R	94	A
gi|91983532|gb|AE016795.2|	44019	C	T	43	16	1	63	38	Y	177	C
gi|91983532|gb|AE016795.2|	44073	C	T	223	78	1	63	62	Y	255	C
gi|91983532|gb|AE016795.2|	44183	T	G	48	7	1	63	28	N	101	N
gi|91983532|gb|AE016795.2|	44184	G	A	29	10	1	63	38	R	114	G
gi|91983532|gb|AE016795.2|	44271	G	A	101	41	0	52	62	R	255	G
gi|91983532|gb|AE016795.2|	44316	C	T	38	27	1	63	24	Y	255	C
gi|91983532|gb|AE016795.2|	44349	G	T	114	29	1	63	62	N	255	N
gi|91983532|gb|AE016795.2|	44382	G	A	168	69	1	63	62	R	255	G
gi|91983532|gb|AE016795.2|	44421	A	G	207	115	1	63	62	R	255	A
gi|91983532|gb|AE016795.2|	44457	T	G	43	37	1	63	62	R	218	A
gi|91983532|gb|AE016795.2|	44520	G	T	36	16	0	47	34	K	61	G
gi|91983532|gb|AE016795.2|	44521	C	G	35	15	0	43	36	S	50	C
gi|91983532|gb|AE016795.2|	44544	A	G	45	6	0	47	42	N	99	N
gi|91983532|gb|AE016795.2|	44562	C	A	117	30	1	63	44	N	176	N
gi|91983532|gb|AE016795.2|	44639	A	C	105	40	1	63	62	S	255	G
gi|91983532|gb|AE016795.2|	44664	C	T	32	7	1	63	32	Y	101	C
gi|91983532|gb|AE016795.2|	44666	T	C	35	18	1	63	32	Y	163	T
gi|91983532|gb|AE016795.2|	44703	A	G	34	11	1	63	28	R	173	A
gi|91983532|gb|AE016795.2|	44716	T	C	30	9	0	46	54	Y	100	T
gi|91983532|gb|AE016795.2|	44742	C	T	53	27	0	47	62	Y	255	C
gi|91983532|gb|AE016795.2|	44758	T	G	82	58	1	63	62	K	166	T
gi|91983532|gb|AE016795.2|	44818	T	C	238	112	1	63	62	Y	255	T
gi|91983532|gb|AE016795.2|	44853	C	G	102	63	1	63	62	S	255	C
gi|91983532|gb|AE016795.2|	44933	A	C	42	19	1	63	28	M	195	A
gi|91983532|gb|AE016795.2|	44951	A	C	160	71	1	63	62	M	255	A
gi|91983532|gb|AE016795.2|	45011	C	T	173	105	1	63	62	Y	255	C
gi|91983532|gb|AE016795.2|	45071	T	C	72	42	1	63	62	Y	227	T
gi|91983532|gb|AE016795.2|	45134	A	G	87	26	0	51	62	K	255	T
gi|91983532|gb|AE016795.2|	45203	C	A	60	11	1	63	28	N	106	N
gi|91983532|gb|AE016795.2|	45206	T	G	29	7	0	46	48	K	45	T
gi|91983532|gb|AE016795.2|	45215	T	C	22	26	1	61	36	Y	220	T
gi|91983532|gb|AE016795.2|	45263	A	G	35	12	1	63	42	R	178	A
gi|91983532|gb|AE016795.2|	45266	G	T	43	16	1	63	34	K	154	G
gi|91983532|gb|AE016795.2|	45305	A	G	41	82	1.12	53	62	R	255	A
gi|91983532|gb|AE016795.2|	45353	C	T	18	36	1	47	36	Y	116	C
gi|91983532|gb|AE016795.2|	45371	A	G	112	60	1	50	62	R	255	A
gi|91983532|gb|AE016795.2|	45398	G	A	63	12	0	51	56	N	221	N
gi|91983532|gb|AE016795.2|	45422	C	T	32	12	0	49	62	Y	204	C
gi|91983532|gb|AE016795.2|	45446	G	A	62	27	0	49	62	R	255	G
gi|91983532|gb|AE016795.2|	45461	G	T	30	6	0	45	28	K	49	G
gi|91983532|gb|AE016795.2|	45476	A	C	46	17	1	63	62	M	255	A
gi|91983532|gb|AE016795.2|	45515	C	T	37	25	1	63	62	Y	255	C
gi|91983532|gb|AE016795.2|	45533	A	G	120	43	1	63	62	R	245	A
gi|91983532|gb|AE016795.2|	45578	G	A	255	109	1	63	62	N	255	N
gi|91983532|gb|AE016795.2|	45737	G	A	57	10	0	47	42	N	159	N
gi|91983532|gb|AE016795.2|	45801	A	G	75	16	1	55	62	N	249	N
gi|91983532|gb|AE016795.2|	45881	T	C	75	48	1	63	62	Y	255	T
gi|91983532|gb|AE016795.2|	45896	G	A	38	20	0	48	62	R	120	G
gi|91983532|gb|AE016795.2|	45944	A	G	120	63	1	63	62	R	255	A
gi|91983532|gb|AE016795.2|	45974	T	C	115	46	1	63	62	Y	255	T
gi|91983532|gb|AE016795.2|	46087	A	C	69	14	0	49	42	N	166	N
gi|91983532|gb|AE016795.2|	46153	C	T	87	57	1	63	62	Y	255	C
gi|91983532|gb|AE016795.2|	46199	A	G	149	53	1	63	62	R	255	A
gi|91983532|gb|AE016795.2|	46235	C	G	165	46	1	63	62	N	255	N
gi|91983532|gb|AE016795.2|	46271	A	G	185	75	1	63	62	R	255	A
gi|91983532|gb|AE016795.2|	46289	G	A	138	37	1	63	62	N	255	N
gi|91983532|gb|AE016795.2|	46325	T	A	75	28	1	63	30	M	205	C
gi|91983532|gb|AE016795.2|	46403	A	G	29	7	1	63	28	R	73	A
gi|91983532|gb|AE016795.2|	46466	T	C	104	66	1	63	62	Y	223	T
gi|91983532|gb|AE016795.2|	46564	G	A	72	56	1	63	48	R	133	G
gi|91983532|gb|AE016795.2|	46565	A	G	48	55	1	63	62	R	136	A
gi|91983532|gb|AE016795.2|	46657	A	G	32	17	1	63	24	R	202	A
gi|91983532|gb|AE016795.2|	46762	A	T	67	29	0	52	62	W	212	A
gi|91983532|gb|AE016795.2|	46868	A	C	57	10	0	49	56	N	184	N
gi|91983532|gb|AE016795.2|	46927	A	C	214	75	1	49	62	M	255	A
gi|91983532|gb|AE016795.2|	46951	C	A	255	147	1	63	62	M	255	C
gi|91983532|gb|AE016795.2|	46985	G	A	36	17	1	63	36	R	255	G
gi|91983532|gb|AE016795.2|	47019	G	A	92	38	1	63	62	R	255	G
gi|91983532|gb|AE016795.2|	47075	A	T	75	51	1	63	62	W	255	A
gi|91983532|gb|AE016795.2|	47132	C	T	126	50	0	50	62	Y	255	C
gi|91983532|gb|AE016795.2|	47153	A	G	27	7	0	41	40	R	44	A
gi|91983532|gb|AE016795.2|	47222	T	C	39	18	1	63	62	Y	226	T
gi|91983532|gb|AE016795.2|	47228	G	C	45	40	1	63	62	S	255	G
gi|91983532|gb|AE016795.2|	47296	C	T	178	73	1	63	62	Y	255	C
gi|91983532|gb|AE016795.2|	47319	G	A	220	64	1	63	62	N	255	N
gi|91983532|gb|AE016795.2|	47438	C	T	112	68	1	63	62	Y	255	C
gi|91983532|gb|AE016795.2|	47561	T	C	66	13	0	48	62	N	255	N
gi|91983532|gb|AE016795.2|	47690	C	T	34	16	1	63	26	Y	118	C
gi|91983532|gb|AE016795.2|	47716	T	C	255	112	1	51	62	Y	255	T
gi|91983532|gb|AE016795.2|	47769	A	G	255	139	1	63	62	R	255	A
gi|91983532|gb|AE016795.2|	47844	T	C	149	113	1	61	62	Y	255	T
gi|91983532|gb|AE016795.2|	47872	A	C	61	62	1	51	62	M	255	A
gi|91983532|gb|AE016795.2|	47918	G	C	255	115	1	63	62	Y	242	T
gi|91983532|gb|AE016795.2|	47975	C	T	62	55	1	63	62	Y	255	C
gi|91983532|gb|AE016795.2|	48041	G	A	99	24	0	50	62	N	255	N
gi|91983532|gb|AE016795.2|	48087	G	C	54	27	1	63	62	M	173	A
gi|91983532|gb|AE016795.2|	48152	T	C	114	41	1	63	62	Y	255	T
gi|91983532|gb|AE016795.2|	48197	T	G	23	7	1	63	32	S	79	C
gi|91983532|gb|AE016795.2|	48260	A	G	255	148	1	63	62	R	255	A
gi|91983532|gb|AE016795.2|	48308	G	A	163	90	1	63	62	R	255	G
gi|91983532|gb|AE016795.2|	48353	G	T	104	42	1	63	62	K	255	G
gi|91983532|gb|AE016795.2|	48407	A	C	43	53	1	63	62	M	255	A
gi|91983532|gb|AE016795.2|	48485	C	A	82	30	0	51	62	M	255	C
gi|91983532|gb|AE016795.2|	48516	A	G	56	31	0	51	62	R	255	A
gi|91983532|gb|AE016795.2|	48574	A	G	68	40	1	49	62	R	255	A
gi|91983532|gb|AE016795.2|	48635	T	C	52	23	1	63	62	Y	255	T
gi|91983532|gb|AE016795.2|	48641	G	A	6	24	1	63	62	R	136	G
gi|91983532|gb|AE016795.2|	48674	A	G	98	44	1	61	62	R	255	A
gi|91983532|gb|AE016795.2|	48695	T	A	29	5	0	49	32	W	56	T
gi|91983532|gb|AE016795.2|	48701	T	G	105	26	1	63	62	N	239	N
gi|91983532|gb|AE016795.2|	48749	A	G	229	96	1	63	62	R	255	A
gi|91983532|gb|AE016795.2|	48812	G	A	255	125	1	63	62	R	255	G
gi|91983532|gb|AE016795.2|	48860	A	G	71	37	1	63	62	R	255	A
gi|91983532|gb|AE016795.2|	48887	G	A	72	45	1	63	62	R	255	G
gi|91983532|gb|AE016795.2|	48947	C	T	78	17	1	63	28	N	222	N
gi|91983532|gb|AE016795.2|	48967	G	A	129	47	1	63	62	R	255	G
gi|91983532|gb|AE016795.2|	49166	G	A	152	54	1	63	62	R	255	G
gi|91983532|gb|AE016795.2|	49211	C	T	36	40	1	63	62	Y	255	C
gi|91983532|gb|AE016795.2|	49280	T	C	255	109	1	63	62	Y	255	T
gi|91983532|gb|AE016795.2|	49358	T	A	149	58	1	63	62	W	255	T
gi|91983532|gb|AE016795.2|	49377	G	A	49	18	1	63	42	R	233	G
gi|91983532|gb|AE016795.2|	49505	A	C	36	20	1	63	62	M	235	A
gi|91983532|gb|AE016795.2|	49664	T	C	54	9	1	63	24	N	100	N
gi|91983532|gb|AE016795.2|	49673	T	A	75	16	1	63	54	N	255	N
gi|91983532|gb|AE016795.2|	49810	G	A	199	110	1	63	62	R	255	G
gi|91983532|gb|AE016795.2|	49850	T	C	192	101	1	63	62	Y	255	T
gi|91983532|gb|AE016795.2|	49926	G	T	173	71	1	63	62	K	255	G
gi|91983532|gb|AE016795.2|	49976	A	C	25	8	1	63	26	M	32	A
gi|91983532|gb|AE016795.2|	49979	T	A	26	13	1	63	24	M	110	C
gi|91983532|gb|AE016795.2|	50128	T	C	69	14	1	63	54	N	193	N
gi|91983532|gb|AE016795.2|	50267	C	T	255	102	1	63	62	Y	255	C
gi|91983532|gb|AE016795.2|	50318	A	G	255	155	1	63	62	R	255	A
gi|91983532|gb|AE016795.2|	50501	T	G	88	32	1	48	62	K	255	T
gi|91983532|gb|AE016795.2|	50528	G	A	32	15	0	46	56	R	162	G
gi|91983532|gb|AE016795.2|	50588	C	A	114	29	1	63	62	N	255	N
gi|91983532|gb|AE016795.2|	50702	A	G	134	58	1	63	62	R	255	A
gi|91983532|gb|AE016795.2|	50735	G	A	129	34	1	63	62	N	255	N
gi|91983532|gb|AE016795.2|	50777	A	G	66	13	0	48	62	N	99	N
gi|91983532|gb|AE016795.2|	50792	G	A	30	23	1	45	62	R	152	G
gi|91983532|gb|AE016795.2|	50843	A	T	33	10	1	47	50	W	136	A
gi|91983532|gb|AE016795.2|	50891	T	C	37	21	1	63	60	Y	233	T
gi|91983532|gb|AE016795.2|	50957	C	T	94	46	1	63	62	Y	255	C
gi|91983532|gb|AE016795.2|	51032	A	G	35	22	1	63	62	R	137	A
gi|91983532|gb|AE016795.2|	51101	G	T	49	15	0	45	58	Y	164	C
gi|91983532|gb|AE016795.2|	51128	C	T	92	46	0	51	62	Y	255	C
gi|91983532|gb|AE016795.2|	51155	G	C	44	33	0	51	62	S	255	G
gi|91983532|gb|AE016795.2|	51209	T	A	76	32	0	50	62	W	255	T
gi|91983532|gb|AE016795.2|	51236	C	T	67	69	1	63	62	Y	255	C
gi|91983532|gb|AE016795.2|	51299	G	A	255	108	1	63	62	R	255	G
gi|91983532|gb|AE016795.2|	51341	A	T	29	10	1	61	22	W	45	A
gi|91983532|gb|AE016795.2|	51569	T	C	97	35	1	51	62	Y	217	T
gi|91983532|gb|AE016795.2|	51590	G	C	110	38	1	63	62	Y	255	T
gi|91983532|gb|AE016795.2|	51671	G	T	34	17	1	63	56	K	224	G
gi|91983532|gb|AE016795.2|	51848	T	C	169	65	1	63	62	Y	255	T
gi|91983532|gb|AE016795.2|	52091	C	T	49	48	1	52	62	Y	234	C
gi|91983532|gb|AE016795.2|	52145	G	T	46	17	1	63	50	K	255	G
gi|91983532|gb|AE016795.2|	52175	A	C	28	9	0	46	54	M	90	A
gi|91983532|gb|AE016795.2|	52202	G	A	108	27	1	63	62	N	255	N
gi|91983532|gb|AE016795.2|	52274	T	C	5	14	1	63	44	Y	73	T
gi|91983532|gb|AE016795.2|	52292	T	G	64	31	1	63	62	K	255	T
gi|91983532|gb|AE016795.2|	52358	A	T	135	53	1	63	62	W	255	A
gi|91983532|gb|AE016795.2|	52571	G	A	94	37	1	63	62	W	255	T
gi|91983532|gb|AE016795.2|	52651	C	T	146	66	1	63	62	Y	255	C
gi|91983532|gb|AE016795.2|	52727	G	T	140	59	1	63	62	K	255	G
gi|91983532|gb|AE016795.2|	53025	T	A	56	34	0	52	62	W	255	T
gi|91983532|gb|AE016795.2|	53046	C	T	45	29	0	51	22	Y	30	C
gi|91983532|gb|AE016795.2|	53070	A	G	65	24	0	51	62	R	255	A
gi|91983532|gb|AE016795.2|	53103	T	C	49	19	0	43	62	Y	145	T
gi|91983532|gb|AE016795.2|	53122	A	C	90	56	1	63	62	M	254	A
gi|91983532|gb|AE016795.2|	53160	C	T	161	66	1	61	62	Y	255	C
gi|91983532|gb|AE016795.2|	53223	A	T	160	92	1	63	62	W	255	A
gi|91983532|gb|AE016795.2|	53390	T	A	159	68	1	63	62	R	255	G
gi|91983532|gb|AE016795.2|	53427	C	T	164	98	1	63	62	Y	255	C
gi|91983532|gb|AE016795.2|	53526	G	C	87	20	1	63	42	N	255	N
gi|91983532|gb|AE016795.2|	53585	A	C	84	19	0	49	62	N	222	N
gi|91983532|gb|AE016795.2|	53598	G	A	34	13	0	48	62	R	182	G
gi|91983532|gb|AE016795.2|	53625	T	C	34	11	0	47	60	Y	115	T
gi|91983532|gb|AE016795.2|	53735	C	A	251	103	1	63	62	M	255	C
gi|91983532|gb|AE016795.2|	53765	T	C	72	67	1	63	62	Y	255	T
gi|91983532|gb|AE016795.2|	53793	C	T	38	14	0	49	62	Y	234	C
gi|91983532|gb|AE016795.2|	53825	G	A	39	15	1	63	50	R	221	G
gi|91983532|gb|AE016795.2|	53861	T	G	32	9	1	63	38	K	106	T
gi|91983532|gb|AE016795.2|	53868	C	T	63	23	1	63	62	Y	255	C
gi|91983532|gb|AE016795.2|	53900	G	A	167	59	1	63	62	R	255	G
gi|91983532|gb|AE016795.2|	53918	C	T	66	51	1	63	62	Y	255	C
gi|91983532|gb|AE016795.2|	53954	T	C	33	21	0	49	62	Y	181	T
gi|91983532|gb|AE016795.2|	54039	A	G	195	101	1	63	62	R	255	A
gi|91983532|gb|AE016795.2|	54191	A	T	97	35	1	63	62	W	255	A
gi|91983532|gb|AE016795.2|	54254	C	T	42	5	1	46	42	N	104	N
gi|91983532|gb|AE016795.2|	54287	G	A	47	21	1	63	62	M	159	C
gi|91983532|gb|AE016795.2|	54669	A	T	255	130	1	63	62	W	255	A
gi|91983532|gb|AE016795.2|	54862	T	G	164	68	1	63	62	K	255	T
gi|91983532|gb|AE016795.2|	54970	C	T	255	105	1	63	62	Y	255	C
gi|91983532|gb|AE016795.2|	54994	A	C	221	83	1	63	62	M	255	A
gi|91983532|gb|AE016795.2|	55283	A	G	120	43	1	55	62	R	255	A
gi|91983532|gb|AE016795.2|	55297	A	G	84	43	1	63	62	R	255	A
gi|91983532|gb|AE016795.2|	55423	A	G	255	124	1	63	62	R	255	A
gi|91983532|gb|AE016795.2|	55535	T	C	176	95	1	63	62	Y	255	T
gi|91983532|gb|AE016795.2|	55567	G	T	24	46	1	63	62	K	198	G
gi|91983532|gb|AE016795.2|	55603	G	A	243	114	1	63	62	R	255	G
gi|91983532|gb|AE016795.2|	55679	C	T	90	21	1	63	62	N	218	N
gi|91983532|gb|AE016795.2|	55683	T	C	29	7	1	63	48	Y	89	T
gi|91983532|gb|AE016795.2|	55703	T	C	148	66	1	51	62	Y	255	T
gi|91983532|gb|AE016795.2|	55730	G	A	205	72	1	63	62	R	255	G
gi|91983532|gb|AE016795.2|	55766	C	A	184	52	1	63	62	N	255	N
gi|91983532|gb|AE016795.2|	55814	T	G	33	14	1	63	56	K	113	T
gi|91983532|gb|AE016795.2|	55863	C	T	46	17	1	63	62	Y	255	C
gi|91983532|gb|AE016795.2|	55868	T	C	34	19	1	63	62	Y	245	T
gi|91983532|gb|AE016795.2|	55920	A	G	38	33	1	50	62	R	252	A
gi|91983532|gb|AE016795.2|	56047	C	T	45	6	0	48	30	N	85	N
gi|91983532|gb|AE016795.2|	56111	C	T	49	18	1	63	48	Y	255	C
gi|91983532|gb|AE016795.2|	56127	T	C	48	7	0	47	36	N	103	N
gi|91983532|gb|AE016795.2|	56148	T	C	211	101	1	63	62	Y	255	T
gi|91983532|gb|AE016795.2|	56201	T	C	164	90	1	63	62	Y	255	T
gi|91983532|gb|AE016795.2|	56258	T	C	43	89	1	63	62	Y	255	T
gi|91983532|gb|AE016795.2|	56294	A	G	247	131	1	63	62	R	255	A
gi|91983532|gb|AE016795.2|	56354	G	A	36	22	0	45	62	R	128	G
gi|91983532|gb|AE016795.2|	56381	G	T	80	29	0	51	62	K	255	G
gi|91983532|gb|AE016795.2|	56414	G	A	42	5	1	63	36	N	61	N
gi|91983532|gb|AE016795.2|	56483	T	C	255	121	1	63	62	Y	255	T
gi|91983532|gb|AE016795.2|	56612	A	G	37	17	1	63	62	R	255	A
gi|91983532|gb|AE016795.2|	56618	C	T	43	16	1	63	62	Y	255	C
gi|91983532|gb|AE016795.2|	56663	A	G	255	123	1	63	62	R	255	A
gi|91983532|gb|AE016795.2|	56699	G	A	229	80	1	63	62	R	255	G
gi|91983532|gb|AE016795.2|	56720	A	T	106	38	0	50	62	W	255	A
gi|91983532|gb|AE016795.2|	56747	T	C	208	73	1	63	62	Y	255	T
gi|91983532|gb|AE016795.2|	56883	A	C	90	42	1	63	62	Y	255	T
gi|91983532|gb|AE016795.2|	56894	G	C	28	6	0	43	42	S	54	G
gi|91983532|gb|AE016795.2|	56906	A	G	63	12	0	46	60	N	213	N
gi|91983532|gb|AE016795.2|	56978	G	A	247	73	1	63	62	N	255	N
gi|91983532|gb|AE016795.2|	57110	T	C	212	111	1	63	62	Y	255	T
gi|91983532|gb|AE016795.2|	57194	A	C	205	72	1	63	62	M	255	A
gi|91983532|gb|AE016795.2|	57212	T	A	50	35	1	63	62	W	110	T
gi|91983532|gb|AE016795.2|	57269	G	A	71	26	1	63	62	R	255	G
gi|91983532|gb|AE016795.2|	57307	C	A	152	59	1	50	62	M	255	C
gi|91983532|gb|AE016795.2|	57335	T	C	255	124	1	63	62	Y	255	T
gi|91983532|gb|AE016795.2|	57390	A	G	155	87	1	63	62	R	255	A
gi|91983532|gb|AE016795.2|	57522	A	G	255	134	1	63	62	R	255	A
gi|91983532|gb|AE016795.2|	57561	A	G	255	109	1	63	62	N	255	N
gi|91983532|gb|AE016795.2|	57579	C	A	98	40	0	50	62	M	255	C
gi|91983532|gb|AE016795.2|	57603	C	T	131	61	1	63	62	Y	140	C
gi|91983532|gb|AE016795.2|	57672	G	C	74	83	1	63	62	S	255	G
gi|91983532|gb|AE016795.2|	57732	C	A	48	7	0	46	48	N	96	N
gi|91983532|gb|AE016795.2|	57771	T	G	192	73	1	63	62	K	255	T
gi|91983532|gb|AE016795.2|	57836	G	C	45	39	1	63	62	S	255	G
gi|91983532|gb|AE016795.2|	57842	A	G	58	32	1	63	62	R	255	A
gi|91983532|gb|AE016795.2|	57879	C	T	55	42	1	63	62	Y	255	C
gi|91983532|gb|AE016795.2|	57915	C	T	143	51	1	63	62	Y	255	C
gi|91983532|gb|AE016795.2|	57972	C	T	148	62	1	63	62	Y	255	C
gi|91983532|gb|AE016795.2|	58011	T	C	81	41	1	63	62	Y	255	T
gi|91983532|gb|AE016795.2|	58110	G	A	40	15	1	63	60	R	255	G
gi|91983532|gb|AE016795.2|	58164	G	A	105	72	1	52	62	R	255	G
gi|91983532|gb|AE016795.2|	58182	C	T	117	42	0	51	62	Y	255	C
gi|91983532|gb|AE016795.2|	58222	A	G	28	9	0	43	54	R	63	A
gi|91983532|gb|AE016795.2|	58242	G	A	27	11	1	49	40	R	92	G
gi|91983532|gb|AE016795.2|	58246	G	C	23	24	1	63	40	S	212	G
gi|91983532|gb|AE016795.2|	58293	A	G	68	107	1	63	62	R	255	A
gi|91983532|gb|AE016795.2|	58353	G	A	31	7	1	63	38	R	85	G
gi|91983532|gb|AE016795.2|	58356	T	C	63	12	1	63	30	N	226	N
gi|91983532|gb|AE016795.2|	58392	C	T	214	107	1	63	62	Y	255	C
gi|91983532|gb|AE016795.2|	58443	A	G	96	75	1	63	62	R	255	A
gi|91983532|gb|AE016795.2|	58704	A	G	135	52	1	63	62	R	255	A
gi|91983532|gb|AE016795.2|	58737	T	A	223	98	1	63	62	W	255	T
gi|91983532|gb|AE016795.2|	58854	T	A	57	10	1	63	22	N	142	N
gi|91983532|gb|AE016795.2|	58896	C	T	49	18	1	63	28	Y	255	C
gi|91983532|gb|AE016795.2|	58899	C	G	29	11	1	52	46	S	92	C
gi|91983532|gb|AE016795.2|	59206	C	T	134	46	1	63	62	W	255	A
gi|91983532|gb|AE016795.2|	59251	G	A	42	16	1	63	48	W	216	T
gi|91983532|gb|AE016795.2|	59269	T	A	46	17	0	47	62	W	253	T
gi|91983532|gb|AE016795.2|	59290	A	G	102	50	1	63	62	R	255	A
gi|91983532|gb|AE016795.2|	59335	A	C	72	40	1	63	62	M	255	A
gi|91983532|gb|AE016795.2|	59392	G	T	48	7	0	45	32	N	106	N
gi|91983532|gb|AE016795.2|	59419	A	G	199	57	1	63	62	N	255	N
gi|91983532|gb|AE016795.2|	59467	A	T	84	19	0	51	62	N	205	N
gi|91983532|gb|AE016795.2|	59494	T	C	108	27	0	49	62	N	255	N
gi|91983532|gb|AE016795.2|	59560	A	G	46	24	1	63	62	R	250	A
gi|91983532|gb|AE016795.2|	59632	G	T	130	56	1	63	62	Y	255	C
gi|91983532|gb|AE016795.2|	59692	A	C	255	141	1	63	62	M	255	A
gi|91983532|gb|AE016795.2|	59731	G	A	107	55	1	63	62	R	255	G
gi|91983532|gb|AE016795.2|	59743	G	T	57	10	0	51	60	N	198	N
gi|91983532|gb|AE016795.2|	59767	A	G	210	79	1	63	62	R	255	A
gi|91983532|gb|AE016795.2|	59869	A	T	17	12	1	63	24	W	141	A
gi|91983532|gb|AE016795.2|	59893	A	G	173	71	1	63	62	R	255	A
gi|91983532|gb|AE016795.2|	59932	A	G	19	44	1	63	36	R	143	A
gi|91983532|gb|AE016795.2|	59983	G	A	149	53	1	63	62	R	255	G
gi|91983532|gb|AE016795.2|	60013	C	T	170	60	1	63	62	Y	255	C
gi|91983532|gb|AE016795.2|	60043	C	T	252	99	1	63	62	Y	255	C
gi|91983532|gb|AE016795.2|	60157	A	G	54	9	1	63	48	N	171	N
gi|91983532|gb|AE016795.2|	60172	C	T	108	27	1	49	62	N	255	N
gi|91983532|gb|AE016795.2|	60208	T	C	41	22	1	63	62	Y	239	T
gi|91983532|gb|AE016795.2|	60241	C	T	39	39	1	63	62	Y	255	C
gi|91983532|gb|AE016795.2|	60262	T	C	30	8	0	46	44	Y	34	T
gi|91983532|gb|AE016795.2|	60271	C	T	74	39	0	51	62	Y	255	C
gi|91983532|gb|AE016795.2|	60346	C	T	249	87	1	63	62	Y	255	C
gi|91983532|gb|AE016795.2|	60403	C	T	76	41	1	58	62	Y	255	C
gi|91983532|gb|AE016795.2|	60439	G	A	81	38	1	63	62	R	255	G
gi|91983532|gb|AE016795.2|	60484	C	T	202	58	1	63	62	N	255	N
gi|91983532|gb|AE016795.2|	60502	A	G	60	11	1	63	36	N	187	N
gi|91983532|gb|AE016795.2|	60574	A	G	63	27	1	63	62	S	255	C
gi|91983532|gb|AE016795.2|	60601	G	A	94	34	1	63	62	R	255	G
gi|91983532|gb|AE016795.2|	60637	G	A	158	56	1	63	62	R	255	G
gi|91983532|gb|AE016795.2|	60708	T	C	58	43	1	63	62	Y	255	T
gi|91983532|gb|AE016795.2|	60753	T	A	63	12	0	46	46	N	175	N
gi|91983532|gb|AE016795.2|	60867	A	G	31	10	1	63	56	R	107	A
gi|91983532|gb|AE016795.2|	60873	C	T	38	14	1	63	62	Y	250	C
gi|91983532|gb|AE016795.2|	60903	T	C	51	8	1	49	44	N	142	N
gi|91983532|gb|AE016795.2|	60909	A	G	32	9	1	51	48	R	193	A
gi|91983532|gb|AE016795.2|	60942	T	A	46	19	1	63	62	W	242	T
gi|91983532|gb|AE016795.2|	60951	C	T	103	37	1	63	62	Y	237	C
gi|91983532|gb|AE016795.2|	60985	A	G	255	103	1	63	62	R	255	A
gi|91983532|gb|AE016795.2|	61056	A	G	88	32	1	63	62	R	255	A
gi|91983532|gb|AE016795.2|	61074	C	T	66	35	1	57	62	Y	255	C
gi|91983532|gb|AE016795.2|	61103	T	G	128	205	1	63	62	K	255	T
gi|91983532|gb|AE016795.2|	61136	G	A	94	34	1	63	62	R	255	G
gi|91983532|gb|AE016795.2|	61156	G	A	54	9	0	49	50	N	186	N
gi|91983532|gb|AE016795.2|	61184	T	C	255	137	1	63	62	N	255	N
gi|91983532|gb|AE016795.2|	61251	T	C	32	9	1	47	42	Y	153	T
gi|91983532|gb|AE016795.2|	61265	G	A	98	51	1	63	62	R	255	G
gi|91983532|gb|AE016795.2|	61312	C	A	37	20	1	47	62	M	156	C
gi|91983532|gb|AE016795.2|	61367	T	C	36	28	1	63	62	Y	124	T
gi|91983532|gb|AE016795.2|	61439	C	T	101	79	1	63	62	Y	255	C
gi|91983532|gb|AE016795.2|	61481	G	A	102	69	1	63	62	R	234	G
gi|91983532|gb|AE016795.2|	61499	C	T	229	67	0	51	62	N	255	N
gi|91983532|gb|AE016795.2|	61526	A	G	87	57	0	51	62	R	255	A
gi|91983532|gb|AE016795.2|	61544	A	G	36	27	0	48	62	R	232	A
gi|91983532|gb|AE016795.2|	61562	A	G	35	14	0	51	52	R	255	A
gi|91983532|gb|AE016795.2|	61657	C	T	38	14	1	63	56	Y	200	C
gi|91983532|gb|AE016795.2|	61670	G	A	30	6	1	63	32	R	79	G
gi|91983532|gb|AE016795.2|	61818	G	C	91	33	0	50	62	S	255	G
gi|91983532|gb|AE016795.2|	61839	T	C	57	32	1	63	62	Y	255	T
gi|91983532|gb|AE016795.2|	61878	G	A	172	79	1	51	62	R	255	G
gi|91983532|gb|AE016795.2|	61905	A	G	34	13	0	45	42	R	149	A
gi|91983532|gb|AE016795.2|	61929	T	C	13	28	1	63	24	Y	255	T
gi|91983532|gb|AE016795.2|	61996	C	A	45	24	0	50	62	M	228	C
gi|91983532|gb|AE016795.2|	62028	G	A	46	24	1	63	62	R	255	G
gi|91983532|gb|AE016795.2|	62040	C	T	49	22	1	49	62	Y	233	C
gi|91983532|gb|AE016795.2|	62087	G	A	159	70	1	63	62	R	255	G
gi|91983532|gb|AE016795.2|	62112	G	A	229	105	1	61	62	R	255	G
gi|91983532|gb|AE016795.2|	62164	C	T	179	73	1	63	62	Y	255	C
gi|91983532|gb|AE016795.2|	62273	G	A	88	32	1	63	62	W	255	T
gi|91983532|gb|AE016795.2|	62352	A	G	250	90	1	63	62	K	255	T
gi|91983532|gb|AE016795.2|	62463	C	T	46	17	1	48	62	Y	174	C
gi|91983532|gb|AE016795.2|	62481	G	T	148	87	1	63	62	K	255	G
gi|91983532|gb|AE016795.2|	62538	A	G	149	53	1	63	62	R	255	A
gi|91983532|gb|AE016795.2|	62566	A	G	123	53	1	52	62	R	255	A
gi|91983532|gb|AE016795.2|	62604	A	G	36	13	1	63	34	R	158	A
gi|91983532|gb|AE016795.2|	62670	T	C	63	23	0	51	62	Y	255	T
gi|91983532|gb|AE016795.2|	62680	C	A	32	11	0	46	54	M	78	C
gi|91983532|gb|AE016795.2|	62691	T	A	42	49	1	63	62	W	255	T
gi|91983532|gb|AE016795.2|	62769	T	C	191	67	1	63	62	M	255	A
gi|91983532|gb|AE016795.2|	62787	T	G	96	43	1	63	62	K	255	T
gi|91983532|gb|AE016795.2|	62862	G	A	63	12	1	63	30	N	163	N
gi|91983532|gb|AE016795.2|	62865	G	C	31	10	1	63	42	S	84	G
gi|91983532|gb|AE016795.2|	62901	A	G	255	94	1	63	62	R	232	A
gi|91983532|gb|AE016795.2|	62958	G	T	185	80	1	63	62	K	255	G
gi|91983532|gb|AE016795.2|	62996	T	C	31	19	0	47	62	Y	62	T
gi|91983532|gb|AE016795.2|	63004	G	T	45	55	1	63	62	K	255	G
gi|91983532|gb|AE016795.2|	63058	C	T	23	6	0	45	26	Y	31	C
gi|91983532|gb|AE016795.2|	63075	A	G	69	14	0	50	62	N	255	N
gi|91983532|gb|AE016795.2|	63159	C	A	41	42	1	63	62	M	222	C
gi|91983532|gb|AE016795.2|	63165	G	C	54	21	1	55	62	S	153	G
gi|91983532|gb|AE016795.2|	63184	A	G	231	92	1	63	62	R	255	A
gi|91983532|gb|AE016795.2|	63238	C	T	36	22	1	63	62	Y	255	C
gi|91983532|gb|AE016795.2|	63243	T	C	44	20	1	63	62	Y	255	T
gi|91983532|gb|AE016795.2|	63361	G	A	32	10	1	61	48	M	114	C
gi|91983532|gb|AE016795.2|	63423	A	C	88	32	1	63	62	M	255	A
gi|91983532|gb|AE016795.2|	63465	A	T	34	21	1	63	62	W	179	A
gi|91983532|gb|AE016795.2|	63503	T	C	32	13	1	55	44	Y	118	T
gi|91983532|gb|AE016795.2|	63532	G	A	63	34	1	63	62	W	255	T
gi|91983532|gb|AE016795.2|	63612	A	G	201	81	1	63	62	R	255	A
gi|91983532|gb|AE016795.2|	63693	C	A	20	45	1	63	62	M	170	C
gi|91983532|gb|AE016795.2|	63705	A	G	116	68	1	63	62	R	255	A
gi|91983532|gb|AE016795.2|	63753	C	T	148	62	1	55	62	Y	255	C
gi|91983532|gb|AE016795.2|	63780	T	G	255	145	1	63	62	K	255	T
gi|91983532|gb|AE016795.2|	63942	T	C	40	45	1	63	62	Y	255	T
gi|91983532|gb|AE016795.2|	63960	G	A	60	22	0	48	62	R	192	G
gi|91983532|gb|AE016795.2|	63984	T	C	42	5	0	42	42	N	49	N
gi|91983532|gb|AE016795.2|	64016	C	T	35	12	1	63	36	Y	154	C
gi|91983532|gb|AE016795.2|	64069	T	C	0	46	1	63	50	Y	78	T
gi|91983532|gb|AE016795.2|	64094	C	T	39	18	0	46	62	Y	191	C
gi|91983532|gb|AE016795.2|	64121	G	A	27	11	0	47	42	R	44	G
gi|91983532|gb|AE016795.2|	64130	G	A	33	13	0	48	62	R	139	G
gi|91983532|gb|AE016795.2|	64169	G	A	94	54	1	63	62	R	255	G
gi|91983532|gb|AE016795.2|	64217	A	G	80	51	1	63	62	R	255	A
gi|91983532|gb|AE016795.2|	64343	A	G	35	21	1	63	62	R	255	A
gi|91983532|gb|AE016795.2|	64349	A	G	43	16	0	51	62	R	202	A
gi|91983532|gb|AE016795.2|	64463	T	C	153	73	1	63	62	Y	255	T
gi|91983532|gb|AE016795.2|	64481	C	T	159	58	1	63	62	W	255	A
gi|91983532|gb|AE016795.2|	64529	A	T	117	44	1	63	62	Y	187	C
gi|91983532|gb|AE016795.2|	64682	A	C	70	129	1	63	62	M	255	A
gi|91983532|gb|AE016795.2|	64726	T	C	171	48	1	63	62	N	255	N
gi|91983532|gb|AE016795.2|	64760	T	G	255	116	1	63	62	K	255	T
gi|91983532|gb|AE016795.2|	64802	T	G	85	39	1	63	62	K	255	T
gi|91983532|gb|AE016795.2|	64859	A	T	38	87	1	63	62	W	255	A
gi|91983532|gb|AE016795.2|	64882	C	T	35	14	0	48	60	Y	190	C
gi|91983532|gb|AE016795.2|	64919	C	T	117	30	1	63	62	N	212	N
gi|91983532|gb|AE016795.2|	64949	C	T	180	95	1	51	62	K	255	G
gi|91983532|gb|AE016795.2|	64991	A	G	184	52	1	63	62	N	255	N
gi|91983532|gb|AE016795.2|	65009	T	A	211	61	1	63	62	N	255	N
gi|91983532|gb|AE016795.2|	65081	A	G	51	40	1	63	62	R	199	A
gi|91983532|gb|AE016795.2|	65148	C	T	40	26	1	63	62	Y	255	C
gi|91983532|gb|AE016795.2|	65237	C	A	141	64	1	50	62	M	255	C
gi|91983532|gb|AE016795.2|	65303	C	A	38	54	1	61	62	M	255	C
gi|91983532|gb|AE016795.2|	65345	A	G	53	57	1	63	62	R	255	A
gi|91983532|gb|AE016795.2|	65369	C	T	35	18	1	45	60	Y	108	C
gi|91983532|gb|AE016795.2|	65402	T	G	29	7	0	49	48	K	126	T
gi|91983532|gb|AE016795.2|	65465	T	C	30	20	1	63	62	Y	150	T
gi|91983532|gb|AE016795.2|	65471	C	T	24	9	1	47	32	W	59	A
gi|91983532|gb|AE016795.2|	65498	A	G	221	116	1	63	62	R	255	A
gi|91983532|gb|AE016795.2|	65756	C	T	188	76	1	63	62	Y	255	C
gi|91983532|gb|AE016795.2|	65877	G	A	218	139	1	63	62	R	255	G
gi|91983532|gb|AE016795.2|	65949	A	T	30	20	1	63	20	W	184	A
gi|91983532|gb|AE016795.2|	65952	G	C	30	13	1	61	30	S	103	G
gi|91983532|gb|AE016795.2|	65982	A	G	60	87	1	63	34	R	255	A
gi|91983532|gb|AE016795.2|	66030	A	G	111	64	1	63	62	R	255	A
gi|91983532|gb|AE016795.2|	66076	T	A	238	115	1	63	62	W	255	T
gi|91983532|gb|AE016795.2|	66183	A	T	126	58	1	63	62	W	245	A
gi|91983532|gb|AE016795.2|	66216	A	G	179	86	1	63	62	R	255	A
gi|91983532|gb|AE016795.2|	66302	C	T	92	77	1	63	62	Y	255	C
gi|91983532|gb|AE016795.2|	66446	T	C	237	112	1	63	62	Y	255	T
gi|91983532|gb|AE016795.2|	66486	G	C	164	58	1	63	62	S	255	G
gi|91983532|gb|AE016795.2|	66521	G	A	116	68	1	63	62	R	255	G
gi|91983532|gb|AE016795.2|	66557	C	A	40	15	1	63	30	M	194	C
gi|91983532|gb|AE016795.2|	66560	A	G	31	11	1	58	40	R	200	A
gi|91983532|gb|AE016795.2|	66626	G	A	210	98	1	63	62	R	255	G
gi|91983532|gb|AE016795.2|	66665	T	C	32	8	1	63	36	Y	117	T
gi|91983532|gb|AE016795.2|	66704	T	C	141	55	1	48	62	Y	255	T
gi|91983532|gb|AE016795.2|	66788	C	G	117	47	1	63	62	S	255	C
gi|91983532|gb|AE016795.2|	66830	G	A	106	38	1	63	62	R	255	G
gi|91983532|gb|AE016795.2|	66866	A	C	255	84	1	63	62	N	255	N
gi|91983532|gb|AE016795.2|	66887	G	A	87	20	0	49	62	N	255	N
gi|91983532|gb|AE016795.2|	66905	C	T	68	23	0	51	62	Y	227	C
gi|91983532|gb|AE016795.2|	66932	T	C	105	69	1	51	62	Y	255	T
gi|91983532|gb|AE016795.2|	66962	G	A	157	78	1	63	62	R	255	G
gi|91983532|gb|AE016795.2|	67003	T	C	255	149	1	63	62	Y	249	T
gi|91983532|gb|AE016795.2|	67123	A	C	44	82	1	63	62	M	255	A
gi|91983532|gb|AE016795.2|	67201	C	G	140	50	1	63	62	S	255	C
gi|91983532|gb|AE016795.2|	67261	A	C	146	57	1	63	62	M	255	A
gi|91983532|gb|AE016795.2|	67327	A	T	52	52	1	63	62	W	255	A
gi|91983532|gb|AE016795.2|	67390	T	G	255	138	1	63	62	K	254	T
gi|91983532|gb|AE016795.2|	67423	C	G	19	25	1	63	62	K	137	T
gi|91983532|gb|AE016795.2|	67567	C	T	54	34	1	63	62	Y	255	C
gi|91983532|gb|AE016795.2|	67627	G	A	192	87	1	63	62	R	255	G
gi|91983532|gb|AE016795.2|	67666	C	A	140	74	1	63	62	M	255	C
gi|91983532|gb|AE016795.2|	67678	T	C	27	6	0	42	28	Y	39	T
gi|91983532|gb|AE016795.2|	67708	G	A	229	67	0	52	62	N	255	N
gi|91983532|gb|AE016795.2|	67783	A	G	39	36	0	47	62	R	246	A
gi|91983532|gb|AE016795.2|	67798	A	G	33	15	0	47	44	R	170	A
gi|91983532|gb|AE016795.2|	67816	G	A	144	39	1	63	62	N	255	N
gi|91983532|gb|AE016795.2|	67850	C	T	239	94	1	52	62	Y	255	C
gi|91983532|gb|AE016795.2|	67906	T	C	239	108	1	63	62	Y	255	T
gi|91983532|gb|AE016795.2|	67930	G	A	153	72	1	63	62	R	255	G
gi|91983532|gb|AE016795.2|	68062	G	A	105	26	1	63	62	N	255	N
gi|91983532|gb|AE016795.2|	68095	T	C	255	115	1	63	62	Y	255	T
gi|91983532|gb|AE016795.2|	68152	T	C	51	28	1	63	62	Y	255	T
gi|91983532|gb|AE016795.2|	68280	C	T	17	12	1	47	20	W	43	A
gi|91983532|gb|AE016795.2|	110904	T	C	37	20	1	63	62	Y	255	T
gi|91983532|gb|AE016795.2|	110943	T	C	35	14	1	55	46	Y	145	T
gi|91983532|gb|AE016795.2|	111003	T	G	39	34	1	63	62	K	255	T
gi|91983532|gb|AE016795.2|	111054	G	A	200	103	1	63	62	R	255	G
gi|91983532|gb|AE016795.2|	111084	G	A	114	29	1	63	62	N	241	N
gi|91983532|gb|AE016795.2|	111111	C	G	37	10	1	49	54	S	144	C
gi|91983532|gb|AE016795.2|	111164	C	T	42	24	1	63	62	W	245	A
gi|91983532|gb|AE016795.2|	111211	T	G	108	27	0	50	62	N	255	N
gi|91983532|gb|AE016795.2|	111287	G	A	143	56	1	63	62	R	255	G
gi|91983532|gb|AE016795.2|	111347	A	G	67	44	1	63	62	R	255	A
gi|91983532|gb|AE016795.2|	111360	C	T	78	60	1	63	62	Y	255	C
gi|91983532|gb|AE016795.2|	111441	A	G	35	15	1	63	60	R	248	A
gi|91983532|gb|AE016795.2|	111468	T	C	51	19	0	51	62	Y	255	T
gi|91983532|gb|AE016795.2|	111486	G	T	202	71	1	63	62	K	255	G
gi|91983532|gb|AE016795.2|	111522	A	G	44	34	0	51	62	R	233	A
gi|91983532|gb|AE016795.2|	111542	A	G	34	17	1	63	54	R	203	A
gi|91983532|gb|AE016795.2|	111579	A	G	255	103	1	63	62	R	255	A
gi|91983532|gb|AE016795.2|	111660	G	A	69	37	1	63	62	R	255	G
gi|91983532|gb|AE016795.2|	111714	T	C	94	34	0	51	62	Y	255	T
gi|91983532|gb|AE016795.2|	111735	C	G	46	21	0	51	62	S	255	C
gi|91983532|gb|AE016795.2|	111755	A	G	114	50	1	63	62	R	255	A
gi|91983532|gb|AE016795.2|	111795	G	A	135	73	1	63	62	R	255	G
gi|91983532|gb|AE016795.2|	111828	G	A	63	27	1	63	62	R	255	G
gi|91983532|gb|AE016795.2|	111867	G	T	95	94	1	63	62	K	255	G
gi|91983532|gb|AE016795.2|	111948	T	A	61	24	1	63	44	W	255	T
gi|91983532|gb|AE016795.2|	111969	A	G	196	69	1	63	62	R	255	A
gi|91983532|gb|AE016795.2|	112011	G	A	68	25	1	63	56	R	255	G
gi|91983532|gb|AE016795.2|	112035	G	A	61	33	1	63	56	R	255	G
gi|91983532|gb|AE016795.2|	112070	T	A	28	12	1	63	26	W	144	T
gi|91983532|gb|AE016795.2|	112071	G	A	26	8	1	63	28	W	97	T
gi|91983532|gb|AE016795.2|	112092	A	G	195	74	1	63	62	R	255	A
gi|91983532|gb|AE016795.2|	112125	A	G	57	21	1	55	56	R	255	A
gi|91983532|gb|AE016795.2|	112135	C	T	49	22	1	63	30	Y	255	C
gi|91983532|gb|AE016795.2|	112294	C	T	158	66	1	63	62	Y	255	C
gi|91983532|gb|AE016795.2|	112325	T	G	88	106	1	63	62	K	255	T
gi|91983532|gb|AE016795.2|	112375	T	G	49	18	0	51	62	K	245	T
gi|91983532|gb|AE016795.2|	112399	C	T	135	97	1	63	62	Y	255	C
gi|91983532|gb|AE016795.2|	112444	T	C	102	25	1	63	62	N	255	N
gi|91983532|gb|AE016795.2|	112453	C	G	29	7	0	45	48	S	46	C
gi|91983532|gb|AE016795.2|	112462	G	A	132	35	1	63	62	N	255	N
gi|91983532|gb|AE016795.2|	112531	A	G	35	12	1	50	28	R	189	A
gi|91983532|gb|AE016795.2|	112564	A	G	102	25	1	63	62	N	255	N
gi|91983532|gb|AE016795.2|	112612	C	T	211	61	1	63	62	N	255	N
gi|91983532|gb|AE016795.2|	112714	C	A	57	10	1	63	42	N	189	N
gi|91983532|gb|AE016795.2|	112747	A	G	10	35	1	63	44	R	102	A
gi|91983532|gb|AE016795.2|	112850	A	G	237	98	1	63	62	R	255	A
gi|91983532|gb|AE016795.2|	112888	G	T	159	86	1	63	62	K	255	G
gi|91983532|gb|AE016795.2|	112939	A	G	151	84	1	63	62	R	255	A
gi|91983532|gb|AE016795.2|	112972	G	A	255	119	1	63	62	R	255	G
gi|91983532|gb|AE016795.2|	113053	A	G	34	60	1	63	62	R	255	A
gi|91983532|gb|AE016795.2|	113168	A	G	130	43	1	63	62	S	185	C
gi|91983532|gb|AE016795.2|	113184	G	A	48	7	0	44	48	N	98	N
gi|91983532|gb|AE016795.2|	113394	A	C	36	19	1	63	34	M	213	A
gi|91983532|gb|AE016795.2|	113398	T	G	26	7	1	53	34	K	75	T
gi|91983532|gb|AE016795.2|	113422	T	C	37	28	1	50	62	Y	205	T
gi|91983532|gb|AE016795.2|	113455	G	A	31	16	1	63	24	R	115	G
gi|91983532|gb|AE016795.2|	113501	T	G	11	28	1	63	46	S	53	C
gi|91983532|gb|AE016795.2|	113609	G	A	54	9	1	63	24	N	172	N
gi|91983532|gb|AE016795.2|	113611	T	C	25	12	1	63	54	Y	119	T
gi|91983532|gb|AE016795.2|	113656	A	G	33	10	1	63	22	R	150	A
gi|91983532|gb|AE016795.2|	113668	G	A	36	18	1	63	36	R	255	G
gi|91983532|gb|AE016795.2|	113710	T	G	255	119	1	63	62	K	255	T
gi|91983532|gb|AE016795.2|	113786	A	G	106	69	1	52	62	R	255	A
gi|91983532|gb|AE016795.2|	113835	A	G	232	97	1	63	62	R	255	A
gi|91983532|gb|AE016795.2|	113986	G	A	63	12	1	63	62	N	177	N
gi|91983532|gb|AE016795.2|	114064	C	A	90	27	1	63	62	M	191	C
gi|91983532|gb|AE016795.2|	114222	G	A	35	16	1	63	36	R	255	G
gi|91983532|gb|AE016795.2|	114258	C	T	126	50	1	63	62	Y	255	C
gi|91983532|gb|AE016795.2|	114288	A	G	180	75	1	63	62	R	255	A
gi|91983532|gb|AE016795.2|	114334	T	A	217	76	1	63	62	W	255	T
gi|91983532|gb|AE016795.2|	114358	T	C	104	46	0	51	62	Y	255	T
gi|91983532|gb|AE016795.2|	114379	T	C	246	86	1	63	62	Y	255	T
gi|91983532|gb|AE016795.2|	114447	A	G	255	92	1	63	62	N	255	N
gi|91983532|gb|AE016795.2|	114469	T	C	41	19	0	50	62	Y	255	T
gi|91983532|gb|AE016795.2|	114484	A	T	131	61	1	63	62	W	255	A
gi|91983532|gb|AE016795.2|	114529	C	T	51	26	1	63	62	Y	203	C
gi|91983532|gb|AE016795.2|	114538	T	C	28	29	1	63	62	Y	173	T
gi|91983532|gb|AE016795.2|	114586	A	C	208	60	0	51	62	N	195	N
gi|91983532|gb|AE016795.2|	114640	A	G	48	23	1	63	28	R	255	A
gi|91983532|gb|AE016795.2|	114676	C	A	158	61	1	63	62	M	255	C
gi|91983532|gb|AE016795.2|	114691	T	C	119	50	1	63	62	S	255	G
gi|91983532|gb|AE016795.2|	114910	G	A	82	42	1	63	62	R	255	G
gi|91983532|gb|AE016795.2|	114943	G	C	72	15	0	50	62	N	210	N
gi|91983532|gb|AE016795.2|	114964	C	A	130	56	0	50	62	M	255	C
gi|91983532|gb|AE016795.2|	114991	A	G	45	6	0	43	42	N	83	N
gi|91983532|gb|AE016795.2|	114997	T	C	60	22	1	63	62	Y	255	T
gi|91983532|gb|AE016795.2|	115030	C	A	255	119	1	63	62	N	255	N
gi|91983532|gb|AE016795.2|	115069	G	A	156	65	1	63	62	R	255	G
gi|91983532|gb|AE016795.2|	115093	A	G	82	34	1	51	62	R	205	A
gi|91983532|gb|AE016795.2|	115276	T	C	87	39	1	63	62	Y	255	T
gi|91983532|gb|AE016795.2|	115294	T	G	107	43	1	49	62	K	255	T
gi|91983532|gb|AE016795.2|	115348	C	T	232	92	1	63	62	Y	255	C
gi|91983532|gb|AE016795.2|	115390	C	T	128	55	1	63	62	Y	255	C
gi|91983532|gb|AE016795.2|	115568	C	T	36	13	1	48	48	Y	235	C
gi|91983532|gb|AE016795.2|	115788	G	A	115	81	1	63	62	R	255	G
gi|91983532|gb|AE016795.2|	115887	A	C	108	45	1	63	62	M	255	A
gi|91983532|gb|AE016795.2|	115905	A	G	74	35	0	49	62	R	255	A
gi|91983532|gb|AE016795.2|	115932	C	T	66	13	0	48	62	N	133	N
gi|91983532|gb|AE016795.2|	115941	T	A	28	7	0	47	36	W	43	T
gi|91983532|gb|AE016795.2|	116046	A	G	255	114	1	63	62	R	255	A
gi|91983532|gb|AE016795.2|	116094	A	G	66	25	1	63	54	R	255	A
gi|91983532|gb|AE016795.2|	116133	A	C	107	43	1	63	62	M	255	A
gi|91983532|gb|AE016795.2|	116199	T	C	53	18	1	49	56	M	234	A
gi|91983532|gb|AE016795.2|	116261	G	A	31	81	1	63	62	R	228	G
gi|91983532|gb|AE016795.2|	116262	A	G	64	85	1	63	30	R	189	A
gi|91983532|gb|AE016795.2|	116295	G	C	28	50	1	53	62	S	255	G
gi|91983532|gb|AE016795.2|	116313	A	C	146	57	1	63	62	M	255	A
gi|91983532|gb|AE016795.2|	116358	T	C	143	110	1	63	62	Y	255	T
gi|91983532|gb|AE016795.2|	116406	A	G	60	30	1	63	62	R	255	A
gi|91983532|gb|AE016795.2|	116457	T	G	69	37	1	63	62	K	255	T
gi|91983532|gb|AE016795.2|	116466	T	C	34	22	1	63	62	Y	189	T
gi|91983532|gb|AE016795.2|	116511	C	T	73	25	1	63	38	Y	185	C
gi|91983532|gb|AE016795.2|	116526	T	C	84	19	1	63	48	N	198	N
gi|91983532|gb|AE016795.2|	116574	G	T	118	107	1	63	62	K	255	G
gi|91983532|gb|AE016795.2|	116673	A	G	35	12	0	50	36	R	254	A
gi|91983532|gb|AE016795.2|	116802	T	C	82	30	1	63	62	Y	255	T
gi|91983532|gb|AE016795.2|	116811	G	A	51	19	1	63	62	R	255	G
gi|91983532|gb|AE016795.2|	116856	T	C	51	28	1	63	62	M	252	A
gi|91983532|gb|AE016795.2|	116905	T	A	29	14	0	50	52	W	146	T
gi|91983532|gb|AE016795.2|	116934	T	C	173	56	1	55	62	Y	230	T
gi|91983532|gb|AE016795.2|	116988	A	G	61	17	0	48	42	R	117	A
gi|91983532|gb|AE016795.2|	117000	C	A	187	71	1	63	62	M	255	C
gi|91983532|gb|AE016795.2|	117048	A	G	238	94	1	63	62	R	255	A
gi|91983532|gb|AE016795.2|	117078	A	G	144	39	1	63	62	N	255	N
gi|91983532|gb|AE016795.2|	117096	A	T	76	52	1	63	62	W	255	A
gi|91983532|gb|AE016795.2|	117135	A	G	144	84	1	63	62	R	255	A
gi|91983532|gb|AE016795.2|	117168	A	T	24	16	1	63	42	W	32	A
gi|91983532|gb|AE016795.2|	117264	G	A	96	23	1	61	62	N	249	N
gi|91983532|gb|AE016795.2|	117333	C	T	117	30	1	63	62	N	255	N
gi|91983532|gb|AE016795.2|	117366	C	T	90	21	1	63	50	N	255	N
gi|91983532|gb|AE016795.2|	117385	G	T	60	11	1	63	28	N	241	N
gi|91983532|gb|AE016795.2|	117420	G	C	163	127	1	63	62	S	255	G
gi|91983532|gb|AE016795.2|	117456	T	C	135	106	1	63	62	Y	255	T
gi|91983532|gb|AE016795.2|	117486	T	C	170	60	1	63	62	Y	255	T
gi|91983532|gb|AE016795.2|	117546	G	A	164	81	1	63	62	R	255	G
gi|91983532|gb|AE016795.2|	117594	A	G	33	16	1	63	62	R	232	A
gi|91983532|gb|AE016795.2|	117600	A	G	36	16	1	63	62	R	225	A
gi|91983532|gb|AE016795.2|	117667	C	T	67	45	1	63	62	Y	255	C
gi|91983532|gb|AE016795.2|	117902	C	T	78	17	1	63	62	N	255	N
gi|91983532|gb|AE016795.2|	118259	C	T	72	15	1	63	44	N	241	N
gi|91983532|gb|AE016795.2|	118263	A	C	28	6	0	42	44	M	47	A
gi|91983532|gb|AE016795.2|	118409	A	T	34	17	1	46	62	W	221	A
gi|91983532|gb|AE016795.2|	118442	C	T	14	44	1	63	62	W	135	A
gi|91983532|gb|AE016795.2|	118457	T	C	41	29	1	47	62	Y	161	T
gi|91983532|gb|AE016795.2|	118553	C	T	87	20	0	48	62	N	155	N
gi|91983532|gb|AE016795.2|	118579	A	G	202	67	1	55	62	K	255	T
gi|91983532|gb|AE016795.2|	118667	T	C	46	34	1	46	62	Y	227	T
gi|91983532|gb|AE016795.2|	118875	A	T	100	36	1	63	62	W	185	A
gi|91983532|gb|AE016795.2|	118907	A	C	26	41	1	55	20	M	157	A
gi|91983532|gb|AE016795.2|	118908	C	A	20	43	1	55	26	M	165	C
gi|91983532|gb|AE016795.2|	119072	A	G	75	75	1	63	62	R	255	A
gi|91983532|gb|AE016795.2|	119147	A	G	42	35	1	63	62	R	255	A
gi|91983532|gb|AE016795.2|	119171	A	G	190	54	1	63	62	N	255	N
gi|91983532|gb|AE016795.2|	119273	G	A	135	36	1	63	62	N	255	N
gi|91983532|gb|AE016795.2|	119285	C	T	97	47	1	63	62	Y	255	C
gi|91983532|gb|AE016795.2|	119324	T	C	41	16	1	63	38	Y	236	T
gi|91983532|gb|AE016795.2|	119390	T	C	91	33	1	63	62	Y	215	T
gi|91983532|gb|AE016795.2|	119495	A	G	108	27	1	63	52	N	255	N
gi|91983532|gb|AE016795.2|	119558	A	T	43	13	1	63	28	W	175	A
gi|91983532|gb|AE016795.2|	119582	C	A	205	59	1	63	62	N	255	N
gi|91983532|gb|AE016795.2|	119669	G	A	94	60	1	63	62	R	255	G
gi|91983532|gb|AE016795.2|	119737	G	A	59	47	1	63	62	R	255	G
gi|91983532|gb|AE016795.2|	119782	G	T	95	69	1	63	62	K	255	G
gi|91983532|gb|AE016795.2|	119818	A	G	51	8	1	63	28	N	165	N
gi|91983532|gb|AE016795.2|	120027	C	T	68	25	1	47	62	Y	225	C
gi|91983532|gb|AE016795.2|	120075	G	A	182	64	1	63	62	R	255	G
gi|91983532|gb|AE016795.2|	120125	G	A	32	28	1	63	56	R	176	G
gi|91983532|gb|AE016795.2|	120126	T	G	56	25	1	63	32	R	150	A
gi|91983532|gb|AE016795.2|	120147	C	T	74	26	1	63	62	Y	255	C
gi|91983532|gb|AE016795.2|	120333	A	T	171	70	1	63	62	W	255	A
gi|91983532|gb|AE016795.2|	120408	A	G	38	14	1	63	44	R	255	A
gi|91983532|gb|AE016795.2|	120480	C	T	30	14	1	63	62	Y	118	C
gi|91983532|gb|AE016795.2|	120489	C	T	60	26	1	63	62	Y	255	C
gi|91983532|gb|AE016795.2|	120564	A	G	165	46	1	50	62	N	255	N
gi|91983532|gb|AE016795.2|	120594	C	T	150	80	1	57	62	Y	255	C
gi|91983532|gb|AE016795.2|	120619	T	G	115	46	0	50	62	K	255	T
gi|91983532|gb|AE016795.2|	120687	C	A	41	19	1	63	32	M	255	C
gi|91983532|gb|AE016795.2|	120726	G	A	156	101	1	63	62	R	255	G
gi|91983532|gb|AE016795.2|	120768	G	T	255	147	1	63	62	K	255	G
gi|91983532|gb|AE016795.2|	120801	A	C	106	47	1	63	62	M	255	A
gi|91983532|gb|AE016795.2|	120813	G	A	51	23	0	47	62	R	209	G
gi|91983532|gb|AE016795.2|	120927	C	T	28	7	0	46	48	Y	76	C
gi|91983532|gb|AE016795.2|	120963	T	C	77	28	1	63	62	Y	191	T
gi|91983532|gb|AE016795.2|	121047	G	A	255	130	1	63	62	R	255	G
gi|91983532|gb|AE016795.2|	121074	G	T	159	74	1	51	62	K	255	G
gi|91983532|gb|AE016795.2|	121350	T	C	123	44	1	63	62	Y	255	T
gi|91983532|gb|AE016795.2|	121938	C	A	126	33	1	63	62	N	255	N
gi|91983532|gb|AE016795.2|	122007	A	G	60	54	1	63	62	R	255	A
gi|91983532|gb|AE016795.2|	122064	T	A	103	37	0	49	62	W	255	T
gi|91983532|gb|AE016795.2|	122154	G	A	85	53	1	63	62	R	255	G
gi|91983532|gb|AE016795.2|	122190	A	G	104	46	1	63	62	R	255	A
gi|91983532|gb|AE016795.2|	122214	T	C	69	14	1	63	50	N	152	N
gi|91983532|gb|AE016795.2|	122250	G	A	62	25	1	61	62	W	194	T
gi|91983532|gb|AE016795.2|	122262	C	G	22	24	1	46	48	S	67	C
gi|91983532|gb|AE016795.2|	122298	A	G	66	13	1	63	42	N	172	N
gi|91983532|gb|AE016795.2|	122316	A	G	103	37	1	63	62	R	255	A
gi|91983532|gb|AE016795.2|	122358	G	A	36	108	1	63	62	R	255	G
gi|91983532|gb|AE016795.2|	122388	T	C	48	53	1	51	62	Y	255	T
gi|91983532|gb|AE016795.2|	122748	G	A	68	25	1	57	62	R	255	G
gi|91983532|gb|AE016795.2|	122796	C	T	42	33	1	49	62	Y	221	C
gi|91983532|gb|AE016795.2|	122820	C	T	95	56	1	51	62	Y	255	C
gi|91983532|gb|AE016795.2|	122850	C	T	28	10	1	51	30	W	153	A
gi|91983532|gb|AE016795.2|	122853	G	A	31	7	1	51	28	R	85	G
gi|91983532|gb|AE016795.2|	122877	C	A	135	36	1	63	62	N	255	N
gi|91983532|gb|AE016795.2|	123428	G	A	204	77	1	63	62	R	255	G
gi|91983532|gb|AE016795.2|	123535	C	T	158	90	1	63	62	Y	255	C
gi|91983532|gb|AE016795.2|	123589	A	G	34	21	1	63	32	R	216	A
gi|91983532|gb|AE016795.2|	123592	G	T	32	15	1	63	34	K	46	G
gi|91983532|gb|AE016795.2|	123649	A	G	44	32	1	63	62	R	255	A
gi|91983532|gb|AE016795.2|	123790	C	T	103	37	1	63	62	Y	235	C
gi|91983532|gb|AE016795.2|	123918	A	T	58	102	1	63	62	W	255	A
gi|91983532|gb|AE016795.2|	123948	A	G	253	75	1	63	62	N	255	N
gi|91983532|gb|AE016795.2|	123978	A	G	140	50	1	51	62	R	255	A
gi|91983532|gb|AE016795.2|	124014	G	A	101	41	1	63	62	R	255	G
gi|91983532|gb|AE016795.2|	124047	T	A	96	39	1	63	62	W	255	T
gi|91983532|gb|AE016795.2|	124056	A	G	42	25	1	63	62	R	255	A
gi|91983532|gb|AE016795.2|	124206	G	T	116	62	1	63	62	K	255	G
gi|91983532|gb|AE016795.2|	124310	C	T	213	84	1	63	62	Y	255	C
gi|91983532|gb|AE016795.2|	124434	G	A	109	44	1	58	62	R	255	G
gi|91983532|gb|AE016795.2|	124523	G	A	204	100	1	63	62	R	255	G
gi|91983532|gb|AE016795.2|	124574	A	G	107	43	1	63	62	R	255	A
gi|91983532|gb|AE016795.2|	124754	C	A	167	93	1	63	62	M	255	C
gi|91983532|gb|AE016795.2|	124815	T	G	97	42	1	63	62	S	220	C
gi|91983532|gb|AE016795.2|	124838	G	A	40	31	1	63	62	R	229	G
gi|91983532|gb|AE016795.2|	124887	T	C	78	17	1	63	62	N	255	N
gi|91983532|gb|AE016795.2|	124911	C	A	88	54	1	63	62	M	255	C
gi|91983532|gb|AE016795.2|	124986	C	T	208	93	1	63	62	Y	255	C
gi|91983532|gb|AE016795.2|	125031	G	A	255	165	1	63	62	N	252	N
gi|91983532|gb|AE016795.2|	125067	T	C	64	33	1	63	62	Y	188	T
gi|91983532|gb|AE016795.2|	125111	C	G	59	43	1	63	62	S	255	C
gi|91983532|gb|AE016795.2|	125163	G	A	187	66	1	63	62	R	255	G
gi|91983532|gb|AE016795.2|	125322	T	A	51	8	1	63	28	N	166	N
gi|91983532|gb|AE016795.2|	125362	G	T	65	41	1	50	62	K	255	G
gi|91983532|gb|AE016795.2|	125400	T	G	57	10	1	63	30	N	137	N
gi|91983532|gb|AE016795.2|	125403	G	C	31	7	1	61	42	S	51	G
gi|91983532|gb|AE016795.2|	125424	T	C	43	24	1	49	62	Y	206	T
gi|91983532|gb|AE016795.2|	125595	G	A	179	63	1	63	62	R	255	G
gi|91983532|gb|AE016795.2|	125619	T	C	152	54	1	63	62	Y	255	T
gi|91983532|gb|AE016795.2|	125655	A	C	174	110	1	59	62	M	255	A
gi|91983532|gb|AE016795.2|	125703	G	A	111	62	1	63	62	R	237	G
gi|91983532|gb|AE016795.2|	125751	G	T	51	19	1	63	50	K	255	G
gi|91983532|gb|AE016795.2|	125784	A	G	148	67	1	63	62	R	255	A
gi|91983532|gb|AE016795.2|	125937	G	A	34	11	1	55	38	R	198	G
gi|91983532|gb|AE016795.2|	126036	A	G	67	36	1	63	62	R	255	A
gi|91983532|gb|AE016795.2|	126081	C	T	45	6	0	48	42	N	125	N
gi|91983532|gb|AE016795.2|	126162	G	A	147	80	1	63	62	R	255	G
gi|91983532|gb|AE016795.2|	126184	C	A	44	23	0	48	62	M	255	C
gi|91983532|gb|AE016795.2|	126213	A	G	145	61	1	49	62	R	227	A
gi|91983532|gb|AE016795.2|	126246	C	A	209	102	1	63	62	M	255	C
gi|91983532|gb|AE016795.2|	126300	C	T	33	13	1	63	62	Y	206	C
gi|91983532|gb|AE016795.2|	126306	T	A	66	13	1	63	62	N	231	N
gi|91983532|gb|AE016795.2|	126360	C	T	182	79	1	63	62	Y	255	C
gi|91983532|gb|AE016795.2|	126378	G	A	42	5	1	58	28	N	90	N
gi|91983532|gb|AE016795.2|	126381	A	G	28	6	1	58	42	R	58	A
gi|91983532|gb|AE016795.2|	126411	G	A	144	39	1	63	62	N	190	N
gi|91983532|gb|AE016795.2|	126450	G	A	209	92	1	63	62	R	255	G
gi|91983532|gb|AE016795.2|	126474	C	G	30	12	0	47	60	S	139	C
gi|91983532|gb|AE016795.2|	126485	G	A	156	52	1	63	62	M	255	C
gi|91983532|gb|AE016795.2|	126546	T	A	60	22	1	49	62	W	255	T
gi|91983532|gb|AE016795.2|	126567	A	G	53	23	1	48	62	R	255	A
gi|91983532|gb|AE016795.2|	126615	A	T	69	14	1	63	60	N	255	N
gi|91983532|gb|AE016795.2|	126621	C	T	30	16	1	63	50	Y	151	C
gi|91983532|gb|AE016795.2|	126744	T	C	104	44	1	63	62	Y	204	T
gi|91983532|gb|AE016795.2|	126804	G	T	66	13	1	63	32	N	255	N
gi|91983532|gb|AE016795.2|	126822	G	A	38	22	1	63	42	R	173	G
gi|91983532|gb|AE016795.2|	126867	C	T	30	6	1	63	44	Y	141	C
gi|91983532|gb|AE016795.2|	126876	C	T	30	14	1	48	24	Y	173	C
gi|91983532|gb|AE016795.2|	126960	T	A	192	71	1	63	62	R	255	G
gi|91983532|gb|AE016795.2|	126981	C	T	126	33	0	51	62	N	255	N
gi|91983532|gb|AE016795.2|	127002	A	G	24	32	1	63	62	R	124	A
gi|91983532|gb|AE016795.2|	127101	G	A	32	17	1	55	62	R	173	G
gi|91983532|gb|AE016795.2|	127233	A	G	63	12	1	63	42	N	255	N
gi|91983532|gb|AE016795.2|	127278	A	G	29	5	0	44	42	R	56	A
gi|91983532|gb|AE016795.2|	127317	A	G	71	34	1	63	62	R	255	A
gi|91983532|gb|AE016795.2|	127392	G	C	103	37	1	63	62	S	255	G
gi|91983532|gb|AE016795.2|	127413	A	G	44	15	1	61	40	S	106	C
gi|91983532|gb|AE016795.2|	127507	G	C	85	31	1	50	62	S	207	G
gi|91983532|gb|AE016795.2|	127582	G	A	150	41	1	63	62	N	255	N
gi|91983532|gb|AE016795.2|	127686	G	T	108	112	1	63	62	K	255	G
gi|91983532|gb|AE016795.2|	128025	T	C	157	112	1	63	62	Y	255	T
gi|91983532|gb|AE016795.2|	128085	A	G	195	96	1	63	62	R	255	A
gi|91983532|gb|AE016795.2|	128199	T	C	34	19	1	44	62	Y	155	T
gi|91983532|gb|AE016795.2|	128274	G	T	31	9	1	63	24	K	175	G
gi|91983532|gb|AE016795.2|	128319	C	T	213	80	1	63	62	Y	255	C
gi|91983532|gb|AE016795.2|	128352	A	G	159	71	1	63	62	R	255	A
gi|91983532|gb|AE016795.2|	128409	C	A	69	14	1	63	50	N	219	N
gi|91983532|gb|AE016795.2|	128472	T	C	137	49	0	50	62	Y	255	T
gi|91983532|gb|AE016795.2|	128490	T	C	114	50	0	51	62	Y	255	T
gi|91983532|gb|AE016795.2|	128535	A	G	187	66	1	63	62	R	255	A
gi|91983532|gb|AE016795.2|	128634	G	A	255	98	1	63	62	M	255	C
gi|91983532|gb|AE016795.2|	128667	A	G	63	27	1	61	62	R	148	A
gi|91983532|gb|AE016795.2|	128679	A	C	165	60	1	63	62	M	255	A
gi|91983532|gb|AE016795.2|	128712	T	C	39	46	1	63	56	Y	213	T
gi|91983532|gb|AE016795.2|	128830	T	C	84	25	1	63	48	Y	255	T
gi|91983532|gb|AE016795.2|	128902	C	T	138	73	1	61	62	Y	255	C
gi|91983532|gb|AE016795.2|	128958	A	G	91	45	1	63	62	R	255	A
gi|91983532|gb|AE016795.2|	128992	A	C	255	153	1	63	62	M	255	A
gi|91983532|gb|AE016795.2|	129031	C	T	143	65	1	63	62	Y	255	C
gi|91983532|gb|AE016795.2|	129046	G	A	28	6	0	42	38	R	31	G
gi|91983532|gb|AE016795.2|	129079	T	C	147	40	1	51	62	N	255	N
gi|91983532|gb|AE016795.2|	129097	T	A	56	62	1	63	62	W	255	T
gi|91983532|gb|AE016795.2|	129182	T	A	39	18	1	63	56	W	216	T
gi|91983532|gb|AE016795.2|	129265	A	C	180	78	1	63	62	S	255	G
gi|91983532|gb|AE016795.2|	129334	T	C	138	47	1	63	62	M	255	A
gi|91983532|gb|AE016795.2|	129400	C	A	255	116	1	63	62	W	255	T
gi|91983532|gb|AE016795.2|	129596	A	G	63	31	1	47	62	R	215	A
gi|91983532|gb|AE016795.2|	129805	T	C	255	109	1	63	62	S	255	G
gi|91983532|gb|AE016795.2|	129850	C	G	40	15	1	63	32	S	255	C
gi|91983532|gb|AE016795.2|	129895	T	C	65	63	1	63	62	Y	255	T
gi|91983532|gb|AE016795.2|	129925	A	C	101	90	1	63	62	M	255	A
gi|91983532|gb|AE016795.2|	130006	C	T	54	9	0	50	54	N	174	N
gi|91983532|gb|AE016795.2|	130030	G	A	35	12	1	63	50	R	198	G
gi|91983532|gb|AE016795.2|	130093	C	T	94	116	1	63	62	Y	255	C
gi|91983532|gb|AE016795.2|	130123	C	T	97	36	1	63	62	W	255	A
gi|91983532|gb|AE016795.2|	130132	T	C	30	15	0	48	52	Y	136	T
gi|91983532|gb|AE016795.2|	130141	G	T	100	44	1	63	62	K	255	G
gi|91983532|gb|AE016795.2|	130177	G	A	161	57	1	63	62	R	255	G
gi|91983532|gb|AE016795.2|	130196	G	A	39	58	1	63	62	R	255	G
gi|91983532|gb|AE016795.2|	130234	C	T	63	23	1	63	54	Y	255	C
gi|91983532|gb|AE016795.2|	130273	A	G	114	29	1	63	62	N	255	N
gi|91983532|gb|AE016795.2|	130369	T	C	59	29	1	63	62	S	255	G
gi|91983532|gb|AE016795.2|	130403	T	A	91	92	1	63	62	W	255	T
gi|91983532|gb|AE016795.2|	130429	C	T	255	133	1	63	62	Y	255	C
gi|91983532|gb|AE016795.2|	130462	C	A	79	57	1	63	62	M	255	C
gi|91983532|gb|AE016795.2|	130474	T	A	163	72	1	63	62	W	255	T
gi|91983532|gb|AE016795.2|	130525	A	G	129	51	0	50	62	R	255	A
gi|91983532|gb|AE016795.2|	130639	C	T	227	85	1	63	62	Y	255	C
gi|91983532|gb|AE016795.2|	130741	T	G	255	159	1	63	62	K	255	T
gi|91983532|gb|AE016795.2|	130786	G	A	171	103	1	63	62	R	255	G
gi|91983532|gb|AE016795.2|	130861	A	G	239	156	1	63	62	R	255	A
gi|91983532|gb|AE016795.2|	130895	G	A	158	56	1	63	62	R	255	G
gi|91983532|gb|AE016795.2|	130912	A	C	26	19	1	63	32	Y	64	T
gi|91983532|gb|AE016795.2|	130942	A	G	48	82	1	63	62	R	255	A
gi|91983532|gb|AE016795.2|	130972	A	G	35	14	1	63	60	R	255	A
gi|91983532|gb|AE016795.2|	131002	A	G	193	68	1	63	62	R	255	A
gi|91983532|gb|AE016795.2|	131074	A	T	156	52	0	51	62	K	255	G
gi|91983532|gb|AE016795.2|	131107	C	T	54	20	1	63	62	Y	255	C
gi|91983532|gb|AE016795.2|	131146	A	G	60	22	1	47	62	R	255	A
gi|91983532|gb|AE016795.2|	131194	G	A	202	58	1	58	62	N	255	N
gi|91983532|gb|AE016795.2|	131227	C	A	132	52	1	63	62	M	255	C
gi|91983532|gb|AE016795.2|	131257	A	G	30	10	0	48	54	R	38	A
gi|91983532|gb|AE016795.2|	131281	C	T	98	44	0	50	62	Y	255	C
gi|91983532|gb|AE016795.2|	131335	T	C	31	7	0	47	48	Y	117	T
gi|91983532|gb|AE016795.2|	131374	A	G	60	22	1	63	62	R	255	A
gi|91983532|gb|AE016795.2|	131470	G	A	54	9	1	51	54	N	171	N
gi|91983532|gb|AE016795.2|	131497	C	T	30	10	1	63	54	Y	170	C
gi|91983532|gb|AE016795.2|	131527	T	C	66	13	0	49	62	N	221	N
gi|91983532|gb|AE016795.2|	131569	A	G	44	20	1	63	62	R	255	A
gi|91983532|gb|AE016795.2|	131605	G	A	71	36	1	48	62	R	255	G
gi|91983532|gb|AE016795.2|	131647	A	G	61	41	1	63	62	R	255	A
gi|91983532|gb|AE016795.2|	131701	A	G	66	35	1	63	62	R	255	A
gi|91983532|gb|AE016795.2|	131770	G	A	32	8	0	46	50	R	90	G
gi|91983532|gb|AE016795.2|	131857	C	T	22	11	1	63	34	Y	160	C
gi|91983532|gb|AE016795.2|	131888	G	A	48	7	1	63	44	N	164	N
gi|91983532|gb|AE016795.2|	132004	A	G	29	5	1	49	42	R	67	A
gi|91983532|gb|AE016795.2|	132046	A	C	33	12	1	63	32	M	201	A
gi|91983532|gb|AE016795.2|	132089	T	A	44	40	1	63	62	W	255	T
gi|91983532|gb|AE016795.2|	132112	A	T	31	7	1	48	48	W	126	A
gi|91983532|gb|AE016795.2|	132143	A	G	69	44	1	63	62	R	255	A
gi|91983532|gb|AE016795.2|	132218	A	G	200	113	1	63	62	R	255	A
gi|91983532|gb|AE016795.2|	132242	A	G	23	19	0	49	62	R	159	A
gi|91983532|gb|AE016795.2|	132254	T	C	42	36	1	63	62	Y	255	T
gi|91983532|gb|AE016795.2|	132310	G	A	102	25	1	63	62	N	255	N
gi|91983532|gb|AE016795.2|	132319	G	A	37	17	1	63	62	R	230	G
gi|91983532|gb|AE016795.2|	132383	C	G	117	51	1	63	62	S	255	C
gi|91983532|gb|AE016795.2|	132391	A	G	67	32	1	63	62	R	255	A
gi|91983532|gb|AE016795.2|	132445	A	T	71	58	1	63	62	W	255	A
gi|91983532|gb|AE016795.2|	132484	T	A	46	20	1	63	38	W	225	T
gi|91983532|gb|AE016795.2|	132547	G	T	104	46	1	63	62	K	255	G
gi|91983532|gb|AE016795.2|	132613	A	G	255	125	1	63	62	R	255	A
gi|91983532|gb|AE016795.2|	132670	C	T	255	122	1	63	62	Y	255	C
gi|91983532|gb|AE016795.2|	132712	A	G	202	107	1	63	62	R	255	A
gi|91983532|gb|AE016795.2|	132841	G	C	69	14	0	46	62	N	178	N
gi|91983532|gb|AE016795.2|	132868	G	A	208	60	0	52	62	N	255	N
gi|91983532|gb|AE016795.2|	132958	G	A	223	78	1	63	62	R	255	G
gi|91983532|gb|AE016795.2|	132979	A	G	209	84	1	63	62	R	255	A
gi|91983532|gb|AE016795.2|	133018	A	T	104	42	1	63	62	W	255	A
gi|91983532|gb|AE016795.2|	133054	G	A	255	108	1	63	62	R	255	G
gi|91983532|gb|AE016795.2|	133107	A	G	48	41	1	63	62	R	214	A
gi|91983532|gb|AE016795.2|	133117	A	G	25	18	1	48	62	R	51	A
gi|91983532|gb|AE016795.2|	133123	C	A	41	33	1	63	62	M	255	C
gi|91983532|gb|AE016795.2|	133183	A	G	50	84	1	63	62	R	255	A
gi|91983532|gb|AE016795.2|	133254	A	G	88	57	1	50	62	R	255	A
gi|91983532|gb|AE016795.2|	133306	A	T	69	14	1	63	62	N	225	N
gi|91983532|gb|AE016795.2|	133315	G	A	43	16	1	51	48	R	225	G
gi|91983532|gb|AE016795.2|	133360	G	A	38	20	1	48	62	R	211	G
gi|91983532|gb|AE016795.2|	133390	C	T	78	33	0	50	62	Y	199	C
gi|91983532|gb|AE016795.2|	133489	G	A	96	39	1	51	62	R	255	G
gi|91983532|gb|AE016795.2|	133504	A	T	30	6	1	41	44	W	51	A
gi|91983532|gb|AE016795.2|	133519	A	G	66	13	0	49	62	N	229	N
gi|91983532|gb|AE016795.2|	133540	T	G	229	129	1	63	62	K	255	T
gi|91983532|gb|AE016795.2|	133612	A	G	41	16	1	63	28	S	229	C
gi|91983532|gb|AE016795.2|	133645	A	G	170	74	1	53	62	R	255	A
gi|91983532|gb|AE016795.2|	133675	G	C	255	154	1	63	62	S	255	G
gi|91983532|gb|AE016795.2|	133732	G	A	31	21	1	63	26	R	199	G
gi|91983532|gb|AE016795.2|	133747	G	A	68	29	1	63	62	R	255	G
gi|91983532|gb|AE016795.2|	133780	G	A	229	67	1	63	62	N	255	N
gi|91983532|gb|AE016795.2|	133807	T	C	105	42	1	55	62	Y	255	T
gi|91983532|gb|AE016795.2|	133882	C	A	20	9	0	48	42	M	43	C
gi|91983532|gb|AE016795.2|	133891	A	T	61	36	1	63	62	W	255	A
gi|91983532|gb|AE016795.2|	133924	G	A	187	66	1	63	62	R	255	G
gi|91983532|gb|AE016795.2|	133975	C	T	19	16	1	63	36	K	169	G
gi|91983532|gb|AE016795.2|	134026	A	G	187	61	1	63	62	S	255	C
gi|91983532|gb|AE016795.2|	134077	A	G	118	54	1	63	62	R	255	A
gi|91983532|gb|AE016795.2|	134134	A	G	54	29	1	63	28	R	255	A
gi|91983532|gb|AE016795.2|	134194	A	G	158	56	1	63	62	R	255	A
gi|91983532|gb|AE016795.2|	134230	C	T	48	7	0	42	44	N	83	N
gi|91983532|gb|AE016795.2|	134251	G	A	30	13	0	49	60	R	173	G
gi|91983532|gb|AE016795.2|	134272	G	A	32	8	1	53	36	R	104	G
gi|91983532|gb|AE016795.2|	134275	C	G	91	33	1	63	32	R	255	A
gi|91983532|gb|AE016795.2|	134320	A	G	62	83	1	61	62	R	255	A
gi|91983532|gb|AE016795.2|	134353	A	G	255	152	1	63	62	R	255	A
gi|91983532|gb|AE016795.2|	134386	A	G	78	17	1	63	60	N	255	N
gi|91983532|gb|AE016795.2|	134524	A	G	85	57	1	63	62	R	255	A
gi|91983532|gb|AE016795.2|	134628	T	C	120	31	1	63	62	N	255	N
gi|91983532|gb|AE016795.2|	134694	G	A	250	74	1	63	62	N	255	N
gi|91983532|gb|AE016795.2|	134740	A	G	47	21	1	63	40	R	234	A
gi|91983532|gb|AE016795.2|	134746	C	A	28	15	1	48	40	M	121	C
gi|91983532|gb|AE016795.2|	134822	A	G	76	32	0	51	62	R	204	A
gi|91983532|gb|AE016795.2|	134903	A	T	59	33	1	63	62	W	255	A
gi|91983532|gb|AE016795.2|	135145	G	T	33	10	1	63	50	K	194	G
gi|91983532|gb|AE016795.2|	135247	G	A	81	34	1	63	62	R	209	G
gi|91983532|gb|AE016795.2|	135417	G	T	26	6	0	42	44	Y	52	C
gi|91983532|gb|AE016795.2|	135557	C	G	153	42	1	63	62	N	255	N
gi|91983532|gb|AE016795.2|	135609	A	G	74	35	1	63	62	R	255	A
gi|91983532|gb|AE016795.2|	135639	G	A	28	6	0	46	26	R	30	G
gi|91983532|gb|AE016795.2|	135678	G	A	45	6	0	44	44	N	44	N
gi|91983532|gb|AE016795.2|	135693	A	G	39	27	1	57	60	R	202	A
gi|91983532|gb|AE016795.2|	135732	C	G	55	24	1	63	60	S	255	C
gi|91983532|gb|AE016795.2|	135779	G	T	63	12	1	63	42	N	255	N
gi|91983532|gb|AE016795.2|	135987	T	C	105	26	0	52	62	N	255	N
gi|91983532|gb|AE016795.2|	135999	T	C	37	16	1	63	28	S	172	G
gi|91983532|gb|AE016795.2|	136068	A	G	135	48	0	52	62	R	255	A
gi|91983532|gb|AE016795.2|	136093	G	A	54	20	1	50	62	R	255	G
gi|91983532|gb|AE016795.2|	136185	A	G	64	29	1	63	62	R	255	A
gi|91983532|gb|AE016795.2|	136218	G	A	183	71	1	63	62	M	255	C
gi|91983532|gb|AE016795.2|	136290	T	C	35	22	1	63	62	Y	255	T
gi|91983532|gb|AE016795.2|	136314	G	A	29	5	0	44	30	R	35	G
gi|91983532|gb|AE016795.2|	136325	C	T	30	6	0	44	42	Y	80	C
gi|91983532|gb|AE016795.2|	136348	C	A	31	7	0	42	48	M	44	C
gi|91983532|gb|AE016795.2|	136401	A	G	74	27	0	52	62	R	255	A
gi|91983532|gb|AE016795.2|	136421	G	A	226	79	1	63	62	R	255	G
gi|91983532|gb|AE016795.2|	136454	G	A	134	57	1	63	62	R	255	G
gi|91983532|gb|AE016795.2|	136497	T	C	62	42	1	63	62	Y	255	T
gi|91983532|gb|AE016795.2|	136527	T	C	206	91	1	63	62	Y	255	T
gi|91983532|gb|AE016795.2|	136602	A	G	217	113	1	63	62	R	255	A
gi|91983532|gb|AE016795.2|	136647	C	T	174	123	1	63	62	Y	255	C
gi|91983532|gb|AE016795.2|	136680	C	T	138	37	1	63	62	N	255	N
gi|91983532|gb|AE016795.2|	136764	T	C	90	21	1	63	62	N	255	N
gi|91983532|gb|AE016795.2|	136838	G	A	235	69	1	63	62	N	255	N
gi|91983532|gb|AE016795.2|	136859	G	A	187	53	1	63	62	N	255	N
gi|91983532|gb|AE016795.2|	136899	T	A	255	119	1	63	62	W	255	T
gi|91983532|gb|AE016795.2|	136986	A	G	37	22	1	63	62	R	255	A
gi|91983532|gb|AE016795.2|	137013	C	T	54	20	0	50	62	Y	255	C
gi|91983532|gb|AE016795.2|	137036	T	C	45	26	1	63	60	Y	255	T
gi|91983532|gb|AE016795.2|	137132	G	A	73	31	1	63	62	R	203	G
gi|91983532|gb|AE016795.2|	137232	A	G	87	20	0	50	62	N	255	N
gi|91983532|gb|AE016795.2|	137283	A	G	84	19	0	49	62	N	171	N
gi|91983532|gb|AE016795.2|	137310	G	A	39	18	0	48	62	R	243	G
gi|91983532|gb|AE016795.2|	137324	C	T	29	8	1	49	32	Y	66	C
gi|91983532|gb|AE016795.2|	137327	A	G	32	16	1	63	28	R	136	A
gi|91983532|gb|AE016795.2|	137448	A	G	103	37	1	63	62	R	255	A
gi|91983532|gb|AE016795.2|	137463	A	G	128	45	1	58	62	R	255	A
gi|91983532|gb|AE016795.2|	137501	C	T	96	39	1	63	62	Y	255	C
gi|91983532|gb|AE016795.2|	137517	G	A	40	24	1	63	62	R	255	G
gi|91983532|gb|AE016795.2|	137544	C	A	54	9	0	50	54	N	104	N
gi|91983532|gb|AE016795.2|	137637	G	A	73	31	1	63	62	R	255	G
gi|91983532|gb|AE016795.2|	137652	A	G	48	7	0	42	44	N	105	N
gi|91983532|gb|AE016795.2|	137673	T	G	138	68	1	63	62	K	255	T
gi|91983532|gb|AE016795.2|	137736	T	C	196	56	1	63	62	N	255	N
gi|91983532|gb|AE016795.2|	137778	T	A	34	15	1	53	62	W	235	T
gi|91983532|gb|AE016795.2|	137786	G	A	48	7	0	48	48	N	144	N
gi|91983532|gb|AE016795.2|	137814	G	T	66	13	0	51	62	N	248	N
gi|91983532|gb|AE016795.2|	137846	C	T	24	15	1	52	54	Y	140	C
gi|91983532|gb|AE016795.2|	137955	A	G	70	44	1	63	62	R	251	A
gi|91983532|gb|AE016795.2|	138063	A	G	117	88	1	63	62	R	255	A
gi|91983532|gb|AE016795.2|	138086	A	G	115	42	1	63	62	R	235	A
gi|91983532|gb|AE016795.2|	138132	C	G	219	77	1	63	62	S	255	C
gi|91983532|gb|AE016795.2|	138157	G	T	74	76	1	63	62	K	255	G
gi|91983532|gb|AE016795.2|	138189	C	T	132	64	1	63	62	Y	255	C
gi|91983532|gb|AE016795.2|	138240	C	T	133	52	1	63	62	Y	255	C
gi|91983532|gb|AE016795.2|	138330	C	G	255	95	1	63	62	N	255	N
gi|91983532|gb|AE016795.2|	138381	G	A	211	74	1	63	62	R	255	G
gi|91983532|gb|AE016795.2|	138426	G	A	33	13	0	48	62	R	183	G
gi|91983532|gb|AE016795.2|	138449	G	T	181	60	1	63	62	W	255	A
gi|91983532|gb|AE016795.2|	138486	G	A	118	37	1	63	62	R	255	G
gi|91983532|gb|AE016795.2|	138513	G	A	52	42	1	61	62	R	255	G
gi|91983532|gb|AE016795.2|	138579	G	A	164	58	1	51	62	R	255	G
gi|91983532|gb|AE016795.2|	138615	T	C	30	13	1	63	30	Y	105	T
gi|91983532|gb|AE016795.2|	138618	G	A	30	10	1	63	30	R	172	G
gi|91983532|gb|AE016795.2|	138711	C	T	38	37	1	63	62	Y	255	C
gi|91983532|gb|AE016795.2|	138727	T	A	120	52	1	63	62	W	255	T
gi|91983532|gb|AE016795.2|	138765	G	A	255	120	1	63	62	R	255	G
gi|91983532|gb|AE016795.2|	138843	G	A	164	58	1	63	62	R	255	G
gi|91983532|gb|AE016795.2|	138936	A	T	118	100	1	63	62	W	255	A
gi|91983532|gb|AE016795.2|	139064	G	T	64	21	1	48	62	Y	149	C
gi|91983532|gb|AE016795.2|	139098	T	C	29	9	1	42	48	Y	48	T
gi|91983532|gb|AE016795.2|	139241	G	A	72	15	1	47	62	N	211	N
gi|91983532|gb|AE016795.2|	139275	A	G	255	100	1	63	62	S	255	C
gi|91983532|gb|AE016795.2|	139350	A	G	227	85	1	63	62	R	255	A
gi|91983532|gb|AE016795.2|	139386	C	T	52	64	1	63	62	Y	251	C
gi|91983532|gb|AE016795.2|	139415	G	T	106	54	1	63	62	K	255	G
gi|91983532|gb|AE016795.2|	139458	C	T	255	121	1	63	62	N	255	N
gi|91983532|gb|AE016795.2|	139553	T	G	32	15	1	63	40	K	141	T
gi|91983532|gb|AE016795.2|	139749	T	A	255	116	1	63	62	W	255	T
gi|91983532|gb|AE016795.2|	140129	G	C	134	72	1	63	62	S	255	G
gi|91983532|gb|AE016795.2|	140207	C	T	35	17	1	63	62	Y	234	C
gi|91983532|gb|AE016795.2|	140216	T	C	38	30	1	63	62	Y	255	T
gi|91983532|gb|AE016795.2|	140312	C	T	179	101	1	63	62	Y	255	C
gi|91983532|gb|AE016795.2|	140399	C	G	200	76	1	63	62	S	255	C
gi|91983532|gb|AE016795.2|	140426	A	C	66	13	0	43	62	N	183	N
gi|91983532|gb|AE016795.2|	140443	C	A	152	54	1	63	62	M	255	C
gi|91983532|gb|AE016795.2|	140510	G	A	34	14	1	63	32	R	245	G
gi|91983532|gb|AE016795.2|	140513	A	C	33	12	1	63	34	M	146	A
gi|91983532|gb|AE016795.2|	140630	A	G	67	20	1	55	42	K	255	T
gi|91983532|gb|AE016795.2|	140645	G	T	36	29	1	63	56	K	183	G
gi|91983532|gb|AE016795.2|	140703	G	A	59	29	1	49	38	R	255	G
gi|91983532|gb|AE016795.2|	140747	C	T	36	40	1	63	36	Y	228	C
gi|91983532|gb|AE016795.2|	140754	G	T	60	54	1	63	62	K	255	G
gi|91983532|gb|AE016795.2|	140838	G	C	140	194	1	63	62	S	255	G
gi|91983532|gb|AE016795.2|	140970	T	C	33	19	1	63	62	Y	103	T
gi|91983532|gb|AE016795.2|	141012	A	G	31	19	1	58	40	R	99	A
gi|91983532|gb|AE016795.2|	141015	G	A	40	20	1	63	30	R	255	G
gi|91983532|gb|AE016795.2|	141108	G	A	51	58	1	63	62	R	255	G
gi|91983532|gb|AE016795.2|	141192	T	C	57	103	1	57	62	Y	255	T
gi|91983532|gb|AE016795.2|	141213	C	T	184	70	1	55	62	Y	255	C
gi|91983532|gb|AE016795.2|	141243	C	T	135	36	1	63	62	N	255	N
gi|91983532|gb|AE016795.2|	141258	G	C	114	29	1	55	62	N	255	N
gi|91983532|gb|AE016795.2|	141312	A	T	35	10	1	63	22	W	130	A
gi|91983532|gb|AE016795.2|	141342	G	A	33	16	1	49	62	R	117	G
gi|91983532|gb|AE016795.2|	141382	C	T	39	18	1	63	58	Y	170	C
gi|91983532|gb|AE016795.2|	141394	C	T	96	23	1	55	62	N	255	N
gi|91983532|gb|AE016795.2|	141423	A	G	255	78	1	63	62	N	255	N
gi|91983532|gb|AE016795.2|	141453	C	G	93	38	1	61	62	S	255	C
gi|91983532|gb|AE016795.2|	141468	C	T	41	33	1	63	62	Y	185	C
gi|91983532|gb|AE016795.2|	141516	T	C	60	22	1	63	62	Y	227	T
gi|91983532|gb|AE016795.2|	141525	T	G	199	57	1	63	62	N	255	N
gi|91983532|gb|AE016795.2|	141558	G	A	255	153	1	63	62	R	255	G
gi|91983532|gb|AE016795.2|	141588	G	A	29	7	1	63	38	R	89	G
gi|91983532|gb|AE016795.2|	141597	C	A	32	8	1	48	24	M	140	C
gi|91983532|gb|AE016795.2|	141648	G	A	53	34	1	63	62	R	255	G
gi|91983532|gb|AE016795.2|	141682	C	T	54	9	1	61	54	N	162	N
gi|91983532|gb|AE016795.2|	141761	G	A	165	46	1	63	62	N	255	N
gi|91983532|gb|AE016795.2|	141779	T	G	30	6	0	50	44	K	101	T
gi|91983532|gb|AE016795.2|	141797	G	A	122	53	1	63	62	R	255	G
gi|91983532|gb|AE016795.2|	141830	C	T	35	20	1	63	62	Y	255	C
gi|91983532|gb|AE016795.2|	141845	C	T	32	15	1	63	28	Y	212	C
gi|91983532|gb|AE016795.2|	141941	G	A	30	6	0	42	26	R	89	G
gi|91983532|gb|AE016795.2|	141974	T	C	141	38	1	63	62	N	241	N
gi|91983532|gb|AE016795.2|	141989	T	C	211	61	1	63	62	N	255	N
gi|91983532|gb|AE016795.2|	142040	T	C	193	98	1	63	62	Y	255	T
gi|91983532|gb|AE016795.2|	142076	A	G	199	114	1	63	62	R	255	A
gi|91983532|gb|AE016795.2|	142154	T	A	44	20	1	63	56	W	255	T
gi|91983532|gb|AE016795.2|	142190	G	A	255	130	1	63	62	R	255	G
gi|91983532|gb|AE016795.2|	142238	G	A	77	36	1	63	62	R	255	G
gi|91983532|gb|AE016795.2|	142244	A	G	28	6	1	44	44	R	55	A
gi|91983532|gb|AE016795.2|	142253	C	A	97	44	1	63	62	M	255	C
gi|91983532|gb|AE016795.2|	142304	A	G	255	79	1	63	62	N	255	N
gi|91983532|gb|AE016795.2|	142556	T	C	72	34	1	51	62	Y	255	T
gi|91983532|gb|AE016795.2|	142574	C	T	63	23	1	61	62	Y	255	C
gi|91983532|gb|AE016795.2|	142639	T	A	255	146	1	63	62	M	255	C
gi|91983532|gb|AE016795.2|	142723	A	G	39	29	1	63	30	R	172	A
gi|91983532|gb|AE016795.2|	142726	A	G	30	16	1	63	24	R	117	A
gi|91983532|gb|AE016795.2|	142738	G	A	65	28	1	50	62	R	255	G
gi|91983532|gb|AE016795.2|	142765	A	C	32	9	0	49	50	M	160	A
gi|91983532|gb|AE016795.2|	143023	T	C	110	34	0	51	62	Y	255	T
gi|91983532|gb|AE016795.2|	143046	C	T	255	101	1	63	62	Y	255	C
gi|91983532|gb|AE016795.2|	143101	A	T	31	10	1	63	22	W	104	A
gi|91983532|gb|AE016795.2|	143107	G	A	36	13	1	63	26	R	199	G
gi|91983532|gb|AE016795.2|	143167	A	G	36	10	1	63	28	S	134	C
gi|91983532|gb|AE016795.2|	143170	A	G	28	6	1	45	34	R	70	A
gi|91983532|gb|AE016795.2|	143213	T	C	232	87	1	63	62	Y	255	T
gi|91983532|gb|AE016795.2|	143248	C	A	170	60	1	63	62	M	255	C
gi|91983532|gb|AE016795.2|	143332	A	G	241	95	1	57	62	R	255	A
gi|91983532|gb|AE016795.2|	143362	T	A	226	66	0	52	62	N	255	N
gi|91983532|gb|AE016795.2|	143401	A	C	99	94	1	63	62	M	255	A
gi|91983532|gb|AE016795.2|	143425	A	G	180	100	1	63	62	R	255	A
gi|91983532|gb|AE016795.2|	143536	T	A	74	23	1	63	54	R	255	G
gi|91983532|gb|AE016795.2|	143569	T	C	148	78	1	63	62	Y	255	T
gi|91983532|gb|AE016795.2|	143608	A	G	102	39	1	63	62	R	255	A
gi|91983532|gb|AE016795.2|	143620	G	A	63	29	1	52	62	M	159	C
gi|91983532|gb|AE016795.2|	143659	C	A	255	77	1	63	62	N	199	N
gi|91983532|gb|AE016795.2|	143986	A	G	255	121	1	63	62	R	255	A
gi|91983532|gb|AE016795.2|	144044	G	A	255	101	1	63	62	R	255	G
gi|91983532|gb|AE016795.2|	144068	A	G	202	100	1	63	62	R	255	A
gi|91983532|gb|AE016795.2|	144185	A	T	60	11	0	45	54	N	90	N
gi|91983532|gb|AE016795.2|	144218	C	G	31	7	0	47	24	S	114	C
gi|91983532|gb|AE016795.2|	144233	G	A	106	38	1	63	62	R	155	G
gi|91983532|gb|AE016795.2|	144296	A	G	203	90	1	63	62	R	255	A
gi|91983532|gb|AE016795.2|	144326	G	A	244	91	1	63	62	R	255	G
gi|91983532|gb|AE016795.2|	144356	A	G	31	35	1	63	62	R	120	A
gi|91983532|gb|AE016795.2|	144431	A	G	43	59	1	63	62	R	255	A
gi|91983532|gb|AE016795.2|	144566	A	G	84	19	1	63	54	N	234	N
gi|91983532|gb|AE016795.2|	144839	A	G	37	17	1	63	60	R	245	A
gi|91983532|gb|AE016795.2|	144875	T	A	47	47	1	63	62	W	255	T
gi|91983532|gb|AE016795.2|	144901	C	G	43	16	0	46	62	S	171	C
gi|91983532|gb|AE016795.2|	144911	C	T	89	48	1	58	62	Y	255	C
gi|91983532|gb|AE016795.2|	144941	A	T	53	37	1	55	62	W	255	A
gi|91983532|gb|AE016795.2|	144974	C	A	38	24	1	63	62	M	62	C
gi|91983532|gb|AE016795.2|	144980	C	T	26	11	1	47	28	K	88	G
gi|91983532|gb|AE016795.2|	145013	C	G	39	18	1	49	36	S	165	C
gi|91983532|gb|AE016795.2|	145076	T	C	255	161	1	63	62	Y	255	T
gi|91983532|gb|AE016795.2|	145139	T	C	64	74	1	63	62	Y	195	T
gi|91983532|gb|AE016795.2|	145287	G	A	252	99	1	63	62	R	255	G
gi|91983532|gb|AE016795.2|	145308	C	T	135	82	1	63	62	Y	255	C
gi|91983532|gb|AE016795.2|	145356	A	T	255	140	1	63	62	W	255	A
gi|91983532|gb|AE016795.2|	145398	C	T	4	12	1	49	46	K	108	G
gi|91983532|gb|AE016795.2|	145470	T	C	76	64	1	63	62	Y	255	T
gi|91983532|gb|AE016795.2|	145479	G	A	40	53	1	63	62	R	255	G
gi|91983532|gb|AE016795.2|	145518	C	T	255	117	1	63	62	Y	255	C
gi|91983532|gb|AE016795.2|	145557	T	C	32	8	1	48	26	Y	90	T
gi|91983532|gb|AE016795.2|	145591	G	A	87	102	1	63	62	R	255	G
gi|91983532|gb|AE016795.2|	145623	G	T	38	52	1	63	62	K	255	G
gi|91983532|gb|AE016795.2|	145677	G	A	105	69	1	63	62	R	255	G
gi|91983532|gb|AE016795.2|	145695	A	T	255	89	1	63	62	W	255	A
gi|91983532|gb|AE016795.2|	145815	G	A	155	59	1	63	62	R	255	G
gi|91983532|gb|AE016795.2|	145848	A	G	73	31	1	51	62	R	255	A
gi|91983532|gb|AE016795.2|	145911	T	C	234	118	1	63	62	Y	255	T
gi|91983532|gb|AE016795.2|	145974	T	C	78	67	1	63	62	Y	255	T
gi|91983532|gb|AE016795.2|	146019	A	G	255	124	1	63	62	S	255	C
gi|91983532|gb|AE016795.2|	146112	C	A	240	105	1	63	62	M	255	C
gi|91983532|gb|AE016795.2|	146169	A	T	176	72	1	63	62	W	255	A
gi|91983532|gb|AE016795.2|	146214	T	C	126	54	1	63	62	Y	255	T
gi|91983532|gb|AE016795.2|	146244	C	A	202	86	1	63	62	M	255	C
gi|91983532|gb|AE016795.2|	146292	G	A	86	46	1	63	62	R	255	G
gi|91983532|gb|AE016795.2|	146389	C	T	93	22	1	63	60	N	255	N
gi|91983532|gb|AE016795.2|	146454	A	G	34	14	0	45	52	R	129	A
gi|91983532|gb|AE016795.2|	146487	G	A	255	134	1	63	62	R	255	G
gi|91983532|gb|AE016795.2|	146529	A	G	94	52	1	63	62	R	255	A
gi|91983532|gb|AE016795.2|	146658	G	A	91	33	1	58	62	R	255	G
gi|91983532|gb|AE016795.2|	146688	G	A	63	21	1	55	62	R	255	G
gi|91983532|gb|AE016795.2|	146697	C	T	31	16	1	63	62	Y	103	C
gi|91983532|gb|AE016795.2|	146727	C	A	81	18	1	49	62	N	255	N
gi|91983532|gb|AE016795.2|	146757	G	A	163	104	1	63	62	R	255	G
gi|91983532|gb|AE016795.2|	146811	C	T	61	63	1	63	62	Y	255	C
gi|91983532|gb|AE016795.2|	146823	G	A	52	23	0	51	62	R	255	G
gi|91983532|gb|AE016795.2|	146850	A	T	34	17	0	41	62	W	142	A
gi|91983532|gb|AE016795.2|	146880	G	A	28	7	0	47	32	R	32	G
gi|91983532|gb|AE016795.2|	146901	T	C	255	126	1	63	62	Y	255	T
gi|91983532|gb|AE016795.2|	146985	G	A	100	55	1	63	62	R	255	G
gi|91983532|gb|AE016795.2|	147039	T	G	27	8	0	45	50	K	75	T
gi|91983532|gb|AE016795.2|	147060	A	G	59	39	1	63	62	R	255	A
gi|91983532|gb|AE016795.2|	147120	T	C	255	86	1	63	62	N	255	N
gi|91983532|gb|AE016795.2|	147171	T	C	93	22	0	51	62	N	255	N
gi|91983532|gb|AE016795.2|	147225	A	C	208	60	1	53	62	N	253	N
gi|91983532|gb|AE016795.2|	147270	G	A	126	33	1	63	60	N	255	N
gi|91983532|gb|AE016795.2|	147300	T	C	82	30	1	51	62	Y	255	T
gi|91983532|gb|AE016795.2|	147324	T	C	220	64	1	63	62	N	255	N
gi|91983532|gb|AE016795.2|	147447	A	C	57	26	1	63	62	M	255	A
gi|91983532|gb|AE016795.2|	147573	C	A	145	103	1	63	62	W	255	T
gi|91983532|gb|AE016795.2|	148090	A	C	80	101	1	63	62	M	255	A
gi|91983532|gb|AE016795.2|	148135	A	G	255	89	1	63	62	R	255	A
gi|91983532|gb|AE016795.2|	148169	A	G	129	88	1	63	62	R	255	A
gi|91983532|gb|AE016795.2|	148322	T	A	39	32	1	63	34	W	245	T
gi|91983532|gb|AE016795.2|	148340	T	C	28	23	1	63	36	S	201	G
gi|91983532|gb|AE016795.2|	148430	C	T	114	41	1	63	62	Y	255	C
gi|91983532|gb|AE016795.2|	148603	A	G	36	25	1	63	62	R	244	A
gi|91983532|gb|AE016795.2|	148619	G	A	165	46	1	63	62	N	255	N
gi|91983532|gb|AE016795.2|	148664	T	A	36	27	1	63	62	W	147	T
gi|91983532|gb|AE016795.2|	148685	A	G	126	33	1	63	62	N	255	N
gi|91983532|gb|AE016795.2|	148715	T	C	49	18	1	51	62	Y	249	T
gi|91983532|gb|AE016795.2|	148721	C	G	77	28	1	63	62	S	255	C
gi|91983532|gb|AE016795.2|	149046	C	T	218	97	1	63	62	Y	255	C
gi|91983532|gb|AE016795.2|	149259	A	T	255	104	1	63	62	K	255	G
gi|91983532|gb|AE016795.2|	149310	G	T	171	55	0	50	62	K	255	G
gi|91983532|gb|AE016795.2|	149445	T	A	255	113	1	63	62	W	255	T
gi|91983532|gb|AE016795.2|	149493	G	A	224	94	1	63	62	R	255	G
gi|91983532|gb|AE016795.2|	149544	T	C	213	127	1	63	62	Y	255	T
gi|91983532|gb|AE016795.2|	149598	C	T	37	17	1	63	54	Y	255	C
gi|91983532|gb|AE016795.2|	149628	T	C	255	130	1	63	62	Y	255	T
gi|91983532|gb|AE016795.2|	149670	G	A	46	37	1	63	62	R	255	G
gi|91983532|gb|AE016795.2|	149676	A	G	16	36	1	63	62	R	199	A
gi|91983532|gb|AE016795.2|	149712	G	A	37	26	1	63	62	R	255	G
gi|91983532|gb|AE016795.2|	149718	A	G	111	28	1	63	62	N	255	N
gi|91983532|gb|AE016795.2|	149793	A	C	55	18	1	63	36	M	233	A
gi|91983532|gb|AE016795.2|	149889	G	A	29	5	1	63	32	R	48	G
gi|91983532|gb|AE016795.2|	149922	G	A	121	48	1	63	62	R	255	G
gi|91983532|gb|AE016795.2|	150039	T	C	33	12	0	49	60	Y	219	T
gi|91983532|gb|AE016795.2|	150066	C	A	255	121	1	63	62	M	255	C
gi|91983532|gb|AE016795.2|	150194	A	G	125	86	1	63	62	R	255	A
gi|91983532|gb|AE016795.2|	150231	C	A	65	35	1	63	62	M	255	C
gi|91983532|gb|AE016795.2|	150318	A	G	24	15	0	45	60	R	64	A
gi|91983532|gb|AE016795.2|	150327	C	T	48	45	1	51	62	Y	232	C
gi|91983532|gb|AE016795.2|	150378	A	G	128	73	1	63	62	R	255	A
gi|91983532|gb|AE016795.2|	150408	T	A	37	46	1	63	62	W	235	T
gi|91983532|gb|AE016795.2|	150447	C	T	109	44	1	63	62	Y	255	C
gi|91983532|gb|AE016795.2|	150456	T	G	72	38	1	63	62	K	255	T
gi|91983532|gb|AE016795.2|	150570	A	G	111	49	1	48	62	R	250	A
gi|91983532|gb|AE016795.2|	150690	A	C	176	70	1	63	62	M	255	A
gi|91983532|gb|AE016795.2|	150702	A	G	68	28	1	63	62	S	149	C
gi|91983532|gb|AE016795.2|	150843	A	G	255	110	1	63	62	R	255	A
gi|91983532|gb|AE016795.2|	150921	C	T	32	14	1	47	38	Y	186	C
gi|91983532|gb|AE016795.2|	150945	G	A	219	87	1	63	62	R	255	G
gi|91983532|gb|AE016795.2|	151210	G	A	255	168	1	63	62	R	255	G
gi|91983532|gb|AE016795.2|	151708	C	T	42	43	1	53	62	Y	255	C
gi|91983532|gb|AE016795.2|	151827	G	A	84	19	1	63	62	N	255	N
gi|91983532|gb|AE016795.2|	151839	A	G	33	10	1	63	36	R	211	A
gi|91983532|gb|AE016795.2|	152001	C	T	81	69	1	63	62	Y	255	C
gi|91983532|gb|AE016795.2|	152163	T	C	80	109	1	63	62	Y	255	T
gi|91983532|gb|AE016795.2|	152301	G	A	90	37	1	63	62	R	255	G
gi|91983532|gb|AE016795.2|	152388	A	G	197	84	1	63	62	R	255	A
gi|91983532|gb|AE016795.2|	152418	A	G	48	7	1	49	48	N	172	N
gi|91983532|gb|AE016795.2|	152448	A	G	113	50	1	63	62	R	255	A
gi|91983532|gb|AE016795.2|	152569	T	C	140	50	1	63	62	Y	255	T
gi|91983532|gb|AE016795.2|	152706	C	T	255	152	1	63	62	Y	255	C
gi|91983532|gb|AE016795.2|	152787	T	C	119	52	1	63	62	Y	255	T
gi|91983532|gb|AE016795.2|	152814	A	C	142	64	1	63	62	M	255	A
gi|91983532|gb|AE016795.2|	152883	T	C	255	133	1	63	62	Y	255	T
gi|91983532|gb|AE016795.2|	152934	A	T	222	88	1	63	62	W	255	A
gi|91983532|gb|AE016795.2|	152958	C	T	208	83	0	50	62	Y	255	C
gi|91983532|gb|AE016795.2|	153006	C	T	164	63	1	63	62	Y	255	C
gi|91983532|gb|AE016795.2|	153182	A	T	139	59	1	63	62	W	255	A
gi|91983532|gb|AE016795.2|	153196	T	C	46	60	1	63	62	Y	255	T
gi|91983532|gb|AE016795.2|	153247	G	A	255	136	1	63	62	R	255	G
gi|91983532|gb|AE016795.2|	153275	T	A	25	80	1	63	62	W	255	T
gi|91983532|gb|AE016795.2|	153380	A	G	118	62	1	63	62	R	255	A
gi|91983532|gb|AE016795.2|	153415	T	G	61	57	1	63	62	K	255	T
gi|91983532|gb|AE016795.2|	153485	C	T	43	12	1	63	56	W	184	A
gi|91983532|gb|AE016795.2|	153566	C	T	118	47	1	63	62	Y	255	C
gi|91983532|gb|AE016795.2|	153593	G	A	75	16	0	52	62	N	255	N
gi|91983532|gb|AE016795.2|	153617	A	G	96	43	1	63	62	R	255	A
gi|91983532|gb|AE016795.2|	153686	G	A	31	15	1	63	58	R	83	G
gi|91983532|gb|AE016795.2|	153716	C	T	81	46	1	63	62	Y	255	C
gi|91983532|gb|AE016795.2|	153755	A	T	211	74	1	63	62	W	255	A
gi|91983532|gb|AE016795.2|	153803	A	G	69	37	1	63	62	R	218	A
gi|91983532|gb|AE016795.2|	153818	T	C	44	28	1	55	62	Y	255	T
gi|91983532|gb|AE016795.2|	153862	G	A	215	74	1	63	62	W	255	T
gi|91983532|gb|AE016795.2|	153901	A	C	226	66	1	63	62	N	255	N
gi|91983532|gb|AE016795.2|	153927	G	A	248	98	1	63	62	R	255	G
gi|91983532|gb|AE016795.2|	153976	T	A	194	120	1	63	62	W	255	T
gi|91983532|gb|AE016795.2|	154008	T	C	255	121	1	63	62	Y	255	T
gi|91983532|gb|AE016795.2|	154091	T	C	41	34	1	63	62	Y	255	T
gi|91983532|gb|AE016795.2|	154127	T	C	72	21	1	63	54	S	255	G
gi|91983532|gb|AE016795.2|	154133	C	T	3	15	1	63	62	Y	191	C
gi|91983532|gb|AE016795.2|	154163	C	G	117	30	1	63	62	N	255	N
gi|91983532|gb|AE016795.2|	154176	T	C	49	46	1	63	62	Y	255	T
gi|91983532|gb|AE016795.2|	154247	T	C	51	19	1	63	50	Y	255	T
gi|91983532|gb|AE016795.2|	154310	T	G	32	8	1	49	48	K	118	T
gi|91983532|gb|AE016795.2|	154341	C	A	31	7	0	46	44	M	95	C
gi|91983532|gb|AE016795.2|	154395	A	T	143	49	0	51	62	W	255	A
gi|91983532|gb|AE016795.2|	154478	T	C	36	13	1	63	48	Y	213	T
gi|91983532|gb|AE016795.2|	154513	T	A	52	23	1	63	56	W	183	T
gi|91983532|gb|AE016795.2|	154551	G	T	34	11	1	50	32	K	186	G
gi|91983532|gb|AE016795.2|	154590	G	C	132	72	1	63	62	S	255	G
gi|91983532|gb|AE016795.2|	154626	A	G	255	179	1	63	62	R	255	A
gi|91983532|gb|AE016795.2|	154700	C	T	42	5	0	48	38	N	110	N
gi|91983532|gb|AE016795.2|	154769	A	G	140	72	1	63	62	R	234	A
gi|91983532|gb|AE016795.2|	154898	A	T	159	102	1	51	62	W	255	A
gi|91983532|gb|AE016795.2|	154960	A	G	150	41	1	63	62	N	255	N
gi|91983532|gb|AE016795.2|	154973	A	G	117	42	1	63	62	R	255	A
gi|91983532|gb|AE016795.2|	155006	C	T	90	21	1	48	62	N	255	N
gi|91983532|gb|AE016795.2|	155018	G	A	96	23	1	63	62	N	255	N
gi|91983532|gb|AE016795.2|	155051	G	C	230	91	1	63	62	S	255	G
gi|91983532|gb|AE016795.2|	155081	G	T	250	98	1	63	62	K	255	G
gi|91983532|gb|AE016795.2|	155105	A	G	126	74	1	63	62	R	255	A
gi|91983532|gb|AE016795.2|	155147	T	A	212	123	1	63	62	W	255	T
gi|91983532|gb|AE016795.2|	155441	C	T	57	10	0	49	56	N	167	N
gi|91983532|gb|AE016795.2|	155501	G	T	93	56	1	63	62	K	255	G
gi|91983532|gb|AE016795.2|	155573	T	G	36	13	1	63	22	K	255	T
gi|91983532|gb|AE016795.2|	155633	G	A	217	83	1	55	62	M	255	C
gi|91983532|gb|AE016795.2|	155669	T	C	152	59	1	63	62	Y	255	T
gi|91983532|gb|AE016795.2|	155704	C	A	29	7	1	53	48	M	87	C
gi|91983532|gb|AE016795.2|	155729	G	C	28	9	1	53	54	S	36	G
gi|91983532|gb|AE016795.2|	155756	G	A	66	13	0	48	62	N	247	N
gi|91983532|gb|AE016795.2|	155784	A	G	63	12	0	49	62	N	233	N
gi|91983532|gb|AE016795.2|	155837	A	T	34	34	1	63	62	W	255	A
gi|91983532|gb|AE016795.2|	155870	G	A	65	28	1	63	62	R	214	G
gi|91983532|gb|AE016795.2|	155900	A	C	128	49	1	63	62	M	255	A
gi|91983532|gb|AE016795.2|	155951	G	A	229	67	1	63	62	N	255	N
gi|91983532|gb|AE016795.2|	155984	A	C	143	69	0	52	62	M	255	A
gi|91983532|gb|AE016795.2|	156008	C	T	100	36	0	51	62	Y	255	C
gi|91983532|gb|AE016795.2|	156032	A	G	141	50	1	50	62	S	255	C
gi|91983532|gb|AE016795.2|	156146	G	A	29	5	0	44	38	R	53	G
gi|91983532|gb|AE016795.2|	156227	C	T	156	100	1	63	62	Y	255	C
gi|91983532|gb|AE016795.2|	156260	A	G	255	110	1	63	62	R	255	A
gi|91983532|gb|AE016795.2|	156326	C	T	152	87	1	63	62	Y	255	C
gi|91983532|gb|AE016795.2|	156368	T	A	255	198	1	63	62	W	190	T
gi|91983532|gb|AE016795.2|	156479	A	C	94	34	1	63	62	M	255	A
gi|91983532|gb|AE016795.2|	156485	A	G	32	27	1	63	62	R	229	A
gi|91983532|gb|AE016795.2|	156527	A	G	64	80	1	49	62	R	255	A
gi|91983532|gb|AE016795.2|	156560	T	C	131	76	1	63	62	Y	255	T
gi|91983532|gb|AE016795.2|	156578	A	G	167	59	1	63	62	R	255	A
gi|91983532|gb|AE016795.2|	156632	G	A	255	147	1	63	62	R	255	G
gi|91983532|gb|AE016795.2|	156677	G	A	153	42	1	63	62	N	255	N
gi|91983532|gb|AE016795.2|	156695	A	G	59	52	1	51	62	R	255	A
gi|91983532|gb|AE016795.2|	156725	A	C	126	50	1	63	62	M	255	A
gi|91983532|gb|AE016795.2|	156809	G	A	255	110	1	63	62	R	255	G
gi|91983532|gb|AE016795.2|	156875	C	T	255	116	1	63	62	Y	255	C
gi|91983532|gb|AE016795.2|	156992	C	T	138	130	1	63	62	Y	255	C
gi|91983532|gb|AE016795.2|	157066	A	G	53	42	1	63	62	R	153	A
gi|91983532|gb|AE016795.2|	157076	G	T	25	11	1	51	28	K	63	G
gi|91983532|gb|AE016795.2|	157144	T	A	34	11	0	45	60	W	124	T
gi|91983532|gb|AE016795.2|	157154	C	T	129	34	1	63	62	N	255	N
gi|91983532|gb|AE016795.2|	157229	A	G	205	82	1	63	62	R	255	A
gi|91983532|gb|AE016795.2|	157262	A	T	116	55	1	63	62	W	255	A
gi|91983532|gb|AE016795.2|	157433	A	G	85	31	1	63	54	R	255	A
gi|91983532|gb|AE016795.2|	157487	C	T	51	19	1	63	62	Y	255	C
gi|91983532|gb|AE016795.2|	157547	A	G	188	76	1	63	62	R	255	A
gi|91983532|gb|AE016795.2|	157637	C	A	232	81	1	63	62	M	255	C
gi|91983532|gb|AE016795.2|	157691	A	G	54	24	0	48	62	R	255	A
gi|91983532|gb|AE016795.2|	157706	C	G	32	19	1	49	62	S	116	C
gi|91983532|gb|AE016795.2|	157754	G	A	104	58	1	63	62	R	255	G
gi|91983532|gb|AE016795.2|	157784	A	T	255	133	1	61	62	W	255	A
gi|91983532|gb|AE016795.2|	157822	A	G	37	22	1	63	62	R	175	A
gi|91983532|gb|AE016795.2|	157823	C	A	64	22	1	63	36	R	197	G
gi|91983532|gb|AE016795.2|	157877	A	T	147	74	1	63	62	W	255	A
gi|91983532|gb|AE016795.2|	157909	C	A	23	73	1	63	42	M	255	C
gi|91983532|gb|AE016795.2|	157967	G	A	33	12	1	63	32	R	253	G
gi|91983532|gb|AE016795.2|	158096	A	G	71	38	1	63	62	R	255	A
gi|91983532|gb|AE016795.2|	158153	T	C	45	6	1	47	44	N	132	N
gi|91983532|gb|AE016795.2|	158175	T	G	71	26	1	50	62	K	255	T
gi|91983532|gb|AE016795.2|	158250	G	C	54	9	1	63	22	N	125	N
gi|91983532|gb|AE016795.2|	158352	G	T	23	13	1	63	32	K	48	G
gi|91983532|gb|AE016795.2|	158355	T	C	32	15	1	63	22	Y	120	T
gi|91983532|gb|AE016795.2|	158421	C	T	46	17	0	48	62	Y	177	C
gi|91983532|gb|AE016795.2|	158460	A	G	63	41	1	63	62	R	255	A
gi|91983532|gb|AE016795.2|	158496	T	G	114	29	1	63	62	N	255	N
gi|91983532|gb|AE016795.2|	158532	T	A	242	90	1	63	62	W	255	T
gi|91983532|gb|AE016795.2|	158592	C	T	65	28	1	63	50	Y	255	C
gi|91983532|gb|AE016795.2|	158619	G	A	37	21	1	63	62	R	255	G
gi|91983532|gb|AE016795.2|	158676	A	C	64	39	1	63	62	M	251	A
gi|91983532|gb|AE016795.2|	158730	T	C	77	28	0	51	62	Y	255	T
gi|91983532|gb|AE016795.2|	158799	C	T	42	5	0	48	42	N	116	N
gi|91983532|gb|AE016795.2|	159076	C	A	45	6	0	52	44	N	129	N
gi|91983532|gb|AE016795.2|	159103	A	G	138	49	1	63	62	R	255	A
gi|91983532|gb|AE016795.2|	159139	A	G	43	31	1	63	62	R	211	A
gi|91983532|gb|AE016795.2|	159154	C	T	106	38	1	63	62	Y	255	C
gi|91983532|gb|AE016795.2|	159235	A	T	255	153	1	63	62	Y	239	C
gi|91983532|gb|AE016795.2|	159328	C	A	106	43	1	63	62	M	255	C
gi|91983532|gb|AE016795.2|	159409	C	A	239	84	1	63	62	M	255	C
gi|91983532|gb|AE016795.2|	159426	G	A	123	42	1	61	62	M	103	C
gi|91983532|gb|AE016795.2|	159490	G	A	101	35	1	49	62	W	113	T
gi|91983532|gb|AE016795.2|	159565	G	A	84	30	1	63	62	M	255	C
gi|91983532|gb|AE016795.2|	159625	T	C	66	13	1	63	38	N	255	N
gi|91983532|gb|AE016795.2|	159655	C	T	190	54	1	63	62	N	255	N
gi|91983532|gb|AE016795.2|	159700	T	A	255	169	1	63	62	W	238	T
gi|91983532|gb|AE016795.2|	159739	A	G	72	34	1	63	62	R	255	A
gi|91983532|gb|AE016795.2|	159760	G	A	84	19	1	55	62	N	229	N
gi|91983532|gb|AE016795.2|	159788	G	T	30	6	1	63	44	K	48	G
gi|91983532|gb|AE016795.2|	159829	G	A	235	88	1	63	62	R	255	G
gi|91983532|gb|AE016795.2|	159871	A	T	31	9	1	63	44	W	130	A
gi|91983532|gb|AE016795.2|	159904	C	A	57	40	1	63	62	M	255	C
gi|91983532|gb|AE016795.2|	160027	A	G	48	96	1	63	62	R	255	A
gi|91983532|gb|AE016795.2|	160081	T	C	25	8	0	40	32	Y	52	T
gi|91983532|gb|AE016795.2|	160099	G	A	49	18	1	63	44	R	255	G
gi|91983532|gb|AE016795.2|	160177	C	T	182	79	1	63	62	Y	255	C
gi|91983532|gb|AE016795.2|	160225	T	A	67	32	1	63	38	W	255	T
gi|91983532|gb|AE016795.2|	160261	A	G	255	84	1	63	62	N	255	N
gi|91983532|gb|AE016795.2|	160333	G	A	255	82	1	63	62	N	255	N
gi|91983532|gb|AE016795.2|	160363	A	G	255	137	1	63	62	R	255	A
gi|91983532|gb|AE016795.2|	160411	G	C	26	18	1	63	38	S	101	G
gi|91983532|gb|AE016795.2|	160414	C	G	38	25	1	63	26	S	235	C
gi|91983532|gb|AE016795.2|	160480	T	C	12	46	1	63	24	Y	238	T
gi|91983532|gb|AE016795.2|	160534	T	C	47	33	1	63	62	Y	255	T
gi|91983532|gb|AE016795.2|	160591	A	G	151	59	1	48	62	R	255	A
gi|91983532|gb|AE016795.2|	160615	G	T	90	21	0	48	62	N	241	N
gi|91983532|gb|AE016795.2|	160629	G	A	15	14	0	46	52	R	75	G
gi|91983532|gb|AE016795.2|	160636	T	C	40	33	1	63	62	Y	154	T
gi|91983532|gb|AE016795.2|	160876	C	T	63	27	1	61	28	Y	218	C
gi|91983532|gb|AE016795.2|	160891	C	G	51	8	0	45	48	N	102	N
gi|91983532|gb|AE016795.2|	160924	A	G	54	20	1	63	48	R	212	A
gi|91983532|gb|AE016795.2|	160966	C	T	41	19	1	55	62	Y	255	C
gi|91983532|gb|AE016795.2|	160975	A	G	59	39	1	63	62	R	255	A
gi|91983532|gb|AE016795.2|	161049	C	T	114	57	1	63	62	Y	255	C
gi|91983532|gb|AE016795.2|	161068	T	G	223	73	1	58	62	S	255	C
gi|91983532|gb|AE016795.2|	161134	C	A	109	37	1	50	62	R	255	G
gi|91983532|gb|AE016795.2|	161265	A	G	41	132	1	63	62	R	255	A
gi|91983532|gb|AE016795.2|	161302	T	C	86	97	1	63	62	Y	255	T
gi|91983532|gb|AE016795.2|	161549	G	A	172	91	1	63	62	M	255	C
gi|91983532|gb|AE016795.2|	161591	A	C	255	103	1	63	62	Y	255	T
gi|91983532|gb|AE016795.2|	161635	C	A	230	131	1	63	62	M	255	C
gi|91983532|gb|AE016795.2|	161670	G	A	38	19	0	47	38	W	199	T
gi|91983532|gb|AE016795.2|	161717	C	A	80	29	1	63	62	M	255	C
gi|91983532|gb|AE016795.2|	161730	G	A	21	5	0	45	42	W	30	T
gi|91983532|gb|AE016795.2|	161750	C	T	48	73	1	63	62	Y	245	C
gi|91983532|gb|AE016795.2|	161836	A	G	33	16	1	63	42	R	168	A
gi|91983532|gb|AE016795.2|	161843	C	G	88	40	1	63	62	S	255	C
gi|91983532|gb|AE016795.2|	161894	A	C	159	120	1	63	62	M	255	A
gi|91983532|gb|AE016795.2|	161921	G	A	32	9	0	44	46	R	117	G
gi|91983532|gb|AE016795.2|	161930	C	T	71	26	1	63	62	Y	255	C
gi|91983532|gb|AE016795.2|	161969	C	A	76	56	1	63	62	M	255	C
gi|91983532|gb|AE016795.2|	161987	T	G	32	63	1	63	62	K	255	T
gi|91983532|gb|AE016795.2|	162019	C	T	65	19	1	63	62	Y	255	C
gi|91983532|gb|AE016795.2|	162050	A	G	90	48	1	63	62	R	255	A
gi|91983532|gb|AE016795.2|	162161	G	A	105	26	1	63	62	N	255	N
gi|91983532|gb|AE016795.2|	162185	C	T	36	16	1	51	62	Y	189	C
gi|91983532|gb|AE016795.2|	162206	T	C	62	65	1	63	62	Y	255	T
gi|91983532|gb|AE016795.2|	162320	T	G	77	57	1	63	62	K	255	T
gi|91983532|gb|AE016795.2|	162555	T	C	92	42	0	49	62	Y	255	T
gi|91983532|gb|AE016795.2|	162748	A	G	112	49	1	63	62	R	255	A
gi|91983532|gb|AE016795.2|	162913	C	A	59	50	1	55	62	M	255	C
gi|91983532|gb|AE016795.2|	162955	C	T	84	39	1	63	62	Y	255	C
gi|91983532|gb|AE016795.2|	162988	A	G	255	108	1	63	62	R	255	A
gi|91983532|gb|AE016795.2|	163016	C	A	255	98	1	63	62	M	255	C
gi|91983532|gb|AE016795.2|	163066	C	T	103	37	1	63	62	Y	255	C
gi|91983532|gb|AE016795.2|	163072	A	G	33	10	0	46	54	R	103	A
gi|91983532|gb|AE016795.2|	163096	G	A	71	26	0	51	62	R	255	G
gi|91983532|gb|AE016795.2|	163117	T	A	82	34	0	51	62	W	255	T
gi|91983532|gb|AE016795.2|	163168	A	G	47	38	1	63	62	R	255	A
gi|91983532|gb|AE016795.2|	163234	A	C	71	88	1	63	62	M	255	A
gi|91983532|gb|AE016795.2|	163276	T	C	89	107	1	63	62	Y	255	T
gi|91983532|gb|AE016795.2|	163369	C	T	36	52	1	63	62	Y	255	C
gi|91983532|gb|AE016795.2|	163429	A	G	129	64	1	63	62	R	255	A
gi|91983532|gb|AE016795.2|	163450	G	A	57	25	1	51	62	R	204	G
gi|91983532|gb|AE016795.2|	163480	G	C	149	53	1	61	62	S	255	G
gi|91983532|gb|AE016795.2|	163564	G	A	88	40	1	63	62	R	255	G
gi|91983532|gb|AE016795.2|	163615	A	G	111	40	1	63	62	R	255	A
gi|91983532|gb|AE016795.2|	163671	T	A	181	82	1	63	62	W	255	T
gi|91983532|gb|AE016795.2|	164106	G	A	255	123	1	63	62	R	255	G
gi|91983532|gb|AE016795.2|	164163	C	T	28	5	1	45	28	Y	68	C
gi|91983532|gb|AE016795.2|	164193	A	G	40	27	1	49	62	R	255	A
gi|91983532|gb|AE016795.2|	164274	G	A	181	51	1	63	62	N	255	N
gi|91983532|gb|AE016795.2|	164457	A	G	123	44	1	63	62	R	255	A
gi|91983532|gb|AE016795.2|	164469	T	C	36	17	1	63	62	Y	244	T
gi|91983532|gb|AE016795.2|	164589	T	C	33	23	1	63	62	Y	122	T
gi|91983532|gb|AE016795.2|	164595	T	G	25	24	1	63	62	K	255	T
gi|91983532|gb|AE016795.2|	164628	G	C	215	86	1	63	62	S	255	G
gi|91983532|gb|AE016795.2|	164652	T	C	255	116	1	63	62	Y	255	T
gi|91983532|gb|AE016795.2|	164706	G	A	74	27	1	63	62	R	255	G
gi|91983532|gb|AE016795.2|	164712	T	C	60	26	1	63	62	Y	255	T
gi|91983532|gb|AE016795.2|	164781	A	G	255	124	1	63	62	R	255	A
gi|91983532|gb|AE016795.2|	164832	G	A	187	53	1	63	62	N	218	N
gi|91983532|gb|AE016795.2|	164871	A	G	68	39	1	61	62	R	255	A
gi|91983532|gb|AE016795.2|	164922	A	G	108	39	1	63	62	R	255	A
gi|91983532|gb|AE016795.2|	164940	A	C	65	28	1	52	62	M	255	A
gi|91983532|gb|AE016795.2|	164964	C	T	147	65	1	63	62	Y	255	C
gi|91983532|gb|AE016795.2|	164999	C	G	108	39	1	63	62	S	255	C
gi|91983532|gb|AE016795.2|	165009	A	C	87	20	0	50	62	N	255	N
gi|91983532|gb|AE016795.2|	165036	A	C	96	43	0	51	62	M	255	A
gi|91983532|gb|AE016795.2|	165141	A	G	255	117	1	63	62	R	255	A
gi|91983532|gb|AE016795.2|	165204	C	A	229	91	0	51	62	M	255	C
gi|91983532|gb|AE016795.2|	165228	G	A	255	117	1	63	62	N	225	N
gi|91983532|gb|AE016795.2|	165279	T	C	35	16	1	63	44	Y	146	T
gi|91983532|gb|AE016795.2|	165282	T	C	45	6	1	63	34	N	83	N
gi|91983532|gb|AE016795.2|	165315	C	T	178	50	0	50	62	N	102	N
gi|91983532|gb|AE016795.2|	165336	G	A	132	35	0	51	62	N	255	N
gi|91983532|gb|AE016795.2|	165366	A	G	70	30	1	63	62	R	255	A
gi|91983532|gb|AE016795.2|	165477	T	A	178	113	1	63	62	W	255	T
gi|91983532|gb|AE016795.2|	165531	C	A	146	52	1	63	62	M	255	C
gi|91983532|gb|AE016795.2|	165543	T	C	63	23	1	49	62	Y	245	T
gi|91983532|gb|AE016795.2|	165611	T	A	34	14	1	61	44	W	142	T
gi|91983532|gb|AE016795.2|	165668	T	C	66	13	0	49	60	N	255	N
gi|91983532|gb|AE016795.2|	165689	T	C	77	95	1	63	62	Y	255	T
gi|91983532|gb|AE016795.2|	165941	A	G	255	147	1	63	62	R	255	A
gi|91983532|gb|AE016795.2|	166138	G	A	51	8	1	49	48	N	208	N
gi|91983532|gb|AE016795.2|	166165	C	T	38	14	0	51	62	Y	252	C
gi|91983532|gb|AE016795.2|	166188	G	A	36	18	0	48	62	R	195	G
gi|91983532|gb|AE016795.2|	166219	A	G	73	35	1	63	62	R	255	A
gi|91983532|gb|AE016795.2|	166305	T	G	31	17	1	63	26	K	156	T
gi|91983532|gb|AE016795.2|	166306	G	A	26	23	1	63	30	R	110	G
gi|91983532|gb|AE016795.2|	166349	G	A	56	51	1	63	62	R	255	G
gi|91983532|gb|AE016795.2|	166367	C	A	143	65	1	63	62	M	255	C
gi|91983532|gb|AE016795.2|	166469	G	A	255	164	1	63	62	R	255	G
gi|91983532|gb|AE016795.2|	166535	G	A	102	25	1	63	62	N	255	N
gi|91983532|gb|AE016795.2|	166541	A	G	48	7	1	63	48	N	117	N
gi|91983532|gb|AE016795.2|	166571	G	A	200	90	1	63	62	R	255	G
gi|91983532|gb|AE016795.2|	166597	C	G	30	14	0	51	62	S	75	C
gi|91983532|gb|AE016795.2|	166602	C	G	63	36	1	63	62	S	255	C
gi|91983532|gb|AE016795.2|	166643	A	G	186	88	1	63	62	R	255	A
gi|91983532|gb|AE016795.2|	166676	G	A	165	46	1	63	62	N	215	N
gi|91983532|gb|AE016795.2|	166790	C	T	213	114	1	63	62	Y	255	C
gi|91983532|gb|AE016795.2|	166817	C	T	255	147	1	63	62	Y	255	C
gi|91983532|gb|AE016795.2|	166889	C	T	255	139	1	63	62	Y	255	C
gi|91983532|gb|AE016795.2|	166916	G	A	34	17	0	48	62	R	160	G
gi|91983532|gb|AE016795.2|	166922	T	G	78	44	1	63	62	K	255	T
gi|91983532|gb|AE016795.2|	166988	C	A	255	161	1	63	62	M	238	C
gi|91983532|gb|AE016795.2|	167120	A	T	255	97	1	63	62	W	255	A
gi|91983532|gb|AE016795.2|	167168	G	A	63	94	1	63	62	R	255	G
gi|91983532|gb|AE016795.2|	167222	A	G	238	97	1	63	62	K	255	T
gi|91983532|gb|AE016795.2|	167242	C	A	111	65	1	63	62	M	255	C
gi|91983532|gb|AE016795.2|	167285	G	A	255	173	1	63	62	R	255	G
gi|91983532|gb|AE016795.2|	167387	C	A	255	219	1	63	62	M	207	C
gi|91983532|gb|AE016795.2|	167561	G	A	198	75	1	63	62	R	255	G
gi|91983532|gb|AE016795.2|	167585	A	G	147	40	0	52	62	N	255	N
gi|91983532|gb|AE016795.2|	167612	G	A	42	36	1	50	62	R	255	G
gi|91983532|gb|AE016795.2|	167624	T	C	108	40	1	63	62	S	192	G
gi|91983532|gb|AE016795.2|	167702	G	A	112	45	1	63	62	R	255	G
gi|91983532|gb|AE016795.2|	167717	T	A	109	48	1	63	62	W	255	T
gi|91983532|gb|AE016795.2|	167774	T	C	84	33	1	63	62	Y	255	T
gi|91983532|gb|AE016795.2|	167783	G	A	105	26	1	63	62	N	255	N
gi|91983532|gb|AE016795.2|	167834	T	A	41	29	0	51	62	W	254	T
gi|91983532|gb|AE016795.2|	167843	A	T	49	25	1	49	54	W	255	A
gi|91983532|gb|AE016795.2|	167913	T	C	40	29	1	63	62	Y	123	T
gi|91983532|gb|AE016795.2|	167986	C	G	29	7	1	49	24	S	97	C
gi|91983532|gb|AE016795.2|	168266	C	T	72	38	1	63	62	Y	255	C
gi|91983532|gb|AE016795.2|	168324	A	T	66	13	1	63	56	N	227	N
gi|91983532|gb|AE016795.2|	168372	T	C	135	53	1	63	62	Y	255	T
gi|91983532|gb|AE016795.2|	168426	G	A	28	9	1	63	44	R	74	G
gi|91983532|gb|AE016795.2|	169122	C	T	63	12	0	47	46	N	150	N
gi|91983532|gb|AE016795.2|	169167	T	A	255	149	1	63	62	W	255	T
gi|91983532|gb|AE016795.2|	169203	A	T	42	48	1	63	62	W	255	A
gi|91983532|gb|AE016795.2|	169248	A	T	127	68	1	55	62	W	255	A
gi|91983532|gb|AE016795.2|	169269	A	G	28	8	0	44	50	R	55	A
gi|91983532|gb|AE016795.2|	169281	A	G	106	59	1	63	62	R	255	A
gi|91983532|gb|AE016795.2|	169315	C	G	51	8	1	63	22	N	130	N
gi|91983532|gb|AE016795.2|	169317	G	A	31	10	1	63	22	R	130	G
gi|91983532|gb|AE016795.2|	169350	T	C	135	36	1	63	62	N	255	N
gi|91983532|gb|AE016795.2|	169446	G	C	39	24	1	63	62	S	255	G
gi|91983532|gb|AE016795.2|	169532	T	C	214	62	0	52	62	N	255	N
gi|91983532|gb|AE016795.2|	169550	A	G	49	22	0	48	62	R	255	A
gi|91983532|gb|AE016795.2|	169571	C	A	55	76	1	63	62	M	255	C
gi|91983532|gb|AE016795.2|	169676	G	A	49	22	1	47	62	R	255	G
gi|91983532|gb|AE016795.2|	169709	C	T	30	6	0	50	44	Y	97	C
gi|91983532|gb|AE016795.2|	169736	A	G	58	26	1	63	62	K	182	T
gi|91983532|gb|AE016795.2|	169811	T	C	39	26	1	49	36	Y	194	T
gi|91983532|gb|AE016795.2|	169830	C	T	20	29	1	63	40	Y	255	C
gi|91983532|gb|AE016795.2|	169865	T	C	223	65	1	63	62	N	255	N
gi|91983532|gb|AE016795.2|	169889	T	G	32	9	0	45	54	K	136	T
gi|91983532|gb|AE016795.2|	169970	T	C	6	9	1	63	30	Y	111	T
gi|91983532|gb|AE016795.2|	169997	T	C	37	25	1	63	62	Y	228	T
gi|91983532|gb|AE016795.2|	170063	C	T	74	28	1	51	62	W	255	A
gi|91983532|gb|AE016795.2|	170081	C	T	36	13	0	49	62	Y	155	C
gi|91983532|gb|AE016795.2|	170102	A	G	147	40	0	50	62	N	255	N
gi|91983532|gb|AE016795.2|	170204	T	A	84	35	1	63	62	W	255	T
gi|91983532|gb|AE016795.2|	170243	T	C	97	35	1	63	62	Y	255	T
gi|91983532|gb|AE016795.2|	170255	C	T	98	51	1	63	62	Y	255	C
gi|91983532|gb|AE016795.2|	170285	C	T	197	84	1	63	62	Y	255	C
gi|91983532|gb|AE016795.2|	170306	T	A	166	64	1	51	62	W	255	T
gi|91983532|gb|AE016795.2|	170333	T	C	33	20	1	63	62	Y	228	T
gi|91983532|gb|AE016795.2|	170372	A	T	192	92	1	63	62	W	255	A
gi|91983532|gb|AE016795.2|	170465	T	C	199	85	1	63	62	Y	255	T
gi|91983532|gb|AE016795.2|	170510	A	G	111	28	1	63	62	N	255	N
gi|91983532|gb|AE016795.2|	170546	G	A	63	12	1	63	42	N	175	N
gi|91983532|gb|AE016795.2|	170582	C	G	222	78	1	63	62	R	255	A
gi|91983532|gb|AE016795.2|	170648	A	G	59	71	1	63	62	R	255	A
gi|91983532|gb|AE016795.2|	170690	T	C	36	16	1	63	62	Y	225	T
gi|91983532|gb|AE016795.2|	170696	C	T	37	26	1	63	44	Y	255	C
gi|91983532|gb|AE016795.2|	170881	C	T	67	52	1	63	62	Y	255	C
gi|91983532|gb|AE016795.2|	170914	A	G	49	36	1	63	62	S	255	C
gi|91983532|gb|AE016795.2|	170974	A	G	180	87	1	63	62	R	255	A
gi|91983532|gb|AE016795.2|	171020	T	C	189	77	1	63	62	Y	255	T
gi|91983532|gb|AE016795.2|	171046	T	A	89	30	1	48	62	R	255	G
gi|91983532|gb|AE016795.2|	171076	G	A	81	18	1	57	62	N	255	N
gi|91983532|gb|AE016795.2|	171115	A	G	82	30	1	47	62	R	255	A
gi|91983532|gb|AE016795.2|	171148	T	C	133	65	1	58	62	Y	255	T
gi|91983532|gb|AE016795.2|	171208	G	A	51	58	1	63	62	R	255	G
gi|91983532|gb|AE016795.2|	171247	G	A	218	82	1	63	62	R	255	G
gi|91983532|gb|AE016795.2|	171331	T	C	46	41	1	63	62	Y	255	T
gi|91983532|gb|AE016795.2|	171340	G	A	71	26	0	51	62	R	255	G
gi|91983532|gb|AE016795.2|	171394	C	T	37	19	1	63	62	Y	255	C
gi|91983532|gb|AE016795.2|	171490	A	G	38	14	1	63	28	R	255	A
gi|91983532|gb|AE016795.2|	171535	A	G	31	7	1	63	36	R	84	A
gi|91983532|gb|AE016795.2|	171619	A	T	38	45	1	63	62	W	255	A
gi|91983532|gb|AE016795.2|	171670	T	C	117	54	1	58	62	Y	255	T
gi|91983532|gb|AE016795.2|	171775	T	C	74	27	1	63	62	Y	255	T
gi|91983532|gb|AE016795.2|	171820	T	C	93	22	1	63	62	N	255	N
gi|91983532|gb|AE016795.2|	171913	A	G	71	26	1	63	62	R	255	A
[truncated: 70,616 more rows]
