# Supplementary material for: SOLiD sequencing of four Vibrio vulnificus genomes enables comparative genomic analysis and identification of candidate clade-specific virulence genes
Source: BMC Genomics. 2010 Sep 24;11:512. doi: 10.1186/1471-2164-11-512 (PMC3091676; doi:10.1186/1471-2164-11-512)
Supplement: Additional file 13 — Table 8B: SNP analysis of V. vulnificus ATCC 33149 compared with the YJ016 reference genome. MAQ was used to identify SNPs from the SOLiD sequencing reads from ATCC 33149 compared with the YJ016 reference genome, as described in the Methods. Column headings are as for Additional File 6, Table S5A. [file 1471-2164-11-512-S13.XLSX]

## Sheet: A_Table_8B
Additional Table 8B. SNPs of ATCC33149 vs. YJ016.
Chromosome Accession	Pos.	Ref.	Con.	Con. QS	Read depth	Avg. hits	HMQ	MCQ	2nd	LLR	3rd
gi|37201904|dbj|AP005352.1|	895	T	C	255	222	1	63	62	Y	85	T
gi|37201904|dbj|AP005352.1|	1979	C	A	255	105	1	63	62	M	255	C
gi|37201904|dbj|AP005352.1|	2056	A	G	42	32	1	51	54	R	255	A
gi|37201904|dbj|AP005352.1|	2201	T	C	255	196	1	63	62	Y	118	T
gi|37201904|dbj|AP005352.1|	2227	C	T	255	142	0	51	62	Y	229	C
gi|37201904|dbj|AP005352.1|	2291	T	C	118	90	0	49	62	Y	255	T
gi|37201904|dbj|AP005352.1|	2318	T	A	38	26	1	51	62	W	174	T
gi|37201904|dbj|AP005352.1|	2342	T	G	61	52	1	63	62	K	255	T
gi|37201904|dbj|AP005352.1|	2381	T	C	255	246	1	63	62	Y	95	T
gi|37201904|dbj|AP005352.1|	2513	C	T	233	92	1	63	62	Y	255	C
gi|37201904|dbj|AP005352.1|	2630	C	G	225	150	1	63	62	S	255	C
gi|37201904|dbj|AP005352.1|	2720	T	C	78	17	0	49	42	N	161	N
gi|37201904|dbj|AP005352.1|	2756	C	T	125	40	1	63	62	Y	187	C
gi|37201904|dbj|AP005352.1|	2815	T	C	60	105	1	63	62	Y	255	T
gi|37201904|dbj|AP005352.1|	2935	T	C	255	214	1	63	62	Y	109	T
gi|37201904|dbj|AP005352.1|	2962	T	C	255	175	1	63	62	Y	188	T
gi|37201904|dbj|AP005352.1|	3055	T	C	255	204	1	63	62	Y	59	T
gi|37201904|dbj|AP005352.1|	3091	T	C	255	122	1	63	62	Y	255	T
gi|37201904|dbj|AP005352.1|	3123	G	A	190	54	1	63	62	N	255	N
gi|37201904|dbj|AP005352.1|	3139	G	A	38	20	1	63	28	R	159	G
gi|37201904|dbj|AP005352.1|	3175	C	A	171	48	1	48	62	N	164	N
gi|37201904|dbj|AP005352.1|	3193	T	C	213	85	1	63	62	Y	255	T
gi|37201904|dbj|AP005352.1|	3304	C	T	217	119	1	63	62	Y	255	C
gi|37201904|dbj|AP005352.1|	3458	A	C	42	30	1	52	62	M	240	A
gi|37201904|dbj|AP005352.1|	3506	G	A	255	138	1	63	62	R	255	G
gi|37201904|dbj|AP005352.1|	3554	G	A	61	33	1	63	62	R	255	G
gi|37201904|dbj|AP005352.1|	3560	T	G	72	15	1	63	62	N	253	N
gi|37201904|dbj|AP005352.1|	3593	C	A	54	45	1	63	62	M	255	C
gi|37201904|dbj|AP005352.1|	3611	T	A	68	42	1	63	62	W	255	T
gi|37201904|dbj|AP005352.1|	3644	T	C	104	32	1	63	62	Y	255	T
gi|37201904|dbj|AP005352.1|	3668	G	A	36	33	1	63	62	R	239	G
gi|37201904|dbj|AP005352.1|	3755	A	G	69	14	1	63	56	N	206	N
gi|37201904|dbj|AP005352.1|	3785	A	G	225	94	1	63	62	R	255	A
gi|37201904|dbj|AP005352.1|	3803	G	C	255	147	1	63	62	S	255	G
gi|37201904|dbj|AP005352.1|	3839	T	C	255	171	1	63	62	Y	244	T
gi|37201904|dbj|AP005352.1|	3863	T	C	223	65	0	49	62	N	255	N
gi|37201904|dbj|AP005352.1|	3884	C	A	154	73	0	48	62	M	255	C
gi|37201904|dbj|AP005352.1|	3908	A	C	47	21	0	49	62	M	255	A
gi|37201904|dbj|AP005352.1|	3995	G	A	138	54	1	63	62	R	255	G
gi|37201904|dbj|AP005352.1|	4055	A	C	31	13	0	45	34	M	79	A
gi|37201904|dbj|AP005352.1|	4061	T	C	35	15	0	45	62	Y	112	T
gi|37201904|dbj|AP005352.1|	4089	G	A	80	49	1	52	46	R	166	G
gi|37201904|dbj|AP005352.1|	4090	C	A	47	53	1	63	62	M	205	C
gi|37201904|dbj|AP005352.1|	4139	C	T	239	100	1	63	62	Y	255	C
gi|37201904|dbj|AP005352.1|	4281	G	A	162	72	1	63	62	R	255	G
gi|37201904|dbj|AP005352.1|	4332	G	A	220	64	1	63	62	N	255	N
gi|37201904|dbj|AP005352.1|	4374	T	C	183	74	1	51	62	Y	255	T
gi|37201904|dbj|AP005352.1|	4404	C	T	255	99	1	63	62	Y	255	C
gi|37201904|dbj|AP005352.1|	4425	A	G	69	33	0	49	62	R	255	A
gi|37201904|dbj|AP005352.1|	4548	G	A	105	102	1	63	62	R	255	G
gi|37201904|dbj|AP005352.1|	4569	G	A	255	156	1	63	62	R	223	G
gi|37201904|dbj|AP005352.1|	4605	A	G	62	85	1	63	62	R	255	A
gi|37201904|dbj|AP005352.1|	4629	G	A	63	12	0	47	62	N	154	N
gi|37201904|dbj|AP005352.1|	4640	G	A	146	52	1	53	62	R	255	G
gi|37201904|dbj|AP005352.1|	4744	A	G	255	177	1	63	62	R	174	A
gi|37201904|dbj|AP005352.1|	4797	C	T	159	125	1	63	62	Y	255	C
gi|37201904|dbj|AP005352.1|	4908	A	G	61	69	1	63	62	R	255	A
gi|37201904|dbj|AP005352.1|	4920	C	T	30	11	1	43	30	Y	109	C
gi|37201904|dbj|AP005352.1|	4923	T	G	30	19	1	45	30	K	137	T
gi|37201904|dbj|AP005352.1|	4956	T	C	255	187	1	63	62	Y	174	T
gi|37201904|dbj|AP005352.1|	5031	C	T	54	20	1	51	62	Y	176	C
gi|37201904|dbj|AP005352.1|	5076	G	T	56	26	1	63	36	K	241	G
gi|37201904|dbj|AP005352.1|	5077	G	A	36	31	1	63	56	R	210	G
gi|37201904|dbj|AP005352.1|	5253	C	T	39	62	1	63	62	Y	255	C
gi|37201904|dbj|AP005352.1|	5259	C	T	68	69	1	63	62	Y	255	C
gi|37201904|dbj|AP005352.1|	5319	T	A	255	100	1	50	62	W	255	T
gi|37201904|dbj|AP005352.1|	5451	T	C	95	53	1	63	62	Y	255	T
gi|37201904|dbj|AP005352.1|	5457	T	C	39	18	1	63	46	Y	255	T
gi|37201904|dbj|AP005352.1|	5535	C	T	255	117	1	63	62	Y	255	C
gi|37201904|dbj|AP005352.1|	5577	G	T	255	215	1	63	62	Y	186	C
gi|37201904|dbj|AP005352.1|	5784	G	T	255	223	1	63	62	K	255	G
gi|37201904|dbj|AP005352.1|	5857	G	A	255	224	1	63	62	M	80	C
gi|37201904|dbj|AP005352.1|	5879	T	C	84	35	1	50	62	Y	255	T
gi|37201904|dbj|AP005352.1|	5897	G	A	225	134	1	63	62	M	255	C
gi|37201904|dbj|AP005352.1|	5942	T	G	255	102	1	63	62	K	255	T
gi|37201904|dbj|AP005352.1|	5960	C	T	136	53	1	63	62	Y	255	C
gi|37201904|dbj|AP005352.1|	6311	T	C	255	202	1	63	62	Y	255	T
gi|37201904|dbj|AP005352.1|	6353	T	C	129	113	1	63	62	Y	255	T
gi|37201904|dbj|AP005352.1|	6446	T	C	176	101	1	63	62	Y	92	T
gi|37201904|dbj|AP005352.1|	6572	G	C	205	59	1	63	62	N	255	N
gi|37201904|dbj|AP005352.1|	6617	T	C	67	117	1	63	62	Y	255	T
gi|37201904|dbj|AP005352.1|	6686	G	A	45	45	1	61	62	R	255	G
gi|37201904|dbj|AP005352.1|	6698	T	C	30	11	1	42	50	Y	94	T
gi|37201904|dbj|AP005352.1|	6740	C	T	135	87	1	50	62	Y	255	C
gi|37201904|dbj|AP005352.1|	6803	A	C	255	241	1	63	62	M	114	A
gi|37201904|dbj|AP005352.1|	6884	C	T	255	140	1	63	62	Y	227	C
gi|37201904|dbj|AP005352.1|	6914	A	G	39	32	1	47	62	R	255	A
gi|37201904|dbj|AP005352.1|	6944	C	T	246	163	1	63	62	Y	255	C
gi|37201904|dbj|AP005352.1|	7031	T	C	163	63	1	63	62	Y	255	T
gi|37201904|dbj|AP005352.1|	7040	G	C	54	77	1	63	62	S	151	G
gi|37201904|dbj|AP005352.1|	7079	G	A	255	129	1	63	62	R	34	G
gi|37201904|dbj|AP005352.1|	7109	A	G	68	29	0	48	62	R	173	A
gi|37201904|dbj|AP005352.1|	7157	G	A	194	91	1	63	62	R	199	G
gi|37201904|dbj|AP005352.1|	7190	T	C	28	17	1	49	40	Y	228	T
gi|37201904|dbj|AP005352.1|	7217	G	A	62	21	0	45	62	R	178	G
gi|37201904|dbj|AP005352.1|	7304	C	A	51	36	1	49	62	M	201	C
gi|37201904|dbj|AP005352.1|	7329	T	C	255	78	1	63	62	N	255	N
gi|37201904|dbj|AP005352.1|	7370	T	C	87	36	1	63	44	Y	255	T
gi|37201904|dbj|AP005352.1|	7412	A	G	65	40	1	50	62	R	255	A
gi|37201904|dbj|AP005352.1|	7436	C	A	229	123	1	63	62	M	255	C
gi|37201904|dbj|AP005352.1|	7484	G	A	21	13	1	44	34	R	178	G
gi|37201904|dbj|AP005352.1|	7574	G	A	215	126	1	63	62	R	255	G
gi|37201904|dbj|AP005352.1|	7654	G	A	149	82	1	48	62	R	255	G
gi|37201904|dbj|AP005352.1|	7679	T	C	210	152	1	63	62	Y	255	T
gi|37201904|dbj|AP005352.1|	7730	A	C	255	124	1	63	62	M	255	A
gi|37201904|dbj|AP005352.1|	7760	C	A	235	82	1	63	62	M	64	C
gi|37201904|dbj|AP005352.1|	7778	G	A	71	87	1	63	62	R	255	G
gi|37201904|dbj|AP005352.1|	7856	T	C	220	77	1	63	62	Y	255	T
gi|37201904|dbj|AP005352.1|	7877	G	C	30	47	1	45	62	S	245	G
gi|37201904|dbj|AP005352.1|	7907	T	C	115	96	1	63	62	Y	237	T
gi|37201904|dbj|AP005352.1|	7955	G	C	48	48	0	50	62	S	225	G
gi|37201904|dbj|AP005352.1|	7970	A	G	162	67	1	63	62	R	255	A
gi|37201904|dbj|AP005352.1|	8039	G	A	255	255	1	63	62	R	120	G
gi|37201904|dbj|AP005352.1|	8082	T	C	117	42	1	63	62	Y	255	T
gi|37201904|dbj|AP005352.1|	8126	A	G	202	71	0	49	62	R	255	A
gi|37201904|dbj|AP005352.1|	8150	G	A	255	224	1	63	62	R	170	G
gi|37201904|dbj|AP005352.1|	8237	A	T	224	103	1	63	62	W	255	A
gi|37201904|dbj|AP005352.1|	8258	A	G	94	34	1	63	62	R	255	A
gi|37201904|dbj|AP005352.1|	8345	C	A	104	46	1	63	62	M	255	C
gi|37201904|dbj|AP005352.1|	8354	C	T	31	7	1	47	32	Y	84	C
gi|37201904|dbj|AP005352.1|	8363	T	C	30	15	1	58	34	S	85	G
gi|37201904|dbj|AP005352.1|	8366	G	A	34	15	1	58	30	R	106	G
gi|37201904|dbj|AP005352.1|	8396	C	T	126	50	0	49	62	Y	255	C
gi|37201904|dbj|AP005352.1|	8444	A	G	90	21	0	49	54	N	194	N
gi|37201904|dbj|AP005352.1|	8546	T	A	158	56	1	63	62	W	255	T
gi|37201904|dbj|AP005352.1|	8609	A	T	41	37	1	63	54	W	195	A
gi|37201904|dbj|AP005352.1|	8721	C	T	84	89	1	63	62	Y	255	C
gi|37201904|dbj|AP005352.1|	8762	G	A	233	87	1	63	62	R	255	G
gi|37201904|dbj|AP005352.1|	8805	G	A	255	201	1	63	62	R	225	G
gi|37201904|dbj|AP005352.1|	8856	G	C	87	20	1	63	60	N	255	N
gi|37201904|dbj|AP005352.1|	8868	G	C	54	27	1	48	34	S	255	G
gi|37201904|dbj|AP005352.1|	8991	G	T	43	52	1	63	62	K	255	G
gi|37201904|dbj|AP005352.1|	9009	A	T	32	24	1	63	62	W	64	A
gi|37201904|dbj|AP005352.1|	9042	A	G	108	74	1	63	62	R	237	A
gi|37201904|dbj|AP005352.1|	9069	T	C	110	55	0	48	62	Y	255	T
gi|37201904|dbj|AP005352.1|	9132	C	T	21	15	0	46	48	Y	66	C
gi|37201904|dbj|AP005352.1|	9138	T	C	105	71	1	63	62	Y	255	T
gi|37201904|dbj|AP005352.1|	9195	T	C	198	175	1	63	62	Y	255	T
gi|37201904|dbj|AP005352.1|	9234	C	G	255	141	1	63	62	S	255	C
gi|37201904|dbj|AP005352.1|	9252	T	G	241	95	1	63	62	K	255	T
gi|37201904|dbj|AP005352.1|	9285	T	G	255	166	1	63	62	K	255	T
gi|37201904|dbj|AP005352.1|	9354	A	G	71	26	1	63	44	R	252	A
gi|37201904|dbj|AP005352.1|	9389	A	G	40	100	1	63	32	R	235	A
gi|37201904|dbj|AP005352.1|	9449	A	C	41	37	1	55	62	M	219	A
gi|37201904|dbj|AP005352.1|	9482	A	G	104	42	1	63	62	R	154	A
gi|37201904|dbj|AP005352.1|	9488	C	T	57	10	0	46	36	N	97	N
gi|37201904|dbj|AP005352.1|	9509	T	C	36	25	1	50	62	Y	192	T
gi|37201904|dbj|AP005352.1|	9557	C	A	31	22	1	63	28	M	154	C
gi|37201904|dbj|AP005352.1|	9572	C	T	255	108	1	63	62	Y	255	C
gi|37201904|dbj|AP005352.1|	9663	C	A	255	175	1	63	62	M	203	C
gi|37201904|dbj|AP005352.1|	9761	G	A	255	88	1	63	62	N	227	N
gi|37201904|dbj|AP005352.1|	9803	T	C	32	11	0	44	44	Y	55	T
gi|37201904|dbj|AP005352.1|	9818	C	T	180	113	1	63	62	Y	255	C
gi|37201904|dbj|AP005352.1|	9863	T	C	189	151	1	63	62	Y	255	T
gi|37201904|dbj|AP005352.1|	9917	A	T	255	105	1	63	62	Y	82	C
gi|37201904|dbj|AP005352.1|	9932	C	T	215	151	1	63	62	Y	255	C
gi|37201904|dbj|AP005352.1|	10007	G	T	255	219	1	63	62	K	163	G
gi|37201904|dbj|AP005352.1|	10034	T	C	35	22	1	47	62	Y	80	T
gi|37201904|dbj|AP005352.1|	10064	G	A	255	249	1	63	62	R	83	G
gi|37201904|dbj|AP005352.1|	10118	T	C	45	184	1	63	62	Y	255	T
gi|37201904|dbj|AP005352.1|	10184	G	A	255	174	1	63	62	R	255	G
gi|37201904|dbj|AP005352.1|	10283	T	G	255	250	1	63	62	K	59	T
gi|37201904|dbj|AP005352.1|	10393	G	A	132	47	0	51	62	R	216	G
gi|37201904|dbj|AP005352.1|	10421	T	C	34	11	0	50	60	Y	181	T
gi|37201904|dbj|AP005352.1|	10532	T	A	255	156	1	63	62	W	255	T
gi|37201904|dbj|AP005352.1|	10638	T	G	31	10	1	63	48	K	93	T
gi|37201904|dbj|AP005352.1|	10656	G	C	137	67	0	50	62	S	255	G
gi|37201904|dbj|AP005352.1|	10683	C	G	103	96	1	61	62	S	255	C
gi|37201904|dbj|AP005352.1|	10767	A	C	45	6	0	45	44	N	122	N
gi|37201904|dbj|AP005352.1|	10857	A	G	126	50	0	50	62	R	255	A
gi|37201904|dbj|AP005352.1|	10881	A	G	42	5	0	42	42	N	106	N
gi|37201904|dbj|AP005352.1|	10929	A	G	153	42	0	50	62	N	255	N
gi|37201904|dbj|AP005352.1|	10956	A	G	51	8	0	47	48	N	118	N
gi|37201904|dbj|AP005352.1|	11085	T	A	126	33	0	49	62	N	255	N
gi|37201904|dbj|AP005352.1|	11173	G	A	31	41	0	49	26	R	140	G
gi|37201904|dbj|AP005352.1|	11174	C	T	27	42	1	49	30	Y	142	C
gi|37201904|dbj|AP005352.1|	11205	C	T	211	102	1	63	62	Y	255	C
gi|37201904|dbj|AP005352.1|	11235	A	C	45	40	1	63	62	M	231	A
gi|37201904|dbj|AP005352.1|	11265	C	T	51	53	1	63	60	Y	255	C
gi|37201904|dbj|AP005352.1|	11315	A	G	92	83	1	63	62	R	255	A
gi|37201904|dbj|AP005352.1|	11325	T	C	50	32	1	46	62	Y	247	T
gi|37201904|dbj|AP005352.1|	11403	T	C	255	170	1	63	62	Y	246	T
gi|37201904|dbj|AP005352.1|	11460	C	T	78	42	1	63	62	K	255	G
gi|37201904|dbj|AP005352.1|	11484	G	A	45	6	0	41	44	N	76	N
gi|37201904|dbj|AP005352.1|	11508	T	C	72	44	1	44	62	S	202	G
gi|37201904|dbj|AP005352.1|	11541	A	G	72	79	1	61	62	R	255	A
gi|37201904|dbj|AP005352.1|	11559	T	C	45	6	0	42	36	N	90	N
gi|37201904|dbj|AP005352.1|	11595	A	T	98	40	1	63	62	W	255	A
gi|37201904|dbj|AP005352.1|	11652	A	T	22	15	1	48	24	K	104	G
gi|37201904|dbj|AP005352.1|	12495	C	T	34	20	1	63	62	Y	183	C
gi|37201904|dbj|AP005352.1|	12501	T	C	73	44	1	63	62	Y	255	T
gi|37201904|dbj|AP005352.1|	12543	G	T	121	73	1	63	62	K	255	G
gi|37201904|dbj|AP005352.1|	12573	G	C	255	98	1	63	62	S	255	G
gi|37201904|dbj|AP005352.1|	12657	T	C	89	43	1	47	62	Y	232	T
gi|37201904|dbj|AP005352.1|	12714	G	A	35	12	0	45	60	R	185	G
gi|37201904|dbj|AP005352.1|	12729	C	T	135	36	0	49	62	N	255	N
gi|37201904|dbj|AP005352.1|	12819	C	T	77	28	1	44	62	Y	255	C
gi|37201904|dbj|AP005352.1|	12834	T	A	42	5	0	42	38	N	58	N
gi|37201904|dbj|AP005352.1|	12933	G	A	45	6	0	45	44	N	75	N
gi|37201904|dbj|AP005352.1|	12936	A	G	57	10	1	47	44	N	164	N
gi|37201904|dbj|AP005352.1|	12964	A	C	183	146	1	63	62	M	255	A
gi|37201904|dbj|AP005352.1|	12994	A	G	46	51	1	63	62	R	255	A
gi|37201904|dbj|AP005352.1|	13005	A	T	37	32	1	49	62	W	255	A
gi|37201904|dbj|AP005352.1|	13094	A	T	60	11	0	48	60	N	217	N
gi|37201904|dbj|AP005352.1|	13142	G	A	51	8	1	51	50	N	133	N
gi|37201904|dbj|AP005352.1|	13177	A	G	63	34	0	49	62	R	185	A
gi|37201904|dbj|AP005352.1|	13240	G	A	43	50	1	63	62	R	255	G
gi|37201904|dbj|AP005352.1|	13273	C	T	255	234	1	63	62	Y	198	C
gi|37201904|dbj|AP005352.1|	13312	C	T	253	94	1	63	62	Y	255	C
gi|37201904|dbj|AP005352.1|	13330	G	A	48	7	0	42	48	N	67	N
gi|37201904|dbj|AP005352.1|	13378	G	A	41	44	1	49	62	R	255	G
gi|37201904|dbj|AP005352.1|	13421	C	T	211	171	1	63	62	Y	255	C
gi|37201904|dbj|AP005352.1|	13498	G	C	168	47	1	63	62	N	255	N
gi|37201904|dbj|AP005352.1|	13546	A	C	120	45	1	63	62	S	255	G
gi|37201904|dbj|AP005352.1|	13609	T	C	182	107	1	49	62	Y	255	T
gi|37201904|dbj|AP005352.1|	13639	A	C	57	10	1	44	50	N	154	N
gi|37201904|dbj|AP005352.1|	13645	T	C	26	8	0	45	32	S	50	G
gi|37201904|dbj|AP005352.1|	13666	T	C	111	40	0	49	62	Y	255	T
gi|37201904|dbj|AP005352.1|	13690	T	C	248	97	1	63	62	Y	255	T
gi|37201904|dbj|AP005352.1|	13768	A	G	255	137	1	63	62	R	255	A
gi|37201904|dbj|AP005352.1|	13826	C	T	103	88	1	63	62	Y	255	C
gi|37201904|dbj|AP005352.1|	13852	C	G	158	69	1	55	62	R	255	A
gi|37201904|dbj|AP005352.1|	13946	G	C	255	108	1	63	62	S	255	G
gi|37201904|dbj|AP005352.1|	14001	T	C	255	118	1	63	62	Y	255	T
gi|37201904|dbj|AP005352.1|	14037	G	A	132	35	1	63	62	N	255	N
gi|37201904|dbj|AP005352.1|	14124	C	T	38	14	1	63	24	Y	244	C
gi|37201904|dbj|AP005352.1|	14205	C	T	165	100	1	63	62	Y	255	C
gi|37201904|dbj|AP005352.1|	14226	C	T	28	7	0	45	24	W	114	A
gi|37201904|dbj|AP005352.1|	14235	T	C	172	75	1	63	62	Y	255	T
gi|37201904|dbj|AP005352.1|	14314	A	G	255	198	1	63	62	R	130	A
gi|37201904|dbj|AP005352.1|	14357	T	G	17	7	1	63	26	S	46	C
gi|37201904|dbj|AP005352.1|	14468	C	T	227	148	1	50	62	Y	255	C
gi|37201904|dbj|AP005352.1|	14489	G	T	176	62	0	49	62	K	255	G
gi|37201904|dbj|AP005352.1|	14510	C	A	75	69	1	63	62	M	255	C
gi|37201904|dbj|AP005352.1|	14564	A	C	105	26	1	63	30	N	254	N
gi|37201904|dbj|AP005352.1|	14567	C	T	31	9	1	63	34	Y	106	C
gi|37201904|dbj|AP005352.1|	14588	T	G	255	126	1	63	62	K	255	T
gi|37201904|dbj|AP005352.1|	14732	A	C	255	127	1	63	62	M	255	A
gi|37201904|dbj|AP005352.1|	14771	A	G	255	111	1	63	62	R	255	A
gi|37201904|dbj|AP005352.1|	14840	A	C	44	24	1	63	56	M	192	A
gi|37201904|dbj|AP005352.1|	14924	C	A	39	27	1	63	30	M	249	C
gi|37201904|dbj|AP005352.1|	14927	T	C	30	6	1	63	36	Y	80	T
gi|37201904|dbj|AP005352.1|	14969	A	G	175	91	1	63	62	R	255	A
gi|37201904|dbj|AP005352.1|	15072	C	T	255	157	1	63	62	Y	255	C
gi|37201904|dbj|AP005352.1|	15199	A	G	102	25	1	63	36	N	255	N
gi|37201904|dbj|AP005352.1|	15233	G	A	255	184	1	63	62	R	181	G
gi|37201904|dbj|AP005352.1|	15290	G	A	255	97	1	63	62	R	255	G
gi|37201904|dbj|AP005352.1|	15308	T	C	29	12	0	43	42	Y	39	T
gi|37201904|dbj|AP005352.1|	15320	C	T	50	35	0	44	62	Y	239	C
gi|37201904|dbj|AP005352.1|	15347	A	G	72	15	0	45	62	N	187	N
gi|37201904|dbj|AP005352.1|	15359	G	A	57	31	0	49	62	R	255	G
gi|37201904|dbj|AP005352.1|	15435	T	G	255	237	1	63	62	K	234	T
gi|37201904|dbj|AP005352.1|	15458	G	A	255	144	1	51	62	R	201	G
gi|37201904|dbj|AP005352.1|	15483	T	C	122	129	1	49	62	Y	255	T
gi|37201904|dbj|AP005352.1|	15504	T	C	255	174	1	63	62	Y	211	T
gi|37201904|dbj|AP005352.1|	15578	A	C	45	6	1	46	26	N	86	N
gi|37201904|dbj|AP005352.1|	15605	G	A	162	45	0	50	62	N	255	N
gi|37201904|dbj|AP005352.1|	15626	G	A	36	13	0	47	56	R	210	G
gi|37201904|dbj|AP005352.1|	15686	T	G	76	36	1	63	62	K	255	T
gi|37201904|dbj|AP005352.1|	15692	A	C	114	29	1	63	62	N	255	N
gi|37201904|dbj|AP005352.1|	15725	T	A	255	233	1	63	62	W	218	T
gi|37201904|dbj|AP005352.1|	15761	T	C	109	47	1	63	62	M	255	A
gi|37201904|dbj|AP005352.1|	15791	T	C	99	48	1	63	62	Y	207	T
gi|37201904|dbj|AP005352.1|	15809	C	T	165	73	0	50	62	Y	255	C
gi|37201904|dbj|AP005352.1|	15852	T	C	232	89	1	63	62	S	255	G
gi|37201904|dbj|AP005352.1|	15905	C	G	50	49	1	63	62	S	255	C
gi|37201904|dbj|AP005352.1|	15932	T	G	126	54	1	63	62	K	255	T
gi|37201904|dbj|AP005352.1|	15965	C	T	78	17	1	63	62	N	255	N
gi|37201904|dbj|AP005352.1|	15980	G	A	110	44	1	63	62	R	255	G
gi|37201904|dbj|AP005352.1|	16019	G	T	255	142	1	63	62	Y	233	C
gi|37201904|dbj|AP005352.1|	16115	A	T	255	128	1	63	62	W	240	A
gi|37201904|dbj|AP005352.1|	16145	G	A	137	58	1	63	62	R	255	G
gi|37201904|dbj|AP005352.1|	16190	G	C	28	5	0	44	36	S	44	G
gi|37201904|dbj|AP005352.1|	16214	T	C	120	31	0	50	62	N	255	N
gi|37201904|dbj|AP005352.1|	16229	G	C	244	110	1	63	62	S	255	G
gi|37201904|dbj|AP005352.1|	16265	C	T	97	36	1	63	62	W	255	A
gi|37201904|dbj|AP005352.1|	16271	C	T	60	32	1	63	62	Y	255	C
gi|37201904|dbj|AP005352.1|	16349	A	G	132	47	1	63	62	R	255	A
gi|37201904|dbj|AP005352.1|	16394	G	A	49	67	1	63	62	R	255	G
gi|37201904|dbj|AP005352.1|	16406	T	G	113	61	1	63	62	K	255	T
gi|37201904|dbj|AP005352.1|	16451	T	C	97	65	1	63	62	Y	168	T
gi|37201904|dbj|AP005352.1|	16481	T	C	61	50	1	63	62	Y	255	T
gi|37201904|dbj|AP005352.1|	16535	T	C	255	226	1	63	62	Y	255	T
gi|37201904|dbj|AP005352.1|	16584	A	C	138	37	1	63	62	N	255	N
gi|37201904|dbj|AP005352.1|	16640	A	G	255	170	1	51	62	R	227	A
gi|37201904|dbj|AP005352.1|	16670	T	C	29	5	1	51	26	Y	72	T
gi|37201904|dbj|AP005352.1|	16709	T	C	37	27	1	63	28	Y	248	T
gi|37201904|dbj|AP005352.1|	16751	T	A	38	53	1	63	62	W	210	T
gi|37201904|dbj|AP005352.1|	16823	G	A	41	12	1	43	22	M	57	C
gi|37201904|dbj|AP005352.1|	16826	G	A	22	27	1	63	36	R	120	G
gi|37201904|dbj|AP005352.1|	16913	G	A	91	33	0	50	62	R	244	G
gi|37201904|dbj|AP005352.1|	16937	A	C	81	18	0	50	62	N	255	N
gi|37201904|dbj|AP005352.1|	16949	A	T	40	15	1	49	62	W	217	A
gi|37201904|dbj|AP005352.1|	16994	A	G	147	40	1	63	62	N	251	N
gi|37201904|dbj|AP005352.1|	17066	C	T	255	152	1	63	62	Y	255	C
gi|37201904|dbj|AP005352.1|	17105	A	C	55	29	1	63	42	M	255	A
gi|37201904|dbj|AP005352.1|	17195	C	G	74	27	1	63	32	S	255	C
gi|37201904|dbj|AP005352.1|	17339	T	C	76	81	1	63	62	Y	235	T
gi|37201904|dbj|AP005352.1|	17384	C	G	29	8	0	45	38	S	53	C
gi|37201904|dbj|AP005352.1|	17399	C	T	171	48	0	48	62	N	255	N
gi|37201904|dbj|AP005352.1|	17481	T	A	238	70	0	50	62	N	255	N
gi|37201904|dbj|AP005352.1|	17687	C	T	34	17	1	47	62	Y	158	C
gi|37201904|dbj|AP005352.1|	17693	A	G	30	6	0	41	40	R	36	A
gi|37201904|dbj|AP005352.1|	17726	G	A	169	80	1	63	62	R	255	G
gi|37201904|dbj|AP005352.1|	17777	G	T	234	102	1	63	62	K	255	G
gi|37201904|dbj|AP005352.1|	17786	T	C	42	5	1	44	42	N	74	N
gi|37201904|dbj|AP005352.1|	17789	C	T	45	6	1	44	42	N	81	N
gi|37201904|dbj|AP005352.1|	17819	C	A	217	96	1	50	62	M	255	C
gi|37201904|dbj|AP005352.1|	17831	G	A	161	90	1	63	62	R	255	G
gi|37201904|dbj|AP005352.1|	17918	A	T	201	81	1	63	62	W	255	A
gi|37201904|dbj|AP005352.1|	18125	A	T	59	25	1	47	62	W	180	A
gi|37201904|dbj|AP005352.1|	18212	C	T	196	79	1	63	62	Y	255	C
gi|37201904|dbj|AP005352.1|	18248	T	G	255	250	1	63	62	K	140	T
gi|37201904|dbj|AP005352.1|	18296	T	C	135	52	1	63	62	S	255	G
gi|37201904|dbj|AP005352.1|	18302	C	A	28	6	1	40	42	M	61	C
gi|37201904|dbj|AP005352.1|	18308	C	T	171	48	1	63	62	N	255	N
gi|37201904|dbj|AP005352.1|	18348	A	G	112	95	1	63	62	R	255	A
gi|37201904|dbj|AP005352.1|	18355	G	A	30	14	0	46	48	R	107	G
gi|37201904|dbj|AP005352.1|	18377	G	A	71	30	1	63	22	R	255	G
gi|37201904|dbj|AP005352.1|	18423	C	T	255	255	1	63	62	Y	255	C
gi|37201904|dbj|AP005352.1|	18527	A	G	26	12	1	63	42	K	45	T
gi|37201904|dbj|AP005352.1|	18596	A	G	98	51	1	49	62	R	255	A
gi|37201904|dbj|AP005352.1|	18707	C	A	102	25	1	63	48	N	255	N
gi|37201904|dbj|AP005352.1|	19350	A	G	45	6	0	45	44	N	138	N
gi|37201904|dbj|AP005352.1|	19408	T	G	50	26	1	63	62	K	255	T
gi|37201904|dbj|AP005352.1|	19561	T	C	255	123	1	63	62	N	255	N
gi|37201904|dbj|AP005352.1|	19582	G	C	40	26	1	53	62	S	127	G
gi|37201904|dbj|AP005352.1|	19588	G	C	87	76	1	63	62	S	255	G
gi|37201904|dbj|AP005352.1|	19642	A	G	255	167	1	63	62	R	239	A
gi|37201904|dbj|AP005352.1|	19666	C	T	87	20	0	49	62	N	255	N
gi|37201904|dbj|AP005352.1|	19732	T	C	59	42	1	63	62	Y	255	T
gi|37201904|dbj|AP005352.1|	19765	G	A	255	142	1	63	62	R	255	G
gi|37201904|dbj|AP005352.1|	19786	C	T	162	95	1	49	62	Y	255	C
gi|37201904|dbj|AP005352.1|	19813	C	T	57	55	1	48	62	Y	236	C
gi|37201904|dbj|AP005352.1|	19855	A	T	77	69	1	63	62	W	255	A
gi|37201904|dbj|AP005352.1|	19930	C	G	85	29	0	50	62	S	255	C
gi|37201904|dbj|AP005352.1|	19954	A	G	29	8	0	46	42	R	51	A
gi|37201904|dbj|AP005352.1|	19960	T	C	43	16	1	63	48	Y	159	T
gi|37201904|dbj|AP005352.1|	20245	T	C	237	108	1	63	62	Y	255	T
gi|37201904|dbj|AP005352.1|	20293	T	C	135	66	1	63	62	Y	255	T
gi|37201904|dbj|AP005352.1|	20302	T	C	27	5	1	52	26	Y	33	T
gi|37201904|dbj|AP005352.1|	20674	T	C	45	6	0	48	44	N	117	N
gi|37201904|dbj|AP005352.1|	20800	T	C	118	55	1	63	62	Y	255	T
gi|37201904|dbj|AP005352.1|	20911	A	G	156	74	1	63	62	R	255	A
gi|37201904|dbj|AP005352.1|	20920	A	C	117	30	1	63	62	N	255	N
gi|37201904|dbj|AP005352.1|	20950	C	T	244	96	1	63	62	Y	225	C
gi|37201904|dbj|AP005352.1|	21010	A	G	42	35	1	63	62	R	255	A
gi|37201904|dbj|AP005352.1|	21052	A	G	131	68	1	63	62	R	255	A
gi|37201904|dbj|AP005352.1|	21175	C	T	255	129	1	63	62	Y	255	C
gi|37201904|dbj|AP005352.1|	21193	G	A	255	109	1	63	62	R	255	G
gi|37201904|dbj|AP005352.1|	21249	C	T	100	74	1	63	62	Y	255	C
gi|37201904|dbj|AP005352.1|	21304	T	A	186	120	1	63	62	W	255	T
gi|37201904|dbj|AP005352.1|	21341	T	C	255	255	1	63	62	Y	255	T
gi|37201904|dbj|AP005352.1|	21373	A	G	255	230	1	63	62	R	255	A
gi|37201904|dbj|AP005352.1|	21400	C	T	73	35	0	50	62	Y	255	C
gi|37201904|dbj|AP005352.1|	21410	G	C	138	80	1	63	62	S	255	G
gi|37201904|dbj|AP005352.1|	21463	G	A	255	255	1	63	62	R	168	G
gi|37201904|dbj|AP005352.1|	21505	G	A	64	22	0	50	60	R	201	G
gi|37201904|dbj|AP005352.1|	21641	T	C	54	9	1	63	30	N	106	N
gi|37201904|dbj|AP005352.1|	21642	A	C	31	12	1	63	42	M	112	A
gi|37201904|dbj|AP005352.1|	21752	G	A	32	14	1	63	62	R	183	G
gi|37201904|dbj|AP005352.1|	21755	T	C	90	21	1	63	32	N	255	N
gi|37201904|dbj|AP005352.1|	21851	C	T	141	69	1	63	62	Y	255	C
gi|37201904|dbj|AP005352.1|	21886	C	T	61	48	1	55	62	Y	210	C
gi|37201904|dbj|AP005352.1|	21893	A	G	34	22	0	46	62	R	62	A
gi|37201904|dbj|AP005352.1|	22004	T	C	126	33	0	47	62	N	232	N
gi|37201904|dbj|AP005352.1|	22049	C	T	29	10	0	41	56	Y	100	C
gi|37201904|dbj|AP005352.1|	22076	T	G	31	18	1	42	48	K	89	T
gi|37201904|dbj|AP005352.1|	22117	T	C	26	9	1	53	26	S	112	G
gi|37201904|dbj|AP005352.1|	22122	A	G	106	36	1	63	62	S	255	C
gi|37201904|dbj|AP005352.1|	22160	A	G	39	37	1	58	24	R	255	A
gi|37201904|dbj|AP005352.1|	22164	T	G	34	11	0	42	24	K	90	T
gi|37201904|dbj|AP005352.1|	22193	G	A	255	103	1	49	62	M	255	C
gi|37201904|dbj|AP005352.1|	22250	C	A	170	55	0	49	62	M	255	C
gi|37201904|dbj|AP005352.1|	22286	T	C	43	15	1	61	28	S	124	G
gi|37201904|dbj|AP005352.1|	22325	C	T	255	113	1	50	62	Y	255	C
gi|37201904|dbj|AP005352.1|	22730	C	G	40	22	1	63	28	K	147	T
gi|37201904|dbj|AP005352.1|	22787	C	T	51	8	1	42	50	N	68	N
gi|37201904|dbj|AP005352.1|	22848	G	A	100	36	0	50	62	R	255	G
gi|37201904|dbj|AP005352.1|	22874	C	G	255	156	1	63	62	S	255	C
gi|37201904|dbj|AP005352.1|	22922	C	T	155	108	1	63	62	Y	255	C
gi|37201904|dbj|AP005352.1|	22937	G	A	129	63	0	50	62	R	255	G
gi|37201904|dbj|AP005352.1|	22964	A	G	165	46	0	50	62	N	255	N
gi|37201904|dbj|AP005352.1|	22991	C	T	85	31	0	47	62	Y	255	C
gi|37201904|dbj|AP005352.1|	23048	G	A	255	205	1	63	62	M	119	C
gi|37201904|dbj|AP005352.1|	23096	A	G	135	53	1	63	62	R	255	A
gi|37201904|dbj|AP005352.1|	23125	C	T	52	62	1	63	48	Y	255	C
gi|37201904|dbj|AP005352.1|	23168	T	C	112	60	1	63	62	Y	255	T
gi|37201904|dbj|AP005352.1|	23183	A	C	26	6	0	43	42	M	54	A
gi|37201904|dbj|AP005352.1|	23195	G	T	239	78	1	63	62	W	255	A
gi|37201904|dbj|AP005352.1|	23242	T	C	18	28	1	63	34	M	164	A
gi|37201904|dbj|AP005352.1|	23261	C	A	253	94	1	51	62	M	255	C
gi|37201904|dbj|AP005352.1|	23318	G	A	23	71	1	63	62	W	255	T
gi|37201904|dbj|AP005352.1|	23374	G	A	255	94	1	63	62	N	255	N
gi|37201904|dbj|AP005352.1|	23406	C	T	255	129	1	63	62	Y	255	C
gi|37201904|dbj|AP005352.1|	23450	T	C	255	192	1	63	62	Y	215	T
gi|37201904|dbj|AP005352.1|	23534	G	A	120	43	1	63	62	R	255	G
gi|37201904|dbj|AP005352.1|	23540	T	C	32	9	1	45	36	Y	81	T
gi|37201904|dbj|AP005352.1|	23546	T	C	72	72	1	63	62	Y	255	T
gi|37201904|dbj|AP005352.1|	23606	A	T	31	24	1	63	22	Y	181	C
gi|37201904|dbj|AP005352.1|	23666	C	T	255	123	1	63	62	Y	255	C
gi|37201904|dbj|AP005352.1|	23687	G	C	255	115	1	63	62	S	255	G
gi|37201904|dbj|AP005352.1|	23717	T	C	253	75	1	63	62	N	255	N
gi|37201904|dbj|AP005352.1|	23735	A	T	33	16	1	63	30	W	88	A
gi|37201904|dbj|AP005352.1|	23738	G	T	31	17	1	63	32	K	70	G
gi|37201904|dbj|AP005352.1|	23804	T	C	24	33	1	63	62	Y	121	T
gi|37201904|dbj|AP005352.1|	23841	G	A	255	176	1	63	62	R	246	G
gi|37201904|dbj|AP005352.1|	23861	A	G	31	7	0	44	38	R	122	A
gi|37201904|dbj|AP005352.1|	24074	A	C	40	32	1	63	62	M	255	A
gi|37201904|dbj|AP005352.1|	24125	T	A	255	105	1	63	62	W	255	T
gi|37201904|dbj|AP005352.1|	24137	T	C	43	27	0	47	62	Y	181	T
gi|37201904|dbj|AP005352.1|	24224	A	T	93	65	1	63	62	K	255	G
gi|37201904|dbj|AP005352.1|	24267	T	C	255	138	1	63	62	Y	255	T
gi|37201904|dbj|AP005352.1|	24329	T	C	123	100	1	63	62	Y	255	T
gi|37201904|dbj|AP005352.1|	24359	T	C	214	194	1	63	62	Y	255	T
gi|37201904|dbj|AP005352.1|	24395	A	T	164	72	1	63	62	W	255	A
gi|37201904|dbj|AP005352.1|	24416	C	G	24	13	1	63	26	S	81	C
gi|37201904|dbj|AP005352.1|	24419	T	C	75	22	1	63	24	Y	184	T
gi|37201904|dbj|AP005352.1|	24518	T	C	130	73	1	63	62	Y	255	T
gi|37201904|dbj|AP005352.1|	24596	G	A	117	62	1	63	62	R	255	G
gi|37201904|dbj|AP005352.1|	24638	A	G	255	199	1	63	62	R	255	A
gi|37201904|dbj|AP005352.1|	24669	G	A	45	6	0	47	36	N	79	N
gi|37201904|dbj|AP005352.1|	24804	G	T	55	44	1	49	62	K	234	G
gi|37201904|dbj|AP005352.1|	24833	G	A	105	26	0	47	62	N	166	N
gi|37201904|dbj|AP005352.1|	24968	A	G	255	125	1	63	62	R	255	A
gi|37201904|dbj|AP005352.1|	25016	C	G	164	215	1	63	62	S	255	C
gi|37201904|dbj|AP005352.1|	25199	C	T	48	7	1	63	38	N	109	N
gi|37201904|dbj|AP005352.1|	25202	T	C	76	32	1	63	38	Y	255	T
gi|37201904|dbj|AP005352.1|	25286	G	A	255	98	1	63	62	R	255	G
gi|37201904|dbj|AP005352.1|	25331	T	C	30	33	1	46	62	Y	187	T
gi|37201904|dbj|AP005352.1|	25346	A	G	40	62	1	49	62	R	255	A
gi|37201904|dbj|AP005352.1|	25373	C	T	69	14	0	47	62	N	213	N
gi|37201904|dbj|AP005352.1|	25383	A	C	31	9	1	63	26	M	113	A
gi|37201904|dbj|AP005352.1|	25384	G	A	27	19	1	63	30	R	140	G
gi|37201904|dbj|AP005352.1|	25421	T	G	217	187	1	63	62	K	255	T
gi|37201904|dbj|AP005352.1|	25461	G	A	229	159	1	63	62	R	255	G
gi|37201904|dbj|AP005352.1|	25487	G	T	255	191	1	63	62	K	253	G
gi|37201904|dbj|AP005352.1|	25521	C	T	255	158	1	63	62	Y	190	C
gi|37201904|dbj|AP005352.1|	25649	C	A	122	44	1	49	62	M	181	C
gi|37201904|dbj|AP005352.1|	25674	A	G	57	21	0	49	62	R	183	A
gi|37201904|dbj|AP005352.1|	25688	C	T	82	30	0	49	62	Y	255	C
gi|37201904|dbj|AP005352.1|	25782	C	T	207	83	1	63	62	Y	255	C
gi|37201904|dbj|AP005352.1|	25814	G	A	208	127	1	53	62	R	255	G
gi|37201904|dbj|AP005352.1|	25844	T	C	255	165	1	63	62	Y	255	T
gi|37201904|dbj|AP005352.1|	25886	A	G	255	255	1	63	62	R	131	A
gi|37201904|dbj|AP005352.1|	25949	G	T	255	174	1	63	62	K	255	G
gi|37201904|dbj|AP005352.1|	25982	T	G	255	134	1	63	62	K	255	T
gi|37201904|dbj|AP005352.1|	26006	G	A	103	37	1	63	62	R	236	G
gi|37201904|dbj|AP005352.1|	26090	T	C	231	255	1	63	62	Y	255	T
gi|37201904|dbj|AP005352.1|	26150	T	C	255	118	1	63	62	Y	255	T
gi|37201904|dbj|AP005352.1|	26303	G	A	255	255	1	63	62	R	255	G
gi|37201904|dbj|AP005352.1|	26369	A	G	169	104	1	63	58	R	255	A
gi|37201904|dbj|AP005352.1|	26372	C	T	58	124	1	63	62	Y	255	C
gi|37201904|dbj|AP005352.1|	26495	C	T	255	255	1	63	62	Y	255	C
gi|37201904|dbj|AP005352.1|	26540	G	A	255	255	1	63	62	R	255	G
gi|37201904|dbj|AP005352.1|	26570	A	G	255	159	1	61	62	R	235	A
gi|37201904|dbj|AP005352.1|	26585	A	G	255	255	1	63	62	R	255	A
gi|37201904|dbj|AP005352.1|	26639	T	A	33	23	1	63	62	W	172	T
gi|37201904|dbj|AP005352.1|	26642	T	C	161	99	1	63	32	Y	255	T
gi|37201904|dbj|AP005352.1|	26687	G	A	255	255	1	63	62	R	255	G
gi|37201904|dbj|AP005352.1|	26696	C	T	59	46	1	48	62	Y	224	C
gi|37201904|dbj|AP005352.1|	26722	G	A	122	82	1	49	62	R	255	G
gi|37201904|dbj|AP005352.1|	26732	T	C	28	44	1	46	62	Y	238	T
gi|37201904|dbj|AP005352.1|	26756	G	A	199	98	0	49	62	R	255	G
gi|37201904|dbj|AP005352.1|	26774	A	G	255	255	1	63	62	R	255	A
gi|37201904|dbj|AP005352.1|	26822	T	C	255	255	1	63	62	Y	255	T
gi|37201904|dbj|AP005352.1|	26858	A	C	255	233	1	63	62	M	105	A
gi|37201904|dbj|AP005352.1|	26873	A	G	26	10	1	51	38	S	65	C
gi|37201904|dbj|AP005352.1|	26888	T	C	255	212	1	51	62	Y	211	T
gi|37201904|dbj|AP005352.1|	26915	G	A	51	40	1	45	28	R	205	G
gi|37201904|dbj|AP005352.1|	26918	G	A	29	39	1	45	50	R	184	G
gi|37201904|dbj|AP005352.1|	26948	T	C	255	255	1	63	62	Y	255	T
gi|37201904|dbj|AP005352.1|	27017	G	T	55	24	1	46	62	K	127	G
gi|37201904|dbj|AP005352.1|	27080	C	T	255	255	1	63	62	Y	255	C
gi|37201904|dbj|AP005352.1|	27167	A	G	255	245	1	63	62	R	199	A
gi|37201904|dbj|AP005352.1|	27180	A	C	37	22	1	45	62	M	158	A
gi|37201904|dbj|AP005352.1|	27185	T	C	255	132	1	63	62	Y	255	T
gi|37201904|dbj|AP005352.1|	27228	G	T	255	255	1	63	62	K	255	G
gi|37201904|dbj|AP005352.1|	27284	A	C	255	183	1	63	62	M	255	A
gi|37201904|dbj|AP005352.1|	27290	T	C	27	25	0	46	62	Y	71	T
gi|37201904|dbj|AP005352.1|	27317	T	C	174	133	1	63	62	Y	225	T
gi|37201904|dbj|AP005352.1|	27375	C	A	255	255	1	63	62	M	255	C
gi|37201904|dbj|AP005352.1|	27452	C	T	255	170	1	51	62	Y	230	C
gi|37201904|dbj|AP005352.1|	27687	G	C	27	28	1	46	62	S	120	G
gi|37201904|dbj|AP005352.1|	27708	A	G	184	75	1	49	62	R	255	A
gi|37201904|dbj|AP005352.1|	28163	T	C	16	10	1	49	20	Y	31	T
gi|37201904|dbj|AP005352.1|	28219	A	C	164	89	1	49	62	S	207	G
gi|37201904|dbj|AP005352.1|	28303	A	G	28	72	1	47	62	R	124	A
gi|37201904|dbj|AP005352.1|	28434	G	A	147	112	1	63	62	R	255	G
gi|37201904|dbj|AP005352.1|	28505	C	A	255	255	1	63	62	M	255	C
gi|37201904|dbj|AP005352.1|	28562	C	T	18	90	1	63	62	Y	255	C
gi|37201904|dbj|AP005352.1|	28598	C	A	255	241	1	63	62	M	150	C
gi|37201904|dbj|AP005352.1|	28619	C	T	30	19	0	47	62	Y	56	C
gi|37201904|dbj|AP005352.1|	28625	C	T	67	81	1	63	62	Y	255	C
gi|37201904|dbj|AP005352.1|	28763	G	A	104	65	1	48	40	R	255	G
gi|37201904|dbj|AP005352.1|	28808	T	G	54	148	1	63	62	K	255	T
gi|37201904|dbj|AP005352.1|	28825	T	G	34	11	0	41	36	R	72	A
gi|37201904|dbj|AP005352.1|	28840	G	T	122	123	1	63	62	K	255	G
gi|37201904|dbj|AP005352.1|	28922	T	C	183	255	1	63	62	Y	255	T
gi|37201904|dbj|AP005352.1|	28961	G	T	255	255	1	63	62	K	186	G
gi|37201904|dbj|AP005352.1|	29053	T	C	93	22	1	63	36	N	110	N
gi|37201904|dbj|AP005352.1|	29063	G	T	30	9	0	43	42	K	46	G
gi|37201904|dbj|AP005352.1|	29084	A	G	247	136	1	51	62	R	255	A
gi|37201904|dbj|AP005352.1|	29121	T	A	255	190	1	63	62	R	117	G
gi|37201904|dbj|AP005352.1|	29177	C	A	255	255	1	63	62	M	255	C
gi|37201904|dbj|AP005352.1|	29210	C	T	154	105	1	63	62	Y	255	C
gi|37201904|dbj|AP005352.1|	29226	T	A	71	57	1	55	62	W	255	T
gi|37201904|dbj|AP005352.1|	29320	C	G	124	50	1	55	62	R	255	A
gi|37201904|dbj|AP005352.1|	29375	G	A	156	59	1	63	62	W	255	T
gi|37201904|dbj|AP005352.1|	29381	C	T	34	13	0	41	38	Y	85	C
gi|37201904|dbj|AP005352.1|	29413	G	T	27	12	0	42	26	K	41	G
gi|37201904|dbj|AP005352.1|	29429	T	C	162	84	1	47	62	Y	255	T
gi|37201904|dbj|AP005352.1|	29453	G	A	255	228	1	50	62	R	215	G
gi|37201904|dbj|AP005352.1|	29483	T	A	95	61	1	48	62	W	192	T
gi|37201904|dbj|AP005352.1|	29519	A	G	85	67	1	63	60	R	207	A
gi|37201904|dbj|AP005352.1|	29624	G	A	255	120	1	63	62	R	200	G
gi|37201904|dbj|AP005352.1|	29654	G	T	144	61	1	63	62	K	255	G
gi|37201904|dbj|AP005352.1|	29738	G	T	255	255	1	63	62	K	255	G
gi|37201904|dbj|AP005352.1|	29764	T	C	255	255	0	51	62	Y	38	T
gi|37201904|dbj|AP005352.1|	29786	T	C	199	255	1	63	62	Y	255	T
gi|37201904|dbj|AP005352.1|	29849	T	C	60	22	1	63	32	Y	135	T
gi|37201904|dbj|AP005352.1|	29851	C	A	33	10	1	63	60	M	110	C
gi|37201904|dbj|AP005352.1|	29878	C	T	255	255	1	51	62	Y	106	C
gi|37201904|dbj|AP005352.1|	29899	G	A	255	255	1	63	62	R	255	G
gi|37201904|dbj|AP005352.1|	30003	C	T	119	58	1	63	62	Y	255	C
gi|37201904|dbj|AP005352.1|	30044	T	C	43	16	0	45	62	Y	214	T
gi|37201904|dbj|AP005352.1|	30062	A	G	255	255	1	63	62	R	255	A
gi|37201904|dbj|AP005352.1|	30092	C	T	255	255	1	63	62	Y	255	C
gi|37201904|dbj|AP005352.1|	30161	T	A	255	255	1	63	62	W	76	T
gi|37201904|dbj|AP005352.1|	30206	T	C	255	255	1	55	62	Y	41	T
gi|37201904|dbj|AP005352.1|	30461	A	G	255	255	1.56	63	62	R	255	A
gi|37201904|dbj|AP005352.1|	30931	A	C	23	43	1	63	44	M	120	A
gi|37201904|dbj|AP005352.1|	30934	A	T	44	40	1	63	22	Y	235	C
gi|37201904|dbj|AP005352.1|	30999	C	A	255	255	1	63	62	M	255	C
gi|37201904|dbj|AP005352.1|	31011	A	G	255	255	1	63	62	R	255	A
gi|37201904|dbj|AP005352.1|	31063	A	G	255	255	1	63	62	R	255	A
gi|37201904|dbj|AP005352.1|	31132	T	A	255	255	1	49	62	W	141	T
gi|37201904|dbj|AP005352.1|	31165	T	C	255	245	1	63	62	Y	255	T
gi|37201904|dbj|AP005352.1|	31208	C	A	60	30	1	63	28	M	222	C
gi|37201904|dbj|AP005352.1|	31245	A	G	226	79	0	51	62	R	186	A
gi|37201904|dbj|AP005352.1|	31309	G	A	255	156	1	63	62	W	255	T
gi|37201904|dbj|AP005352.1|	31344	A	G	255	255	1	63	62	R	255	A
gi|37201904|dbj|AP005352.1|	31387	G	A	255	111	1	63	62	R	255	G
gi|37201904|dbj|AP005352.1|	31396	T	A	255	255	1	63	62	W	255	T
gi|37201904|dbj|AP005352.1|	31515	G	A	35	255	1	63	24	R	255	G
gi|37201904|dbj|AP005352.1|	31572	T	C	70	143	1	49	62	Y	241	T
gi|37201904|dbj|AP005352.1|	31619	T	A	121	102	1	63	62	W	255	T
gi|37201904|dbj|AP005352.1|	31739	G	A	255	211	1	63	62	R	240	G
gi|37201904|dbj|AP005352.1|	31748	A	G	204	105	1	63	62	R	243	A
gi|37201904|dbj|AP005352.1|	31863	T	C	150	72	0	46	62	Y	195	T
gi|37201904|dbj|AP005352.1|	31876	G	A	255	255	1	63	62	R	135	G
gi|37201904|dbj|AP005352.1|	31908	T	C	255	255	1	63	62	Y	255	T
gi|37201904|dbj|AP005352.1|	31957	C	G	255	255	1	63	62	S	255	C
gi|37201904|dbj|AP005352.1|	32011	A	T	255	248	1	63	62	W	255	A
gi|37201904|dbj|AP005352.1|	32025	C	T	11	15	0	45	46	Y	39	C
gi|37201904|dbj|AP005352.1|	32042	C	T	255	255	1	63	62	Y	255	C
gi|37201904|dbj|AP005352.1|	32103	A	T	255	255	1	63	62	W	255	A
gi|37201904|dbj|AP005352.1|	32131	G	A	35	26	1	51	48	R	82	G
gi|37201904|dbj|AP005352.1|	32134	G	A	49	18	1	51	34	R	168	G
gi|37201904|dbj|AP005352.1|	32152	T	C	255	112	1	50	62	N	190	N
gi|37201904|dbj|AP005352.1|	32182	A	G	41	55	1	63	62	R	233	A
gi|37201904|dbj|AP005352.1|	32184	T	A	86	102	1	63	40	W	255	T
gi|37201904|dbj|AP005352.1|	32229	G	T	255	140	1	63	62	W	135	A
gi|37201904|dbj|AP005352.1|	32236	A	T	30	6	0	40	32	W	46	A
gi|37201904|dbj|AP005352.1|	32278	C	T	255	255	1	63	62	Y	126	C
gi|37201904|dbj|AP005352.1|	32328	G	C	255	255	1	63	62	Y	255	T
gi|37201904|dbj|AP005352.1|	32473	G	A	80	45	1	63	22	R	255	G
gi|37201904|dbj|AP005352.1|	32638	T	C	255	239	1	61	62	Y	148	T
gi|37201904|dbj|AP005352.1|	32682	T	G	35	127	1	63	24	K	255	T
gi|37201904|dbj|AP005352.1|	32793	G	A	255	255	1	63	62	R	81	G
gi|37201904|dbj|AP005352.1|	32841	A	G	255	219	1	63	62	R	186	A
gi|37201904|dbj|AP005352.1|	32886	C	G	255	255	1	63	62	S	255	C
gi|37201904|dbj|AP005352.1|	32913	A	G	40	40	0	46	62	R	216	A
gi|37201904|dbj|AP005352.1|	32927	A	C	31	16	0	40	62	M	37	A
gi|37201904|dbj|AP005352.1|	32975	G	A	26	8	0	42	48	R	33	G
gi|37201904|dbj|AP005352.1|	32985	A	G	37	19	1	45	62	R	205	A
gi|37201904|dbj|AP005352.1|	33015	A	T	40	35	1	63	24	W	109	A
gi|37201904|dbj|AP005352.1|	33016	G	A	25	55	1	63	40	R	127	G
gi|37201904|dbj|AP005352.1|	33060	C	T	255	255	1	63	62	Y	255	C
gi|37201904|dbj|AP005352.1|	33078	T	C	129	178	1	50	62	Y	255	T
gi|37201904|dbj|AP005352.1|	33099	G	A	27	255	1	63	62	R	255	G
gi|37201904|dbj|AP005352.1|	33134	A	G	152	59	1	63	38	R	255	A
gi|37201904|dbj|AP005352.1|	33653	T	G	255	168	1	63	62	K	255	T
gi|37201904|dbj|AP005352.1|	33813	A	G	255	255	1	63	62	R	255	A
gi|37201904|dbj|AP005352.1|	33852	A	G	43	128	1	63	36	R	255	A
gi|37201904|dbj|AP005352.1|	33855	A	G	36	23	1	63	42	R	232	A
gi|37201904|dbj|AP005352.1|	33883	T	C	244	72	0	50	62	N	255	N
gi|37201904|dbj|AP005352.1|	33912	T	G	255	255	1	63	62	K	255	T
gi|37201904|dbj|AP005352.1|	34044	C	T	255	255	1	63	62	Y	238	C
gi|37201904|dbj|AP005352.1|	34214	A	G	255	255	1	63	62	R	255	A
gi|37201904|dbj|AP005352.1|	34234	T	C	40	37	1	46	62	Y	201	T
gi|37201904|dbj|AP005352.1|	34241	G	A	114	118	1	63	62	R	149	G
gi|37201904|dbj|AP005352.1|	34272	C	T	71	115	1	51	56	Y	36	C
gi|37201904|dbj|AP005352.1|	34273	G	A	56	107	1	47	62	R	148	G
gi|37201904|dbj|AP005352.1|	34283	C	G	7	22	0	45	46	S	34	C
gi|37201904|dbj|AP005352.1|	34305	G	A	179	63	0	47	62	R	255	G
gi|37201904|dbj|AP005352.1|	34324	G	A	255	255	1	63	62	R	132	G
gi|37201904|dbj|AP005352.1|	34400	A	G	255	255	1	63	62	R	255	A
gi|37201904|dbj|AP005352.1|	34501	C	T	255	255	1	63	62	Y	255	C
gi|37201904|dbj|AP005352.1|	34552	T	A	255	255	1	63	62	W	255	T
gi|37201904|dbj|AP005352.1|	34593	A	G	87	255	1	63	62	R	255	A
gi|37201904|dbj|AP005352.1|	34688	A	T	74	27	1	63	32	W	187	A
gi|37201904|dbj|AP005352.1|	34716	T	C	173	71	1	63	38	Y	255	T
gi|37201904|dbj|AP005352.1|	34750	T	C	255	190	1	63	62	Y	255	T
gi|37201904|dbj|AP005352.1|	34759	T	A	255	174	1	63	62	W	152	T
gi|37201904|dbj|AP005352.1|	34802	A	G	27	128	1	48	20	R	255	A
gi|37201904|dbj|AP005352.1|	34878	T	C	255	255	1	63	62	Y	255	T
gi|37201904|dbj|AP005352.1|	34910	T	G	255	255	1	63	62	R	255	A
gi|37201904|dbj|AP005352.1|	34971	A	T	255	173	1	63	62	Y	109	C
gi|37201904|dbj|AP005352.1|	34976	A	T	143	56	1	51	62	W	130	A
gi|37201904|dbj|AP005352.1|	40707	G	A	68	29	0	48	62	R	114	G
gi|37201904|dbj|AP005352.1|	40717	A	G	35	22	0	48	42	R	74	A
gi|37201904|dbj|AP005352.1|	42160	C	T	54	9	0	47	54	N	89	N
gi|37201904|dbj|AP005352.1|	42253	A	G	255	231	1	63	62	R	115	A
gi|37201904|dbj|AP005352.1|	43050	C	T	247	73	0	50	62	N	255	N
gi|37201904|dbj|AP005352.1|	43077	G	T	255	120	1	49	62	K	218	G
gi|37201904|dbj|AP005352.1|	43104	T	C	255	154	1	63	62	Y	213	T
gi|37201904|dbj|AP005352.1|	43152	C	T	163	89	1	63	62	Y	255	C
gi|37201904|dbj|AP005352.1|	43167	T	C	93	22	1	46	62	N	241	N
gi|37201904|dbj|AP005352.1|	43189	T	C	255	155	1	63	62	Y	234	T
gi|37201904|dbj|AP005352.1|	43221	G	A	136	116	1	63	62	R	255	G
gi|37201904|dbj|AP005352.1|	43273	T	G	255	95	1	63	62	K	255	T
gi|37201904|dbj|AP005352.1|	43308	A	G	160	75	1	63	62	R	255	A
gi|37201904|dbj|AP005352.1|	43365	T	G	216	81	1	63	62	K	255	T
gi|37201904|dbj|AP005352.1|	43437	T	C	30	67	1	63	62	Y	255	T
gi|37201904|dbj|AP005352.1|	43442	C	T	35	14	1	47	44	Y	123	C
gi|37201904|dbj|AP005352.1|	43473	T	C	75	29	1	50	62	S	228	G
gi|37201904|dbj|AP005352.1|	43594	T	G	74	27	1	46	62	K	179	T
gi|37201904|dbj|AP005352.1|	43707	G	T	255	169	1	63	62	K	255	G
gi|37201904|dbj|AP005352.1|	43763	A	G	255	123	1	63	62	R	255	A
gi|37201904|dbj|AP005352.1|	43814	G	A	255	255	1	63	62	R	249	G
gi|37201904|dbj|AP005352.1|	43850	T	C	255	112	1	63	62	N	236	N
gi|37201904|dbj|AP005352.1|	43874	T	C	44	36	1	50	28	Y	255	T
gi|37201904|dbj|AP005352.1|	43990	C	G	38	38	1	58	62	S	175	C
gi|37201904|dbj|AP005352.1|	44000	C	T	52	34	1	63	62	Y	255	C
gi|37201904|dbj|AP005352.1|	44038	A	G	45	6	0	43	28	N	60	N
gi|37201904|dbj|AP005352.1|	44109	C	A	60	11	0	48	50	N	169	N
gi|37201904|dbj|AP005352.1|	44247	G	A	51	8	0	46	50	N	170	N
gi|37201904|dbj|AP005352.1|	44256	A	C	31	17	0	42	54	M	93	A
gi|37201904|dbj|AP005352.1|	44274	C	G	193	222	1	63	62	S	255	C
gi|37201904|dbj|AP005352.1|	44316	A	G	255	255	1	63	62	R	255	A
gi|37201904|dbj|AP005352.1|	44382	C	T	255	255	1	63	62	Y	255	C
gi|37201904|dbj|AP005352.1|	46182	A	G	204	155	1	63	62	R	255	A
gi|37201904|dbj|AP005352.1|	46187	C	G	39	45	1	47	62	S	94	C
gi|37201904|dbj|AP005352.1|	46418	T	C	74	27	0	46	62	Y	117	T
gi|37201904|dbj|AP005352.1|	46559	A	G	90	78	1	63	62	R	255	A
gi|37201904|dbj|AP005352.1|	46592	G	A	128	55	1	48	62	R	252	G
gi|37201904|dbj|AP005352.1|	46660	G	T	44	47	1	55	30	K	255	G
gi|37201904|dbj|AP005352.1|	46681	T	A	12	98	1	63	62	W	255	T
gi|37201904|dbj|AP005352.1|	46774	T	G	29	10	1	63	24	K	96	T
gi|37201904|dbj|AP005352.1|	46775	C	T	25	14	1	63	28	Y	101	C
gi|37201904|dbj|AP005352.1|	46820	C	A	177	86	1	63	62	M	177	C
gi|37201904|dbj|AP005352.1|	46874	G	A	24	34	1	63	62	M	133	C
gi|37201904|dbj|AP005352.1|	47040	A	G	12	5	1	45	38	R	87	A
gi|37201904|dbj|AP005352.1|	47097	A	G	143	83	1	63	62	R	255	A
gi|37201904|dbj|AP005352.1|	47229	T	C	166	90	0	47	62	Y	255	T
gi|37201904|dbj|AP005352.1|	47264	C	T	255	188	1	63	62	Y	202	C
gi|37201904|dbj|AP005352.1|	47424	A	G	51	48	1	63	62	R	255	A
gi|37201904|dbj|AP005352.1|	47454	A	G	39	24	1	63	62	R	237	A
gi|37201904|dbj|AP005352.1|	47489	T	G	103	77	0	48	62	K	255	T
gi|37201904|dbj|AP005352.1|	47514	C	T	255	255	1	53	62	Y	196	C
gi|37201904|dbj|AP005352.1|	47543	G	A	255	255	1	57	62	R	255	G
gi|37201904|dbj|AP005352.1|	47670	A	C	126	66	1	50	62	M	255	A
gi|37201904|dbj|AP005352.1|	47682	A	G	31	19	1	40	62	R	60	A
gi|37201904|dbj|AP005352.1|	47700	G	T	255	255	1	63	62	K	254	G
gi|37201904|dbj|AP005352.1|	47774	C	T	149	62	1	63	62	Y	255	C
gi|37201904|dbj|AP005352.1|	48077	C	G	86	117	1	63	44	S	255	C
gi|37201904|dbj|AP005352.1|	48109	T	G	182	64	0	48	62	K	82	T
gi|37201904|dbj|AP005352.1|	48175	C	T	255	241	1	63	62	Y	178	C
gi|37509034|dbj|BA000037.2|	143	T	C	125	104	1	63	62	Y	255	T
gi|37509034|dbj|BA000037.2|	189	G	T	30	10	1	63	32	K	118	G
gi|37509034|dbj|BA000037.2|	257	T	C	87	36	1	63	62	Y	234	T
gi|37509034|dbj|BA000037.2|	284	A	G	111	28	1	63	62	N	255	N
gi|37509034|dbj|BA000037.2|	316	A	G	132	52	1	63	62	R	255	A
gi|37509034|dbj|BA000037.2|	422	A	G	37	22	0	44	62	R	79	A
gi|37509034|dbj|BA000037.2|	450	C	G	164	58	1	47	62	S	85	C
gi|37509034|dbj|BA000037.2|	479	G	A	60	27	1	46	62	R	185	G
gi|37509034|dbj|BA000037.2|	509	A	G	51	8	1	42	48	N	98	N
gi|37509034|dbj|BA000037.2|	542	A	G	125	78	1	63	62	R	255	A
gi|37509034|dbj|BA000037.2|	626	C	T	161	62	1	63	62	Y	255	C
gi|37509034|dbj|BA000037.2|	671	T	C	35	22	1	63	30	Y	207	T
gi|37509034|dbj|BA000037.2|	725	A	G	255	171	1	63	62	S	174	C
gi|37509034|dbj|BA000037.2|	764	A	G	255	221	1	63	62	R	118	A
gi|37509034|dbj|BA000037.2|	946	A	G	227	95	1	63	62	R	255	A
gi|37509034|dbj|BA000037.2|	961	A	G	112	45	1	48	62	R	255	A
gi|37509034|dbj|BA000037.2|	1048	A	G	51	8	1	63	34	N	179	N
gi|37509034|dbj|BA000037.2|	1108	T	C	45	6	1	63	36	N	166	N
gi|37509034|dbj|BA000037.2|	1140	A	G	2	26	1	47	62	S	213	C
gi|37509034|dbj|BA000037.2|	1189	C	G	144	85	1	63	62	S	255	C
gi|37509034|dbj|BA000037.2|	1222	T	C	31	14	1	63	30	Y	158	T
gi|37509034|dbj|BA000037.2|	1264	G	A	30	6	1	58	30	R	63	G
gi|37509034|dbj|BA000037.2|	1306	G	A	255	178	1	63	62	R	217	G
gi|37509034|dbj|BA000037.2|	1357	T	C	255	153	1	63	62	Y	245	T
gi|37509034|dbj|BA000037.2|	1387	G	C	86	103	1	63	62	S	255	G
gi|37509034|dbj|BA000037.2|	1444	A	T	219	104	1	63	62	W	255	A
gi|37509034|dbj|BA000037.2|	1531	T	G	31	29	1	63	30	K	255	T
gi|37509034|dbj|BA000037.2|	1597	G	A	30	7	1	63	26	R	105	G
gi|37509034|dbj|BA000037.2|	1630	C	A	107	37	1	63	62	W	215	T
gi|37509034|dbj|BA000037.2|	1669	A	T	33	32	0	42	62	W	72	A
gi|37509034|dbj|BA000037.2|	1735	A	T	153	68	1	63	62	W	255	A
gi|37509034|dbj|BA000037.2|	1828	C	T	29	13	1	63	54	Y	125	C
gi|37509034|dbj|BA000037.2|	1858	C	T	255	116	1	63	62	Y	255	C
gi|37509034|dbj|BA000037.2|	1888	G	A	54	9	1	63	38	N	161	N
gi|37509034|dbj|BA000037.2|	1939	A	G	48	56	1	63	62	R	255	A
gi|37509034|dbj|BA000037.2|	1945	G	A	1	36	1	45	56	M	140	C
gi|37509034|dbj|BA000037.2|	1996	T	G	88	40	1	63	62	K	255	T
gi|37509034|dbj|BA000037.2|	2008	G	T	32	9	1	48	60	K	146	G
gi|37509034|dbj|BA000037.2|	2032	A	G	118	38	0	49	62	K	255	T
gi|37509034|dbj|BA000037.2|	2055	G	T	51	8	0	48	50	N	198	N
gi|37509034|dbj|BA000037.2|	2086	A	C	165	46	1	63	62	N	255	N
gi|37509034|dbj|BA000037.2|	2119	C	T	39	25	1	63	62	Y	255	C
gi|37509034|dbj|BA000037.2|	2154	G	T	49	56	1	63	62	K	255	G
gi|37509034|dbj|BA000037.2|	2236	G	T	255	113	1	63	62	N	255	N
gi|37509034|dbj|BA000037.2|	2308	G	T	171	79	1	63	62	K	255	G
gi|37509034|dbj|BA000037.2|	2641	T	A	255	130	1	63	62	W	255	T
gi|37509034|dbj|BA000037.2|	2662	T	C	36	16	0	49	62	Y	211	T
gi|37509034|dbj|BA000037.2|	2707	T	C	177	89	1	63	62	Y	255	T
gi|37509034|dbj|BA000037.2|	2779	T	C	45	48	1	52	62	Y	255	T
gi|37509034|dbj|BA000037.2|	2863	C	T	255	111	1	63	62	N	255	N
gi|37509034|dbj|BA000037.2|	2898	A	C	142	224	1	63	62	M	255	A
gi|37509034|dbj|BA000037.2|	2929	T	A	27	12	1	63	30	W	93	T
gi|37509034|dbj|BA000037.2|	2932	C	T	31	9	1	63	26	Y	143	C
gi|37509034|dbj|BA000037.2|	2992	C	T	245	107	0	50	62	Y	255	C
gi|37509034|dbj|BA000037.2|	3019	A	T	64	46	1	49	62	W	255	A
gi|37509034|dbj|BA000037.2|	3046	A	G	112	45	1	63	62	R	255	A
gi|37509034|dbj|BA000037.2|	3094	A	G	182	95	1	63	62	R	145	A
gi|37509034|dbj|BA000037.2|	3127	T	G	11	96	1	63	62	K	255	T
gi|37509034|dbj|BA000037.2|	3204	T	C	167	219	1	63	62	Y	255	T
gi|37509034|dbj|BA000037.2|	3256	A	G	113	70	1	63	62	R	184	A
gi|37509034|dbj|BA000037.2|	3271	G	A	32	8	0	47	50	R	102	G
gi|37509034|dbj|BA000037.2|	3286	A	G	213	80	1	63	62	R	255	A
gi|37509034|dbj|BA000037.2|	3319	C	T	218	146	1	63	62	Y	255	C
gi|37509034|dbj|BA000037.2|	3346	T	C	255	117	1	63	62	S	248	G
gi|37509034|dbj|BA000037.2|	3859	G	A	255	110	1	63	62	W	255	T
gi|37509034|dbj|BA000037.2|	3999	G	A	238	83	1	63	62	R	255	G
gi|37509034|dbj|BA000037.2|	4823	C	T	215	85	1	52	62	K	255	G
gi|37509034|dbj|BA000037.2|	4980	T	A	255	125	1	63	62	W	255	T
gi|37509034|dbj|BA000037.2|	5003	G	A	217	104	1	49	62	R	255	G
gi|37509034|dbj|BA000037.2|	5084	C	T	62	75	1	63	62	Y	255	C
gi|37509034|dbj|BA000037.2|	5102	G	T	29	5	0	42	38	K	57	G
gi|37509034|dbj|BA000037.2|	5135	G	A	46	43	1	63	62	R	255	G
gi|37509034|dbj|BA000037.2|	5170	G	A	47	21	1	49	44	R	255	G
gi|37509034|dbj|BA000037.2|	5237	A	G	220	102	1	63	62	R	255	A
gi|37509034|dbj|BA000037.2|	5276	T	C	39	44	1	63	62	Y	255	T
gi|37509034|dbj|BA000037.2|	5282	T	C	37	24	0	47	62	Y	126	T
gi|37509034|dbj|BA000037.2|	5516	T	C	59	46	1	63	62	Y	255	T
gi|37509034|dbj|BA000037.2|	5522	A	T	27	17	0	46	54	W	88	A
gi|37509034|dbj|BA000037.2|	5528	A	G	141	38	1	63	62	N	255	N
gi|37509034|dbj|BA000037.2|	5570	T	C	255	239	1	63	62	Y	90	T
gi|37509034|dbj|BA000037.2|	5731	G	T	64	83	1	63	62	K	185	G
gi|37509034|dbj|BA000037.2|	5773	T	C	243	95	1	58	62	S	110	G
gi|37509034|dbj|BA000037.2|	5836	A	G	166	102	1	63	62	R	255	A
gi|37509034|dbj|BA000037.2|	5926	T	C	56	31	1	63	28	Y	255	T
gi|37509034|dbj|BA000037.2|	6006	G	A	97	57	1	63	62	R	255	G
gi|37509034|dbj|BA000037.2|	6039	C	T	255	251	1	63	62	Y	255	C
gi|37509034|dbj|BA000037.2|	6088	G	A	255	255	1	63	62	R	168	G
gi|37509034|dbj|BA000037.2|	6397	G	A	92	70	1	63	62	R	255	G
gi|37509034|dbj|BA000037.2|	6559	T	C	132	49	1	63	62	S	255	G
gi|37509034|dbj|BA000037.2|	6622	A	G	99	24	1	63	60	N	255	N
gi|37509034|dbj|BA000037.2|	6649	G	A	78	64	1	63	62	R	255	G
gi|37509034|dbj|BA000037.2|	6724	T	A	151	63	1	50	62	W	255	T
gi|37509034|dbj|BA000037.2|	6751	A	G	255	184	1	63	62	R	215	A
gi|37509034|dbj|BA000037.2|	6793	G	A	255	255	1	63	62	R	109	G
gi|37509034|dbj|BA000037.2|	6850	A	C	254	128	1	63	62	M	255	A
gi|37509034|dbj|BA000037.2|	6904	T	C	40	37	1	63	58	Y	255	T
gi|37509034|dbj|BA000037.2|	6907	G	A	59	43	1	63	40	R	255	G
gi|37509034|dbj|BA000037.2|	7024	A	G	139	90	1	63	62	R	255	A
gi|37509034|dbj|BA000037.2|	7048	A	G	220	88	1	63	62	R	239	A
gi|37509034|dbj|BA000037.2|	7302	A	G	63	32	1	63	62	R	255	A
gi|37509034|dbj|BA000037.2|	7306	A	G	84	19	1	63	62	N	255	N
gi|37509034|dbj|BA000037.2|	7368	T	C	222	123	1	63	62	Y	255	T
gi|37509034|dbj|BA000037.2|	7590	T	G	173	173	1	63	62	K	255	T
gi|37509034|dbj|BA000037.2|	7644	A	G	14	25	1	63	22	R	103	A
gi|37509034|dbj|BA000037.2|	7728	A	G	65	28	1	47	62	R	206	A
gi|37509034|dbj|BA000037.2|	7776	G	A	52	54	1	53	62	R	255	G
gi|37509034|dbj|BA000037.2|	7908	C	T	219	158	1	63	62	Y	255	C
gi|37509034|dbj|BA000037.2|	7971	T	C	42	40	1	63	62	Y	240	T
gi|37509034|dbj|BA000037.2|	7989	C	T	28	22	1	63	62	Y	255	C
gi|37509034|dbj|BA000037.2|	8061	G	T	245	129	1	63	62	K	255	G
gi|37509034|dbj|BA000037.2|	8124	T	C	167	73	1	63	62	Y	255	T
gi|37509034|dbj|BA000037.2|	8145	T	C	184	99	1	63	62	Y	255	T
gi|37509034|dbj|BA000037.2|	8250	G	A	138	54	1	63	62	R	255	G
gi|37509034|dbj|BA000037.2|	8259	T	C	52	52	1	63	62	Y	255	T
gi|37509034|dbj|BA000037.2|	8319	T	G	103	37	1	63	62	K	182	T
gi|37509034|dbj|BA000037.2|	8361	G	A	195	83	1	63	62	R	255	G
gi|37509034|dbj|BA000037.2|	8376	A	G	26	5	0	41	42	R	64	A
gi|37509034|dbj|BA000037.2|	8382	G	C	54	31	1	63	62	S	255	G
gi|37509034|dbj|BA000037.2|	8421	C	T	198	98	1	63	62	Y	255	C
gi|37509034|dbj|BA000037.2|	8458	C	T	136	193	1	63	62	Y	255	C
gi|37509034|dbj|BA000037.2|	8508	C	T	72	21	1	63	38	Y	231	C
gi|37509034|dbj|BA000037.2|	8511	A	G	39	27	1	63	62	R	255	A
gi|37509034|dbj|BA000037.2|	8551	T	C	219	179	1	63	62	Y	255	T
gi|37509034|dbj|BA000037.2|	8604	G	A	255	166	1	63	62	N	208	N
gi|37509034|dbj|BA000037.2|	8634	A	G	73	31	0	43	62	R	105	A
gi|37509034|dbj|BA000037.2|	8646	C	A	70	32	1	48	62	M	255	C
gi|37509034|dbj|BA000037.2|	8689	T	C	29	20	1	49	60	Y	148	T
gi|37509034|dbj|BA000037.2|	8703	T	C	94	34	0	48	62	Y	255	T
gi|37509034|dbj|BA000037.2|	8730	C	T	201	81	1	50	62	Y	255	C
gi|37509034|dbj|BA000037.2|	8760	C	A	255	136	1	63	62	M	255	C
gi|37509034|dbj|BA000037.2|	8973	C	T	255	98	1	63	62	K	255	G
gi|37509034|dbj|BA000037.2|	9024	C	T	255	107	1	63	62	W	255	A
gi|37509034|dbj|BA000037.2|	9057	G	T	255	88	1	58	62	N	255	N
gi|37509034|dbj|BA000037.2|	9073	T	C	112	66	1	63	62	Y	255	T
gi|37509034|dbj|BA000037.2|	9165	C	T	149	83	1	63	62	Y	255	C
gi|37509034|dbj|BA000037.2|	9174	G	A	67	43	1	63	62	R	255	G
gi|37509034|dbj|BA000037.2|	9222	G	A	52	35	1	46	62	R	158	G
gi|37509034|dbj|BA000037.2|	9255	C	G	40	15	1	63	30	S	201	C
gi|37509034|dbj|BA000037.2|	9327	G	A	42	86	1	63	62	R	255	G
gi|37509034|dbj|BA000037.2|	9357	G	A	255	138	1	63	62	R	255	G
gi|37509034|dbj|BA000037.2|	9426	C	T	45	44	1	63	62	Y	237	C
gi|37509034|dbj|BA000037.2|	9456	G	A	43	12	0	48	60	R	158	G
gi|37509034|dbj|BA000037.2|	9462	A	G	29	5	0	43	38	R	45	A
gi|37509034|dbj|BA000037.2|	9477	C	T	164	125	1	63	62	Y	255	C
gi|37509034|dbj|BA000037.2|	9567	G	A	153	123	1	63	62	R	255	G
gi|37509034|dbj|BA000037.2|	9601	C	G	102	37	0	48	62	K	139	T
gi|37509034|dbj|BA000037.2|	9630	T	C	70	24	0	49	62	Y	255	T
gi|37509034|dbj|BA000037.2|	9720	A	T	33	12	1	63	34	W	94	A
gi|37509034|dbj|BA000037.2|	9723	C	T	34	22	1	63	32	Y	100	C
gi|37509034|dbj|BA000037.2|	9762	C	T	90	21	1	63	56	N	255	N
gi|37509034|dbj|BA000037.2|	9849	C	G	88	47	1	63	62	S	255	C
gi|37509034|dbj|BA000037.2|	9870	T	C	117	30	1	63	62	N	210	N
gi|37509034|dbj|BA000037.2|	9900	A	G	173	61	0	49	62	R	255	A
gi|37509034|dbj|BA000037.2|	9924	A	G	173	61	0	49	62	R	255	A
gi|37509034|dbj|BA000037.2|	9945	C	T	166	91	1	63	62	Y	255	C
gi|37509034|dbj|BA000037.2|	9978	C	T	255	222	1	63	62	Y	181	C
gi|37509034|dbj|BA000037.2|	10275	G	T	127	59	1	63	62	K	255	G
gi|37509034|dbj|BA000037.2|	10296	T	C	251	99	1	63	62	Y	255	T
gi|37509034|dbj|BA000037.2|	10401	A	G	97	42	1	63	62	K	255	T
gi|37509034|dbj|BA000037.2|	10413	A	G	39	33	1	46	62	R	212	A
gi|37509034|dbj|BA000037.2|	10458	T	C	255	154	1	63	62	Y	243	T
gi|37509034|dbj|BA000037.2|	10563	T	C	255	133	1	63	62	Y	250	T
gi|37509034|dbj|BA000037.2|	10605	C	T	188	94	1	63	62	Y	255	C
gi|37509034|dbj|BA000037.2|	10743	T	C	34	11	1	63	34	Y	159	T
gi|37509034|dbj|BA000037.2|	10779	A	G	29	5	0	46	28	R	55	A
gi|37509034|dbj|BA000037.2|	10812	C	T	214	75	0	50	62	Y	255	C
gi|37509034|dbj|BA000037.2|	10836	A	G	25	11	0	41	44	R	36	A
gi|37509034|dbj|BA000037.2|	10842	T	C	37	23	1	47	58	Y	198	T
gi|37509034|dbj|BA000037.2|	11074	A	C	255	159	1	63	62	M	190	A
gi|37509034|dbj|BA000037.2|	11385	C	A	123	32	1	63	62	N	255	N
gi|37509034|dbj|BA000037.2|	11427	T	C	255	168	1	63	62	N	175	N
gi|37509034|dbj|BA000037.2|	11478	A	T	44	46	1	63	42	W	255	A
gi|37509034|dbj|BA000037.2|	11481	T	C	42	25	1	63	44	S	105	G
gi|37509034|dbj|BA000037.2|	11547	C	T	61	17	1	63	28	Y	255	C
gi|37509034|dbj|BA000037.2|	11643	T	G	68	62	1	63	50	K	180	T
gi|37509034|dbj|BA000037.2|	11644	G	C	51	65	1	63	62	S	195	G
gi|37509034|dbj|BA000037.2|	11692	C	T	79	92	1	63	62	Y	255	C
gi|37509034|dbj|BA000037.2|	11799	C	T	34	11	1	63	30	Y	212	C
gi|37509034|dbj|BA000037.2|	11874	T	G	223	78	1	63	62	K	255	T
gi|37509034|dbj|BA000037.2|	11958	C	T	255	194	1	63	62	Y	255	C
gi|37509034|dbj|BA000037.2|	12066	C	T	255	152	1	63	62	Y	255	C
gi|37509034|dbj|BA000037.2|	12102	T	A	255	153	1	63	62	W	255	T
gi|37509034|dbj|BA000037.2|	12210	G	A	37	14	1	63	32	M	94	C
gi|37509034|dbj|BA000037.2|	12279	T	A	68	29	1	63	62	W	255	T
gi|37509034|dbj|BA000037.2|	12324	C	T	83	75	1	63	62	Y	255	C
gi|37509034|dbj|BA000037.2|	12339	T	A	157	86	1	63	62	W	255	T
gi|37509034|dbj|BA000037.2|	12375	A	G	249	107	1	49	62	S	255	C
gi|37509034|dbj|BA000037.2|	12528	T	C	255	125	1	63	62	Y	255	T
gi|37509034|dbj|BA000037.2|	12543	C	T	214	62	1	63	62	N	255	N
gi|37509034|dbj|BA000037.2|	12582	A	G	255	255	1	63	62	S	77	C
gi|37509034|dbj|BA000037.2|	12624	C	G	255	229	1	63	62	S	255	C
gi|37509034|dbj|BA000037.2|	12702	T	C	142	167	1	63	62	Y	255	T
gi|37509034|dbj|BA000037.2|	12846	A	T	102	91	1	52	62	W	255	A
gi|37509034|dbj|BA000037.2|	12867	A	G	64	35	0	50	62	R	255	A
gi|37509034|dbj|BA000037.2|	12882	A	G	27	28	0	45	62	R	89	A
gi|37509034|dbj|BA000037.2|	12900	T	C	255	117	1	63	62	Y	255	T
gi|37509034|dbj|BA000037.2|	12951	A	G	241	90	1	63	62	R	255	A
gi|37509034|dbj|BA000037.2|	12963	T	A	205	59	1	63	62	N	255	N
gi|37509034|dbj|BA000037.2|	12999	A	C	53	23	1	63	30	M	253	A
gi|37509034|dbj|BA000037.2|	13002	A	T	30	9	1	63	44	W	123	A
gi|37509034|dbj|BA000037.2|	13011	A	G	137	62	1	63	62	R	255	A
gi|37509034|dbj|BA000037.2|	13071	T	C	255	208	1	63	62	Y	255	T
gi|37509034|dbj|BA000037.2|	13179	G	A	255	255	1	63	62	R	185	G
gi|37509034|dbj|BA000037.2|	13216	C	T	255	255	1	63	62	Y	118	C
gi|37509034|dbj|BA000037.2|	13281	T	C	143	147	1	63	62	Y	255	T
gi|37509034|dbj|BA000037.2|	13296	T	G	40	24	0	48	62	K	238	T
gi|37509034|dbj|BA000037.2|	13317	T	A	202	95	1	63	62	W	255	T
gi|37509034|dbj|BA000037.2|	13485	A	G	255	134	1	63	62	S	255	C
gi|37509034|dbj|BA000037.2|	13542	A	G	255	107	1	63	62	S	255	C
gi|37509034|dbj|BA000037.2|	13607	G	C	61	22	1	63	54	M	195	A
gi|37509034|dbj|BA000037.2|	13798	G	A	255	115	1	63	62	N	255	N
gi|37509034|dbj|BA000037.2|	13823	C	T	64	35	1	48	62	Y	255	C
gi|37509034|dbj|BA000037.2|	13860	C	T	134	61	0	50	62	Y	255	C
gi|37509034|dbj|BA000037.2|	13886	T	G	47	45	1	51	62	K	255	T
gi|37509034|dbj|BA000037.2|	13905	C	T	90	49	1	63	44	W	73	A
gi|37509034|dbj|BA000037.2|	14104	C	T	143	51	1	49	62	Y	255	C
gi|37509034|dbj|BA000037.2|	14200	T	C	223	146	1	63	62	Y	255	T
gi|37509034|dbj|BA000037.2|	14380	C	T	84	19	1	48	62	N	233	N
gi|37509034|dbj|BA000037.2|	14439	C	T	81	26	1	63	62	W	255	A
gi|37509034|dbj|BA000037.2|	14529	A	T	149	53	1	63	62	W	255	A
gi|37509034|dbj|BA000037.2|	14565	T	C	24	12	1	63	46	Y	75	T
gi|37509034|dbj|BA000037.2|	14568	C	T	90	21	1	63	24	N	219	N
gi|37509034|dbj|BA000037.2|	14622	G	A	59	17	1	63	54	W	217	T
gi|37509034|dbj|BA000037.2|	14649	A	C	255	89	1	63	62	N	255	N
gi|37509034|dbj|BA000037.2|	14787	C	A	126	33	1	63	62	N	255	N
gi|37509034|dbj|BA000037.2|	14804	G	T	96	39	1	63	62	K	255	G
gi|37509034|dbj|BA000037.2|	14841	G	A	120	43	1	63	62	R	255	G
gi|37509034|dbj|BA000037.2|	14847	C	T	60	11	0	43	62	N	110	N
gi|37509034|dbj|BA000037.2|	14874	T	C	97	35	0	50	62	Y	255	T
gi|37509034|dbj|BA000037.2|	14955	C	G	62	41	1	63	62	S	221	C
gi|37509034|dbj|BA000037.2|	15054	T	C	255	87	1	63	62	N	255	N
gi|37509034|dbj|BA000037.2|	15108	G	A	255	86	1	63	62	N	255	N
gi|37509034|dbj|BA000037.2|	15183	C	T	38	53	1	63	32	Y	196	C
gi|37509034|dbj|BA000037.2|	15219	A	G	98	51	1	63	62	R	255	A
gi|37509034|dbj|BA000037.2|	15377	T	A	211	61	1	63	62	N	255	N
gi|37509034|dbj|BA000037.2|	15411	A	G	244	91	1	63	62	R	255	A
gi|37509034|dbj|BA000037.2|	15429	C	A	109	44	0	51	62	M	255	C
gi|37509034|dbj|BA000037.2|	15456	T	C	39	18	1	49	62	Y	169	T
gi|37509034|dbj|BA000037.2|	15492	T	A	255	84	1	63	62	N	255	N
gi|37509034|dbj|BA000037.2|	15534	G	A	78	33	1	63	62	R	255	G
gi|37509034|dbj|BA000037.2|	15560	A	G	141	60	1	63	62	R	255	A
gi|37509034|dbj|BA000037.2|	15606	T	C	117	30	1	63	42	N	255	N
gi|37509034|dbj|BA000037.2|	15716	C	T	156	43	1	63	62	N	154	N
gi|37509034|dbj|BA000037.2|	15778	A	G	31	7	1	63	22	R	59	A
gi|37509034|dbj|BA000037.2|	15825	C	T	32	8	0	46	48	Y	119	C
gi|37509034|dbj|BA000037.2|	15831	T	C	36	22	1	55	62	Y	126	T
gi|37509034|dbj|BA000037.2|	15860	G	T	255	229	1	63	62	K	202	G
gi|37509034|dbj|BA000037.2|	15901	A	G	197	89	1	63	62	R	255	A
gi|37509034|dbj|BA000037.2|	15918	G	A	220	64	0	48	62	N	211	N
gi|37509034|dbj|BA000037.2|	15981	G	A	67	55	1	63	62	R	255	G
gi|37509034|dbj|BA000037.2|	16033	T	C	45	6	1	63	38	N	112	N
gi|37509034|dbj|BA000037.2|	16034	C	G	42	5	1	63	38	N	103	N
gi|37509034|dbj|BA000037.2|	16212	G	T	47	28	1	63	62	K	255	G
gi|37509034|dbj|BA000037.2|	16248	C	T	35	19	1	63	62	Y	98	C
gi|37509034|dbj|BA000037.2|	16283	T	G	60	11	0	47	60	N	146	N
gi|37509034|dbj|BA000037.2|	16401	T	G	62	44	1	63	40	K	255	T
gi|37509034|dbj|BA000037.2|	16402	G	C	40	45	1	63	62	S	255	G
gi|37509034|dbj|BA000037.2|	16488	T	C	57	21	1	63	60	Y	255	T
gi|37509034|dbj|BA000037.2|	16562	C	T	229	80	1	50	62	Y	255	C
gi|37509034|dbj|BA000037.2|	16668	A	C	169	87	1	63	62	M	255	A
gi|37509034|dbj|BA000037.2|	16894	T	C	57	21	0	47	62	Y	176	T
gi|37509034|dbj|BA000037.2|	16990	A	G	11	57	1	63	62	R	255	A
gi|37509034|dbj|BA000037.2|	17050	G	A	81	18	0	46	62	N	109	N
gi|37509034|dbj|BA000037.2|	17086	G	A	63	12	0	45	62	N	123	N
gi|37509034|dbj|BA000037.2|	17110	T	C	104	46	0	47	62	Y	255	T
gi|37509034|dbj|BA000037.2|	17128	C	G	182	122	1	63	62	S	255	C
gi|37509034|dbj|BA000037.2|	17158	C	T	3	31	1	63	30	Y	106	C
gi|37509034|dbj|BA000037.2|	17179	T	C	149	53	1	49	62	Y	255	T
gi|37509034|dbj|BA000037.2|	17272	C	A	244	89	1	63	62	W	255	T
gi|37509034|dbj|BA000037.2|	17299	C	T	106	67	1	63	62	Y	255	C
gi|37509034|dbj|BA000037.2|	17338	A	G	227	85	1	63	62	R	255	A
gi|37509034|dbj|BA000037.2|	17350	G	A	62	27	0	47	62	R	232	G
gi|37509034|dbj|BA000037.2|	17401	C	A	150	41	0	48	62	N	217	N
gi|37509034|dbj|BA000037.2|	17506	C	T	36	14	1	55	30	Y	149	C
gi|37509034|dbj|BA000037.2|	17542	G	T	31	14	1	63	34	K	126	G
gi|37509034|dbj|BA000037.2|	17545	T	C	35	17	1	63	30	Y	203	T
gi|37509034|dbj|BA000037.2|	17641	C	T	138	49	1	63	62	Y	255	C
gi|37509034|dbj|BA000037.2|	17654	C	T	51	8	1	61	42	N	126	N
gi|37509034|dbj|BA000037.2|	17656	A	T	44	20	1	63	42	W	190	A
gi|37509034|dbj|BA000037.2|	17698	A	G	121	101	1	63	62	R	255	A
gi|37509034|dbj|BA000037.2|	17818	T	C	55	46	1	48	62	Y	190	T
gi|37509034|dbj|BA000037.2|	17841	A	G	176	62	1	63	62	R	255	A
gi|37509034|dbj|BA000037.2|	18052	A	G	51	8	1	49	42	N	132	N
gi|37509034|dbj|BA000037.2|	18251	A	G	243	176	1	63	62	R	255	A
gi|37509034|dbj|BA000037.2|	18271	C	T	167	109	1	63	62	Y	255	C
gi|37509034|dbj|BA000037.2|	18301	T	A	94	61	1	55	62	W	255	T
gi|37509034|dbj|BA000037.2|	18323	G	A	46	17	1	63	56	R	217	G
gi|37509034|dbj|BA000037.2|	18391	G	A	245	84	1	58	62	M	255	C
gi|37509034|dbj|BA000037.2|	18487	C	T	54	9	0	45	38	N	120	N
gi|37509034|dbj|BA000037.2|	18511	A	C	255	143	1	63	62	M	255	A
gi|37509034|dbj|BA000037.2|	18547	C	T	120	31	1	63	62	N	255	N
gi|37509034|dbj|BA000037.2|	18571	C	T	147	62	1	63	62	Y	217	C
gi|37509034|dbj|BA000037.2|	18618	G	A	67	39	1	50	62	W	227	T
gi|37509034|dbj|BA000037.2|	18708	C	T	255	138	1	63	62	Y	255	C
gi|37509034|dbj|BA000037.2|	18738	C	T	255	205	1	63	62	Y	242	C
gi|37509034|dbj|BA000037.2|	18786	C	T	35	16	1	63	42	Y	209	C
gi|37509034|dbj|BA000037.2|	18822	A	G	187	71	1	63	62	R	255	A
gi|37509034|dbj|BA000037.2|	18858	T	C	255	193	1	63	62	Y	212	T
gi|37509034|dbj|BA000037.2|	18972	T	C	255	210	1	63	62	Y	184	T
gi|37509034|dbj|BA000037.2|	19086	A	G	107	55	1	63	62	R	255	A
gi|37509034|dbj|BA000037.2|	19152	T	C	146	74	1	63	62	Y	255	T
gi|37509034|dbj|BA000037.2|	19227	T	A	80	61	1	49	62	W	255	T
gi|37509034|dbj|BA000037.2|	19254	A	G	178	50	1	63	62	N	255	N
gi|37509034|dbj|BA000037.2|	19284	G	T	29	8	1	44	20	K	74	G
gi|37509034|dbj|BA000037.2|	19305	A	G	42	5	0	44	42	N	81	N
gi|37509034|dbj|BA000037.2|	19512	A	C	253	157	1	63	62	M	255	A
gi|37509034|dbj|BA000037.2|	19593	C	G	53	55	1	63	62	S	255	C
gi|37509034|dbj|BA000037.2|	19653	A	G	255	155	1	63	62	R	255	A
gi|37509034|dbj|BA000037.2|	19709	T	C	57	21	1	55	62	Y	168	T
gi|37509034|dbj|BA000037.2|	19710	G	T	87	20	1	55	56	N	161	N
gi|37509034|dbj|BA000037.2|	19842	C	T	156	43	1	63	62	N	255	N
gi|37509034|dbj|BA000037.2|	19908	T	C	124	49	1	63	62	Y	255	T
gi|37509034|dbj|BA000037.2|	20085	T	A	156	43	1	49	62	N	255	N
gi|37509034|dbj|BA000037.2|	20136	C	G	138	176	1	63	62	S	255	C
gi|37509034|dbj|BA000037.2|	20241	A	C	75	16	1	63	48	N	255	N
gi|37509034|dbj|BA000037.2|	20316	T	C	156	113	1	63	62	Y	255	T
gi|37509034|dbj|BA000037.2|	20328	G	T	28	73	1	63	46	K	232	G
gi|37509034|dbj|BA000037.2|	20364	G	A	156	120	1	63	62	R	255	G
gi|37509034|dbj|BA000037.2|	20385	C	T	215	81	0	50	62	Y	255	C
gi|37509034|dbj|BA000037.2|	20460	C	T	32	15	1	49	62	Y	160	C
gi|37509034|dbj|BA000037.2|	20487	T	C	38	38	1	63	62	Y	180	T
gi|37509034|dbj|BA000037.2|	20546	G	T	69	14	1	63	36	N	255	N
gi|37509034|dbj|BA000037.2|	20574	A	T	32	12	0	49	62	W	220	A
gi|37509034|dbj|BA000037.2|	20700	A	G	27	14	1	63	42	R	135	A
gi|37509034|dbj|BA000037.2|	20818	T	C	255	255	1	63	62	Y	255	T
gi|37509034|dbj|BA000037.2|	20860	A	C	35	26	1	63	48	M	221	A
gi|37509034|dbj|BA000037.2|	20863	G	T	49	20	1	63	34	K	255	G
gi|37509034|dbj|BA000037.2|	20929	G	A	61	20	1	47	62	M	255	C
gi|37509034|dbj|BA000037.2|	21004	C	G	203	81	1	63	62	K	255	T
gi|37509034|dbj|BA000037.2|	21040	T	G	255	157	1	63	62	K	255	T
gi|37509034|dbj|BA000037.2|	21085	T	C	40	36	1	63	62	Y	255	T
gi|37509034|dbj|BA000037.2|	21097	A	G	42	5	1	63	38	N	110	N
gi|37509034|dbj|BA000037.2|	21184	A	C	35	23	1	63	48	M	122	A
gi|37509034|dbj|BA000037.2|	21708	A	T	44	32	1	63	52	W	255	A
gi|37509034|dbj|BA000037.2|	21725	C	T	32	16	1	63	28	Y	156	C
gi|37509034|dbj|BA000037.2|	21850	T	A	106	51	1	63	62	W	255	T
gi|37509034|dbj|BA000037.2|	21867	G	A	92	54	1	63	62	R	255	G
gi|37509034|dbj|BA000037.2|	21905	A	G	164	58	1	63	62	R	255	A
gi|37509034|dbj|BA000037.2|	21923	T	C	35	32	1	51	62	Y	255	T
gi|37509034|dbj|BA000037.2|	22075	A	T	50	40	1	63	62	W	255	A
gi|37509034|dbj|BA000037.2|	22182	G	A	241	84	1	63	62	R	255	G
gi|37509034|dbj|BA000037.2|	22245	A	G	28	7	1	46	28	S	72	C
gi|37509034|dbj|BA000037.2|	22281	T	C	107	59	1	63	62	Y	116	T
gi|37509034|dbj|BA000037.2|	22320	G	T	255	118	1	63	62	K	255	G
gi|37509034|dbj|BA000037.2|	22364	C	T	255	126	1	63	62	Y	255	C
gi|37509034|dbj|BA000037.2|	22386	A	G	60	11	0	45	60	N	146	N
gi|37509034|dbj|BA000037.2|	22401	C	T	162	45	0	51	62	N	255	N
gi|37509034|dbj|BA000037.2|	22455	C	T	32	32	1	63	62	Y	161	C
gi|37509034|dbj|BA000037.2|	22506	G	T	37	19	1	63	24	K	208	G
gi|37509034|dbj|BA000037.2|	22569	C	T	162	45	0	47	62	N	255	N
gi|37509034|dbj|BA000037.2|	22650	C	A	255	88	1	63	62	W	255	T
gi|37509034|dbj|BA000037.2|	22686	A	T	41	22	1	63	52	W	243	A
gi|37509034|dbj|BA000037.2|	22708	T	C	120	48	1	53	62	Y	255	T
gi|37509034|dbj|BA000037.2|	22737	T	G	36	28	1	49	62	K	255	T
gi|37509034|dbj|BA000037.2|	22750	T	A	29	10	0	44	54	W	75	T
gi|37509034|dbj|BA000037.2|	22769	C	T	202	71	1	63	62	Y	255	C
gi|37509034|dbj|BA000037.2|	22863	T	G	255	202	1	63	62	K	199	T
gi|37509034|dbj|BA000037.2|	22896	G	A	50	25	1	63	62	R	255	G
gi|37509034|dbj|BA000037.2|	23031	C	T	93	22	1	63	60	N	255	N
gi|37509034|dbj|BA000037.2|	23056	T	G	111	28	0	50	62	N	245	N
gi|37509034|dbj|BA000037.2|	23079	A	G	155	55	1	63	62	R	255	A
gi|37509034|dbj|BA000037.2|	23156	C	T	72	38	1	49	62	Y	201	C
gi|37509034|dbj|BA000037.2|	23233	G	A	83	53	1	50	62	R	255	G
gi|37509034|dbj|BA000037.2|	23245	T	A	103	51	1	63	62	W	255	T
gi|37509034|dbj|BA000037.2|	23286	G	A	255	166	1	63	62	M	190	C
gi|37509034|dbj|BA000037.2|	23365	C	T	72	137	1	63	62	Y	255	C
gi|37509034|dbj|BA000037.2|	23513	G	A	88	32	1	49	62	R	255	G
gi|37509034|dbj|BA000037.2|	23609	A	G	253	159	1	63	62	R	255	A
gi|37509034|dbj|BA000037.2|	23654	A	G	68	25	1	63	62	R	255	A
gi|37509034|dbj|BA000037.2|	23844	T	C	32	11	1	63	42	S	102	G
gi|37509034|dbj|BA000037.2|	23852	G	A	44	20	1	63	42	R	255	G
gi|37509034|dbj|BA000037.2|	23944	C	T	62	27	1	63	52	Y	255	C
gi|37509034|dbj|BA000037.2|	23947	T	C	52	31	1	63	62	Y	255	T
gi|37509034|dbj|BA000037.2|	24082	A	G	112	62	0	51	62	R	255	A
gi|37509034|dbj|BA000037.2|	24110	C	T	171	135	0	50	62	Y	255	C
gi|37509034|dbj|BA000037.2|	24133	C	T	246	101	1	51	62	Y	255	C
gi|37509034|dbj|BA000037.2|	24184	C	T	255	99	1	50	62	Y	191	C
gi|37509034|dbj|BA000037.2|	24217	G	A	176	118	1	63	62	R	255	G
gi|37509034|dbj|BA000037.2|	24343	G	A	68	29	0	47	62	R	255	G
gi|37509034|dbj|BA000037.2|	24373	A	C	99	24	1	63	62	N	143	N
gi|37509034|dbj|BA000037.2|	24409	G	A	105	26	1	61	62	N	172	N
gi|37509034|dbj|BA000037.2|	24439	T	C	30	12	0	45	36	Y	53	T
gi|37509034|dbj|BA000037.2|	24448	C	T	53	39	1	63	62	Y	255	C
gi|37509034|dbj|BA000037.2|	24490	T	C	155	55	0	49	62	Y	112	T
gi|37509034|dbj|BA000037.2|	24607	C	G	38	70	1	63	62	S	255	C
gi|37509034|dbj|BA000037.2|	24643	T	C	30	6	0	42	32	Y	80	T
gi|37509034|dbj|BA000037.2|	24665	T	C	132	35	0	49	62	N	255	N
gi|37509034|dbj|BA000037.2|	24712	G	A	88	35	1	63	62	M	142	C
gi|37509034|dbj|BA000037.2|	24713	C	A	77	43	1	63	62	R	193	G
gi|37509034|dbj|BA000037.2|	24772	T	C	48	60	1	63	62	Y	255	T
gi|37509034|dbj|BA000037.2|	24815	C	T	31	15	1	63	38	Y	83	C
gi|37509034|dbj|BA000037.2|	24825	C	A	54	9	1	63	30	N	201	N
gi|37509034|dbj|BA000037.2|	24955	T	G	126	67	1	63	62	K	255	T
gi|37509034|dbj|BA000037.2|	25002	A	G	29	15	0	41	46	R	58	A
gi|37509034|dbj|BA000037.2|	25039	T	C	42	29	1	63	26	Y	255	T
gi|37509034|dbj|BA000037.2|	25111	T	C	87	36	1	49	62	Y	255	T
gi|37509034|dbj|BA000037.2|	25174	T	C	255	171	1	63	62	Y	255	T
gi|37509034|dbj|BA000037.2|	25239	G	A	54	36	1	63	62	R	255	G
gi|37509034|dbj|BA000037.2|	25273	A	G	99	54	1	63	62	S	255	C
gi|37509034|dbj|BA000037.2|	25282	A	G	53	27	1	49	62	R	254	A
gi|37509034|dbj|BA000037.2|	25348	G	A	116	110	1	63	62	R	255	G
gi|37509034|dbj|BA000037.2|	25414	G	A	51	8	0	43	50	N	103	N
gi|37509034|dbj|BA000037.2|	25501	T	C	37	24	1	48	62	Y	191	T
gi|37509034|dbj|BA000037.2|	25539	A	G	56	31	1	63	62	R	255	A
gi|37509034|dbj|BA000037.2|	25558	C	T	64	55	1	47	58	Y	255	C
gi|37509034|dbj|BA000037.2|	25591	G	C	159	56	1	63	62	S	255	G
gi|37509034|dbj|BA000037.2|	25672	G	A	84	19	0	49	62	N	238	N
gi|37509034|dbj|BA000037.2|	25699	G	A	47	37	1	49	62	R	255	G
gi|37509034|dbj|BA000037.2|	25711	G	T	76	39	1	63	62	K	255	G
gi|37509034|dbj|BA000037.2|	25819	G	A	255	123	1	63	62	R	255	G
gi|37509034|dbj|BA000037.2|	25846	A	T	208	100	1	63	62	W	255	A
gi|37509034|dbj|BA000037.2|	25905	A	T	255	202	1	63	62	W	239	A
gi|37509034|dbj|BA000037.2|	26057	T	C	95	43	1	48	62	Y	255	T
gi|37509034|dbj|BA000037.2|	26105	G	T	96	23	0	50	62	N	255	N
gi|37509034|dbj|BA000037.2|	26126	A	G	48	7	0	46	48	N	99	N
gi|37509034|dbj|BA000037.2|	26138	A	G	59	38	1	63	62	R	255	A
gi|37509034|dbj|BA000037.2|	26183	A	G	84	19	0	46	62	N	83	N
gi|37509034|dbj|BA000037.2|	26278	T	C	255	189	1	63	62	Y	253	T
gi|37509034|dbj|BA000037.2|	26312	T	C	24	31	1	63	28	Y	255	T
gi|37509034|dbj|BA000037.2|	26315	A	G	29	16	1	63	24	R	94	A
gi|37509034|dbj|BA000037.2|	26360	A	C	255	171	1	63	62	M	255	A
gi|37509034|dbj|BA000037.2|	26393	A	G	30	15	1	42	56	R	97	A
gi|37509034|dbj|BA000037.2|	26418	T	G	35	10	1	51	38	S	105	C
gi|37509034|dbj|BA000037.2|	26423	G	C	48	60	1	63	62	S	255	G
gi|37509034|dbj|BA000037.2|	26456	C	T	221	83	1	63	62	Y	255	C
gi|37509034|dbj|BA000037.2|	26492	G	C	126	50	1	63	62	S	255	G
gi|37509034|dbj|BA000037.2|	26528	T	C	103	50	1	63	62	Y	255	T
gi|37509034|dbj|BA000037.2|	26546	T	C	74	27	1	49	62	Y	255	T
gi|37509034|dbj|BA000037.2|	26575	G	A	255	112	1	57	62	N	255	N
gi|37509034|dbj|BA000037.2|	26600	C	T	49	39	1	46	62	Y	255	C
gi|37509034|dbj|BA000037.2|	26618	G	A	170	60	1	63	62	R	255	G
gi|37509034|dbj|BA000037.2|	26651	C	T	36	38	1	63	62	Y	255	C
gi|37509034|dbj|BA000037.2|	26681	T	C	156	74	1	63	62	Y	255	T
gi|37509034|dbj|BA000037.2|	26714	T	G	134	111	1	63	62	K	255	T
gi|37509034|dbj|BA000037.2|	26789	C	T	31	16	1	63	32	Y	152	C
gi|37509034|dbj|BA000037.2|	26819	C	T	51	8	0	46	50	N	129	N
gi|37509034|dbj|BA000037.2|	26915	G	A	32	12	0	44	40	R	106	G
gi|37509034|dbj|BA000037.2|	26924	A	G	37	32	1	44	62	R	112	A
gi|37509034|dbj|BA000037.2|	26954	T	G	52	29	1	46	62	K	168	T
gi|37509034|dbj|BA000037.2|	27017	A	T	143	51	1	63	62	W	255	A
gi|37509034|dbj|BA000037.2|	27065	G	A	114	29	1	63	62	N	255	N
gi|37509034|dbj|BA000037.2|	27140	A	G	35	32	1	63	46	R	172	A
gi|37509034|dbj|BA000037.2|	27226	C	T	211	61	1	63	62	N	255	N
gi|37509034|dbj|BA000037.2|	27272	T	C	158	66	0	50	62	Y	255	T
gi|37509034|dbj|BA000037.2|	27326	G	A	33	107	1	63	62	R	255	G
gi|37509034|dbj|BA000037.2|	27362	A	T	255	159	1	63	62	Y	255	C
gi|37509034|dbj|BA000037.2|	27461	G	A	33	25	1	63	62	R	255	G
gi|37509034|dbj|BA000037.2|	27470	C	T	255	105	1	63	62	Y	255	C
gi|37509034|dbj|BA000037.2|	27506	A	G	255	126	1	63	62	R	255	A
gi|37509034|dbj|BA000037.2|	27521	A	G	150	41	1	53	62	N	255	N
gi|37509034|dbj|BA000037.2|	27563	T	C	255	137	1	63	62	Y	232	T
gi|37509034|dbj|BA000037.2|	27591	A	G	119	104	1	50	62	R	255	A
gi|37509034|dbj|BA000037.2|	27611	G	A	49	38	1	50	62	R	255	G
gi|37509034|dbj|BA000037.2|	27665	G	T	154	78	1	50	62	Y	228	C
gi|37509034|dbj|BA000037.2|	27740	G	C	91	65	1	63	62	S	255	G
gi|37509034|dbj|BA000037.2|	27779	G	A	215	108	1	63	62	R	255	G
gi|37509034|dbj|BA000037.2|	27818	G	T	237	103	1	63	62	K	255	G
gi|37509034|dbj|BA000037.2|	27835	A	G	44	107	1	63	62	R	255	A
gi|37509034|dbj|BA000037.2|	27875	A	C	255	192	1	63	62	M	255	A
gi|37509034|dbj|BA000037.2|	27932	G	A	28	29	1	57	62	R	185	G
gi|37509034|dbj|BA000037.2|	27938	A	G	64	48	1	63	62	R	255	A
gi|37509034|dbj|BA000037.2|	28010	A	T	255	182	1	63	62	W	255	A
gi|37509034|dbj|BA000037.2|	28037	A	G	197	148	1	63	62	R	255	A
gi|37509034|dbj|BA000037.2|	28097	A	G	255	199	1	63	62	R	255	A
gi|37509034|dbj|BA000037.2|	28136	G	A	255	206	1	63	62	M	111	C
gi|37509034|dbj|BA000037.2|	28184	G	A	217	76	1	63	62	R	255	G
gi|37509034|dbj|BA000037.2|	28226	C	T	60	11	0	47	60	N	121	N
gi|37509034|dbj|BA000037.2|	28277	T	C	29	8	0	41	30	Y	72	T
gi|37509034|dbj|BA000037.2|	28304	C	T	30	8	1	46	48	Y	129	C
gi|37509034|dbj|BA000037.2|	28310	C	T	83	39	1	63	62	Y	255	C
gi|37509034|dbj|BA000037.2|	28382	G	A	78	27	1	63	62	R	255	G
gi|37509034|dbj|BA000037.2|	28457	T	A	49	25	0	47	48	W	255	T
gi|37509034|dbj|BA000037.2|	28547	A	G	111	102	1	63	62	R	255	A
gi|37509034|dbj|BA000037.2|	28592	A	G	126	50	1	63	62	R	255	A
gi|37509034|dbj|BA000037.2|	28628	A	T	77	43	1	63	62	W	255	A
gi|37509034|dbj|BA000037.2|	28655	T	C	117	47	1	63	62	S	255	G
gi|37509034|dbj|BA000037.2|	28697	T	C	73	35	1	63	62	Y	255	T
gi|37509034|dbj|BA000037.2|	28705	G	A	60	46	1	63	62	R	255	G
gi|37509034|dbj|BA000037.2|	28763	G	C	39	43	1	63	62	S	143	G
gi|37509034|dbj|BA000037.2|	28772	G	C	29	7	0	46	36	S	57	G
gi|37509034|dbj|BA000037.2|	28784	G	T	102	25	1	63	62	N	243	N
gi|37509034|dbj|BA000037.2|	28841	A	T	169	65	1	63	62	W	255	A
gi|37509034|dbj|BA000037.2|	28934	G	A	127	62	1	63	62	R	255	G
gi|37509034|dbj|BA000037.2|	28991	A	G	255	212	1	63	62	R	255	A
gi|37509034|dbj|BA000037.2|	29054	C	T	179	120	1	63	62	Y	255	C
gi|37509034|dbj|BA000037.2|	29123	A	G	121	66	1	63	62	R	255	A
gi|37509034|dbj|BA000037.2|	29301	T	G	149	91	1	63	62	K	255	T
gi|37509034|dbj|BA000037.2|	29424	A	C	103	37	1	63	62	M	255	A
gi|37509034|dbj|BA000037.2|	29441	G	A	51	8	0	41	44	N	98	N
gi|37509034|dbj|BA000037.2|	29467	T	C	191	140	1	63	62	Y	255	T
gi|37509034|dbj|BA000037.2|	29503	A	T	41	29	1	63	24	W	255	A
gi|37509034|dbj|BA000037.2|	29506	G	A	25	15	1	63	40	R	62	G
gi|37509034|dbj|BA000037.2|	29553	A	G	46	45	1	49	22	R	158	A
gi|37509034|dbj|BA000037.2|	29554	A	G	23	43	1	49	46	R	154	A
gi|37509034|dbj|BA000037.2|	29587	C	T	84	35	1	49	62	Y	255	C
gi|37509034|dbj|BA000037.2|	29620	C	T	135	53	1	63	62	Y	255	C
gi|37509034|dbj|BA000037.2|	29633	T	C	30	6	0	47	44	Y	69	T
gi|37509034|dbj|BA000037.2|	29693	T	C	63	12	0	47	48	N	105	N
gi|37509034|dbj|BA000037.2|	29699	T	G	30	6	1	61	44	K	81	T
gi|37509034|dbj|BA000037.2|	29729	G	A	5	31	1	55	36	R	198	G
gi|37509034|dbj|BA000037.2|	29801	T	A	255	173	1	63	62	W	214	T
gi|37509034|dbj|BA000037.2|	29855	C	G	42	54	1	49	62	S	255	C
gi|37509034|dbj|BA000037.2|	29891	T	G	130	137	1	63	62	K	255	T
gi|37509034|dbj|BA000037.2|	29924	A	G	129	112	1	63	62	R	255	A
gi|37509034|dbj|BA000037.2|	29942	T	C	32	17	0	44	54	Y	64	T
gi|37509034|dbj|BA000037.2|	29999	G	A	80	52	1	63	62	R	255	G
gi|37509034|dbj|BA000037.2|	30116	T	G	90	37	1	63	62	K	255	T
gi|37509034|dbj|BA000037.2|	30230	T	G	59	47	1	63	62	K	255	T
gi|37509034|dbj|BA000037.2|	30235	T	C	43	37	1	63	62	Y	255	T
gi|37509034|dbj|BA000037.2|	30266	A	G	255	114	1	63	62	K	255	T
gi|37509034|dbj|BA000037.2|	30440	C	T	25	13	0	44	50	Y	64	C
gi|37509034|dbj|BA000037.2|	30464	T	C	88	40	0	50	62	Y	255	T
gi|37509034|dbj|BA000037.2|	30482	C	T	13	18	0	45	52	Y	78	C
gi|37509034|dbj|BA000037.2|	30554	C	T	126	33	0	50	62	N	255	N
gi|37509034|dbj|BA000037.2|	30581	G	A	213	80	0	49	62	R	255	G
gi|37509034|dbj|BA000037.2|	30602	A	G	255	122	1	51	62	R	255	A
gi|37509034|dbj|BA000037.2|	30650	A	G	38	29	1	63	44	R	142	A
gi|37509034|dbj|BA000037.2|	30653	T	C	47	21	1	63	38	Y	169	T
gi|37509034|dbj|BA000037.2|	30713	G	A	255	217	1	63	62	R	255	G
gi|37509034|dbj|BA000037.2|	30743	G	T	255	123	1	63	62	K	137	G
gi|37509034|dbj|BA000037.2|	30776	T	A	35	15	1	63	44	W	247	T
gi|37509034|dbj|BA000037.2|	30779	A	T	54	9	1	63	34	N	121	N
gi|37509034|dbj|BA000037.2|	30791	T	C	29	8	1	49	50	Y	109	T
gi|37509034|dbj|BA000037.2|	30842	A	G	35	12	0	44	60	R	159	A
gi|37509034|dbj|BA000037.2|	30866	C	G	76	43	0	50	62	S	255	C
gi|37509034|dbj|BA000037.2|	30881	G	A	42	5	0	41	38	N	97	N
gi|37509034|dbj|BA000037.2|	30894	C	T	213	85	1	63	62	Y	255	C
gi|37509034|dbj|BA000037.2|	30965	C	T	32	36	1	63	38	Y	255	C
gi|37509034|dbj|BA000037.2|	30968	C	T	38	40	1	63	32	Y	255	C
gi|37509034|dbj|BA000037.2|	31010	A	G	35	25	1	63	26	R	221	A
gi|37509034|dbj|BA000037.2|	31013	T	C	26	17	1	61	34	Y	161	T
gi|37509034|dbj|BA000037.2|	31028	G	A	255	140	1	63	62	R	255	G
gi|37509034|dbj|BA000037.2|	31064	C	T	255	178	1	63	62	Y	242	C
gi|37509034|dbj|BA000037.2|	31091	C	A	192	82	1	49	62	M	255	C
gi|37509034|dbj|BA000037.2|	31124	A	G	146	66	1	63	62	R	255	A
gi|37509034|dbj|BA000037.2|	31202	C	T	255	189	1	63	62	Y	255	C
gi|37509034|dbj|BA000037.2|	31232	A	G	42	5	1	63	32	N	114	N
gi|37509034|dbj|BA000037.2|	31277	A	C	49	27	1	63	62	M	255	A
gi|37509034|dbj|BA000037.2|	31346	C	T	81	18	1	63	50	N	255	N
gi|37509034|dbj|BA000037.2|	31421	C	T	145	75	1	63	62	Y	188	C
gi|37509034|dbj|BA000037.2|	31454	C	T	238	191	1	63	62	Y	255	C
gi|37509034|dbj|BA000037.2|	31493	A	G	255	203	1	63	62	R	103	A
gi|37509034|dbj|BA000037.2|	31520	C	T	211	74	0	49	62	Y	255	C
gi|37509034|dbj|BA000037.2|	31769	C	A	34	20	0	48	62	M	251	C
gi|37509034|dbj|BA000037.2|	31859	G	A	59	43	1	63	34	R	255	G
gi|37509034|dbj|BA000037.2|	31946	G	A	34	15	1	63	62	R	240	G
gi|37509034|dbj|BA000037.2|	31977	A	G	39	18	1	63	62	R	255	A
gi|37509034|dbj|BA000037.2|	32012	T	C	36	36	1	63	62	Y	155	T
gi|37509034|dbj|BA000037.2|	32066	C	T	59	32	1	61	42	Y	255	C
gi|37509034|dbj|BA000037.2|	32120	C	T	117	30	1	63	62	N	255	N
gi|37509034|dbj|BA000037.2|	32126	C	T	29	7	0	42	42	Y	62	C
gi|37509034|dbj|BA000037.2|	32177	C	T	155	55	1	55	62	Y	255	C
gi|37509034|dbj|BA000037.2|	32355	A	G	32	18	1	49	38	S	97	C
gi|37509034|dbj|BA000037.2|	38001	A	T	53	54	1	46	62	W	255	A
gi|37509034|dbj|BA000037.2|	38312	T	C	29	5	0	45	38	Y	54	T
gi|37509034|dbj|BA000037.2|	38339	T	C	71	26	0	50	62	Y	250	T
gi|37509034|dbj|BA000037.2|	38395	G	A	147	62	1	63	62	R	255	G
gi|37509034|dbj|BA000037.2|	38426	G	A	97	35	1	63	62	R	255	G
gi|37509034|dbj|BA000037.2|	38471	T	G	130	51	1	63	62	K	255	T
gi|37509034|dbj|BA000037.2|	38537	T	C	37	25	0	48	62	Y	255	T
gi|37509034|dbj|BA000037.2|	38552	C	A	38	14	0	47	62	M	178	C
gi|37509034|dbj|BA000037.2|	38573	T	G	42	5	0	45	42	N	109	N
gi|37509034|dbj|BA000037.2|	38657	T	G	162	45	1	63	62	N	255	N
gi|37509034|dbj|BA000037.2|	38672	T	C	95	47	1	63	62	Y	255	T
gi|37509034|dbj|BA000037.2|	38714	G	T	86	43	1	63	62	K	255	G
gi|37509034|dbj|BA000037.2|	38723	T	C	43	29	1	55	62	Y	255	T
gi|37509034|dbj|BA000037.2|	38753	G	A	34	21	1	51	62	R	181	G
gi|37509034|dbj|BA000037.2|	38759	A	T	47	50	1	63	62	W	255	A
gi|37509034|dbj|BA000037.2|	38807	G	A	53	21	1	63	36	M	165	C
gi|37509034|dbj|BA000037.2|	38810	A	G	36	23	1	63	52	R	255	A
gi|37509034|dbj|BA000037.2|	38849	C	T	31	16	1	49	54	Y	174	C
gi|37509034|dbj|BA000037.2|	38879	A	G	153	110	1	63	62	R	255	A
gi|37509034|dbj|BA000037.2|	38917	A	G	255	132	1	63	62	R	255	A
gi|37509034|dbj|BA000037.2|	38954	C	T	34	32	1	47	62	Y	193	C
gi|37509034|dbj|BA000037.2|	38999	T	A	157	65	1	63	62	W	255	T
gi|37509034|dbj|BA000037.2|	39032	C	T	36	17	1	63	38	Y	255	C
gi|37509034|dbj|BA000037.2|	39044	T	C	49	22	1	63	62	Y	255	T
gi|37509034|dbj|BA000037.2|	39119	T	C	249	98	1	63	62	Y	255	T
gi|37509034|dbj|BA000037.2|	39140	A	G	31	7	1	49	42	R	72	A
gi|37509034|dbj|BA000037.2|	39145	G	A	52	23	1	63	62	R	255	G
gi|37509034|dbj|BA000037.2|	39242	T	C	112	76	1	63	62	Y	255	T
gi|37509034|dbj|BA000037.2|	39279	G	A	75	53	1	63	62	R	255	G
gi|37509034|dbj|BA000037.2|	39409	C	T	49	22	1	63	34	Y	255	C
gi|37509034|dbj|BA000037.2|	39412	T	A	34	13	1	63	48	W	165	T
gi|37509034|dbj|BA000037.2|	39454	C	T	255	177	1	63	62	Y	188	C
gi|37509034|dbj|BA000037.2|	39484	A	C	255	146	1	63	62	M	204	A
gi|37509034|dbj|BA000037.2|	39508	A	G	28	5	0	46	44	R	45	A
gi|37509034|dbj|BA000037.2|	39517	C	T	56	38	1	63	62	Y	220	C
gi|37509034|dbj|BA000037.2|	39553	T	G	114	41	1	63	62	K	255	T
gi|37509034|dbj|BA000037.2|	39583	T	C	255	167	1	63	62	Y	255	T
gi|37509034|dbj|BA000037.2|	39625	A	G	255	193	1	63	62	R	187	A
gi|37509034|dbj|BA000037.2|	39652	T	G	126	50	0	48	62	K	255	T
gi|37509034|dbj|BA000037.2|	39691	T	A	55	28	1	63	62	W	255	T
gi|37509034|dbj|BA000037.2|	39745	T	C	60	22	1	63	26	Y	255	T
gi|37509034|dbj|BA000037.2|	39778	C	T	255	126	1	63	62	Y	255	C
gi|37509034|dbj|BA000037.2|	39808	T	C	255	126	1	63	62	Y	255	T
gi|37509034|dbj|BA000037.2|	39838	T	C	141	38	1	63	62	N	255	N
gi|37509034|dbj|BA000037.2|	39865	G	A	80	29	1	63	60	R	255	G
gi|37509034|dbj|BA000037.2|	39904	T	C	255	122	1	63	62	Y	255	T
gi|37509034|dbj|BA000037.2|	39925	T	A	255	103	1	63	62	W	255	T
gi|37509034|dbj|BA000037.2|	40000	T	G	255	195	1	63	62	K	213	T
gi|37509034|dbj|BA000037.2|	40039	T	C	255	181	1	63	62	Y	224	T
gi|37509034|dbj|BA000037.2|	40063	G	A	217	120	1	63	62	R	255	G
gi|37509034|dbj|BA000037.2|	40093	C	T	157	82	1	63	62	Y	255	C
gi|37509034|dbj|BA000037.2|	40120	A	T	250	74	1	63	62	N	255	N
gi|37509034|dbj|BA000037.2|	40183	A	G	49	18	1	55	62	R	255	A
gi|37509034|dbj|BA000037.2|	40222	C	T	52	30	1	63	62	Y	255	C
gi|37509034|dbj|BA000037.2|	40264	C	T	255	138	1	63	62	Y	255	C
gi|37509034|dbj|BA000037.2|	40282	G	A	34	16	0	47	62	R	216	G
gi|37509034|dbj|BA000037.2|	40300	C	T	144	39	0	49	62	N	255	N
gi|37509034|dbj|BA000037.2|	40321	G	A	255	135	1	63	62	R	255	G
gi|37509034|dbj|BA000037.2|	40369	C	T	37	47	1	63	62	Y	245	C
gi|37509034|dbj|BA000037.2|	40396	A	T	34	11	0	49	60	W	205	A
gi|37509034|dbj|BA000037.2|	40453	T	C	26	14	0	48	36	Y	58	T
gi|37509034|dbj|BA000037.2|	40462	G	A	192	73	1	63	62	R	255	G
gi|37509034|dbj|BA000037.2|	40498	T	C	63	34	1	63	30	Y	121	T
gi|37509034|dbj|BA000037.2|	40564	T	C	255	255	1	63	62	Y	253	T
gi|37509034|dbj|BA000037.2|	40662	C	G	49	45	1	63	46	R	121	A
gi|37509034|dbj|BA000037.2|	40663	T	C	47	43	1	63	48	Y	144	T
gi|37509034|dbj|BA000037.2|	40687	A	G	50	32	0	50	62	R	255	A
gi|37509034|dbj|BA000037.2|	40699	A	C	19	17	0	43	60	M	106	A
gi|37509034|dbj|BA000037.2|	40705	G	A	62	46	1	63	60	R	255	G
gi|37509034|dbj|BA000037.2|	40774	T	C	156	111	1	63	62	Y	255	T
gi|37509034|dbj|BA000037.2|	40854	G	A	218	92	1	63	62	R	255	G
gi|37509034|dbj|BA000037.2|	40983	G	T	26	7	0	47	48	K	127	G
gi|37509034|dbj|BA000037.2|	41007	G	T	255	121	1	63	62	K	255	G
gi|37509034|dbj|BA000037.2|	41159	C	T	194	110	1	63	62	Y	255	C
gi|37509034|dbj|BA000037.2|	41286	T	C	247	73	1	63	62	N	255	N
gi|37509034|dbj|BA000037.2|	41302	T	C	9	16	0	49	38	Y	49	T
gi|37509034|dbj|BA000037.2|	41463	A	G	36	17	1	63	34	R	249	A
gi|37509034|dbj|BA000037.2|	41466	C	T	34	17	1	63	36	Y	177	C
gi|37509034|dbj|BA000037.2|	41520	G	A	60	22	1	63	62	R	231	G
gi|37509034|dbj|BA000037.2|	41556	G	T	57	21	1	63	28	K	255	G
gi|37509034|dbj|BA000037.2|	41589	G	T	255	255	1	63	62	K	227	G
gi|37509034|dbj|BA000037.2|	41637	A	T	109	60	1	63	62	W	255	A
gi|37509034|dbj|BA000037.2|	41658	T	A	96	47	1	63	62	W	206	T
gi|37509034|dbj|BA000037.2|	41688	C	G	46	17	1	63	62	S	255	C
gi|37509034|dbj|BA000037.2|	41720	A	G	78	59	1	47	62	R	198	A
gi|37509034|dbj|BA000037.2|	41754	G	A	57	21	1	63	56	R	183	G
gi|37509034|dbj|BA000037.2|	41805	G	A	162	45	0	47	62	N	255	N
gi|37509034|dbj|BA000037.2|	41832	C	T	54	20	0	49	62	Y	255	C
gi|37509034|dbj|BA000037.2|	41843	A	G	30	20	0	46	62	R	83	A
gi|37509034|dbj|BA000037.2|	41853	G	A	223	80	1	63	62	W	255	T
gi|37509034|dbj|BA000037.2|	41934	C	T	255	159	1	63	62	Y	255	C
gi|37509034|dbj|BA000037.2|	42024	T	C	162	45	1	63	62	N	255	N
gi|37509034|dbj|BA000037.2|	42038	T	C	57	21	1	63	60	Y	255	T
gi|37509034|dbj|BA000037.2|	42099	G	A	141	79	1	63	62	R	255	G
gi|37509034|dbj|BA000037.2|	42165	G	A	34	13	1	46	28	R	149	G
gi|37509034|dbj|BA000037.2|	42210	C	T	230	106	0	48	62	Y	255	C
gi|37509034|dbj|BA000037.2|	42291	A	C	60	22	1	63	28	M	247	A
gi|37509034|dbj|BA000037.2|	42375	C	T	84	74	1	63	62	Y	255	C
gi|37509034|dbj|BA000037.2|	42450	C	T	103	50	1	63	62	Y	255	C
gi|37509034|dbj|BA000037.2|	42501	C	T	167	81	1	63	62	Y	255	C
gi|37509034|dbj|BA000037.2|	42534	G	A	189	81	1	63	62	R	255	G
gi|37509034|dbj|BA000037.2|	42554	C	A	46	34	1	63	30	M	195	C
gi|37509034|dbj|BA000037.2|	42621	C	A	255	116	1	63	62	M	255	C
gi|37509034|dbj|BA000037.2|	42657	C	T	255	109	1	63	62	Y	255	C
gi|37509034|dbj|BA000037.2|	42675	C	T	77	54	1	50	62	Y	255	C
gi|37509034|dbj|BA000037.2|	42699	A	C	31	12	0	47	48	M	131	A
gi|37509034|dbj|BA000037.2|	42708	T	C	39	15	0	47	62	S	175	G
gi|37509034|dbj|BA000037.2|	42792	G	A	217	104	1	63	62	R	255	G
gi|37509034|dbj|BA000037.2|	42813	A	G	30	13	0	44	44	R	135	A
gi|37509034|dbj|BA000037.2|	42860	A	G	150	97	1	63	62	R	255	A
gi|37509034|dbj|BA000037.2|	42884	G	A	168	69	1	63	62	R	255	G
gi|37509034|dbj|BA000037.2|	42933	G	A	255	188	1	63	62	R	255	G
gi|37509034|dbj|BA000037.2|	42996	G	A	59	36	1	63	38	R	255	G
gi|37509034|dbj|BA000037.2|	42999	T	C	38	25	1	63	58	Y	245	T
gi|37509034|dbj|BA000037.2|	43032	T	C	45	48	1	63	62	Y	255	T
gi|37509034|dbj|BA000037.2|	43050	A	G	31	7	0	46	48	R	104	A
gi|37509034|dbj|BA000037.2|	43065	C	T	37	33	0	48	62	Y	240	C
gi|37509034|dbj|BA000037.2|	43089	C	T	138	37	0	48	62	N	255	N
gi|37509034|dbj|BA000037.2|	43107	G	A	170	75	1	50	62	R	255	G
gi|37509034|dbj|BA000037.2|	43137	G	A	78	17	1	63	62	N	255	N
gi|37509034|dbj|BA000037.2|	43167	G	T	32	9	0	42	54	K	106	G
gi|37509034|dbj|BA000037.2|	43182	A	C	38	27	0	45	62	M	68	A
gi|37509034|dbj|BA000037.2|	43197	A	G	49	57	0	48	62	R	255	A
gi|37509034|dbj|BA000037.2|	43251	C	T	42	5	0	43	38	N	62	N
gi|37509034|dbj|BA000037.2|	43311	C	T	193	68	1	63	62	Y	255	C
gi|37509034|dbj|BA000037.2|	43317	A	G	39	17	0	49	62	R	51	A
gi|37509034|dbj|BA000037.2|	43344	T	C	255	142	1	63	62	Y	214	T
gi|37509034|dbj|BA000037.2|	43446	C	T	65	24	1	63	62	Y	255	C
gi|37509034|dbj|BA000037.2|	43452	A	G	34	21	1	63	62	R	228	A
gi|37509034|dbj|BA000037.2|	43482	G	A	203	82	1	47	62	R	255	G
gi|37509034|dbj|BA000037.2|	43506	A	G	126	103	1	63	62	R	255	A
gi|37509034|dbj|BA000037.2|	43563	G	A	44	84	1	63	62	R	255	G
gi|37509034|dbj|BA000037.2|	43584	T	C	118	47	1	50	62	Y	255	T
gi|37509034|dbj|BA000037.2|	43604	T	G	99	74	1	63	62	K	255	T
gi|37509034|dbj|BA000037.2|	43644	C	T	27	12	1	41	36	W	137	A
gi|37509034|dbj|BA000037.2|	43662	T	C	31	15	1	47	62	Y	56	T
gi|37509034|dbj|BA000037.2|	43716	C	T	87	40	0	46	62	Y	255	C
gi|37509034|dbj|BA000037.2|	43740	T	C	187	92	1	63	62	S	169	G
gi|37509034|dbj|BA000037.2|	43800	C	T	255	179	1	63	62	Y	243	C
gi|37509034|dbj|BA000037.2|	43828	T	A	108	27	0	46	62	N	255	N
gi|37509034|dbj|BA000037.2|	43842	G	A	202	87	1	63	62	R	255	G
gi|37509034|dbj|BA000037.2|	43908	A	G	91	46	1	47	62	K	176	T
gi|37509034|dbj|BA000037.2|	43968	G	A	43	16	0	49	62	R	255	G
gi|37509034|dbj|BA000037.2|	43992	C	T	138	37	0	49	62	N	255	N
gi|37509034|dbj|BA000037.2|	44007	G	A	67	32	0	49	62	R	238	G
gi|37509034|dbj|BA000037.2|	44034	T	A	98	131	1	63	62	W	255	T
gi|37509034|dbj|BA000037.2|	44090	G	A	175	67	1	63	62	R	255	G
gi|37509034|dbj|BA000037.2|	44124	C	G	103	37	1	63	62	S	255	C
gi|37509034|dbj|BA000037.2|	44238	T	G	255	114	1	63	62	K	255	T
gi|37509034|dbj|BA000037.2|	44259	T	C	108	48	0	50	62	Y	255	T
gi|37509034|dbj|BA000037.2|	44283	G	T	58	70	1	63	62	K	255	G
gi|37509034|dbj|BA000037.2|	44430	G	A	226	137	1	63	62	R	255	G
gi|37509034|dbj|BA000037.2|	44636	A	G	77	65	1	63	62	R	255	A
gi|37509034|dbj|BA000037.2|	44645	A	G	86	71	1	63	62	R	255	A
gi|37509034|dbj|BA000037.2|	44699	T	C	255	255	1	63	62	Y	223	T
gi|37509034|dbj|BA000037.2|	44795	C	T	255	112	1	63	62	N	255	N
gi|37509034|dbj|BA000037.2|	44897	C	A	33	16	1	48	62	M	213	C
gi|37509034|dbj|BA000037.2|	44906	A	T	29	7	0	46	48	Y	115	C
gi|37509034|dbj|BA000037.2|	44912	A	G	102	25	1	63	56	N	255	N
gi|37509034|dbj|BA000037.2|	44975	G	A	23	79	1	63	62	R	255	G
gi|37509034|dbj|BA000037.2|	45017	T	C	86	150	1	63	62	Y	255	T
gi|37509034|dbj|BA000037.2|	45328	A	G	77	28	1	63	50	R	255	A
gi|37509034|dbj|BA000037.2|	45332	A	T	76	35	1	63	50	W	255	A
gi|37509034|dbj|BA000037.2|	45425	G	C	250	117	1	63	62	S	255	G
gi|37509034|dbj|BA000037.2|	45500	T	C	255	175	1	63	62	Y	255	T
gi|37509034|dbj|BA000037.2|	45569	G	A	195	79	1	63	62	R	255	G
gi|37509034|dbj|BA000037.2|	45625	T	G	144	56	1	63	62	K	255	T
gi|37509034|dbj|BA000037.2|	45664	A	G	31	24	1	63	22	R	125	A
gi|37509034|dbj|BA000037.2|	45670	G	T	27	11	1	45	36	K	61	G
gi|37509034|dbj|BA000037.2|	45694	A	G	255	110	1	63	62	R	255	A
gi|37509034|dbj|BA000037.2|	45868	G	A	84	44	1	63	62	R	255	G
gi|37509034|dbj|BA000037.2|	45889	T	A	238	70	1	63	62	N	255	N
gi|37509034|dbj|BA000037.2|	46048	T	C	255	165	1	63	62	Y	255	T
gi|37509034|dbj|BA000037.2|	46108	T	C	49	18	1	63	62	Y	222	T
gi|37509034|dbj|BA000037.2|	46150	A	G	75	35	1	63	62	R	255	A
gi|37509034|dbj|BA000037.2|	46266	A	C	36	42	1	63	50	M	145	A
gi|37509034|dbj|BA000037.2|	46267	G	A	50	44	1	63	36	M	94	C
gi|37509034|dbj|BA000037.2|	46478	T	C	226	180	1	63	62	Y	255	T
gi|37509034|dbj|BA000037.2|	46568	G	A	88	84	1	63	62	R	255	G
gi|37509034|dbj|BA000037.2|	46592	G	A	129	46	1	51	62	R	255	G
gi|37509034|dbj|BA000037.2|	46763	G	T	90	63	1	63	62	K	255	G
gi|37509034|dbj|BA000037.2|	46811	T	C	255	135	1	63	62	Y	255	T
gi|37509034|dbj|BA000037.2|	46862	C	T	226	116	1	63	62	Y	255	C
gi|37509034|dbj|BA000037.2|	46904	G	A	208	73	1	63	62	R	255	G
gi|37509034|dbj|BA000037.2|	46928	C	G	104	58	0	49	62	S	255	C
gi|37509034|dbj|BA000037.2|	47018	C	T	35	12	0	50	56	Y	255	C
gi|37509034|dbj|BA000037.2|	47042	T	C	255	122	1	63	62	Y	246	T
gi|37509034|dbj|BA000037.2|	47084	G	T	223	65	1	63	62	N	255	N
gi|37509034|dbj|BA000037.2|	47096	C	A	93	22	0	49	62	N	255	N
gi|37509034|dbj|BA000037.2|	47120	T	C	185	82	0	50	62	Y	255	T
gi|37509034|dbj|BA000037.2|	47169	C	T	30	6	0	46	44	Y	72	C
gi|37509034|dbj|BA000037.2|	47183	T	C	38	20	0	47	62	Y	209	T
gi|37509034|dbj|BA000037.2|	47222	C	T	77	44	1	63	62	Y	255	C
gi|37509034|dbj|BA000037.2|	47243	C	T	34	10	0	47	34	K	109	G
gi|37509034|dbj|BA000037.2|	47252	T	C	129	64	1	63	62	Y	255	T
gi|37509034|dbj|BA000037.2|	47303	A	G	102	46	1	63	62	R	255	A
gi|37509034|dbj|BA000037.2|	47315	T	A	30	6	0	40	38	W	36	T
gi|37509034|dbj|BA000037.2|	47456	T	C	213	131	1	63	62	Y	255	T
gi|37509034|dbj|BA000037.2|	47612	A	G	86	75	1	63	62	R	255	A
gi|37509034|dbj|BA000037.2|	47642	G	C	44	26	0	46	62	S	242	G
gi|37509034|dbj|BA000037.2|	47649	T	C	111	51	1	63	62	Y	255	T
gi|37509034|dbj|BA000037.2|	47720	C	T	255	156	1	63	62	Y	255	C
gi|37509034|dbj|BA000037.2|	47750	G	T	96	47	1	63	62	K	255	G
gi|37509034|dbj|BA000037.2|	47834	C	T	255	165	1	63	62	N	172	N
gi|37509034|dbj|BA000037.2|	47933	T	C	58	50	0	49	62	Y	160	T
gi|37509034|dbj|BA000037.2|	47954	C	T	44	100	1	63	62	Y	255	C
gi|37509034|dbj|BA000037.2|	48038	T	C	255	231	1	63	62	Y	231	T
gi|37509034|dbj|BA000037.2|	48173	T	C	255	107	1	63	62	Y	248	T
gi|37509034|dbj|BA000037.2|	48356	C	T	255	105	1	63	62	Y	255	C
gi|37509034|dbj|BA000037.2|	48414	T	A	29	10	1	47	56	W	65	T
gi|37509034|dbj|BA000037.2|	48467	T	C	58	32	1	50	62	Y	255	T
gi|37509034|dbj|BA000037.2|	48496	C	A	30	13	1	43	62	M	83	C
gi|37509034|dbj|BA000037.2|	48550	G	A	255	110	1	63	62	N	253	N
gi|37509034|dbj|BA000037.2|	48601	G	A	140	55	1	63	62	R	255	G
gi|37509034|dbj|BA000037.2|	49272	T	A	32	9	1	63	54	W	192	T
gi|37509034|dbj|BA000037.2|	50151	G	A	85	50	1	63	62	R	255	G
gi|37509034|dbj|BA000037.2|	50216	G	T	255	163	1	63	62	K	255	G
gi|37509034|dbj|BA000037.2|	50266	G	T	89	48	1	63	62	K	255	G
gi|37509034|dbj|BA000037.2|	50285	A	G	176	62	1	63	62	R	255	A
gi|37509034|dbj|BA000037.2|	50321	T	A	74	53	1	63	62	W	255	T
gi|37509034|dbj|BA000037.2|	50350	G	C	21	19	1	63	32	Y	195	T
gi|37509034|dbj|BA000037.2|	50384	T	C	227	92	1	63	62	Y	255	T
gi|37509034|dbj|BA000037.2|	50407	T	G	42	5	0	45	30	N	116	N
gi|37509034|dbj|BA000037.2|	50417	G	A	30	9	0	45	50	R	59	G
gi|37509034|dbj|BA000037.2|	50441	T	C	99	61	0	51	62	Y	255	T
gi|37509034|dbj|BA000037.2|	50560	G	A	37	24	1	63	58	R	227	G
gi|37509034|dbj|BA000037.2|	50658	T	C	48	24	1	47	62	Y	231	T
gi|37509034|dbj|BA000037.2|	50714	A	C	21	50	1	63	20	M	234	A
gi|37509034|dbj|BA000037.2|	50715	G	T	20	51	1	63	20	K	244	G
gi|37509034|dbj|BA000037.2|	50927	A	G	98	65	1	63	62	R	255	A
gi|37509034|dbj|BA000037.2|	50940	A	G	124	49	1	63	62	R	255	A
gi|37509034|dbj|BA000037.2|	51101	C	T	235	93	1	63	62	Y	255	C
gi|37509034|dbj|BA000037.2|	51191	C	T	214	108	1	63	62	Y	255	C
gi|37509034|dbj|BA000037.2|	51275	C	T	86	58	1	63	62	Y	201	C
gi|37509034|dbj|BA000037.2|	51314	T	A	129	45	1	63	62	W	255	T
gi|37509034|dbj|BA000037.2|	51368	C	T	114	29	1	63	28	N	204	N
gi|37509034|dbj|BA000037.2|	51392	A	G	57	10	0	45	56	N	98	N
gi|37509034|dbj|BA000037.2|	51425	C	A	73	64	1	63	62	M	255	C
gi|37509034|dbj|BA000037.2|	51480	C	T	46	60	1	63	62	Y	228	C
gi|37509034|dbj|BA000037.2|	51485	C	T	42	27	1	63	62	Y	52	C
gi|37509034|dbj|BA000037.2|	51515	C	A	138	70	1	51	62	M	255	C
gi|37509034|dbj|BA000037.2|	51533	G	A	255	240	1	63	62	R	76	G
gi|37509034|dbj|BA000037.2|	51587	A	G	57	93	1	63	62	R	255	A
gi|37509034|dbj|BA000037.2|	51593	C	T	38	34	1	47	62	Y	222	C
gi|37509034|dbj|BA000037.2|	51617	C	T	191	100	0	51	62	Y	255	C
gi|37509034|dbj|BA000037.2|	51659	G	A	28	5	1	61	32	R	45	G
gi|37509034|dbj|BA000037.2|	51690	C	T	4	7	1	63	26	W	56	A
gi|37509034|dbj|BA000037.2|	51720	T	C	35	14	0	45	44	Y	169	T
gi|37509034|dbj|BA000037.2|	51785	G	A	81	18	1	63	30	N	235	N
gi|37509034|dbj|BA000037.2|	51788	G	A	30	16	1	63	54	R	209	G
gi|37509034|dbj|BA000037.2|	51932	T	G	255	217	1	63	62	K	255	T
gi|37509034|dbj|BA000037.2|	52073	C	A	255	118	1	63	62	M	255	C
gi|37509034|dbj|BA000037.2|	52118	C	T	47	61	1	63	62	Y	255	C
gi|37509034|dbj|BA000037.2|	52292	A	G	28	21	1	46	56	R	116	A
gi|37509034|dbj|BA000037.2|	52328	A	C	216	117	1	63	62	M	255	A
gi|37509034|dbj|BA000037.2|	52976	G	T	255	194	1	63	62	K	178	G
gi|37509034|dbj|BA000037.2|	53078	C	G	237	98	1	63	62	S	255	C
gi|37509034|dbj|BA000037.2|	53117	A	G	255	180	1	63	62	R	163	A
gi|37509034|dbj|BA000037.2|	53174	C	T	255	232	1	63	62	Y	221	C
gi|37509034|dbj|BA000037.2|	53231	C	T	173	71	1	63	62	Y	255	C
gi|37509034|dbj|BA000037.2|	53273	A	G	81	18	0	48	62	N	255	N
gi|37509034|dbj|BA000037.2|	53288	G	A	73	48	1	63	62	R	255	G
gi|37509034|dbj|BA000037.2|	53336	T	G	43	48	1	63	30	K	166	T
gi|37509034|dbj|BA000037.2|	53337	G	A	31	45	1	63	42	R	73	G
gi|37509034|dbj|BA000037.2|	53369	C	T	14	18	1	63	46	Y	157	C
gi|37509034|dbj|BA000037.2|	53612	C	T	32	8	0	45	50	Y	90	C
gi|37509034|dbj|BA000037.2|	53753	G	A	255	143	1	63	62	M	227	C
gi|37509034|dbj|BA000037.2|	53831	A	C	43	28	1	63	28	M	255	A
gi|37509034|dbj|BA000037.2|	53834	C	T	29	10	1	45	42	Y	60	C
gi|37509034|dbj|BA000037.2|	53849	T	G	148	70	1	63	62	K	255	T
gi|37509034|dbj|BA000037.2|	53885	A	G	255	204	1	63	62	R	255	A
gi|37509034|dbj|BA000037.2|	53930	G	T	255	206	1	63	62	K	255	G
gi|37509034|dbj|BA000037.2|	53963	T	C	195	79	1	63	62	Y	255	T
gi|37509034|dbj|BA000037.2|	53975	G	A	30	9	1	45	54	R	60	G
gi|37509034|dbj|BA000037.2|	53978	C	T	90	21	1	63	30	N	255	N
gi|37509034|dbj|BA000037.2|	54032	G	A	60	50	1	63	62	R	255	G
gi|37509034|dbj|BA000037.2|	54071	A	C	141	38	1	63	62	N	255	N
gi|37509034|dbj|BA000037.2|	54113	A	C	176	89	1	63	62	M	255	A
gi|37509034|dbj|BA000037.2|	54182	T	C	255	215	1	63	62	Y	255	T
gi|37509034|dbj|BA000037.2|	54221	A	C	178	82	1	63	62	M	255	A
gi|37509034|dbj|BA000037.2|	54234	C	G	33	25	1	63	62	S	240	C
gi|37509034|dbj|BA000037.2|	54348	G	A	75	16	1	63	34	N	211	N
gi|37509034|dbj|BA000037.2|	54350	A	G	34	21	1	63	44	R	59	A
gi|37509034|dbj|BA000037.2|	54579	A	T	172	69	1	63	62	Y	222	C
gi|37509034|dbj|BA000037.2|	54630	T	C	255	132	1	63	62	Y	255	T
gi|37509034|dbj|BA000037.2|	54768	C	T	117	71	1	63	62	Y	255	C
gi|37509034|dbj|BA000037.2|	54795	C	T	34	13	1	63	22	Y	160	C
gi|37509034|dbj|BA000037.2|	54858	G	A	159	148	1	63	62	R	255	G
gi|37509034|dbj|BA000037.2|	54906	T	G	244	91	1	63	62	K	255	T
gi|37509034|dbj|BA000037.2|	54982	C	T	38	45	1	63	46	K	255	G
gi|37509034|dbj|BA000037.2|	55038	A	G	255	137	1	63	62	R	255	A
gi|37509034|dbj|BA000037.2|	55065	T	C	99	63	1	48	62	Y	255	T
gi|37509034|dbj|BA000037.2|	55200	A	T	49	35	1	63	62	W	227	A
gi|37509034|dbj|BA000037.2|	55206	C	T	31	9	0	41	56	Y	92	C
gi|37509034|dbj|BA000037.2|	55233	C	T	238	153	1	63	62	Y	255	C
gi|37509034|dbj|BA000037.2|	55275	A	G	136	76	1	63	62	R	255	A
gi|37509034|dbj|BA000037.2|	55320	T	C	198	75	1	63	62	Y	255	T
gi|37509034|dbj|BA000037.2|	55373	C	G	115	54	1	50	62	S	255	C
gi|37509034|dbj|BA000037.2|	55400	A	G	48	7	1	41	48	N	104	N
gi|37509034|dbj|BA000037.2|	55485	C	T	105	26	0	51	62	N	255	N
gi|37509034|dbj|BA000037.2|	55565	G	A	30	13	1	63	36	R	46	G
gi|37509034|dbj|BA000037.2|	55604	G	A	255	124	1	63	62	R	255	G
gi|37509034|dbj|BA000037.2|	55625	T	G	222	88	0	50	62	K	255	T
gi|37509034|dbj|BA000037.2|	55724	C	T	144	56	0	50	62	Y	255	C
gi|37509034|dbj|BA000037.2|	55751	C	T	51	67	0	49	62	Y	255	C
gi|37509034|dbj|BA000037.2|	55934	T	C	37	32	1	63	62	Y	119	T
gi|37509034|dbj|BA000037.2|	55947	T	C	29	5	0	40	22	Y	45	T
gi|37509034|dbj|BA000037.2|	56003	A	T	12	12	1	46	22	W	83	A
gi|37509034|dbj|BA000037.2|	56060	C	T	172	80	1	63	62	Y	255	C
gi|37509034|dbj|BA000037.2|	56075	C	T	208	129	1	63	62	Y	255	C
gi|37509034|dbj|BA000037.2|	56399	G	T	149	53	1	63	62	K	115	G
gi|37509034|dbj|BA000037.2|	56421	G	A	63	54	1	63	62	R	255	G
gi|37509034|dbj|BA000037.2|	56457	G	A	255	166	1	63	62	R	255	G
gi|37509034|dbj|BA000037.2|	56497	T	A	226	66	1	63	62	N	255	N
gi|37509034|dbj|BA000037.2|	56544	T	C	140	50	1	63	62	Y	255	T
gi|37509034|dbj|BA000037.2|	56594	G	A	42	5	1	43	30	N	62	N
gi|37509034|dbj|BA000037.2|	56601	T	C	43	35	1	63	62	Y	253	T
gi|37509034|dbj|BA000037.2|	56660	T	G	34	47	1	63	62	K	255	T
gi|37509034|dbj|BA000037.2|	56666	T	C	28	21	1	51	28	Y	177	T
gi|37509034|dbj|BA000037.2|	56699	C	G	11	7	0	45	42	S	40	C
gi|37509034|dbj|BA000037.2|	56735	T	C	17	6	1	45	28	Y	113	T
gi|37509034|dbj|BA000037.2|	56831	T	C	31	20	1	63	32	Y	210	T
gi|37509034|dbj|BA000037.2|	56834	G	A	32	11	1	47	30	R	85	G
gi|37509034|dbj|BA000037.2|	56864	G	C	45	54	1	48	62	S	255	G
gi|37509034|dbj|BA000037.2|	56944	T	C	50	35	1	63	62	Y	239	T
gi|37509034|dbj|BA000037.2|	56957	A	G	65	24	0	47	62	R	255	A
gi|37509034|dbj|BA000037.2|	56982	A	G	195	74	0	51	62	R	255	A
gi|37509034|dbj|BA000037.2|	57086	T	C	108	39	1	63	62	Y	183	T
gi|37509034|dbj|BA000037.2|	57113	T	C	105	26	1	63	62	N	255	N
gi|37509034|dbj|BA000037.2|	57161	T	C	255	182	1	63	62	Y	168	T
gi|37509034|dbj|BA000037.2|	57225	G	A	231	104	1	63	62	R	255	G
gi|37509034|dbj|BA000037.2|	57272	T	C	65	28	0	50	62	Y	255	T
gi|37509034|dbj|BA000037.2|	57302	A	T	30	6	1	42	22	W	78	A
gi|37509034|dbj|BA000037.2|	57335	A	G	29	5	0	47	32	R	66	A
gi|37509034|dbj|BA000037.2|	57356	A	G	90	21	1	63	62	N	157	N
gi|37509034|dbj|BA000037.2|	57392	G	A	62	119	1	63	62	R	255	G
gi|37509034|dbj|BA000037.2|	60081	A	G	221	110	1	63	62	R	255	A
gi|37509034|dbj|BA000037.2|	60113	T	C	143	51	1	63	62	S	255	G
gi|37509034|dbj|BA000037.2|	60138	A	T	181	73	1	63	62	W	255	A
gi|37509034|dbj|BA000037.2|	60247	T	C	89	63	1	63	62	Y	255	T
gi|37509034|dbj|BA000037.2|	60284	C	A	52	30	1	63	62	M	253	C
gi|37509034|dbj|BA000037.2|	60427	A	G	52	30	1	63	32	R	195	A
gi|37509034|dbj|BA000037.2|	60433	C	A	29	9	0	45	20	M	31	C
gi|37509034|dbj|BA000037.2|	60451	C	A	32	22	1	63	62	M	115	C
gi|37509034|dbj|BA000037.2|	60496	C	T	32	15	1	63	24	Y	43	C
gi|37509034|dbj|BA000037.2|	60497	T	G	24	13	1	47	32	K	38	T
gi|37509034|dbj|BA000037.2|	60554	T	C	123	71	1	55	62	S	255	G
gi|37509034|dbj|BA000037.2|	60590	G	A	83	39	1	63	62	R	255	G
gi|37509034|dbj|BA000037.2|	60620	C	T	65	24	1	55	62	Y	255	C
gi|37509034|dbj|BA000037.2|	60719	C	A	39	27	1	63	60	M	255	C
gi|37509034|dbj|BA000037.2|	60821	T	C	255	133	1	63	62	S	232	G
gi|37509034|dbj|BA000037.2|	60853	G	C	30	6	1	63	32	S	90	G
gi|37509034|dbj|BA000037.2|	60868	C	G	46	41	1	63	62	S	228	C
gi|37509034|dbj|BA000037.2|	60974	C	T	120	31	1	63	62	N	255	N
gi|37509034|dbj|BA000037.2|	61004	C	T	238	83	1	63	62	Y	255	C
gi|37509034|dbj|BA000037.2|	61109	C	T	255	99	1	63	62	Y	255	C
gi|37509034|dbj|BA000037.2|	61172	G	A	36	60	1	63	62	R	255	G
gi|37509034|dbj|BA000037.2|	61193	T	G	255	161	1	63	62	K	255	T
gi|37509034|dbj|BA000037.2|	61231	T	G	65	52	1	63	62	K	253	T
gi|37509034|dbj|BA000037.2|	61232	G	C	117	52	1	63	62	M	188	A
gi|37509034|dbj|BA000037.2|	61286	A	G	242	90	1	63	62	R	255	A
gi|37509034|dbj|BA000037.2|	61313	G	A	34	15	0	47	54	R	160	G
gi|37509034|dbj|BA000037.2|	61365	C	T	33	10	1	63	32	Y	144	C
gi|37509034|dbj|BA000037.2|	61416	T	C	44	54	1	63	62	Y	255	T
gi|37509034|dbj|BA000037.2|	61425	C	T	30	13	0	44	52	Y	146	C
gi|37509034|dbj|BA000037.2|	61431	T	C	153	42	1	63	62	N	255	N
gi|37509034|dbj|BA000037.2|	61485	G	A	255	205	1	63	62	R	172	G
gi|37509034|dbj|BA000037.2|	61602	C	A	12	10	1	46	36	M	43	C
gi|37509034|dbj|BA000037.2|	61818	C	T	26	9	1	46	36	Y	70	C
gi|37509034|dbj|BA000037.2|	61845	T	C	64	32	1	50	62	Y	255	T
gi|37509034|dbj|BA000037.2|	61872	A	G	171	48	1	63	62	N	255	N
gi|37509034|dbj|BA000037.2|	61908	G	A	255	229	1	63	62	R	179	G
gi|37509034|dbj|BA000037.2|	61989	A	G	238	104	1	63	62	R	255	A
gi|37509034|dbj|BA000037.2|	62010	A	T	199	57	0	50	62	N	255	N
gi|37509034|dbj|BA000037.2|	62160	C	A	36	21	1	63	62	M	252	C
gi|37509034|dbj|BA000037.2|	62799	C	T	71	33	1	63	38	K	255	G
gi|37509034|dbj|BA000037.2|	62841	C	G	84	19	0	45	62	N	201	N
gi|37509034|dbj|BA000037.2|	62871	T	C	28	7	1	63	44	Y	59	T
gi|37509034|dbj|BA000037.2|	62969	C	T	153	42	0	51	62	N	255	N
gi|37509034|dbj|BA000037.2|	62990	A	G	151	63	1	49	62	R	255	A
gi|37509034|dbj|BA000037.2|	63014	A	G	221	93	0	51	62	R	255	A
gi|37509034|dbj|BA000037.2|	63095	A	G	255	150	1	63	62	R	255	A
gi|37509034|dbj|BA000037.2|	63131	T	C	122	71	1	63	62	Y	255	T
gi|37509034|dbj|BA000037.2|	63140	A	T	145	61	1	63	62	W	255	A
gi|37509034|dbj|BA000037.2|	63230	G	T	64	58	1	63	62	K	255	G
gi|37509034|dbj|BA000037.2|	63245	A	G	80	29	0	48	62	R	255	A
gi|37509034|dbj|BA000037.2|	63290	A	T	143	51	1	63	62	W	255	A
gi|37509034|dbj|BA000037.2|	63307	G	T	31	26	1	47	62	K	255	G
gi|37509034|dbj|BA000037.2|	63326	C	G	138	100	1	63	62	S	255	C
gi|37509034|dbj|BA000037.2|	63365	T	C	69	14	1	63	30	N	234	N
gi|37509034|dbj|BA000037.2|	63419	G	A	96	23	1	63	62	N	255	N
gi|37509034|dbj|BA000037.2|	63467	C	T	115	111	1	63	62	Y	255	C
gi|37509034|dbj|BA000037.2|	63497	T	C	182	64	1	63	62	Y	255	T
gi|37509034|dbj|BA000037.2|	63535	G	A	146	57	1	63	62	R	255	G
gi|37509034|dbj|BA000037.2|	63624	T	G	170	60	1	63	62	K	255	T
gi|37509034|dbj|BA000037.2|	63670	A	C	252	88	0	49	62	M	255	A
gi|37509034|dbj|BA000037.2|	63706	C	T	49	25	1	63	20	Y	189	C
gi|37509034|dbj|BA000037.2|	64078	A	G	49	18	0	49	62	R	255	A
gi|37509034|dbj|BA000037.2|	64102	G	A	255	151	1	63	62	R	255	G
gi|37509034|dbj|BA000037.2|	64141	A	C	255	194	1	63	62	M	171	A
gi|37509034|dbj|BA000037.2|	64177	T	C	80	114	1	63	62	Y	255	T
gi|37509034|dbj|BA000037.2|	64231	A	G	37	57	1	63	62	R	255	A
gi|37509034|dbj|BA000037.2|	65495	C	G	80	29	1	63	62	S	255	C
gi|37509034|dbj|BA000037.2|	66200	T	A	77	28	1	63	62	W	163	T
gi|37509034|dbj|BA000037.2|	66267	C	T	19	14	1	48	48	W	65	A
gi|37509034|dbj|BA000037.2|	66336	A	G	33	12	1	63	38	R	124	A
gi|37509034|dbj|BA000037.2|	66529	G	C	39	50	1	63	62	S	255	G
gi|37509034|dbj|BA000037.2|	66586	A	G	41	65	1	63	62	R	145	A
gi|37509034|dbj|BA000037.2|	66634	G	A	255	106	1	63	62	R	255	G
gi|37509034|dbj|BA000037.2|	66823	A	G	41	61	1	63	62	R	226	A
gi|37509034|dbj|BA000037.2|	66862	T	C	82	30	1	63	62	Y	255	T
gi|37509034|dbj|BA000037.2|	66940	C	T	51	8	1	63	36	N	100	N
gi|37509034|dbj|BA000037.2|	67009	T	C	51	8	0	45	50	N	135	N
gi|37509034|dbj|BA000037.2|	67248	A	G	255	130	1	63	62	R	255	A
gi|37509034|dbj|BA000037.2|	67303	G	A	56	75	1	63	62	R	255	G
gi|37509034|dbj|BA000037.2|	67335	C	A	31	11	1	63	38	M	116	C
gi|37509034|dbj|BA000037.2|	67402	T	A	42	24	1	63	62	W	62	T
gi|37509034|dbj|BA000037.2|	67438	G	A	29	16	1	58	32	R	155	G
gi|37509034|dbj|BA000037.2|	67508	C	T	102	25	1	63	36	N	255	N
gi|37509034|dbj|BA000037.2|	67546	A	G	255	130	1	63	62	N	241	N
gi|37509034|dbj|BA000037.2|	67565	T	A	133	69	1	63	62	W	255	T
gi|37509034|dbj|BA000037.2|	67624	T	C	49	18	0	46	62	Y	212	T
gi|37509034|dbj|BA000037.2|	67651	C	T	35	24	0	42	62	Y	74	C
gi|37509034|dbj|BA000037.2|	67699	G	A	29	7	0	44	22	R	40	G
gi|37509034|dbj|BA000037.2|	67706	T	C	63	41	1	63	62	Y	255	T
gi|37509034|dbj|BA000037.2|	67738	G	C	129	61	1	63	62	S	227	G
gi|37509034|dbj|BA000037.2|	67879	C	T	48	7	1	63	22	N	188	N
gi|37509034|dbj|BA000037.2|	67918	G	A	32	25	1	63	20	R	185	G
gi|37509034|dbj|BA000037.2|	68137	A	G	104	47	0	49	62	R	255	A
gi|37509034|dbj|BA000037.2|	68164	A	G	153	85	1	63	62	R	255	A
gi|37509034|dbj|BA000037.2|	68197	C	T	50	26	1	63	58	Y	235	C
gi|37509034|dbj|BA000037.2|	68203	C	T	90	34	1	63	62	K	255	G
gi|37509034|dbj|BA000037.2|	68263	A	G	144	39	1	63	62	N	225	N
gi|37509034|dbj|BA000037.2|	68419	C	T	85	60	1	63	62	W	246	A
gi|37509034|dbj|BA000037.2|	68461	T	C	131	68	1	63	62	Y	255	T
gi|37509034|dbj|BA000037.2|	68494	C	T	27	9	1	63	34	Y	46	C
gi|37509034|dbj|BA000037.2|	68497	T	C	77	28	1	63	26	S	255	G
gi|37509034|dbj|BA000037.2|	68533	A	C	85	84	1	63	62	M	255	A
gi|37509034|dbj|BA000037.2|	68545	G	A	103	42	0	50	62	M	245	C
gi|37509034|dbj|BA000037.2|	68611	G	A	255	98	1	63	62	R	255	G
gi|37509034|dbj|BA000037.2|	68656	G	T	36	35	1	63	62	K	212	G
gi|37509034|dbj|BA000037.2|	68689	T	G	52	33	1	63	62	K	254	T
gi|37509034|dbj|BA000037.2|	68815	A	G	39	50	1	63	62	R	192	A
gi|37509034|dbj|BA000037.2|	68825	A	G	29	23	0	44	62	R	167	A
gi|37509034|dbj|BA000037.2|	68848	C	T	255	140	1	63	62	Y	255	C
gi|37509034|dbj|BA000037.2|	68992	C	T	255	228	1	63	62	Y	255	C
gi|37509034|dbj|BA000037.2|	69034	T	C	123	53	1	63	62	Y	255	T
gi|37509034|dbj|BA000037.2|	69079	T	C	28	11	0	42	30	Y	71	T
gi|37509034|dbj|BA000037.2|	69100	C	T	37	23	0	43	62	Y	235	C
gi|37509034|dbj|BA000037.2|	69154	G	T	198	123	1	63	62	K	255	G
gi|37509034|dbj|BA000037.2|	69217	G	A	123	120	1	63	62	R	255	G
gi|37509034|dbj|BA000037.2|	69280	G	A	33	13	1	46	50	R	169	G
gi|37509034|dbj|BA000037.2|	69316	C	T	129	92	1	49	62	Y	255	C
gi|37509034|dbj|BA000037.2|	69439	A	G	102	122	1	63	62	R	255	A
gi|37509034|dbj|BA000037.2|	69532	G	A	255	255	1	63	62	R	140	G
gi|37509034|dbj|BA000037.2|	69586	G	A	201	90	1	63	62	R	255	G
gi|37509034|dbj|BA000037.2|	69613	G	A	66	38	1	63	62	R	188	G
gi|37509034|dbj|BA000037.2|	69724	T	C	148	62	1	48	62	Y	255	T
gi|37509034|dbj|BA000037.2|	69802	G	A	172	75	1	63	62	R	142	G
gi|37509034|dbj|BA000037.2|	69883	G	A	109	52	0	49	62	R	255	G
gi|37509034|dbj|BA000037.2|	69914	G	C	95	50	1	51	62	S	208	G
gi|37509034|dbj|BA000037.2|	69967	C	A	29	7	1	46	48	M	90	C
gi|37509034|dbj|BA000037.2|	69982	G	C	106	51	1	49	62	S	255	G
gi|37509034|dbj|BA000037.2|	70006	G	A	42	5	0	46	36	N	53	N
gi|37509034|dbj|BA000037.2|	70025	C	T	56	47	1	63	62	Y	178	C
gi|37509034|dbj|BA000037.2|	70060	C	T	141	53	1	49	62	W	245	A
gi|37509034|dbj|BA000037.2|	70102	A	T	29	10	0	44	38	W	91	A
gi|37509034|dbj|BA000037.2|	70126	A	C	122	64	1	63	62	M	255	A
gi|37509034|dbj|BA000037.2|	70216	T	C	60	11	0	49	60	N	255	N
gi|37509034|dbj|BA000037.2|	70252	A	G	28	79	1	47	62	R	255	A
gi|37509034|dbj|BA000037.2|	70279	G	A	255	175	1	50	62	R	129	G
gi|37509034|dbj|BA000037.2|	70303	A	G	255	119	1	63	62	R	255	A
gi|37509034|dbj|BA000037.2|	70360	A	G	31	13	1	47	26	R	73	A
gi|37509034|dbj|BA000037.2|	70410	A	G	203	86	1	63	62	R	255	A
gi|37509034|dbj|BA000037.2|	70447	T	C	159	150	1	61	62	Y	255	T
gi|37509034|dbj|BA000037.2|	70522	G	T	37	21	1	48	24	K	250	G
gi|37509034|dbj|BA000037.2|	70630	A	C	255	175	1	63	62	M	202	A
gi|37509034|dbj|BA000037.2|	70753	G	A	85	31	0	49	62	R	255	G
gi|37509034|dbj|BA000037.2|	70804	T	C	255	158	1	63	62	S	150	G
gi|37509034|dbj|BA000037.2|	70861	G	A	255	188	1	63	62	M	97	C
gi|37509034|dbj|BA000037.2|	70882	G	A	229	113	1	49	62	R	255	G
gi|37509034|dbj|BA000037.2|	70925	T	A	255	143	1	63	62	W	255	T
gi|37509034|dbj|BA000037.2|	70983	C	A	137	54	1	55	62	M	255	C
gi|37509034|dbj|BA000037.2|	71017	T	C	78	35	1	63	62	S	255	G
gi|37509034|dbj|BA000037.2|	71026	C	T	35	15	1	45	62	Y	136	C
gi|37509034|dbj|BA000037.2|	71053	G	A	247	92	1	49	62	R	255	G
gi|37509034|dbj|BA000037.2|	71080	T	C	232	81	0	48	62	Y	255	T
gi|37509034|dbj|BA000037.2|	71106	C	A	141	71	0	49	62	M	255	C
gi|37509034|dbj|BA000037.2|	71128	C	T	147	117	1	63	62	Y	255	C
gi|37509034|dbj|BA000037.2|	71205	A	G	255	143	1	63	62	R	255	A
gi|37509034|dbj|BA000037.2|	71256	G	C	255	131	1	63	62	N	255	N
gi|37509034|dbj|BA000037.2|	71304	T	C	193	83	1	63	62	Y	255	T
gi|37509034|dbj|BA000037.2|	71355	A	G	28	20	1	47	26	R	88	A
gi|37509034|dbj|BA000037.2|	71376	A	G	63	12	0	47	44	N	133	N
gi|37509034|dbj|BA000037.2|	71385	A	G	61	59	1	63	62	R	255	A
gi|37509034|dbj|BA000037.2|	71433	A	G	255	153	1	63	62	R	245	A
gi|37509034|dbj|BA000037.2|	71463	A	G	92	95	1	63	62	R	255	A
gi|37509034|dbj|BA000037.2|	71537	G	C	250	130	1	63	62	S	255	G
gi|37509034|dbj|BA000037.2|	71577	G	A	132	61	1	63	62	R	228	G
gi|37509034|dbj|BA000037.2|	71631	T	C	255	140	1	63	62	Y	255	T
gi|37509034|dbj|BA000037.2|	71849	A	C	160	153	1	63	62	M	255	A
gi|37509034|dbj|BA000037.2|	71884	A	T	242	89	1	63	62	W	255	A
gi|37509034|dbj|BA000037.2|	71938	C	T	123	32	1	46	62	N	238	N
gi|37509034|dbj|BA000037.2|	71986	C	T	37	37	1	63	42	Y	255	C
gi|37509034|dbj|BA000037.2|	71992	C	A	46	24	1	63	62	M	255	C
gi|37509034|dbj|BA000037.2|	72022	A	G	255	196	1	63	62	R	223	A
gi|37509034|dbj|BA000037.2|	72061	C	T	72	36	1	63	62	Y	255	C
gi|37509034|dbj|BA000037.2|	72088	C	T	66	13	1	55	62	N	192	N
gi|37509034|dbj|BA000037.2|	72118	A	T	90	41	1	55	62	W	255	A
gi|37509034|dbj|BA000037.2|	72145	C	G	247	114	1	63	62	S	255	C
gi|37509034|dbj|BA000037.2|	72181	T	C	40	15	1	63	26	Y	189	T
gi|37509034|dbj|BA000037.2|	72271	G	A	66	13	1	52	62	N	136	N
gi|37509034|dbj|BA000037.2|	72286	C	A	92	42	1	63	62	M	255	C
gi|37509034|dbj|BA000037.2|	72346	G	T	107	35	1	63	56	Y	255	C
gi|37509034|dbj|BA000037.2|	72424	G	A	101	100	1	63	62	R	255	G
gi|37509034|dbj|BA000037.2|	72475	G	A	101	89	1	63	62	R	255	G
gi|37509034|dbj|BA000037.2|	72493	C	T	100	36	0	51	62	Y	255	C
gi|37509034|dbj|BA000037.2|	72570	T	C	41	18	1	46	62	Y	205	T
gi|37509034|dbj|BA000037.2|	72580	G	T	112	49	1	63	62	K	255	G
gi|37509034|dbj|BA000037.2|	72614	C	T	255	164	1	63	62	Y	255	C
gi|37509034|dbj|BA000037.2|	72646	C	T	55	44	1	63	62	Y	255	C
gi|37509034|dbj|BA000037.2|	72656	G	C	126	45	1	63	62	S	255	G
gi|37509034|dbj|BA000037.2|	72694	A	T	44	38	1	63	62	W	255	A
gi|37509034|dbj|BA000037.2|	72850	C	T	195	79	0	48	62	Y	255	C
gi|37509034|dbj|BA000037.2|	72916	T	G	230	100	1	63	62	K	255	T
gi|37509034|dbj|BA000037.2|	73006	C	G	255	171	1	63	62	S	208	C
gi|37509034|dbj|BA000037.2|	73042	C	T	255	123	1	63	62	Y	255	C
gi|37509034|dbj|BA000037.2|	73060	C	T	29	11	1	58	28	Y	99	C
gi|37509034|dbj|BA000037.2|	73063	A	G	29	10	1	58	28	R	108	A
gi|37509034|dbj|BA000037.2|	73093	C	T	163	128	1	63	62	Y	255	C
gi|37509034|dbj|BA000037.2|	73483	G	A	217	76	1	63	62	R	255	G
gi|37509034|dbj|BA000037.2|	73498	T	C	126	58	0	50	62	Y	255	T
gi|37509034|dbj|BA000037.2|	73525	C	A	255	200	1	63	62	M	232	C
gi|37509034|dbj|BA000037.2|	73618	T	C	58	25	1	63	26	Y	255	T
gi|37509034|dbj|BA000037.2|	73708	T	C	39	26	1	63	40	Y	179	T
gi|37509034|dbj|BA000037.2|	73711	C	T	41	11	1	45	30	K	112	G
gi|37509034|dbj|BA000037.2|	73738	T	C	43	16	1	63	62	Y	185	T
gi|37509034|dbj|BA000037.2|	73771	T	C	82	34	1	48	62	Y	247	T
gi|37509034|dbj|BA000037.2|	75568	A	T	249	148	1	63	62	W	255	A
gi|37509034|dbj|BA000037.2|	75637	C	G	99	78	1	63	62	S	255	C
gi|37509034|dbj|BA000037.2|	75658	G	A	255	111	1	63	62	R	255	G
gi|37509034|dbj|BA000037.2|	75691	C	G	124	61	1	63	62	S	255	C
gi|37509034|dbj|BA000037.2|	75727	G	C	50	87	1	63	62	S	162	G
gi|37509034|dbj|BA000037.2|	75793	C	T	77	36	1	63	62	Y	255	C
gi|37509034|dbj|BA000037.2|	75844	A	C	35	17	1	52	26	M	203	A
gi|37509034|dbj|BA000037.2|	75883	T	C	36	35	1	63	56	Y	207	T
gi|37509034|dbj|BA000037.2|	75970	C	A	174	49	0	49	62	N	255	N
gi|37509034|dbj|BA000037.2|	75997	T	G	255	131	1	63	62	R	255	A
gi|37509034|dbj|BA000037.2|	76039	T	G	255	220	1	63	62	S	102	C
gi|37509034|dbj|BA000037.2|	76087	G	A	214	90	1	63	62	R	255	G
gi|37509034|dbj|BA000037.2|	76153	G	A	255	163	1	63	62	R	255	G
gi|37509034|dbj|BA000037.2|	76198	C	T	116	157	1	63	62	Y	255	C
gi|37509034|dbj|BA000037.2|	76252	G	A	71	37	1	63	62	R	255	G
gi|37509034|dbj|BA000037.2|	76282	G	A	78	17	0	49	62	N	233	N
gi|37509034|dbj|BA000037.2|	76303	A	G	45	6	0	42	44	N	40	N
gi|37509034|dbj|BA000037.2|	76309	G	C	54	41	1	63	62	S	255	G
gi|37509034|dbj|BA000037.2|	76354	A	G	187	183	1	63	62	R	255	A
gi|37509034|dbj|BA000037.2|	76426	A	T	92	97	1	63	62	W	255	A
gi|37509034|dbj|BA000037.2|	76441	A	G	47	39	0	46	62	R	85	A
gi|37509034|dbj|BA000037.2|	76468	A	G	49	18	0	46	62	R	145	A
gi|37509034|dbj|BA000037.2|	76477	G	A	172	72	1	63	62	W	255	T
gi|37509034|dbj|BA000037.2|	76528	T	A	255	167	1	63	62	W	255	T
gi|37509034|dbj|BA000037.2|	76567	C	A	255	165	1	63	62	M	255	C
gi|37509034|dbj|BA000037.2|	76623	A	G	255	184	1	63	62	R	255	A
gi|37509034|dbj|BA000037.2|	76678	T	G	141	64	1	63	62	K	255	T
gi|37509034|dbj|BA000037.2|	76693	T	A	114	54	0	49	62	W	156	T
gi|37509034|dbj|BA000037.2|	76750	A	C	255	139	1	63	62	M	248	A
gi|37509034|dbj|BA000037.2|	76929	T	A	136	74	1	63	62	W	255	T
gi|37509034|dbj|BA000037.2|	77101	G	C	184	90	1	63	62	Y	255	T
gi|37509034|dbj|BA000037.2|	77180	T	C	255	156	1	63	62	Y	255	T
gi|37509034|dbj|BA000037.2|	77249	G	A	97	55	1	63	62	R	255	G
gi|37509034|dbj|BA000037.2|	77273	A	G	255	132	1	63	62	R	233	A
gi|37509034|dbj|BA000037.2|	77321	A	G	135	48	1	63	62	K	255	T
gi|37509034|dbj|BA000037.2|	77329	C	T	74	34	1	63	44	Y	255	C
gi|37509034|dbj|BA000037.2|	77369	T	A	61	39	1	63	62	W	188	T
gi|37509034|dbj|BA000037.2|	77396	C	T	45	6	0	44	44	N	62	N
gi|37509034|dbj|BA000037.2|	77423	G	A	111	28	0	50	62	N	255	N
gi|37509034|dbj|BA000037.2|	77465	G	A	48	7	0	50	48	N	154	N
gi|37509034|dbj|BA000037.2|	77513	T	C	108	66	1	63	62	Y	255	T
gi|37509034|dbj|BA000037.2|	77552	T	G	255	178	1	63	62	S	219	C
gi|37509034|dbj|BA000037.2|	77585	T	C	255	255	1	63	62	Y	118	T
gi|37509034|dbj|BA000037.2|	77669	G	C	79	62	1	63	62	S	183	G
gi|37509034|dbj|BA000037.2|	77684	T	C	27	10	0	46	50	Y	59	T
gi|37509034|dbj|BA000037.2|	77696	C	T	70	20	0	46	62	K	255	G
gi|37509034|dbj|BA000037.2|	77723	A	G	66	13	0	49	62	N	183	N
gi|37509034|dbj|BA000037.2|	77747	A	G	39	18	1	63	44	R	255	A
gi|37509034|dbj|BA000037.2|	77858	T	C	255	148	1	63	62	Y	255	T
gi|37509034|dbj|BA000037.2|	77885	T	G	19	34	1	63	50	K	123	T
gi|37509034|dbj|BA000037.2|	77936	C	T	147	86	1	50	62	Y	255	C
gi|37509034|dbj|BA000037.2|	77957	A	C	79	37	1	49	62	M	255	A
gi|37509034|dbj|BA000037.2|	77979	A	T	169	65	1	63	62	W	255	A
gi|37509034|dbj|BA000037.2|	78035	G	A	214	75	1	63	62	R	255	G
gi|37509034|dbj|BA000037.2|	78226	T	A	56	68	1	63	62	W	255	T
gi|37509034|dbj|BA000037.2|	78235	T	C	29	9	0	44	38	Y	69	T
gi|37509034|dbj|BA000037.2|	78268	T	C	255	132	1	63	62	Y	255	T
gi|37509034|dbj|BA000037.2|	78307	A	G	255	226	1	63	62	R	214	A
gi|37509034|dbj|BA000037.2|	78343	C	T	41	60	1	63	62	Y	254	C
gi|37509034|dbj|BA000037.2|	78349	C	T	52	23	0	47	62	Y	170	C
gi|37509034|dbj|BA000037.2|	78364	T	C	196	99	1	63	62	Y	210	T
gi|37509034|dbj|BA000037.2|	78400	C	T	198	75	1	52	62	Y	255	C
gi|37509034|dbj|BA000037.2|	78413	T	C	87	20	0	49	62	N	192	N
gi|37509034|dbj|BA000037.2|	78436	C	G	229	100	1	63	62	S	255	C
gi|37509034|dbj|BA000037.2|	78475	T	C	255	194	1	63	62	Y	255	T
gi|37509034|dbj|BA000037.2|	78500	T	C	33	7	0	44	34	Y	44	T
gi|37509034|dbj|BA000037.2|	78535	A	T	147	62	1	49	62	W	255	A
gi|37509034|dbj|BA000037.2|	78592	T	C	255	111	1	63	62	Y	255	T
gi|37509034|dbj|BA000037.2|	78622	G	A	214	151	1	63	62	R	255	G
gi|37509034|dbj|BA000037.2|	78697	G	A	255	164	1	63	62	R	255	G
gi|37509034|dbj|BA000037.2|	78760	C	T	114	50	0	50	62	Y	255	C
gi|37509034|dbj|BA000037.2|	78781	T	C	255	176	1	63	62	Y	250	T
gi|37509034|dbj|BA000037.2|	78853	C	T	255	209	1	63	62	Y	247	C
gi|37509034|dbj|BA000037.2|	78883	T	C	67	117	1	63	62	Y	139	T
gi|37509034|dbj|BA000037.2|	78916	T	C	255	220	1	63	62	Y	159	T
gi|37509034|dbj|BA000037.2|	78982	T	G	29	37	1	63	62	K	101	T
gi|37509034|dbj|BA000037.2|	78983	C	T	81	35	1	63	28	K	171	G
gi|37509034|dbj|BA000037.2|	79019	T	C	47	40	1	61	62	Y	187	T
gi|37509034|dbj|BA000037.2|	79054	A	G	126	45	0	51	62	R	255	A
gi|37509034|dbj|BA000037.2|	79082	T	C	151	72	0	50	62	Y	255	T
gi|37509034|dbj|BA000037.2|	79129	T	G	254	104	1	63	62	K	255	T
gi|37509034|dbj|BA000037.2|	79341	A	C	50	45	1	63	62	S	245	G
gi|37509034|dbj|BA000037.2|	79363	C	T	199	112	1	63	62	Y	255	C
gi|37509034|dbj|BA000037.2|	79468	G	A	255	239	1	63	62	R	181	G
gi|37509034|dbj|BA000037.2|	79564	T	C	221	88	1	63	62	Y	255	T
gi|37509034|dbj|BA000037.2|	79606	T	C	255	205	1	63	62	Y	175	T
gi|37509034|dbj|BA000037.2|	79633	G	A	118	47	0	49	62	R	255	G
gi|37509034|dbj|BA000037.2|	79651	A	G	70	34	0	47	62	R	181	A
gi|37509034|dbj|BA000037.2|	79679	C	T	30	6	1	49	26	Y	80	C
gi|37509034|dbj|BA000037.2|	79741	G	A	232	89	1	63	62	R	255	G
gi|37509034|dbj|BA000037.2|	79771	G	A	86	87	1	63	62	R	255	G
gi|37509034|dbj|BA000037.2|	79834	T	C	115	46	1	63	62	Y	255	T
gi|37509034|dbj|BA000037.2|	79852	C	T	34	13	1	63	28	Y	136	C
gi|37509034|dbj|BA000037.2|	79888	C	T	86	48	1	63	62	Y	230	C
gi|37509034|dbj|BA000037.2|	79915	G	A	57	10	0	48	56	N	178	N
gi|37509034|dbj|BA000037.2|	79942	T	C	86	112	1	63	62	Y	255	T
gi|37509034|dbj|BA000037.2|	80008	T	G	77	89	1	63	62	K	226	T
gi|37509034|dbj|BA000037.2|	80038	C	T	30	6	0	43	36	Y	69	C
gi|37509034|dbj|BA000037.2|	80050	G	C	48	21	1	63	44	S	255	G
gi|37509034|dbj|BA000037.2|	80110	G	A	93	22	1	61	30	N	255	N
gi|37509034|dbj|BA000037.2|	80113	C	T	30	12	1	46	56	Y	76	C
gi|37509034|dbj|BA000037.2|	80164	T	C	33	20	1	63	44	Y	106	T
gi|37509034|dbj|BA000037.2|	80195	C	G	30	10	0	46	30	S	92	C
gi|37509034|dbj|BA000037.2|	80196	C	A	30	10	0	46	30	M	91	C
gi|37509034|dbj|BA000037.2|	80305	G	A	31	7	0	43	48	R	65	G
gi|37509034|dbj|BA000037.2|	80332	C	A	255	135	1	63	62	M	255	C
gi|37509034|dbj|BA000037.2|	80404	C	T	234	118	1	63	62	Y	209	C
gi|37509034|dbj|BA000037.2|	80467	T	C	179	114	1	63	62	Y	255	T
gi|37509034|dbj|BA000037.2|	80512	A	G	88	64	1	63	62	R	255	A
gi|37509034|dbj|BA000037.2|	80524	C	T	45	45	1	63	62	Y	255	C
gi|37509034|dbj|BA000037.2|	80650	A	C	32	11	1	63	38	M	142	A
gi|37509034|dbj|BA000037.2|	80668	T	C	130	98	1	63	62	Y	255	T
gi|37509034|dbj|BA000037.2|	80755	T	A	188	76	1	63	62	W	255	T
gi|37509034|dbj|BA000037.2|	80789	A	G	236	93	1	63	62	R	255	A
gi|37509034|dbj|BA000037.2|	80870	C	A	103	46	1	63	62	M	255	C
gi|37509034|dbj|BA000037.2|	81000	C	T	255	201	1	63	62	Y	255	C
gi|37509034|dbj|BA000037.2|	81042	T	G	81	18	1	63	26	N	236	N
gi|37509034|dbj|BA000037.2|	81063	C	T	29	8	1	49	28	Y	71	C
gi|37509034|dbj|BA000037.2|	81123	A	G	57	40	1	63	62	R	255	A
gi|37509034|dbj|BA000037.2|	81132	T	C	29	6	1	63	32	Y	70	T
gi|37509034|dbj|BA000037.2|	81135	G	C	57	10	1	63	28	N	160	N
gi|37509034|dbj|BA000037.2|	81193	G	T	105	26	1	63	50	N	255	N
gi|37509034|dbj|BA000037.2|	81246	C	T	116	60	1	55	62	Y	255	C
gi|37509034|dbj|BA000037.2|	81286	T	C	255	188	1	63	62	Y	255	T
gi|37509034|dbj|BA000037.2|	81321	G	A	255	184	1	63	62	R	255	G
gi|37509034|dbj|BA000037.2|	81348	G	A	31	11	0	45	62	R	118	G
gi|37509034|dbj|BA000037.2|	81363	C	T	36	40	1	63	62	Y	166	C
gi|37509034|dbj|BA000037.2|	81432	A	G	129	88	1	63	62	R	255	A
gi|37509034|dbj|BA000037.2|	81463	T	C	23	19	1	46	62	Y	57	T
gi|37509034|dbj|BA000037.2|	81522	T	C	117	30	0	48	62	N	255	N
gi|37509034|dbj|BA000037.2|	81540	G	T	162	45	0	50	62	N	255	N
gi|37509034|dbj|BA000037.2|	81591	G	T	129	34	0	49	62	N	255	N
gi|37509034|dbj|BA000037.2|	81612	C	T	48	7	0	40	44	N	78	N
gi|37509034|dbj|BA000037.2|	81654	T	C	115	36	0	50	62	Y	255	T
gi|37509034|dbj|BA000037.2|	81717	T	C	35	24	1	63	62	Y	97	T
gi|37509034|dbj|BA000037.2|	81747	C	T	255	142	1	63	62	W	245	A
gi|37509034|dbj|BA000037.2|	81840	A	G	11	29	1	51	62	K	205	T
gi|37509034|dbj|BA000037.2|	81849	T	C	29	5	0	44	30	Y	49	T
gi|37509034|dbj|BA000037.2|	81852	G	A	31	11	1	43	28	R	116	G
gi|37509034|dbj|BA000037.2|	81915	C	T	255	109	1	63	62	N	255	N
gi|37509034|dbj|BA000037.2|	81966	G	A	114	29	1	63	62	N	255	N
gi|37509034|dbj|BA000037.2|	82020	C	T	30	20	1	63	26	Y	255	C
gi|37509034|dbj|BA000037.2|	82135	A	T	144	46	1	63	62	W	255	A
gi|37509034|dbj|BA000037.2|	82143	A	G	28	6	1	45	30	R	64	A
gi|37509034|dbj|BA000037.2|	82146	C	T	31	16	1	58	28	Y	121	C
gi|37509034|dbj|BA000037.2|	82206	C	T	133	65	1	63	62	W	255	A
gi|37509034|dbj|BA000037.2|	82273	C	G	147	40	1	57	62	N	255	N
gi|37509034|dbj|BA000037.2|	82302	C	T	255	121	1	63	62	Y	255	C
gi|37509034|dbj|BA000037.2|	82374	G	C	255	223	1	63	62	S	146	G
gi|37509034|dbj|BA000037.2|	82407	T	C	255	182	1	63	62	Y	255	T
gi|37509034|dbj|BA000037.2|	82485	A	G	141	55	1	63	62	R	255	A
gi|37509034|dbj|BA000037.2|	82512	G	C	117	30	0	49	62	N	255	N
gi|37509034|dbj|BA000037.2|	82536	G	A	32	23	0	47	62	R	127	G
gi|37509034|dbj|BA000037.2|	82653	C	T	156	96	1	63	62	Y	255	C
gi|37509034|dbj|BA000037.2|	82680	G	A	129	127	1	63	62	R	255	G
gi|37509034|dbj|BA000037.2|	82743	G	T	255	114	1	63	62	K	255	G
gi|37509034|dbj|BA000037.2|	82866	T	C	52	62	1	63	62	Y	255	T
gi|37509034|dbj|BA000037.2|	82881	C	A	25	15	1	49	60	M	44	C
gi|37509034|dbj|BA000037.2|	82911	A	G	255	120	1	63	62	R	255	A
gi|37509034|dbj|BA000037.2|	82980	T	C	91	33	1	58	62	Y	235	T
gi|37509034|dbj|BA000037.2|	83025	A	C	66	13	1	63	22	N	154	N
gi|37509034|dbj|BA000037.2|	83145	T	C	55	45	1	49	62	Y	224	T
gi|37509034|dbj|BA000037.2|	83223	T	C	32	9	1	63	26	Y	119	T
gi|37509034|dbj|BA000037.2|	83289	T	C	224	80	1	63	62	S	255	G
gi|37509034|dbj|BA000037.2|	83361	C	T	177	68	1	63	62	Y	255	C
gi|37509034|dbj|BA000037.2|	83382	G	A	81	18	0	49	62	N	255	N
gi|37509034|dbj|BA000037.2|	83406	C	T	3	79	1	63	38	Y	188	C
gi|37509034|dbj|BA000037.2|	83472	A	G	34	56	1	63	62	R	255	A
gi|37509034|dbj|BA000037.2|	83477	A	G	31	17	1	51	20	R	93	A
gi|37509034|dbj|BA000037.2|	83488	T	C	158	66	1	63	62	Y	255	T
gi|37509034|dbj|BA000037.2|	83575	A	G	59	90	1	63	62	R	255	A
gi|37509034|dbj|BA000037.2|	83602	C	A	145	82	0	49	62	M	255	C
gi|37509034|dbj|BA000037.2|	83628	C	A	33	30	1	49	62	M	255	C
gi|37509034|dbj|BA000037.2|	83715	A	T	200	85	1	63	62	W	255	A
gi|37509034|dbj|BA000037.2|	83760	G	A	35	43	1	63	62	R	255	G
gi|37509034|dbj|BA000037.2|	83787	A	G	44	12	0	44	46	S	123	C
gi|37509034|dbj|BA000037.2|	83795	A	C	66	35	1	63	62	M	255	A
gi|37509034|dbj|BA000037.2|	83896	A	G	213	85	1	63	62	R	255	A
gi|37509034|dbj|BA000037.2|	83937	C	T	255	229	1	63	62	Y	210	C
gi|37509034|dbj|BA000037.2|	83979	G	A	255	221	1	63	62	R	160	G
gi|37509034|dbj|BA000037.2|	84019	G	T	4	36	1	63	62	K	152	G
gi|37509034|dbj|BA000037.2|	84037	T	A	27	7	0	45	34	W	51	T
gi|37509034|dbj|BA000037.2|	84044	T	C	32	17	0	46	62	Y	72	T
gi|37509034|dbj|BA000037.2|	84068	T	C	255	156	1	63	62	Y	244	T
gi|37509034|dbj|BA000037.2|	84125	C	A	255	182	1	63	62	M	255	C
gi|37509034|dbj|BA000037.2|	84163	G	A	188	81	1	63	62	R	255	G
gi|37509034|dbj|BA000037.2|	84181	C	T	28	5	0	43	42	Y	59	C
gi|37509034|dbj|BA000037.2|	84188	A	T	110	48	1	63	62	W	255	A
gi|37509034|dbj|BA000037.2|	84236	T	C	255	208	1	63	62	Y	194	T
gi|37509034|dbj|BA000037.2|	84283	G	T	36	24	1	63	50	K	255	G
gi|37509034|dbj|BA000037.2|	84304	G	A	39	25	1	63	60	R	249	G
gi|37509034|dbj|BA000037.2|	84391	G	A	183	119	1	63	62	R	255	G
gi|37509034|dbj|BA000037.2|	84427	G	A	255	203	1	63	62	R	255	G
gi|37509034|dbj|BA000037.2|	84457	A	G	255	181	1	63	62	R	255	A
gi|37509034|dbj|BA000037.2|	84526	G	C	102	25	1	63	62	N	255	N
gi|37509034|dbj|BA000037.2|	84530	A	C	70	38	1	63	62	M	255	A
gi|37509034|dbj|BA000037.2|	84580	C	T	216	81	1	63	62	Y	255	C
gi|37509034|dbj|BA000037.2|	84604	C	G	40	31	1	44	62	S	255	C
gi|37509034|dbj|BA000037.2|	84633	A	G	122	48	1	63	62	R	225	A
gi|37509034|dbj|BA000037.2|	84667	A	G	255	124	1	63	62	R	255	A
gi|37509034|dbj|BA000037.2|	84733	G	T	211	114	1	51	62	K	255	G
gi|37509034|dbj|BA000037.2|	84754	C	T	51	48	1	53	62	Y	141	C
gi|37509034|dbj|BA000037.2|	84769	G	T	39	39	1	53	62	K	210	G
gi|37509034|dbj|BA000037.2|	84787	C	T	132	52	0	50	62	Y	255	C
gi|37509034|dbj|BA000037.2|	84808	C	T	34	11	0	45	46	Y	159	C
gi|37509034|dbj|BA000037.2|	84820	A	C	255	116	1	63	62	M	255	A
gi|37509034|dbj|BA000037.2|	84981	A	G	42	5	0	44	44	N	105	N
gi|37509034|dbj|BA000037.2|	84985	C	T	58	17	1	63	44	W	247	A
gi|37509034|dbj|BA000037.2|	85027	G	A	98	51	1	63	62	R	165	G
gi|37509034|dbj|BA000037.2|	85038	A	G	29	12	0	42	44	R	32	A
gi|37509034|dbj|BA000037.2|	85061	A	C	44	38	1	63	62	M	255	A
gi|37509034|dbj|BA000037.2|	85123	G	A	36	16	1	49	44	R	197	G
gi|37509034|dbj|BA000037.2|	85162	T	C	30	13	1	63	32	Y	94	T
gi|37509034|dbj|BA000037.2|	85201	C	T	144	39	1	63	62	N	255	N
gi|37509034|dbj|BA000037.2|	85311	C	T	75	79	1	49	62	Y	255	C
gi|37509034|dbj|BA000037.2|	85338	T	G	93	68	1	51	62	K	255	T
gi|37509034|dbj|BA000037.2|	85351	G	A	149	50	1	63	62	M	255	C
gi|37509034|dbj|BA000037.2|	85382	C	A	44	20	1	63	62	M	255	C
gi|37509034|dbj|BA000037.2|	85388	C	T	57	33	1	63	62	K	255	G
gi|37509034|dbj|BA000037.2|	85465	A	G	255	183	1	63	62	R	233	A
gi|37509034|dbj|BA000037.2|	85510	G	T	151	93	1	63	62	K	255	G
gi|37509034|dbj|BA000037.2|	85641	T	G	29	11	1	63	22	K	63	T
gi|37509034|dbj|BA000037.2|	85716	A	G	193	68	1	63	62	R	255	A
gi|37509034|dbj|BA000037.2|	85747	C	A	118	138	1	63	62	M	255	C
gi|37509034|dbj|BA000037.2|	85818	A	C	255	135	1	63	62	M	255	A
gi|37509034|dbj|BA000037.2|	85851	A	G	164	73	1	63	62	R	255	A
gi|37509034|dbj|BA000037.2|	85863	A	C	24	7	1	43	32	M	64	A
gi|37509034|dbj|BA000037.2|	85896	G	A	32	9	0	43	54	R	92	G
gi|37509034|dbj|BA000037.2|	85905	T	A	74	39	1	63	62	W	255	T
gi|37509034|dbj|BA000037.2|	85956	G	A	228	85	1	50	62	R	255	G
gi|37509034|dbj|BA000037.2|	85980	C	T	62	26	0	49	62	W	255	A
gi|37509034|dbj|BA000037.2|	85992	C	T	34	15	0	44	62	Y	174	C
gi|37509034|dbj|BA000037.2|	86016	A	C	133	163	1	63	62	M	255	A
gi|37509034|dbj|BA000037.2|	86141	A	G	40	32	1	47	62	R	136	A
gi|37509034|dbj|BA000037.2|	86169	T	C	63	26	0	46	62	Y	172	T
gi|37509034|dbj|BA000037.2|	86385	C	A	255	111	1	63	62	M	255	C
gi|37509034|dbj|BA000037.2|	86445	T	C	187	75	1	63	62	Y	255	T
gi|37509034|dbj|BA000037.2|	86472	G	A	255	172	1	63	62	R	255	G
[truncated: 71,379 more rows]
